# Supplementary material for: Atomic-Level and Surface Structure of Calcium Silicate Hydrate Nanofoils
Source: J Phys Chem C Nanomater Interfaces. 2023 Sep 8;127(37):18652–61. doi: 10.1021/acs.jpcc.3c03350 (PMC10518866; doi:10.1021/acs.jpcc.3c03350)
Supplement: Supplementary file 2 — jp3c03350_si_002.zip [file jp3c03350_si_002.zip]

Archive with 4 entries (4 files):
- in.forcefield
- nanofoil.cif
- nanofoil.data
- nanofoil.xyz
