# Supplementary material for: Atomic-Level and Surface Structure of Calcium Silicate Hydrate Nanofoils
Source: J Phys Chem C Nanomater Interfaces. 2023 Sep 8;127(37):18652–61. doi: 10.1021/acs.jpcc.3c03350 (PMC10518866; doi:10.1021/acs.jpcc.3c03350)
Supplement: Supplementary file 2 — jp3c03350_si_002.zip [file jp3c03350_si_002.zip › in.forcefield]

# ------------------ Initialize Simulation -----------------------
clear
units		metal
dimension	3
atom_style	full
boundary p p p
box tilt large

fix csinfo all property/atom i_CSID
read_data nanofoil.data fix csinfo NULL csinfo

group CaSurf type 17
group OwSurf type 13
group SiSurf type 10

group cores type 3 15
group shells type 4 16
group water type 13 14 5 7

# --------------- Define Interatomic Potential -------------------
pair_style  hybrid/overlay  buck/coul/long 10  buck/coul/long/cs  10  nm/cut/coul/long 10 lj/cut/tip4p/long 13 14 2 1 0.1546 10 10

pair_coeff      1      1     lj/cut/tip4p/long 0.0121188 2.8331
pair_coeff      1      2     lj/cut/tip4p/long 0.0 0.0
pair_coeff      1      3     lj/cut/tip4p/long 0.0 0.0
pair_coeff      1      4     buck/coul/long 2152.3566 0.309227  0.099440
pair_coeff      1      5     lj/cut/tip4p/long 9.84634e-3 2.996
pair_coeff      1      6     lj/cut/tip4p/long 0.0151386 3.0613
pair_coeff      1      7     lj/cut/tip4p/long 0.0 0.0
pair_coeff      1      8     lj/cut/tip4p/long 0.0 0.0
pair_coeff      1      9     lj/cut/tip4p/long 2.47555e-3 3.87545
pair_coeff      1      10    lj/cut/tip4p/long 0.0 0.0
pair_coeff      1      11    lj/cut/tip4p/long 0.0151386 3.0613
pair_coeff      1      12    lj/cut/tip4p/long 0.0 0.0
pair_coeff      1      13    lj/cut/tip4p/long 9.84634e-3 3.0613
pair_coeff      1      14    lj/cut/tip4p/long 0.0 0.0
pair_coeff      1      15    lj/cut/tip4p/long 0.0 0.0
pair_coeff      1      16    buck/coul/long 2152.3566 0.309227 0.099440
pair_coeff      1      17    lj/cut/tip4p/long 0.0121188 2.8331
pair_coeff      1      18    buck/coul/long 2152.3566 0.309227 0.099440

pair_coeff      2      2     lj/cut/tip4p/long 0.0 0.0
pair_coeff      2      3     lj/cut/tip4p/long 0.0 0.0
pair_coeff      2      4     buck/coul/long 1283.9 0.3205 10.66
pair_coeff      2      5     buck/coul/long 1283.556 0.3202 10.66
pair_coeff      2      6     buck/coul/long 983.5 0.3255 10.66
pair_coeff      2      7     lj/cut/tip4p/long 0.0 0.0
pair_coeff      2      8     lj/cut/tip4p/long 0.0 0.0
pair_coeff      2      9     lj/cut/tip4p/long 0.0 0.0
pair_coeff      2      10    lj/cut/tip4p/long 0.0 0.0
pair_coeff      2      11    buck/coul/long 983.5 0.3255 10.66
pair_coeff      2      12    lj/cut/tip4p/long 0.0 0.0
pair_coeff      2      13    buck/coul/long 1283.556 0.3202 10.66
pair_coeff      2      14    lj/cut/tip4p/long 0.0 0.0
pair_coeff      2      15    lj/cut/tip4p/long 0.0 0.0
pair_coeff      2      16    buck/coul/long 1283 0.3205 10.66
pair_coeff      2      17    lj/cut/tip4p/long 0.0 0.0
pair_coeff      2      18    buck/coul/long 1283 0.3205 10.66

pair_coeff      3      3     lj/cut/tip4p/long 0.0 0.0
pair_coeff      3      4     buck/coul/long/cs 0 1 0
pair_coeff      3      5     lj/cut/tip4p/long 0.0 0.0
pair_coeff      3      6     lj/cut/tip4p/long 0.0 0.0
pair_coeff      3      7     lj/cut/tip4p/long 0.0 0.0
pair_coeff      3      8     lj/cut/tip4p/long 0.0 0.0
pair_coeff      3      9     lj/cut/tip4p/long 0.0 0.0
pair_coeff      3      10    lj/cut/tip4p/long 0.0 0.0
pair_coeff      3      11    lj/cut/tip4p/long 0.0 0.0
pair_coeff      3      12    lj/cut/tip4p/long 0.0 0.0
pair_coeff      3      13    lj/cut/tip4p/long 0.0 0.0
pair_coeff      3      14    lj/cut/tip4p/long 0.0 0.0
pair_coeff      3      15    lj/cut/tip4p/long 0.0 0.0
pair_coeff      3      16    lj/cut/tip4p/long 0.0 0.0
pair_coeff      3      17    lj/cut/tip4p/long 0.0 0.0
pair_coeff      3      18    lj/cut/tip4p/long 0.0 0.0

pair_coeff      4      4     buck/coul/long 22764.3 0.149 27.88
pair_coeff      4      5     buck/coul/long 22764.3 0.149 28.92
pair_coeff      4      6     buck/coul/long 22764.3 0.149 13.94
pair_coeff      4      7     buck/coul/long 512  0.2500  0.0000
pair_coeff      4      8     nm/cut/coul/long 0.0073 2.71 9 6
pair_coeff      4      9     lj/cut/tip4p/long 3.09242e-3 4.103625
pair_coeff      4      10    buck/coul/long 1283 0.3205 10.66
pair_coeff      4      11    buck/coul/long 22764.3 0.149 13.94
pair_coeff      4      12    nm/cut/coul/long 0.0073 2.71 9 6
pair_coeff      4      13    buck/coul/long 22764.3 0.149 28.92
pair_coeff      4      14    buck/coul/long 512 0.2500 0.0000
pair_coeff      4      15    lj/cut/tip4p/long 0.0 0.0
pair_coeff      4      16    buck/coul/long 22764.3 0.149 27.88
pair_coeff      4      17    buck/coul/long 2152.3566 0.309227  0.099440
pair_coeff      4      18    buck/coul/long 22764.3 0.149 27.88

pair_coeff      5      5     lj/cut/tip4p/long 0.008 3.1589
pair_coeff      5      6     lj/cut/tip4p/long 0.012299878 3.28945
pair_coeff      5      7     lj/cut/tip4p/long 0.0 0.0
pair_coeff      5      8     nm/cut/coul/long 0.055 2 9 6
pair_coeff      5      9     lj/cut/tip4p/long 2.0113497e-3 4.03835
pair_coeff      5      10    buck/coul/long 1283.556 0.3202 10.66
pair_coeff      5      11    lj/cut/tip4p/long 0.012299878 3.28945
pair_coeff      5      12    nm/cut/coul/long 0.055 2 9 6
pair_coeff      5      13    lj/cut/tip4p/long 0.008 3.1589
pair_coeff      5      14    lj/cut/tip4p/long 0.0 0.0
pair_coeff      5      15    lj/cut/tip4p/long 0.0 0.0
pair_coeff      5      16    buck/coul/long 22764.3 0.149 28.92
pair_coeff      5      17    lj/cut/tip4p/long 9.84634e-3 2.996
pair_coeff      5      18    buck/coul/long 22764.3 0.149 28.92

pair_coeff      6      6     lj/cut/tip4p/long 0.018910874 3.42
pair_coeff      6      7     lj/cut/tip4p/long 0.0 0.0
pair_coeff      6      8     nm/cut/coul/long 0.0073 2.71 9 6
pair_coeff      6      9     lj/cut/tip4p/long 3.09242e-3 4.1689
pair_coeff      6      10    buck/coul/long 983.5 0.3255 10.66
pair_coeff      6      11    lj/cut/tip4p/long 0.018910874 3.42
pair_coeff      6      12    nm/cut/coul/long 0.0073 2.71 9 6
pair_coeff      6      13    lj/cut/tip4p/long 0.012299878 3.28945
pair_coeff      6      14    lj/cut/tip4p/long 0.0 0.0
pair_coeff      6      15    lj/cut/tip4p/long 0.0 0.0
pair_coeff      6      16    buck/coul/long 22764.3 0.149 13.94
pair_coeff      6      17    lj/cut/tip4p/long 0.0151386 3.0613
pair_coeff      6      18    buck/coul/long 22764.3 0.149 13.94

pair_coeff      7      7     lj/cut/tip4p/long 0.0 0.0
pair_coeff      7      8     lj/cut/tip4p/long 0.0 0.0
pair_coeff      7      9     lj/cut/tip4p/long 0.0 0.0
pair_coeff      7      10    lj/cut/tip4p/long 0.0 0.0
pair_coeff      7      11    lj/cut/tip4p/long 0.0 0.0
pair_coeff      7      12    lj/cut/tip4p/long 0.0 0.0
pair_coeff      7      13    lj/cut/tip4p/long 0.0 0.0
pair_coeff      7      14    lj/cut/tip4p/long 0.0 0.0
pair_coeff      7      15    lj/cut/tip4p/long 0.0 0.0
pair_coeff      7      16    buck/coul/long 512  0.2500  0.0000
pair_coeff      7      17    lj/cut/tip4p/long 0.0 0.0
pair_coeff      7      18    buck/coul/long 512  0.2500  0.0000

pair_coeff      8      8     lj/cut/tip4p/long 0.0 0.0
pair_coeff      8      9     lj/cut/tip4p/long 0.0 0.0
pair_coeff      8      10    lj/cut/tip4p/long 0.0 0.0
pair_coeff      8      11    nm/cut/coul/long 0.0073 2.71 9 6
pair_coeff      8      12    lj/cut/tip4p/long 0.0 0.0
pair_coeff      8      13    nm/cut/coul/long 0.055 2 9 6
pair_coeff      8      14    lj/cut/tip4p/long 0.0 0.0
pair_coeff      8      15    lj/cut/tip4p/long 0.0 0.0
pair_coeff      8      16    nm/cut/coul/long 0.0073 2.71 9 6
pair_coeff      8      17    lj/cut/tip4p/long 0.0 0.0
pair_coeff      8      18    nm/cut/coul/long 0.0073 2.71 9 6

pair_coeff      9      9     lj/cut/tip4p/long 0.000505691 4.9178
pair_coeff      9      10    lj/cut/tip4p/long 0.0 0.0
pair_coeff      9      11    lj/cut/tip4p/long 3.09242e-3 4.1689
pair_coeff      9      12    lj/cut/tip4p/long 0.0 0.0
pair_coeff      9      13    lj/cut/tip4p/long 2.0113497e-3 4.03835
pair_coeff      9      14    lj/cut/tip4p/long 0.0 0.0
pair_coeff      9      15    lj/cut/tip4p/long 0.0 0.0
pair_coeff      9      16    lj/cut/tip4p/long 3.09242e-3 4.1689
pair_coeff      9      17    lj/cut/tip4p/long 2.47555e-3 3.87545
pair_coeff      9      18    lj/cut/tip4p/long 0.0058 3.25

pair_coeff      10     10    lj/cut/tip4p/long 0.0 0.0
pair_coeff      10     11    buck/coul/long 983.5 0.3255 10.66
pair_coeff      10     12    lj/cut/tip4p/long 0.0 0.0
pair_coeff      10     13    buck/coul/long 1283.556 0.3202 10.66
pair_coeff      10     14    lj/cut/tip4p/long 0.0 0.0
pair_coeff      10     15    lj/cut/tip4p/long 0.0 0.0
pair_coeff      10     16    buck/coul/long 1283.9 0.3205 10.66
pair_coeff      10     17    lj/cut/tip4p/long 0.0 0.0
pair_coeff      10     18    buck/coul/long 1283 0.3205 10.66

pair_coeff      11     11    lj/cut/tip4p/long 0.018910874 3.42
pair_coeff      11     12    nm/cut/coul/long 0.0073 2.71 9 6
pair_coeff      11     13    lj/cut/tip4p/long 0.012299878 3.28945
pair_coeff      11     14    lj/cut/tip4p/long 0.0 0.0
pair_coeff      11     15    lj/cut/tip4p/long 0.0 0.0
pair_coeff      11     16    buck/coul/long 22764.3 0.149 13.94
pair_coeff      11     17    lj/cut/tip4p/long 0.0151386 3.0613
pair_coeff      11     18    buck/coul/long 22764.3 0.149 13.94

pair_coeff      12     12    lj/cut/tip4p/long 0.0 0.0
pair_coeff      12     13    nm/cut/coul/long 0.055 2 9 6
pair_coeff      12     14    lj/cut/tip4p/long 0.0 0.0
pair_coeff      12     15    lj/cut/tip4p/long 0.0 0.0
pair_coeff      12     16    nm/cut/coul/long 0.0073 2.71 9 6
pair_coeff      12     17    lj/cut/tip4p/long 0.0 0.0
pair_coeff      12     18    nm/cut/coul/long 0.0073 2.71 9 6

pair_coeff      13     13    lj/cut/tip4p/long 0.008 3.1589
pair_coeff      13     14    lj/cut/tip4p/long 0.0 0.0
pair_coeff      13     15    lj/cut/tip4p/long 0.0 0.0
pair_coeff      13     16    buck/coul/long 22764.3 0.149 28.92
pair_coeff      13     17    lj/cut/tip4p/long 9.84634e-3 2.996
pair_coeff      13     18    buck/coul/long 22764.3 0.149 28.92

pair_coeff      14     14    lj/cut/tip4p/long 0.0 0.0
pair_coeff      14     15    lj/cut/tip4p/long 0.0 0.0
pair_coeff      14     16    buck/coul/long 512  0.2500  0.0000
pair_coeff      14     17    lj/cut/tip4p/long 0.0 0.0
pair_coeff      14     18    buck/coul/long 512  0.2500  0.0000

pair_coeff      15     15    lj/cut/tip4p/long 0.0 0.0
pair_coeff      15     16    buck/coul/long/cs 0 1 0
pair_coeff      15     17    lj/cut/tip4p/long 0.0 0.0
pair_coeff      15     18    lj/cut/tip4p/long 0.0 0.0

pair_coeff      16     16    buck/coul/long 22764.3 0.149 27.88
pair_coeff      16     17    buck/coul/long 2152.3566 0.309227  0.099440
pair_coeff      16     18    buck/coul/long 22764.3 0.149 27.88

pair_coeff      17     17    lj/cut/tip4p/long 0.0121188 2.8331
pair_coeff      17     18    buck/coul/long 2152.3566 0.309227  0.099440

pair_coeff      18     18    buck/coul/long 22764.3 0.149 27.88

bond_style hybrid  harmonic morse

bond_coeff   1 harmonic   37.5 0
bond_coeff   2 harmonic 9.7563 0.9572
bond_coeff   3 morse 7.0525     3.1749     0.942

angle_style harmonic
angle_coeff 1 1.19245 104.52
angle_coeff 2 7.74815 109.47000
angle_coeff 3 7.74815 141.5

kspace_style pppm/tip4p 1e-4
kspace_modify order 7

# ------------------- Run Minimization,Equilibration and MD ---------------------------

#reset_timestep 0
neighbor 3.0 bin
comm_modify vel yes

# FIX MOMENTUM
fix moment all momentum 1 linear 1 1 1

# FIX TIP4P/2005
fix 1 water shake 1e-4 250 0 b 2 a 1

write_restart restart.equil

timestep 0.00028 # ---- Went back to normal time step

thermo 1000

# ---- Here we do a short equilibration run for the core-shells
compute CStemp all temp/cs cores shells 
compute thermo_press_lmp all pressure thermo_temp # press for correct kinetic scalar
compute prop all property/atom i_CSID
compute cs_chunk all chunk/atom c_prop
compute csPE all pe/atom bond
compute csKE all ke/atom
compute cstherm all temp/chunk cs_chunk temp internal com yes cdof 3.0

thermo_modify temp CStemp press thermo_press_lmp

velocity all create 300 134 dist gaussian mom yes rot no bias yes temp CStemp
velocity all scale 300 temp CStemp
fix thermoberendsen all temp/berendsen 300 300 0.028
fix nve all nve
fix_modify thermoberendsen temp CStemp
run 10000
unfix thermoberendsen
unfix nve
# ---- End of Core Shell equilibration


# ---- Output for log.lammps
thermo_style custom time step etotal pe ke temp press &
             enthalpy c_thermo_press_lmp cellc


thermo_modify temp CStemp press thermo_press_lmp

dump DETAIL all custom 100000 check.dump id element type q x y z vx vy vz
dump_modify  DETAIL element CAM SIM OM OSM OWM OHM HWM HM CL SI OH H OW HW O OS CA ODEP sort id first no

fix npt_xy all npt temp 300.0 300.0 0.028 z 1.0 1.0 0.28 flip no
fix_modify npt_xy temp CStemp press thermo_press_lmp
#run 10000
#run 50000
#run 100000
#run 100000
#run 100000
#run 100000
#run 100000
#run 200000
#run 200000
unfix npt_xy

fix npt all npt temp 300.0 300.0 0.028 x 1.0 1.0 0.28 y 1.0 1.0 0.28 couple none flip no
fix_modify npt temp CStemp press thermo_press_lmp
#run 500000
unfix npt

fix npt_xy all npt temp 300.0 300.0 0.028 z 1.0 1.0 0.28 flip no
fix_modify npt_xy temp CStemp press thermo_press_lmp
#run 10000
#run 50000

unfix npt_xy

#undump DETAIL

# ------------------------ Dynamic Run -------------------------------
# Here we define the final run from which we collect the data and then average it

fix nvt all nvt temp 300 300 0.028
fix_modify nvt temp CStemp

# --------------- Density profiles - you'll may need to modify those
compute         sv_ca CaSurf chunk/atom bin/1d z center  0.1 units box
fix             10ca CaSurf ave/chunk 1 10000000 10000000 sv_ca density/number file ca-densitynumber.dat norm none ave running overwrite

compute         sv_ow OwSurf chunk/atom bin/1d z center  0.1 units box
fix             12 OwSurf ave/chunk 1 10000000 10000000 sv_ow density/number file ow-densitynumber.dat norm none ave running overwrite

compute         sv_si SiSurf chunk/atom bin/1d z center  0.1 units box
fix             14 SiSurf ave/chunk 1 10000000 10000000 sv_si density/number file si-densitynumber.dat norm none ave running overwrite

#run 20000000
#write_data      afterEquil1.data nocoeff

#run 20000000
#write_data	afterEquil2.data nocoeff

run 20000000
write_data	afterEquil3.data nocoeff

compute myRDF all rdf 200 17 15 17 13 17 11 17 17 17 10 11 11 11 13 11 15 cutoff 10
fix shrani all ave/time 1 3000000 3000000 c_myRDF[*] file equil.rdf mode vector

dump lol all custom 50000 MD.lammpstrj id element type q x y z vx vy vz xu yu zu
dump_modify  lol element CA SI O X O O H H CL SI O H O H O X CA O sort id first no

timestep 0.00028
run 10000000

write_data      finished.data nocoeff
