# Supplementary material for: Atomic-Level and Surface Structure of Calcium Silicate Hydrate Nanofoils
Source: J Phys Chem C Nanomater Interfaces. 2023 Sep 8;127(37):18652–61. doi: 10.1021/acs.jpcc.3c03350 (PMC10518866; doi:10.1021/acs.jpcc.3c03350)
Supplement: Supplementary file 2 — jp3c03350_si_002.zip [file jp3c03350_si_002.zip › nanofoil.cif]

#======================================================================
# CRYSTAL DATA
#----------------------------------------------------------------------
data_VESTA_phase_1

_chemical_name_common                  'Frame 0 cell_orig 0.0 0.0 0.0 cell_vec'
_cell_length_a                         134.104919
_cell_length_b                         134.104919
_cell_length_c                         134.104919
_cell_angle_alpha                      90.000000
_cell_angle_beta                       90.000000
_cell_angle_gamma                      90.000000
_cell_volume                           1.000000
_space_group_name_H-M_alt              'P 1'
_space_group_IT_number                 1

loop_
_space_group_symop_operation_xyz
   'x, y, z'

loop_
   _atom_site_label
   _atom_site_occupancy
   _atom_site_fract_x
   _atom_site_fract_y
   _atom_site_fract_z
   _atom_site_adp_type
   _atom_site_U_iso_or_equiv
   _atom_site_type_symbol
   Ca1        1.0     0.414339     0.350797     0.104192    Uiso  ? Ca
   Ca2        1.0     0.443751     0.348158     0.131207    Uiso  ? Ca
   Ca3        1.0     0.437916     0.381186     0.595799    Uiso  ? Ca
   Ca4        1.0     0.412768     0.382229     0.607900    Uiso  ? Ca
   Ca5        1.0     0.430820     0.336927     0.613578    Uiso  ? Ca
   Ca6        1.0     0.439869     0.373190     0.625014    Uiso  ? Ca
   Ca7        1.0     0.443460     0.359210     0.673054    Uiso  ? Ca
   Ca8        1.0     0.423070     0.345433     0.660406    Uiso  ? Ca
   Ca9        1.0     0.402890     0.358675     0.674457    Uiso  ? Ca
   Ca10       1.0     0.443749     0.386960     0.673365    Uiso  ? Ca
   Ca11       1.0     0.423606     0.372482     0.658727    Uiso  ? Ca
   Ca12       1.0     0.428496     0.376266     0.731225    Uiso  ? Ca
   Ca13       1.0     0.406235     0.360698     0.731491    Uiso  ? Ca
   Ca14       1.0     0.412092     0.359868     0.699983    Uiso  ? Ca
   Ca15       1.0     0.447280     0.337378     0.714686    Uiso  ? Ca
   Ca16       1.0     0.418292     0.336296     0.777231    Uiso  ? Ca
   Ca17       1.0     0.418459     0.365469     0.775869    Uiso  ? Ca
   Ca18       1.0     0.398562     0.377713     0.760705    Uiso  ? Ca
   Ca19       1.0     0.399151     0.351125     0.763837    Uiso  ? Ca
   Ca20       1.0     0.439469     0.377799     0.760917    Uiso  ? Ca
   Ca21       1.0     0.441331     0.349813     0.761233    Uiso  ? Ca
   Ca22       1.0     0.430399     0.337758     0.828964    Uiso  ? Ca
   Ca23       1.0     0.428958     0.368058     0.832445    Uiso  ? Ca
   Ca24       1.0     0.406377     0.337711     0.808219    Uiso  ? Ca
   Ca25       1.0     0.445206     0.365232     0.806869    Uiso  ? Ca
   Ca26       1.0     0.419859     0.340794     0.859945    Uiso  ? Ca
   Ca27       1.0     0.399405     0.351094     0.876523    Uiso  ? Ca
   Ca28       1.0     0.440010     0.379941     0.876930    Uiso  ? Ca
   Ca29       1.0     0.418047     0.369074     0.857997    Uiso  ? Ca
   Ca30       1.0     0.439155     0.353213     0.872546    Uiso  ? Ca
   Ca31       1.0     0.397289     0.380356     0.881140    Uiso  ? Ca
   Ca32       1.0     0.410765     0.401492     0.111159    Uiso  ? Ca
   Ca33       1.0     0.432126     0.436059     0.626915    Uiso  ? Ca
   Ca34       1.0     0.430276     0.407827     0.612957    Uiso  ? Ca
   Ca35       1.0     0.402870     0.416056     0.674223    Uiso  ? Ca
   Ca36       1.0     0.422162     0.428762     0.659665    Uiso  ? Ca
   Ca37       1.0     0.420911     0.401892     0.659522    Uiso  ? Ca
   Ca38       1.0     0.443722     0.414790     0.676750    Uiso  ? Ca
   Ca39       1.0     0.402241     0.443673     0.672347    Uiso  ? Ca
   Ca40       1.0     0.402924     0.388142     0.674392    Uiso  ? Ca
   Ca41       1.0     0.443326     0.443610     0.673865    Uiso  ? Ca
   Ca42       1.0     0.416754     0.415896     0.703366    Uiso  ? Ca
   Ca43       1.0     0.421654     0.404819     0.729149    Uiso  ? Ca
   Ca44       1.0     0.424410     0.431814     0.727537    Uiso  ? Ca
   Ca45       1.0     0.414053     0.388257     0.703009    Uiso  ? Ca
   Ca46       1.0     0.419088     0.391885     0.773331    Uiso  ? Ca
   Ca47       1.0     0.399758     0.434364     0.757317    Uiso  ? Ca
   Ca48       1.0     0.440070     0.434443     0.760278    Uiso  ? Ca
   Ca49       1.0     0.399200     0.407645     0.760049    Uiso  ? Ca
   Ca50       1.0     0.417480     0.420976     0.777829    Uiso  ? Ca
   Ca51       1.0     0.440783     0.406754     0.757409    Uiso  ? Ca
   Ca52       1.0     0.403036     0.415679     0.830368    Uiso  ? Ca
   Ca53       1.0     0.429262     0.395659     0.835415    Uiso  ? Ca
   Ca54       1.0     0.417210     0.403860     0.803959    Uiso  ? Ca
   Ca55       1.0     0.438119     0.441936     0.828312    Uiso  ? Ca
   Ca56       1.0     0.443306     0.438113     0.884369    Uiso  ? Ca
   Ca57       1.0     0.439534     0.408265     0.880746    Uiso  ? Ca
   Ca58       1.0     0.418710     0.422071     0.871767    Uiso  ? Ca
   Ca59       1.0     0.398043     0.408196     0.886305    Uiso  ? Ca
   Ca60       1.0     0.418950     0.395439     0.868220    Uiso  ? Ca
   Ca61       1.0     0.413089     0.464041     0.113518    Uiso  ? Ca
   Ca62       1.0     0.412959     0.457102     0.628922    Uiso  ? Ca
   Ca63       1.0     0.407921     0.493424     0.609936    Uiso  ? Ca
   Ca64       1.0     0.437661     0.486466     0.627235    Uiso  ? Ca
   Ca65       1.0     0.442879     0.472784     0.670400    Uiso  ? Ca
   Ca66       1.0     0.420916     0.457510     0.656579    Uiso  ? Ca
   Ca67       1.0     0.422699     0.483952     0.660351    Uiso  ? Ca
   Ca68       1.0     0.402624     0.470883     0.672467    Uiso  ? Ca
   Ca69       1.0     0.443984     0.499457     0.670459    Uiso  ? Ca
   Ca70       1.0     0.422597     0.470259     0.703294    Uiso  ? Ca
   Ca71       1.0     0.435967     0.493460     0.706487    Uiso  ? Ca
   Ca72       1.0     0.428523     0.465864     0.728935    Uiso  ? Ca
   Ca73       1.0     0.413211     0.490829     0.731441    Uiso  ? Ca
   Ca74       1.0     0.416301     0.444439     0.703076    Uiso  ? Ca
   Ca75       1.0     0.398223     0.463148     0.758327    Uiso  ? Ca
   Ca76       1.0     0.441119     0.461685     0.757434    Uiso  ? Ca
   Ca77       1.0     0.420304     0.447087     0.773305    Uiso  ? Ca
   Ca78       1.0     0.418414     0.476645     0.772941    Uiso  ? Ca
   Ca79       1.0     0.439814     0.490313     0.756718    Uiso  ? Ca
   Ca80       1.0     0.398591     0.489507     0.757009    Uiso  ? Ca
   Ca81       1.0     0.400629     0.476795     0.804452    Uiso  ? Ca
   Ca82       1.0     0.422146     0.460631     0.797169    Uiso  ? Ca
   Ca83       1.0     0.431844     0.474852     0.841522    Uiso  ? Ca
   Ca84       1.0     0.396457     0.454596     0.846557    Uiso  ? Ca
   Ca85       1.0     0.398738     0.479917     0.841059    Uiso  ? Ca
   Ca86       1.0     0.446890     0.448846     0.802114    Uiso  ? Ca
   Ca87       1.0     0.423726     0.499413     0.838087    Uiso  ? Ca
   Ca88       1.0     0.447869     0.478315     0.801089    Uiso  ? Ca
   Ca89       1.0     0.442075     0.493386     0.882898    Uiso  ? Ca
   Ca90       1.0     0.396538     0.493482     0.887103    Uiso  ? Ca
   Ca91       1.0     0.435997     0.463864     0.889546    Uiso  ? Ca
   Ca92       1.0     0.420137     0.478295     0.869604    Uiso  ? Ca
   Ca93       1.0     0.417232     0.450642     0.873560    Uiso  ? Ca
   Ca94       1.0     0.400338     0.465776     0.888539    Uiso  ? Ca
   Ca95       1.0     0.439419     0.503464     0.113608    Uiso  ? Ca
   Ca96       1.0     0.433917     0.526442     0.142629    Uiso  ? Ca
   Ca97       1.0     0.429756     0.524598     0.108299    Uiso  ? Ca
   Ca98       1.0     0.416176     0.553194     0.141657    Uiso  ? Ca
   Ca99       1.0     0.443174     0.527749     0.676030    Uiso  ? Ca
   Ca100      1.0     0.421342     0.512646     0.655684    Uiso  ? Ca
   Ca101      1.0     0.402678     0.526666     0.671584    Uiso  ? Ca
   Ca102      1.0     0.443237     0.555827     0.673480    Uiso  ? Ca
   Ca103      1.0     0.423031     0.541884     0.657380    Uiso  ? Ca
   Ca104      1.0     0.401008     0.555305     0.671978    Uiso  ? Ca
   Ca105      1.0     0.402340     0.500184     0.675999    Uiso  ? Ca
   Ca106      1.0     0.428603     0.527518     0.701214    Uiso  ? Ca
   Ca107      1.0     0.413975     0.546466     0.729557    Uiso  ? Ca
   Ca108      1.0     0.398904     0.519550     0.709276    Uiso  ? Ca
   Ca109      1.0     0.423312     0.519463     0.729116    Uiso  ? Ca
   Ca110      1.0     0.399065     0.545407     0.757032    Uiso  ? Ca
   Ca111      1.0     0.440803     0.548060     0.758296    Uiso  ? Ca
   Ca112      1.0     0.420638     0.531775     0.773691    Uiso  ? Ca
   Ca113      1.0     0.399094     0.516485     0.758972    Uiso  ? Ca
   Ca114      1.0     0.420535     0.504085     0.774082    Uiso  ? Ca
   Ca115      1.0     0.441698     0.519532     0.757134    Uiso  ? Ca
   Ca116      1.0     0.424208     0.520782     0.820599    Uiso  ? Ca
   Ca117      1.0     0.445628     0.531773     0.803767    Uiso  ? Ca
   Ca118      1.0     0.408857     0.535147     0.798947    Uiso  ? Ca
   Ca119      1.0     0.436302     0.504043     0.802727    Uiso  ? Ca
   Ca120      1.0     0.405619     0.529341     0.842779    Uiso  ? Ca
   Ca121      1.0     0.403257     0.522190     0.890047    Uiso  ? Ca
   Ca122      1.0     0.419212     0.505732     0.871364    Uiso  ? Ca
   Ca123      1.0     0.400301     0.551414     0.881775    Uiso  ? Ca
   Ca124      1.0     0.419792     0.535517     0.866784    Uiso  ? Ca
   Ca125      1.0     0.441543     0.550080     0.882702    Uiso  ? Ca
   Ca126      1.0     0.440226     0.521093     0.882652    Uiso  ? Ca
   Ca127      1.0     0.425934     0.573825     0.116720    Uiso  ? Ca
   Ca128      1.0     0.432502     0.606482     0.118884    Uiso  ? Ca
   Ca129      1.0     0.402520     0.588997     0.612748    Uiso  ? Ca
   Ca130      1.0     0.413192     0.561110     0.626412    Uiso  ? Ca
   Ca131      1.0     0.420995     0.570040     0.659476    Uiso  ? Ca
   Ca132      1.0     0.403293     0.585293     0.677420    Uiso  ? Ca
   Ca133      1.0     0.422481     0.597808     0.657973    Uiso  ? Ca
   Ca134      1.0     0.442218     0.584222     0.673636    Uiso  ? Ca
   Ca135      1.0     0.444897     0.611925     0.672301    Uiso  ? Ca
   Ca136      1.0     0.417556     0.574307     0.730083    Uiso  ? Ca
   Ca137      1.0     0.415289     0.603653     0.729686    Uiso  ? Ca
   Ca138      1.0     0.417254     0.585073     0.702731    Uiso  ? Ca
   Ca139      1.0     0.439022     0.590295     0.736877    Uiso  ? Ca
   Ca140      1.0     0.397840     0.564229     0.703059    Uiso  ? Ca
   Ca141      1.0     0.418776     0.590462     0.773690    Uiso  ? Ca
   Ca142      1.0     0.440639     0.605129     0.759777    Uiso  ? Ca
   Ca143      1.0     0.398708     0.603457     0.756352    Uiso  ? Ca
   Ca144      1.0     0.439954     0.575170     0.758169    Uiso  ? Ca
   Ca145      1.0     0.420192     0.561571     0.774150    Uiso  ? Ca
   Ca146      1.0     0.398497     0.575003     0.758987    Uiso  ? Ca
   Ca147      1.0     0.398250     0.559003     0.838644    Uiso  ? Ca
   Ca148      1.0     0.427573     0.566088     0.834989    Uiso  ? Ca
   Ca149      1.0     0.399589     0.590056     0.829247    Uiso  ? Ca
   Ca150      1.0     0.430347     0.581231     0.811647    Uiso  ? Ca
   Ca151      1.0     0.446756     0.561109     0.803633    Uiso  ? Ca
   Ca152      1.0     0.420554     0.563964     0.867658    Uiso  ? Ca
   Ca153      1.0     0.400472     0.579722     0.883341    Uiso  ? Ca
   Ca154      1.0     0.441436     0.605308     0.874739    Uiso  ? Ca
   Ca155      1.0     0.420137     0.590131     0.860418    Uiso  ? Ca
   Ca156      1.0     0.440365     0.578666     0.880074    Uiso  ? Ca
   Ca157      1.0     0.397884     0.605491     0.874638    Uiso  ? Ca
   Ca158      1.0     0.415631     0.659179     0.104753    Uiso  ? Ca
   Ca159      1.0     0.422774     0.633480     0.106296    Uiso  ? Ca
   Ca160      1.0     0.417793     0.644149     0.613206    Uiso  ? Ca
   Ca161      1.0     0.411212     0.657646     0.588897    Uiso  ? Ca
   Ca162      1.0     0.443504     0.667069     0.676061    Uiso  ? Ca
   Ca163      1.0     0.423681     0.653768     0.661895    Uiso  ? Ca
   Ca164      1.0     0.422569     0.626417     0.658786    Uiso  ? Ca
   Ca165      1.0     0.403307     0.638965     0.675429    Uiso  ? Ca
   Ca166      1.0     0.442689     0.638511     0.674656    Uiso  ? Ca
   Ca167      1.0     0.401789     0.612964     0.675118    Uiso  ? Ca
   Ca168      1.0     0.402458     0.666743     0.676414    Uiso  ? Ca
   Ca169      1.0     0.397257     0.626682     0.705226    Uiso  ? Ca
   Ca170      1.0     0.434070     0.641066     0.703810    Uiso  ? Ca
   Ca171      1.0     0.412962     0.632312     0.730329    Uiso  ? Ca
   Ca172      1.0     0.412239     0.651973     0.710674    Uiso  ? Ca
   Ca173      1.0     0.439744     0.659443     0.761347    Uiso  ? Ca
   Ca174      1.0     0.419357     0.617337     0.774587    Uiso  ? Ca
   Ca175      1.0     0.399100     0.658218     0.762602    Uiso  ? Ca
   Ca176      1.0     0.417240     0.645311     0.779154    Uiso  ? Ca
   Ca177      1.0     0.398350     0.630969     0.760539    Uiso  ? Ca
   Ca178      1.0     0.442800     0.631638     0.759340    Uiso  ? Ca
   Ca179      1.0     0.440385     0.647270     0.829494    Uiso  ? Ca
   Ca180      1.0     0.401034     0.649284     0.829519    Uiso  ? Ca
   Ca181      1.0     0.418586     0.629610     0.831267    Uiso  ? Ca
   Ca182      1.0     0.430265     0.615863     0.802780    Uiso  ? Ca
   Ca183      1.0     0.440692     0.616536     0.828976    Uiso  ? Ca
   Ca184      1.0     0.439003     0.660831     0.873592    Uiso  ? Ca
   Ca185      1.0     0.401229     0.633368     0.872880    Uiso  ? Ca
   Ca186      1.0     0.438199     0.632472     0.871777    Uiso  ? Ca
   Ca187      1.0     0.397589     0.661326     0.874533    Uiso  ? Ca
   Ca188      1.0     0.420411     0.645896     0.857439    Uiso  ? Ca
   Ca189      1.0     0.418683     0.617582     0.859320    Uiso  ? Ca
   Ca190      1.0     0.452393     0.373376     0.109063    Uiso  ? Ca
   Ca191      1.0     0.450288     0.375790     0.138259    Uiso  ? Ca
   Ca192      1.0     0.493294     0.340540     0.627332    Uiso  ? Ca
   Ca193      1.0     0.483308     0.385921     0.670028    Uiso  ? Ca
   Ca194      1.0     0.463235     0.372736     0.656337    Uiso  ? Ca
   Ca195      1.0     0.464539     0.343868     0.657237    Uiso  ? Ca
   Ca196      1.0     0.484471     0.358692     0.669675    Uiso  ? Ca
   Ca197      1.0     0.472341     0.363315     0.702600    Uiso  ? Ca
   Ca198      1.0     0.496907     0.350020     0.728052    Uiso  ? Ca
   Ca199      1.0     0.470634     0.338354     0.720118    Uiso  ? Ca
   Ca200      1.0     0.495879     0.378989     0.731999    Uiso  ? Ca
   Ca201      1.0     0.461311     0.377051     0.730857    Uiso  ? Ca
   Ca202      1.0     0.483300     0.379011     0.758039    Uiso  ? Ca
   Ca203      1.0     0.460949     0.337337     0.776588    Uiso  ? Ca
   Ca204      1.0     0.482463     0.350379     0.761789    Uiso  ? Ca
   Ca205      1.0     0.461797     0.365462     0.777357    Uiso  ? Ca
   Ca206      1.0     0.487049     0.387157     0.806034    Uiso  ? Ca
   Ca207      1.0     0.470025     0.378376     0.828280    Uiso  ? Ca
   Ca208      1.0     0.487988     0.335477     0.804047    Uiso  ? Ca
   Ca209      1.0     0.486870     0.339329     0.832439    Uiso  ? Ca
   Ca210      1.0     0.473884     0.364441     0.803562    Uiso  ? Ca
   Ca211      1.0     0.460920     0.338679     0.856923    Uiso  ? Ca
   Ca212      1.0     0.459049     0.367889     0.860099    Uiso  ? Ca
   Ca213      1.0     0.478341     0.381776     0.874853    Uiso  ? Ca
   Ca214      1.0     0.480621     0.351032     0.875736    Uiso  ? Ca
   Ca215      1.0     0.473815     0.426693     0.109737    Uiso  ? Ca
   Ca216      1.0     0.474222     0.392757     0.119113    Uiso  ? Ca
   Ca217      1.0     0.495931     0.407870     0.103711    Uiso  ? Ca
   Ca218      1.0     0.487185     0.412892     0.600246    Uiso  ? Ca
   Ca219      1.0     0.461821     0.392816     0.611546    Uiso  ? Ca
   Ca220      1.0     0.456515     0.420935     0.612046    Uiso  ? Ca
   Ca221      1.0     0.495338     0.402432     0.629005    Uiso  ? Ca
   Ca222      1.0     0.485820     0.415152     0.670884    Uiso  ? Ca
   Ca223      1.0     0.464316     0.400483     0.658955    Uiso  ? Ca
   Ca224      1.0     0.460170     0.429449     0.653997    Uiso  ? Ca
   Ca225      1.0     0.483133     0.443043     0.668572    Uiso  ? Ca
   Ca226      1.0     0.497088     0.389968     0.702266    Uiso  ? Ca
   Ca227      1.0     0.497659     0.437245     0.732787    Uiso  ? Ca
   Ca228      1.0     0.454953     0.405736     0.728730    Uiso  ? Ca
   Ca229      1.0     0.471629     0.418309     0.700496    Uiso  ? Ca
   Ca230      1.0     0.467927     0.429002     0.727092    Uiso  ? Ca
   Ca231      1.0     0.456260     0.388441     0.698807    Uiso  ? Ca
   Ca232      1.0     0.460748     0.420030     0.773340    Uiso  ? Ca
   Ca233      1.0     0.481885     0.405957     0.759887    Uiso  ? Ca
   Ca234      1.0     0.483154     0.432433     0.757716    Uiso  ? Ca
   Ca235      1.0     0.460220     0.392692     0.776485    Uiso  ? Ca
   Ca236      1.0     0.488345     0.396512     0.833076    Uiso  ? Ca
   Ca237      1.0     0.491695     0.425740     0.834347    Uiso  ? Ca
   Ca238      1.0     0.461015     0.424515     0.817294    Uiso  ? Ca
   Ca239      1.0     0.489275     0.440739     0.809028    Uiso  ? Ca
   Ca240      1.0     0.461980     0.395508     0.855950    Uiso  ? Ca
   Ca241      1.0     0.459420     0.423977     0.860854    Uiso  ? Ca
   Ca242      1.0     0.481462     0.436978     0.880037    Uiso  ? Ca
   Ca243      1.0     0.481750     0.409373     0.874491    Uiso  ? Ca
   Ca244      1.0     0.488584     0.451202     0.132001    Uiso  ? Ca
   Ca245      1.0     0.475094     0.478442     0.625761    Uiso  ? Ca
   Ca246      1.0     0.463081     0.457990     0.655562    Uiso  ? Ca
   Ca247      1.0     0.485393     0.469500     0.670650    Uiso  ? Ca
   Ca248      1.0     0.461332     0.486235     0.653670    Uiso  ? Ca
   Ca249      1.0     0.485914     0.498536     0.671563    Uiso  ? Ca
   Ca250      1.0     0.459963     0.473338     0.699734    Uiso  ? Ca
   Ca251      1.0     0.455902     0.495686     0.727077    Uiso  ? Ca
   Ca252      1.0     0.473236     0.498406     0.698824    Uiso  ? Ca
   Ca253      1.0     0.473252     0.444789     0.697718    Uiso  ? Ca
   Ca254      1.0     0.449331     0.448393     0.711952    Uiso  ? Ca
   Ca255      1.0     0.459330     0.447652     0.774278    Uiso  ? Ca
   Ca256      1.0     0.460497     0.477142     0.772195    Uiso  ? Ca
   Ca257      1.0     0.482985     0.462775     0.755248    Uiso  ? Ca
   Ca258      1.0     0.483056     0.490764     0.758414    Uiso  ? Ca
   Ca259      1.0     0.470776     0.447295     0.837473    Uiso  ? Ca
   Ca260      1.0     0.482319     0.471340     0.821616    Uiso  ? Ca
   Ca261      1.0     0.460502     0.450491     0.862009    Uiso  ? Ca
   Ca262      1.0     0.483227     0.465774     0.874448    Uiso  ? Ca
   Ca263      1.0     0.459161     0.477756     0.867164    Uiso  ? Ca
   Ca264      1.0     0.482988     0.497230     0.874129    Uiso  ? Ca
   Ca265      1.0     0.480666     0.479064     0.898674    Uiso  ? Ca
   Ca266      1.0     0.483292     0.514459     0.626343    Uiso  ? Ca
   Ca267      1.0     0.462801     0.526707     0.631558    Uiso  ? Ca
   Ca268      1.0     0.462984     0.512793     0.659292    Uiso  ? Ca
   Ca269      1.0     0.462991     0.540891     0.660725    Uiso  ? Ca
   Ca270      1.0     0.485610     0.527714     0.674892    Uiso  ? Ca
   Ca271      1.0     0.483448     0.555308     0.672402    Uiso  ? Ca
   Ca272      1.0     0.469195     0.545906     0.727691    Uiso  ? Ca
   Ca273      1.0     0.457830     0.520616     0.707991    Uiso  ? Ca
   Ca274      1.0     0.454221     0.551813     0.702524    Uiso  ? Ca
   Ca275      1.0     0.461166     0.533025     0.774769    Uiso  ? Ca
   Ca276      1.0     0.461287     0.505922     0.771790    Uiso  ? Ca
   Ca277      1.0     0.481866     0.519388     0.759357    Uiso  ? Ca
   Ca278      1.0     0.482808     0.546021     0.760715    Uiso  ? Ca
   Ca279      1.0     0.476691     0.506498     0.832576    Uiso  ? Ca
   Ca280      1.0     0.473952     0.533730     0.831596    Uiso  ? Ca
   Ca281      1.0     0.474246     0.533428     0.805252    Uiso  ? Ca
   Ca282      1.0     0.488544     0.508685     0.807075    Uiso  ? Ca
   Ca283      1.0     0.482393     0.549192     0.875996    Uiso  ? Ca
   Ca284      1.0     0.458716     0.535064     0.862353    Uiso  ? Ca
   Ca285      1.0     0.460258     0.507734     0.863771    Uiso  ? Ca
   Ca286      1.0     0.484473     0.522393     0.875039    Uiso  ? Ca
   Ca287      1.0     0.461715     0.606565     0.102598    Uiso  ? Ca
   Ca288      1.0     0.454974     0.587559     0.124344    Uiso  ? Ca
   Ca289      1.0     0.479427     0.586605     0.100492    Uiso  ? Ca
   Ca290      1.0     0.481971     0.569638     0.626045    Uiso  ? Ca
   Ca291      1.0     0.483050     0.589290     0.605884    Uiso  ? Ca
   Ca292      1.0     0.492685     0.606585     0.630637    Uiso  ? Ca
   Ca293      1.0     0.462119     0.563722     0.597535    Uiso  ? Ca
   Ca294      1.0     0.484176     0.610346     0.674051    Uiso  ? Ca
   Ca295      1.0     0.484627     0.582201     0.673159    Uiso  ? Ca
   Ca296      1.0     0.463343     0.598225     0.658524    Uiso  ? Ca
   Ca297      1.0     0.464260     0.569697     0.659059    Uiso  ? Ca
   Ca298      1.0     0.469596     0.576283     0.728771    Uiso  ? Ca
   Ca299      1.0     0.477674     0.600975     0.716328    Uiso  ? Ca
   Ca300      1.0     0.495261     0.558921     0.702984    Uiso  ? Ca
   Ca301      1.0     0.454448     0.579299     0.704532    Uiso  ? Ca
   Ca302      1.0     0.448509     0.563166     0.728113    Uiso  ? Ca
   Ca303      1.0     0.462113     0.589120     0.776419    Uiso  ? Ca
   Ca304      1.0     0.483312     0.604285     0.758423    Uiso  ? Ca
   Ca305      1.0     0.480286     0.575128     0.758583    Uiso  ? Ca
   Ca306      1.0     0.460951     0.562807     0.774166    Uiso  ? Ca
   Ca307      1.0     0.477719     0.589746     0.828757    Uiso  ? Ca
   Ca308      1.0     0.476174     0.591020     0.802703    Uiso  ? Ca
   Ca309      1.0     0.481378     0.560669     0.805859    Uiso  ? Ca
   Ca310      1.0     0.491256     0.556261     0.835105    Uiso  ? Ca
   Ca311      1.0     0.479902     0.604242     0.872181    Uiso  ? Ca
   Ca312      1.0     0.483072     0.576427     0.872323    Uiso  ? Ca
   Ca313      1.0     0.461575     0.588967     0.856210    Uiso  ? Ca
   Ca314      1.0     0.463759     0.561349     0.860429    Uiso  ? Ca
   Ca315      1.0     0.461451     0.654782     0.133333    Uiso  ? Ca
   Ca316      1.0     0.454219     0.626428     0.120655    Uiso  ? Ca
   Ca317      1.0     0.486933     0.625116     0.105710    Uiso  ? Ca
   Ca318      1.0     0.490388     0.624635     0.603949    Uiso  ? Ca
   Ca319      1.0     0.449096     0.654362     0.629488    Uiso  ? Ca
   Ca320      1.0     0.463884     0.651885     0.656463    Uiso  ? Ca
   Ca321      1.0     0.483548     0.667024     0.670508    Uiso  ? Ca
   Ca322      1.0     0.487112     0.639510     0.671700    Uiso  ? Ca
   Ca323      1.0     0.466137     0.625007     0.654441    Uiso  ? Ca
   Ca324      1.0     0.465386     0.650069     0.712229    Uiso  ? Ca
   Ca325      1.0     0.498185     0.637153     0.700452    Uiso  ? Ca
   Ca326      1.0     0.452494     0.630584     0.730968    Uiso  ? Ca
   Ca327      1.0     0.497611     0.658023     0.729917    Uiso  ? Ca
   Ca328      1.0     0.461132     0.644730     0.776285    Uiso  ? Ca
   Ca329      1.0     0.484353     0.659538     0.759481    Uiso  ? Ca
   Ca330      1.0     0.481455     0.631706     0.758933    Uiso  ? Ca
   Ca331      1.0     0.459974     0.616874     0.774989    Uiso  ? Ca
   Ca332      1.0     0.489298     0.645574     0.828171    Uiso  ? Ca
   Ca333      1.0     0.489710     0.643018     0.801838    Uiso  ? Ca
   Ca334      1.0     0.489229     0.616677     0.802053    Uiso  ? Ca
   Ca335      1.0     0.478937     0.617778     0.826947    Uiso  ? Ca
   Ca336      1.0     0.450944     0.633586     0.808041    Uiso  ? Ca
   Ca337      1.0     0.466655     0.656841     0.804167    Uiso  ? Ca
   Ca338      1.0     0.458476     0.645893     0.856525    Uiso  ? Ca
   Ca339      1.0     0.480230     0.658650     0.872101    Uiso  ? Ca
   Ca340      1.0     0.461187     0.619418     0.853942    Uiso  ? Ca
   Ca341      1.0     0.480930     0.631811     0.871448    Uiso  ? Ca
   Ca342      1.0     0.530698     0.352384     0.131891    Uiso  ? Ca
   Ca343      1.0     0.533511     0.351804     0.102815    Uiso  ? Ca
   Ca344      1.0     0.526571     0.375946     0.113769    Uiso  ? Ca
   Ca345      1.0     0.512093     0.344164     0.598963    Uiso  ? Ca
   Ca346      1.0     0.539124     0.348302     0.594014    Uiso  ? Ca
   Ca347      1.0     0.529058     0.374247     0.585051    Uiso  ? Ca
   Ca348      1.0     0.532122     0.332244     0.624563    Uiso  ? Ca
   Ca349      1.0     0.524815     0.359810     0.672100    Uiso  ? Ca
   Ca350      1.0     0.504347     0.373619     0.656422    Uiso  ? Ca
   Ca351      1.0     0.546008     0.374782     0.654269    Uiso  ? Ca
   Ca352      1.0     0.546815     0.345541     0.657535    Uiso  ? Ca
   Ca353      1.0     0.504938     0.344944     0.656636    Uiso  ? Ca
   Ca354      1.0     0.526724     0.387085     0.669903    Uiso  ? Ca
   Ca355      1.0     0.524113     0.350614     0.755767    Uiso  ? Ca
   Ca356      1.0     0.502189     0.364575     0.774355    Uiso  ? Ca
   Ca357      1.0     0.544725     0.364490     0.772094    Uiso  ? Ca
   Ca358      1.0     0.542532     0.337461     0.775465    Uiso  ? Ca
   Ca359      1.0     0.523017     0.378726     0.759689    Uiso  ? Ca
   Ca360      1.0     0.503547     0.336932     0.775744    Uiso  ? Ca
   Ca361      1.0     0.534096     0.337317     0.829090    Uiso  ? Ca
   Ca362      1.0     0.544977     0.352870     0.807342    Uiso  ? Ca
   Ca363      1.0     0.521314     0.338263     0.802280    Uiso  ? Ca
   Ca364      1.0     0.513802     0.371814     0.802015    Uiso  ? Ca
   Ca365      1.0     0.543374     0.338242     0.860292    Uiso  ? Ca
   Ca366      1.0     0.501294     0.365418     0.861474    Uiso  ? Ca
   Ca367      1.0     0.523439     0.351631     0.875986    Uiso  ? Ca
   Ca368      1.0     0.523502     0.378648     0.878914    Uiso  ? Ca
   Ca369      1.0     0.544193     0.366447     0.861503    Uiso  ? Ca
   Ca370      1.0     0.500542     0.338580     0.857891    Uiso  ? Ca
   Ca371      1.0     0.500465     0.434649     0.106959    Uiso  ? Ca
   Ca372      1.0     0.533724     0.405551     0.105541    Uiso  ? Ca
   Ca373      1.0     0.502014     0.426027     0.133175    Uiso  ? Ca
   Ca374      1.0     0.528345     0.425831     0.616997    Uiso  ? Ca
   Ca375      1.0     0.515962     0.425270     0.587433    Uiso  ? Ca
   Ca376      1.0     0.513093     0.399969     0.600329    Uiso  ? Ca
   Ca377      1.0     0.505667     0.430378     0.653752    Uiso  ? Ca
   Ca378      1.0     0.525023     0.415717     0.668177    Uiso  ? Ca
   Ca379      1.0     0.543618     0.402348     0.653765    Uiso  ? Ca
   Ca380      1.0     0.502923     0.401575     0.654707    Uiso  ? Ca
   Ca381      1.0     0.543021     0.430539     0.652143    Uiso  ? Ca
   Ca382      1.0     0.506857     0.408636     0.731050    Uiso  ? Ca
   Ca383      1.0     0.534726     0.401075     0.702185    Uiso  ? Ca
   Ca384      1.0     0.537190     0.408836     0.732977    Uiso  ? Ca
   Ca385      1.0     0.539540     0.437195     0.734341    Uiso  ? Ca
   Ca386      1.0     0.551753     0.388912     0.723101    Uiso  ? Ca
   Ca387      1.0     0.524105     0.405440     0.761191    Uiso  ? Ca
   Ca388      1.0     0.504510     0.391513     0.777936    Uiso  ? Ca
   Ca389      1.0     0.522875     0.434996     0.762898    Uiso  ? Ca
   Ca390      1.0     0.544304     0.420393     0.779485    Uiso  ? Ca
   Ca391      1.0     0.502430     0.421140     0.775102    Uiso  ? Ca
   Ca392      1.0     0.545012     0.392485     0.775587    Uiso  ? Ca
   Ca393      1.0     0.537971     0.413225     0.828153    Uiso  ? Ca
   Ca394      1.0     0.517285     0.421735     0.807940    Uiso  ? Ca
   Ca395      1.0     0.531009     0.393227     0.802493    Uiso  ? Ca
   Ca396      1.0     0.503143     0.423959     0.860398    Uiso  ? Ca
   Ca397      1.0     0.501186     0.393416     0.860054    Uiso  ? Ca
   Ca398      1.0     0.521533     0.408634     0.878719    Uiso  ? Ca
   Ca399      1.0     0.543932     0.394571     0.865211    Uiso  ? Ca
   Ca400      1.0     0.523176     0.436690     0.875928    Uiso  ? Ca
   Ca401      1.0     0.544066     0.424297     0.866366    Uiso  ? Ca
   Ca402      1.0     0.539230     0.460208     0.111615    Uiso  ? Ca
   Ca403      1.0     0.511075     0.457415     0.113817    Uiso  ? Ca
   Ca404      1.0     0.517471     0.452055     0.138791    Uiso  ? Ca
   Ca405      1.0     0.545402     0.451613     0.610869    Uiso  ? Ca
   Ca406      1.0     0.539345     0.484246     0.619706    Uiso  ? Ca
   Ca407      1.0     0.545144     0.485491     0.653247    Uiso  ? Ca
   Ca408      1.0     0.526570     0.471319     0.669915    Uiso  ? Ca
   Ca409      1.0     0.527537     0.444059     0.669555    Uiso  ? Ca
   Ca410      1.0     0.502779     0.457101     0.653156    Uiso  ? Ca
   Ca411      1.0     0.504055     0.485223     0.654040    Uiso  ? Ca
   Ca412      1.0     0.547387     0.458101     0.654576    Uiso  ? Ca
   Ca413      1.0     0.527758     0.499369     0.670255    Uiso  ? Ca
   Ca414      1.0     0.507127     0.498574     0.700278    Uiso  ? Ca
   Ca415      1.0     0.533398     0.456349     0.712559    Uiso  ? Ca
   Ca416      1.0     0.512953     0.489871     0.731575    Uiso  ? Ca
   Ca417      1.0     0.509721     0.471971     0.697963    Uiso  ? Ca
   Ca418      1.0     0.515228     0.459653     0.731596    Uiso  ? Ca
   Ca419      1.0     0.540471     0.498088     0.698254    Uiso  ? Ca
   Ca420      1.0     0.547851     0.464174     0.736292    Uiso  ? Ca
   Ca421      1.0     0.512893     0.445264     0.698620    Uiso  ? Ca
   Ca422      1.0     0.544601     0.449896     0.780442    Uiso  ? Ca
   Ca423      1.0     0.504316     0.449793     0.777009    Uiso  ? Ca
   Ca424      1.0     0.522899     0.490518     0.763326    Uiso  ? Ca
   Ca425      1.0     0.502598     0.476456     0.773904    Uiso  ? Ca
   Ca426      1.0     0.523994     0.462540     0.764514    Uiso  ? Ca
   Ca427      1.0     0.543097     0.476737     0.783111    Uiso  ? Ca
   Ca428      1.0     0.516810     0.482091     0.837135    Uiso  ? Ca
   Ca429      1.0     0.509653     0.468888     0.808856    Uiso  ? Ca
   Ca430      1.0     0.530051     0.458404     0.835621    Uiso  ? Ca
   Ca431      1.0     0.531217     0.447563     0.803107    Uiso  ? Ca
   Ca432      1.0     0.524044     0.464234     0.880835    Uiso  ? Ca
   Ca433      1.0     0.543421     0.477574     0.868794    Uiso  ? Ca
   Ca434      1.0     0.544024     0.451096     0.862335    Uiso  ? Ca
   Ca435      1.0     0.524610     0.492858     0.883175    Uiso  ? Ca
   Ca436      1.0     0.500788     0.477801     0.860998    Uiso  ? Ca
   Ca437      1.0     0.500280     0.451538     0.862666    Uiso  ? Ca
   Ca438      1.0     0.505974     0.533022     0.131079    Uiso  ? Ca
   Ca439      1.0     0.532011     0.523661     0.107363    Uiso  ? Ca
   Ca440      1.0     0.505142     0.522953     0.102157    Uiso  ? Ca
   Ca441      1.0     0.534131     0.539522     0.627426    Uiso  ? Ca
   Ca442      1.0     0.503775     0.513718     0.657577    Uiso  ? Ca
   Ca443      1.0     0.548130     0.542786     0.655783    Uiso  ? Ca
   Ca444      1.0     0.526423     0.529245     0.670107    Uiso  ? Ca
   Ca445      1.0     0.503755     0.541700     0.656760    Uiso  ? Ca
   Ca446      1.0     0.546419     0.513521     0.653995    Uiso  ? Ca
   Ca447      1.0     0.527017     0.555598     0.672152    Uiso  ? Ca
   Ca448      1.0     0.501540     0.544455     0.730918    Uiso  ? Ca
   Ca449      1.0     0.508608     0.519953     0.732205    Uiso  ? Ca
   Ca450      1.0     0.541254     0.553737     0.700871    Uiso  ? Ca
   Ca451      1.0     0.542985     0.527050     0.698804    Uiso  ? Ca
   Ca452      1.0     0.512719     0.528214     0.701097    Uiso  ? Ca
   Ca453      1.0     0.548086     0.548034     0.728609    Uiso  ? Ca
   Ca454      1.0     0.544213     0.533804     0.778151    Uiso  ? Ca
   Ca455      1.0     0.502605     0.532906     0.777568    Uiso  ? Ca
   Ca456      1.0     0.523421     0.547026     0.762968    Uiso  ? Ca
   Ca457      1.0     0.522931     0.518607     0.763333    Uiso  ? Ca
   Ca458      1.0     0.503317     0.504684     0.777717    Uiso  ? Ca
   Ca459      1.0     0.545559     0.505489     0.782068    Uiso  ? Ca
   Ca460      1.0     0.534814     0.530565     0.835680    Uiso  ? Ca
   Ca461      1.0     0.536521     0.503411     0.838064    Uiso  ? Ca
   Ca462      1.0     0.537438     0.546775     0.809918    Uiso  ? Ca
   Ca463      1.0     0.532117     0.509947     0.811505    Uiso  ? Ca
   Ca464      1.0     0.523960     0.522670     0.878223    Uiso  ? Ca
   Ca465      1.0     0.544636     0.535699     0.865411    Uiso  ? Ca
   Ca466      1.0     0.502931     0.535391     0.857150    Uiso  ? Ca
   Ca467      1.0     0.525161     0.547690     0.878787    Uiso  ? Ca
   Ca468      1.0     0.502889     0.505798     0.859395    Uiso  ? Ca
   Ca469      1.0     0.543875     0.505570     0.867980    Uiso  ? Ca
   Ca470      1.0     0.530078     0.591635     0.110693    Uiso  ? Ca
   Ca471      1.0     0.551682     0.605389     0.104663    Uiso  ? Ca
   Ca472      1.0     0.536786     0.566654     0.609087    Uiso  ? Ca
   Ca473      1.0     0.510253     0.584630     0.619105    Uiso  ? Ca
   Ca474      1.0     0.527620     0.611206     0.672070    Uiso  ? Ca
   Ca475      1.0     0.504535     0.569989     0.657494    Uiso  ? Ca
   Ca476      1.0     0.505555     0.595178     0.654892    Uiso  ? Ca
   Ca477      1.0     0.549521     0.569719     0.658108    Uiso  ? Ca
   Ca478      1.0     0.525843     0.583472     0.672930    Uiso  ? Ca
   Ca479      1.0     0.548584     0.598210     0.657583    Uiso  ? Ca
   Ca480      1.0     0.548539     0.596078     0.726548    Uiso  ? Ca
   Ca481      1.0     0.506361     0.610448     0.699449    Uiso  ? Ca
   Ca482      1.0     0.507166     0.601465     0.730612    Uiso  ? Ca
   Ca483      1.0     0.504215     0.584852     0.700621    Uiso  ? Ca
   Ca484      1.0     0.542738     0.611569     0.699216    Uiso  ? Ca
   Ca485      1.0     0.536842     0.573697     0.730626    Uiso  ? Ca
   Ca486      1.0     0.504042     0.572518     0.729383    Uiso  ? Ca
   Ca487      1.0     0.503762     0.589198     0.773852    Uiso  ? Ca
   Ca488      1.0     0.523500     0.573724     0.756720    Uiso  ? Ca
   Ca489      1.0     0.544557     0.560948     0.774606    Uiso  ? Ca
   Ca490      1.0     0.502003     0.560284     0.777595    Uiso  ? Ca
   Ca491      1.0     0.521912     0.602765     0.757674    Uiso  ? Ca
   Ca492      1.0     0.544214     0.589233     0.772879    Uiso  ? Ca
   Ca493      1.0     0.515191     0.561364     0.804440    Uiso  ? Ca
   Ca494      1.0     0.538699     0.558018     0.833473    Uiso  ? Ca
   Ca495      1.0     0.517714     0.587442     0.801455    Uiso  ? Ca
   Ca496      1.0     0.523301     0.605285     0.876814    Uiso  ? Ca
   Ca497      1.0     0.545880     0.589945     0.863438    Uiso  ? Ca
   Ca498      1.0     0.502863     0.590431     0.860737    Uiso  ? Ca
   Ca499      1.0     0.521909     0.576187     0.880086    Uiso  ? Ca
   Ca500      1.0     0.503487     0.562308     0.859895    Uiso  ? Ca
   Ca501      1.0     0.545524     0.562508     0.864847    Uiso  ? Ca
   Ca502      1.0     0.533100     0.630978     0.102822    Uiso  ? Ca
   Ca503      1.0     0.522086     0.659403     0.116709    Uiso  ? Ca
   Ca504      1.0     0.506433     0.639821     0.627685    Uiso  ? Ca
   Ca505      1.0     0.525012     0.638840     0.673576    Uiso  ? Ca
   Ca506      1.0     0.544551     0.653624     0.656127    Uiso  ? Ca
   Ca507      1.0     0.506572     0.651946     0.658364    Uiso  ? Ca
   Ca508      1.0     0.506162     0.624186     0.655792    Uiso  ? Ca
   Ca509      1.0     0.527773     0.667988     0.674254    Uiso  ? Ca
   Ca510      1.0     0.549264     0.625096     0.654829    Uiso  ? Ca
   Ca511      1.0     0.534540     0.650108     0.702488    Uiso  ? Ca
   Ca512      1.0     0.509390     0.633821     0.728344    Uiso  ? Ca
   Ca513      1.0     0.502718     0.664124     0.701149    Uiso  ? Ca
   Ca514      1.0     0.501741     0.645795     0.773490    Uiso  ? Ca
   Ca515      1.0     0.522652     0.658108     0.759440    Uiso  ? Ca
   Ca516      1.0     0.524274     0.630197     0.760218    Uiso  ? Ca
   Ca517      1.0     0.503406     0.616661     0.773903    Uiso  ? Ca
   Ca518      1.0     0.542868     0.644537     0.777373    Uiso  ? Ca
   Ca519      1.0     0.543492     0.616336     0.775281    Uiso  ? Ca
   Ca520      1.0     0.526614     0.643492     0.830225    Uiso  ? Ca
   Ca521      1.0     0.531753     0.616878     0.802377    Uiso  ? Ca
   Ca522      1.0     0.530767     0.618216     0.832164    Uiso  ? Ca
   Ca523      1.0     0.529533     0.644398     0.803146    Uiso  ? Ca
   Ca524      1.0     0.502668     0.618518     0.858100    Uiso  ? Ca
   Ca525      1.0     0.523035     0.661548     0.871946    Uiso  ? Ca
   Ca526      1.0     0.546611     0.618562     0.861217    Uiso  ? Ca
   Ca527      1.0     0.505183     0.646848     0.853198    Uiso  ? Ca
   Ca528      1.0     0.521326     0.632773     0.875401    Uiso  ? Ca
   Ca529      1.0     0.546537     0.645858     0.859257    Uiso  ? Ca
   Ca530      1.0     0.555876     0.360121     0.108277    Uiso  ? Ca
   Ca531      1.0     0.580127     0.345997     0.632137    Uiso  ? Ca
   Ca532      1.0     0.568709     0.359853     0.671079    Uiso  ? Ca
   Ca533      1.0     0.587696     0.346713     0.657417    Uiso  ? Ca
   Ca534      1.0     0.587788     0.373467     0.656412    Uiso  ? Ca
   Ca535      1.0     0.553429     0.362214     0.699688    Uiso  ? Ca
   Ca536      1.0     0.582923     0.349569     0.733744    Uiso  ? Ca
   Ca537      1.0     0.581641     0.378344     0.735616    Uiso  ? Ca
   Ca538      1.0     0.591414     0.372816     0.710500    Uiso  ? Ca
   Ca539      1.0     0.557798     0.339728     0.722953    Uiso  ? Ca
   Ca540      1.0     0.555483     0.334295     0.696560    Uiso  ? Ca
   Ca541      1.0     0.584793     0.363756     0.780867    Uiso  ? Ca
   Ca542      1.0     0.564673     0.378103     0.759967    Uiso  ? Ca
   Ca543      1.0     0.584463     0.335747     0.776883    Uiso  ? Ca
   Ca544      1.0     0.564498     0.349828     0.760344    Uiso  ? Ca
   Ca545      1.0     0.581096     0.385243     0.810575    Uiso  ? Ca
   Ca546      1.0     0.601925     0.341105     0.833334    Uiso  ? Ca
   Ca547      1.0     0.575389     0.351513     0.826830    Uiso  ? Ca
   Ca548      1.0     0.567753     0.336855     0.803936    Uiso  ? Ca
   Ca549      1.0     0.557354     0.371046     0.834273    Uiso  ? Ca
   Ca550      1.0     0.603217     0.366015     0.805445    Uiso  ? Ca
   Ca551      1.0     0.599455     0.369258     0.834703    Uiso  ? Ca
   Ca552      1.0     0.585915     0.339542     0.859753    Uiso  ? Ca
   Ca553      1.0     0.584371     0.366373     0.864385    Uiso  ? Ca
   Ca554      1.0     0.563967     0.351266     0.875592    Uiso  ? Ca
   Ca555      1.0     0.566167     0.378864     0.879301    Uiso  ? Ca
   Ca556      1.0     0.590170     0.438950     0.148967    Uiso  ? Ca
   Ca557      1.0     0.603197     0.415175     0.132528    Uiso  ? Ca
   Ca558      1.0     0.573672     0.401358     0.626122    Uiso  ? Ca
   Ca559      1.0     0.556521     0.422221     0.606438    Uiso  ? Ca
   Ca560      1.0     0.567312     0.416106     0.673320    Uiso  ? Ca
   Ca561      1.0     0.586777     0.430355     0.657657    Uiso  ? Ca
   Ca562      1.0     0.583257     0.404239     0.652960    Uiso  ? Ca
   Ca563      1.0     0.567213     0.443104     0.669663    Uiso  ? Ca
   Ca564      1.0     0.567723     0.389415     0.670408    Uiso  ? Ca
   Ca565      1.0     0.578420     0.434439     0.731092    Uiso  ? Ca
   Ca566      1.0     0.555936     0.425168     0.707899    Uiso  ? Ca
   Ca567      1.0     0.599863     0.417189     0.712849    Uiso  ? Ca
   Ca568      1.0     0.579668     0.406350     0.732677    Uiso  ? Ca
   Ca569      1.0     0.555949     0.389576     0.694780    Uiso  ? Ca
   Ca570      1.0     0.584903     0.420278     0.777496    Uiso  ? Ca
   Ca571      1.0     0.565761     0.406635     0.761343    Uiso  ? Ca
   Ca572      1.0     0.565088     0.435163     0.762859    Uiso  ? Ca
   Ca573      1.0     0.584545     0.392734     0.778107    Uiso  ? Ca
   Ca574      1.0     0.559575     0.424847     0.840042    Uiso  ? Ca
   Ca575      1.0     0.571141     0.397965     0.838587    Uiso  ? Ca
   Ca576      1.0     0.576175     0.432865     0.814377    Uiso  ? Ca
   Ca577      1.0     0.601164     0.421281     0.801746    Uiso  ? Ca
   Ca578      1.0     0.564330     0.437053     0.885831    Uiso  ? Ca
   Ca579      1.0     0.563230     0.410029     0.881988    Uiso  ? Ca
   Ca580      1.0     0.603503     0.433843     0.887358    Uiso  ? Ca
   Ca581      1.0     0.584095     0.424106     0.870306    Uiso  ? Ca
   Ca582      1.0     0.584064     0.395130     0.867767    Uiso  ? Ca
   Ca583      1.0     0.574435     0.489211     0.139825    Uiso  ? Ca
   Ca584      1.0     0.593941     0.493944     0.115536    Uiso  ? Ca
   Ca585      1.0     0.594319     0.467950     0.137867    Uiso  ? Ca
   Ca586      1.0     0.566546     0.457934     0.134001    Uiso  ? Ca
   Ca587      1.0     0.597136     0.447425     0.119396    Uiso  ? Ca
   Ca588      1.0     0.589354     0.467917     0.601083    Uiso  ? Ca
   Ca589      1.0     0.564022     0.473805     0.623209    Uiso  ? Ca
   Ca590      1.0     0.586639     0.493823     0.612264    Uiso  ? Ca
   Ca591      1.0     0.587737     0.487478     0.655269    Uiso  ? Ca
   Ca592      1.0     0.570152     0.470224     0.668875    Uiso  ? Ca
   Ca593      1.0     0.568647     0.499041     0.670405    Uiso  ? Ca
   Ca594      1.0     0.587870     0.457205     0.653219    Uiso  ? Ca
   Ca595      1.0     0.581893     0.461400     0.728914    Uiso  ? Ca
   Ca596      1.0     0.566624     0.484952     0.693447    Uiso  ? Ca
   Ca597      1.0     0.592926     0.497179     0.698959    Uiso  ? Ca
   Ca598      1.0     0.587298     0.471027     0.698851    Uiso  ? Ca
   Ca599      1.0     0.558941     0.454839     0.705659    Uiso  ? Ca
   Ca600      1.0     0.583982     0.444002     0.702771    Uiso  ? Ca
   Ca601      1.0     0.585781     0.477180     0.775562    Uiso  ? Ca
   Ca602      1.0     0.564420     0.462091     0.764281    Uiso  ? Ca
   Ca603      1.0     0.564274     0.490033     0.764731    Uiso  ? Ca
   Ca604      1.0     0.584732     0.448820     0.775154    Uiso  ? Ca
   Ca605      1.0     0.577624     0.454791     0.840770    Uiso  ? Ca
   Ca606      1.0     0.602832     0.449924     0.802716    Uiso  ? Ca
   Ca607      1.0     0.573365     0.481805     0.843334    Uiso  ? Ca
   Ca608      1.0     0.554241     0.447905     0.826542    Uiso  ? Ca
   Ca609      1.0     0.553870     0.489916     0.812762    Uiso  ? Ca
   Ca610      1.0     0.564266     0.464387     0.884835    Uiso  ? Ca
   Ca611      1.0     0.563338     0.491360     0.889938    Uiso  ? Ca
   Ca612      1.0     0.583437     0.479551     0.871640    Uiso  ? Ca
   Ca613      1.0     0.585659     0.450694     0.872318    Uiso  ? Ca
   Ca614      1.0     0.567399     0.521519     0.147116    Uiso  ? Ca
   Ca615      1.0     0.602089     0.511196     0.631801    Uiso  ? Ca
   Ca616      1.0     0.589477     0.541551     0.656734    Uiso  ? Ca
   Ca617      1.0     0.568911     0.555744     0.672405    Uiso  ? Ca
   Ca618      1.0     0.568514     0.526202     0.670684    Uiso  ? Ca
   Ca619      1.0     0.589048     0.512798     0.656333    Uiso  ? Ca
   Ca620      1.0     0.590131     0.546276     0.727558    Uiso  ? Ca
   Ca621      1.0     0.580793     0.555158     0.699965    Uiso  ? Ca
   Ca622      1.0     0.555951     0.519722     0.722663    Uiso  ? Ca
   Ca623      1.0     0.573961     0.502225     0.718162    Uiso  ? Ca
   Ca624      1.0     0.585904     0.531766     0.774944    Uiso  ? Ca
   Ca625      1.0     0.563466     0.518897     0.761530    Uiso  ? Ca
   Ca626      1.0     0.565555     0.546118     0.758464    Uiso  ? Ca
   Ca627      1.0     0.583902     0.504964     0.777890    Uiso  ? Ca
   Ca628      1.0     0.566788     0.513735     0.838040    Uiso  ? Ca
   Ca629      1.0     0.574689     0.507805     0.807829    Uiso  ? Ca
   Ca630      1.0     0.574018     0.540235     0.803764    Uiso  ? Ca
   Ca631      1.0     0.588155     0.540256     0.841578    Uiso  ? Ca
   Ca632      1.0     0.598366     0.507181     0.844742    Uiso  ? Ca
   Ca633      1.0     0.553564     0.523741     0.807786    Uiso  ? Ca
   Ca634      1.0     0.585543     0.536129     0.871256    Uiso  ? Ca
   Ca635      1.0     0.568921     0.550788     0.884388    Uiso  ? Ca
   Ca636      1.0     0.584936     0.508232     0.875535    Uiso  ? Ca
   Ca637      1.0     0.564995     0.520666     0.888395    Uiso  ? Ca
   Ca638      1.0     0.553170     0.578869     0.105774    Uiso  ? Ca
   Ca639      1.0     0.559063     0.561586     0.623774    Uiso  ? Ca
   Ca640      1.0     0.554404     0.609666     0.632150    Uiso  ? Ca
   Ca641      1.0     0.589755     0.600268     0.660389    Uiso  ? Ca
   Ca642      1.0     0.589289     0.584616     0.633438    Uiso  ? Ca
   Ca643      1.0     0.591717     0.572192     0.659137    Uiso  ? Ca
   Ca644      1.0     0.568418     0.583212     0.674618    Uiso  ? Ca
   Ca645      1.0     0.586549     0.582248     0.702548    Uiso  ? Ca
   Ca646      1.0     0.596828     0.591135     0.724861    Uiso  ? Ca
   Ca647      1.0     0.578429     0.572997     0.727498    Uiso  ? Ca
   Ca648      1.0     0.554655     0.581804     0.700696    Uiso  ? Ca
   Ca649      1.0     0.564503     0.602200     0.756318    Uiso  ? Ca
   Ca650      1.0     0.585886     0.587835     0.773034    Uiso  ? Ca
   Ca651      1.0     0.585736     0.559435     0.770955    Uiso  ? Ca
   Ca652      1.0     0.563951     0.575771     0.756039    Uiso  ? Ca
   Ca653      1.0     0.558900     0.562390     0.802406    Uiso  ? Ca
   Ca654      1.0     0.552803     0.602289     0.820506    Uiso  ? Ca
   Ca655      1.0     0.598758     0.560395     0.803555    Uiso  ? Ca
   Ca656      1.0     0.581687     0.573420     0.826428    Uiso  ? Ca
   Ca657      1.0     0.568465     0.587173     0.800862    Uiso  ? Ca
   Ca658      1.0     0.602326     0.586743     0.802992    Uiso  ? Ca
   Ca659      1.0     0.564925     0.605488     0.880465    Uiso  ? Ca
   Ca660      1.0     0.584976     0.591167     0.864977    Uiso  ? Ca
   Ca661      1.0     0.588058     0.563986     0.867024    Uiso  ? Ca
   Ca662      1.0     0.563615     0.577698     0.881062    Uiso  ? Ca
   Ca663      1.0     0.553409     0.666028     0.104790    Uiso  ? Ca
   Ca664      1.0     0.584485     0.653937     0.101189    Uiso  ? Ca
   Ca665      1.0     0.598294     0.638355     0.598378    Uiso  ? Ca
   Ca666      1.0     0.581725     0.638042     0.626254    Uiso  ? Ca
   Ca667      1.0     0.596155     0.614151     0.628807    Uiso  ? Ca
   Ca668      1.0     0.567714     0.640423     0.670191    Uiso  ? Ca
   Ca669      1.0     0.590109     0.626754     0.657288    Uiso  ? Ca
   Ca670      1.0     0.568425     0.667770     0.672309    Uiso  ? Ca
   Ca671      1.0     0.567984     0.612976     0.674506    Uiso  ? Ca
   Ca672      1.0     0.590330     0.652658     0.657093    Uiso  ? Ca
   Ca673      1.0     0.581120     0.632312     0.729573    Uiso  ? Ca
   Ca674      1.0     0.558963     0.632037     0.701099    Uiso  ? Ca
   Ca675      1.0     0.591292     0.659231     0.731997    Uiso  ? Ca
   Ca676      1.0     0.582144     0.613481     0.704120    Uiso  ? Ca
   Ca677      1.0     0.585628     0.645270     0.775375    Uiso  ? Ca
   Ca678      1.0     0.564003     0.630571     0.755207    Uiso  ? Ca
   Ca679      1.0     0.565547     0.658835     0.760175    Uiso  ? Ca
   Ca680      1.0     0.584814     0.617407     0.771547    Uiso  ? Ca
   Ca681      1.0     0.557079     0.645363     0.802430    Uiso  ? Ca
   Ca682      1.0     0.570517     0.617069     0.803087    Uiso  ? Ca
   Ca683      1.0     0.596262     0.640186     0.804759    Uiso  ? Ca
   Ca684      1.0     0.599350     0.613319     0.803572    Uiso  ? Ca
   Ca685      1.0     0.596908     0.616710     0.833547    Uiso  ? Ca
   Ca686      1.0     0.558589     0.646897     0.830126    Uiso  ? Ca
   Ca687      1.0     0.584052     0.646906     0.857435    Uiso  ? Ca
   Ca688      1.0     0.563304     0.633212     0.875791    Uiso  ? Ca
   Ca689      1.0     0.587699     0.618932     0.861737    Uiso  ? Ca
   Ca690      1.0     0.565652     0.660041     0.876379    Uiso  ? Ca
   Si1        1.0     0.407145     0.386370     0.646030    Uiso  ? Si
   Si2        1.0     0.442818     0.356052     0.649326    Uiso  ? Si
   Si3        1.0     0.402750     0.362689     0.649412    Uiso  ? Si
   Si4        1.0     0.422590     0.375228     0.682915    Uiso  ? Si
   Si5        1.0     0.423226     0.343638     0.683566    Uiso  ? Si
   Si6        1.0     0.442787     0.331946     0.652111    Uiso  ? Si
   Si7        1.0     0.419660     0.361365     0.752276    Uiso  ? Si
   Si8        1.0     0.398060     0.380645     0.783807    Uiso  ? Si
   Si9        1.0     0.397957     0.347174     0.788021    Uiso  ? Si
   Si10       1.0     0.419581     0.337958     0.753402    Uiso  ? Si
   Si11       1.0     0.440732     0.352674     0.785073    Uiso  ? Si
   Si12       1.0     0.440584     0.376505     0.784154    Uiso  ? Si
   Si13       1.0     0.434290     0.337352     0.800539    Uiso  ? Si
   Si14       1.0     0.397038     0.381443     0.857387    Uiso  ? Si
   Si15       1.0     0.418103     0.366810     0.883217    Uiso  ? Si
   Si16       1.0     0.437617     0.383779     0.853634    Uiso  ? Si
   Si17       1.0     0.397343     0.357553     0.854476    Uiso  ? Si
   Si18       1.0     0.438596     0.350787     0.849071    Uiso  ? Si
   Si19       1.0     0.419608     0.334615     0.881805    Uiso  ? Si
   Si20       1.0     0.443080     0.410809     0.652270    Uiso  ? Si
   Si21       1.0     0.423340     0.431491     0.682846    Uiso  ? Si
   Si22       1.0     0.400529     0.440662     0.647731    Uiso  ? Si
   Si23       1.0     0.423603     0.399303     0.683834    Uiso  ? Si
   Si24       1.0     0.441434     0.388909     0.649796    Uiso  ? Si
   Si25       1.0     0.399771     0.417325     0.648709    Uiso  ? Si
   Si26       1.0     0.439296     0.407729     0.782338    Uiso  ? Si
   Si27       1.0     0.399141     0.404652     0.785135    Uiso  ? Si
   Si28       1.0     0.439896     0.431458     0.783186    Uiso  ? Si
   Si29       1.0     0.420278     0.418088     0.750395    Uiso  ? Si
   Si30       1.0     0.419110     0.393683     0.750719    Uiso  ? Si
   Si31       1.0     0.397674     0.437824     0.781057    Uiso  ? Si
   Si32       1.0     0.428353     0.423727     0.844442    Uiso  ? Si
   Si33       1.0     0.440022     0.391909     0.800997    Uiso  ? Si
   Si34       1.0     0.398386     0.410392     0.862872    Uiso  ? Si
   Si35       1.0     0.437752     0.407216     0.857030    Uiso  ? Si
   Si36       1.0     0.436298     0.438703     0.861821    Uiso  ? Si
   Si37       1.0     0.419541     0.421948     0.895220    Uiso  ? Si
   Si38       1.0     0.397942     0.434277     0.863465    Uiso  ? Si
   Si39       1.0     0.419585     0.388302     0.891013    Uiso  ? Si
   Si40       1.0     0.441340     0.468681     0.647828    Uiso  ? Si
   Si41       1.0     0.401131     0.474427     0.648588    Uiso  ? Si
   Si42       1.0     0.422686     0.455693     0.681365    Uiso  ? Si
   Si43       1.0     0.402429     0.497367     0.652719    Uiso  ? Si
   Si44       1.0     0.424464     0.487630     0.683329    Uiso  ? Si
   Si45       1.0     0.441425     0.444800     0.650704    Uiso  ? Si
   Si46       1.0     0.398995     0.492262     0.782014    Uiso  ? Si
   Si47       1.0     0.420377     0.473604     0.749846    Uiso  ? Si
   Si48       1.0     0.440061     0.464578     0.782321    Uiso  ? Si
   Si49       1.0     0.399022     0.461353     0.782903    Uiso  ? Si
   Si50       1.0     0.441084     0.488996     0.780925    Uiso  ? Si
   Si51       1.0     0.419817     0.450281     0.749867    Uiso  ? Si
   Si52       1.0     0.436616     0.461851     0.862404    Uiso  ? Si
   Si53       1.0     0.420196     0.480454     0.896205    Uiso  ? Si
   Si54       1.0     0.421830     0.445630     0.898334    Uiso  ? Si
   Si55       1.0     0.438522     0.494354     0.858050    Uiso  ? Si
   Si56       1.0     0.398218     0.467279     0.863871    Uiso  ? Si
   Si57       1.0     0.397137     0.490194     0.863807    Uiso  ? Si
   Si58       1.0     0.402034     0.530223     0.647205    Uiso  ? Si
   Si59       1.0     0.421751     0.542744     0.680533    Uiso  ? Si
   Si60       1.0     0.443408     0.525865     0.650067    Uiso  ? Si
   Si61       1.0     0.401910     0.554512     0.648785    Uiso  ? Si
   Si62       1.0     0.424433     0.511243     0.680309    Uiso  ? Si
   Si63       1.0     0.441470     0.501939     0.646951    Uiso  ? Si
   Si64       1.0     0.441577     0.521439     0.781839    Uiso  ? Si
   Si65       1.0     0.398804     0.548130     0.782950    Uiso  ? Si
   Si66       1.0     0.421292     0.506919     0.749067    Uiso  ? Si
   Si67       1.0     0.420696     0.530939     0.750225    Uiso  ? Si
   Si68       1.0     0.439950     0.545062     0.783323    Uiso  ? Si
   Si69       1.0     0.399661     0.515597     0.782449    Uiso  ? Si
   Si70       1.0     0.429512     0.533511     0.843688    Uiso  ? Si
   Si71       1.0     0.398676     0.521869     0.865656    Uiso  ? Si
   Si72       1.0     0.421604     0.539796     0.891011    Uiso  ? Si
   Si73       1.0     0.398456     0.545597     0.860613    Uiso  ? Si
   Si74       1.0     0.439411     0.550366     0.854701    Uiso  ? Si
   Si75       1.0     0.422015     0.503251     0.895292    Uiso  ? Si
   Si76       1.0     0.438171     0.518229     0.859395    Uiso  ? Si
   Si77       1.0     0.437674     0.596608     0.633223    Uiso  ? Si
   Si78       1.0     0.420863     0.566631     0.683012    Uiso  ? Si
   Si79       1.0     0.424978     0.600017     0.682337    Uiso  ? Si
   Si80       1.0     0.402152     0.610823     0.650987    Uiso  ? Si
   Si81       1.0     0.400693     0.587135     0.652844    Uiso  ? Si
   Si82       1.0     0.441744     0.558051     0.649915    Uiso  ? Si
   Si83       1.0     0.443274     0.581245     0.649392    Uiso  ? Si
   Si84       1.0     0.419278     0.562606     0.750925    Uiso  ? Si
   Si85       1.0     0.398799     0.571596     0.781869    Uiso  ? Si
   Si86       1.0     0.419261     0.587401     0.750797    Uiso  ? Si
   Si87       1.0     0.439822     0.601401     0.782465    Uiso  ? Si
   Si88       1.0     0.397885     0.604084     0.781384    Uiso  ? Si
   Si89       1.0     0.439138     0.577776     0.784278    Uiso  ? Si
   Si90       1.0     0.439713     0.587351     0.834470    Uiso  ? Si
   Si91       1.0     0.439644     0.604715     0.849586    Uiso  ? Si
   Si92       1.0     0.397940     0.599902     0.851959    Uiso  ? Si
   Si93       1.0     0.398418     0.577213     0.858087    Uiso  ? Si
   Si94       1.0     0.418601     0.594659     0.883997    Uiso  ? Si
   Si95       1.0     0.440940     0.573569     0.855400    Uiso  ? Si
   Si96       1.0     0.421845     0.562532     0.891612    Uiso  ? Si
   Si97       1.0     0.403189     0.665192     0.649918    Uiso  ? Si
   Si98       1.0     0.443629     0.612972     0.648137    Uiso  ? Si
   Si99       1.0     0.405080     0.641655     0.650332    Uiso  ? Si
   Si100      1.0     0.425089     0.623063     0.683306    Uiso  ? Si
   Si101      1.0     0.444092     0.636404     0.647882    Uiso  ? Si
   Si102      1.0     0.423358     0.656366     0.685465    Uiso  ? Si
   Si103      1.0     0.412610     0.658969     0.737371    Uiso  ? Si
   Si104      1.0     0.439467     0.657279     0.785092    Uiso  ? Si
   Si105      1.0     0.419482     0.620583     0.751626    Uiso  ? Si
   Si106      1.0     0.440056     0.633165     0.785449    Uiso  ? Si
   Si107      1.0     0.396775     0.659955     0.786709    Uiso  ? Si
   Si108      1.0     0.418939     0.643537     0.753275    Uiso  ? Si
   Si109      1.0     0.397650     0.627233     0.784371    Uiso  ? Si
   Si110      1.0     0.419049     0.617130     0.882509    Uiso  ? Si
   Si111      1.0     0.438846     0.628346     0.848453    Uiso  ? Si
   Si112      1.0     0.397877     0.658000     0.851934    Uiso  ? Si
   Si113      1.0     0.438913     0.663217     0.850321    Uiso  ? Si
   Si114      1.0     0.418585     0.648398     0.881884    Uiso  ? Si
   Si115      1.0     0.398641     0.633576     0.847874    Uiso  ? Si
   Si116      1.0     0.465429     0.346865     0.679755    Uiso  ? Si
   Si117      1.0     0.464714     0.370677     0.680413    Uiso  ? Si
   Si118      1.0     0.483543     0.360575     0.645788    Uiso  ? Si
   Si119      1.0     0.483663     0.383787     0.646363    Uiso  ? Si
   Si120      1.0     0.455447     0.350357     0.737593    Uiso  ? Si
   Si121      1.0     0.499950     0.358666     0.693893    Uiso  ? Si
   Si122      1.0     0.462195     0.334153     0.753235    Uiso  ? Si
   Si123      1.0     0.460722     0.366742     0.752943    Uiso  ? Si
   Si124      1.0     0.482034     0.380627     0.783094    Uiso  ? Si
   Si125      1.0     0.482049     0.348841     0.785061    Uiso  ? Si
   Si126      1.0     0.479158     0.354016     0.853345    Uiso  ? Si
   Si127      1.0     0.481483     0.377795     0.851053    Uiso  ? Si
   Si128      1.0     0.460190     0.363972     0.883301    Uiso  ? Si
   Si129      1.0     0.458399     0.340077     0.881274    Uiso  ? Si
   Si130      1.0     0.496039     0.347140     0.898405    Uiso  ? Si
   Si131      1.0     0.482299     0.415968     0.646295    Uiso  ? Si
   Si132      1.0     0.481246     0.439777     0.646036    Uiso  ? Si
   Si133      1.0     0.464160     0.427290     0.679246    Uiso  ? Si
   Si134      1.0     0.464829     0.402804     0.683100    Uiso  ? Si
   Si135      1.0     0.498532     0.415736     0.692810    Uiso  ? Si
   Si136      1.0     0.482361     0.437097     0.781484    Uiso  ? Si
   Si137      1.0     0.461339     0.422324     0.749037    Uiso  ? Si
   Si138      1.0     0.460801     0.390327     0.751214    Uiso  ? Si
   Si139      1.0     0.482529     0.404534     0.783596    Uiso  ? Si
   Si140      1.0     0.476245     0.421861     0.797193    Uiso  ? Si
   Si141      1.0     0.461432     0.419785     0.885368    Uiso  ? Si
   Si142      1.0     0.462329     0.396226     0.880724    Uiso  ? Si
   Si143      1.0     0.481827     0.412817     0.851456    Uiso  ? Si
   Si144      1.0     0.481691     0.436666     0.855014    Uiso  ? Si
   Si145      1.0     0.458072     0.495041     0.102915    Uiso  ? Si
   Si146      1.0     0.463258     0.459266     0.678193    Uiso  ? Si
   Si147      1.0     0.483044     0.498071     0.647998    Uiso  ? Si
   Si148      1.0     0.465005     0.482937     0.678679    Uiso  ? Si
   Si149      1.0     0.482863     0.473881     0.647611    Uiso  ? Si
   Si150      1.0     0.453477     0.462961     0.734938    Uiso  ? Si
   Si151      1.0     0.481950     0.493096     0.781936    Uiso  ? Si
   Si152      1.0     0.461530     0.446128     0.749965    Uiso  ? Si
   Si153      1.0     0.461880     0.479183     0.748553    Uiso  ? Si
   Si154      1.0     0.480429     0.460354     0.779612    Uiso  ? Si
   Si155      1.0     0.473478     0.475832     0.795321    Uiso  ? Si
   Si156      1.0     0.479161     0.489842     0.853762    Uiso  ? Si
   Si157      1.0     0.464548     0.456225     0.885208    Uiso  ? Si
   Si158      1.0     0.480376     0.466793     0.849661    Uiso  ? Si
   Si159      1.0     0.456385     0.475552     0.893276    Uiso  ? Si
   Si160      1.0     0.457309     0.552136     0.101319    Uiso  ? Si
   Si161      1.0     0.481417     0.528220     0.649180    Uiso  ? Si
   Si162      1.0     0.465104     0.539383     0.683365    Uiso  ? Si
   Si163      1.0     0.482136     0.552962     0.648733    Uiso  ? Si
   Si164      1.0     0.464531     0.514777     0.682415    Uiso  ? Si
   Si165      1.0     0.462587     0.520706     0.732534    Uiso  ? Si
   Si166      1.0     0.480374     0.549019     0.783598    Uiso  ? Si
   Si167      1.0     0.462450     0.503651     0.748040    Uiso  ? Si
   Si168      1.0     0.461504     0.535183     0.751305    Uiso  ? Si
   Si169      1.0     0.482197     0.516413     0.783590    Uiso  ? Si
   Si170      1.0     0.462805     0.534438     0.887554    Uiso  ? Si
   Si171      1.0     0.481026     0.545937     0.852351    Uiso  ? Si
   Si172      1.0     0.479334     0.522766     0.852593    Uiso  ? Si
   Si173      1.0     0.463137     0.511009     0.886507    Uiso  ? Si
   Si174      1.0     0.461663     0.571832     0.683034    Uiso  ? Si
   Si175      1.0     0.485078     0.609384     0.652056    Uiso  ? Si
   Si176      1.0     0.484089     0.585820     0.650040    Uiso  ? Si
   Si177      1.0     0.464367     0.595090     0.682736    Uiso  ? Si
   Si178      1.0     0.462376     0.558612     0.749671    Uiso  ? Si
   Si179      1.0     0.481868     0.572956     0.783785    Uiso  ? Si
   Si180      1.0     0.460973     0.589913     0.750456    Uiso  ? Si
   Si181      1.0     0.483342     0.605285     0.781264    Uiso  ? Si
   Si182      1.0     0.483105     0.601467     0.848710    Uiso  ? Si
   Si183      1.0     0.463440     0.589518     0.881901    Uiso  ? Si
   Si184      1.0     0.484149     0.577179     0.849216    Uiso  ? Si
   Si185      1.0     0.463547     0.566354     0.884952    Uiso  ? Si
   Si186      1.0     0.499136     0.592053     0.884511    Uiso  ? Si
   Si187      1.0     0.487731     0.642591     0.646868    Uiso  ? Si
   Si188      1.0     0.485418     0.665868     0.646132    Uiso  ? Si
   Si189      1.0     0.465394     0.650075     0.679619    Uiso  ? Si
   Si190      1.0     0.465711     0.628053     0.679025    Uiso  ? Si
   Si191      1.0     0.460996     0.666700     0.694514    Uiso  ? Si
   Si192      1.0     0.464311     0.613067     0.696506    Uiso  ? Si
   Si193      1.0     0.461749     0.614029     0.750883    Uiso  ? Si
   Si194      1.0     0.461433     0.647859     0.752087    Uiso  ? Si
   Si195      1.0     0.481886     0.629226     0.782283    Uiso  ? Si
   Si196      1.0     0.481564     0.661173     0.783340    Uiso  ? Si
   Si197      1.0     0.459155     0.620236     0.879270    Uiso  ? Si
   Si198      1.0     0.451334     0.659413     0.894722    Uiso  ? Si
   Si199      1.0     0.458700     0.643340     0.880092    Uiso  ? Si
   Si200      1.0     0.481732     0.634997     0.849060    Uiso  ? Si
   Si201      1.0     0.480121     0.658784     0.848493    Uiso  ? Si
   Si202      1.0     0.499922     0.616036     0.883873    Uiso  ? Si
   Si203      1.0     0.518174     0.372186     0.632397    Uiso  ? Si
   Si204      1.0     0.505727     0.342888     0.678543    Uiso  ? Si
   Si205      1.0     0.524780     0.356857     0.648086    Uiso  ? Si
   Si206      1.0     0.548302     0.372053     0.676903    Uiso  ? Si
   Si207      1.0     0.546730     0.348270     0.680407    Uiso  ? Si
   Si208      1.0     0.504289     0.375935     0.679707    Uiso  ? Si
   Si209      1.0     0.524422     0.333133     0.649368    Uiso  ? Si
   Si210      1.0     0.539257     0.348867     0.736216    Uiso  ? Si
   Si211      1.0     0.524854     0.375558     0.782538    Uiso  ? Si
   Si212      1.0     0.544230     0.367393     0.749369    Uiso  ? Si
   Si213      1.0     0.524104     0.352362     0.779955    Uiso  ? Si
   Si214      1.0     0.503024     0.361876     0.750009    Uiso  ? Si
   Si215      1.0     0.545390     0.333561     0.752175    Uiso  ? Si
   Si216      1.0     0.502140     0.338230     0.749761    Uiso  ? Si
   Si217      1.0     0.517461     0.369565     0.838098    Uiso  ? Si
   Si218      1.0     0.523411     0.383109     0.855166    Uiso  ? Si
   Si219      1.0     0.502014     0.333797     0.880791    Uiso  ? Si
   Si220      1.0     0.522472     0.351952     0.851827    Uiso  ? Si
   Si221      1.0     0.502154     0.365497     0.884908    Uiso  ? Si
   Si222      1.0     0.545539     0.367109     0.884998    Uiso  ? Si
   Si223      1.0     0.543429     0.334682     0.884430    Uiso  ? Si
   Si224      1.0     0.544743     0.404019     0.678286    Uiso  ? Si
   Si225      1.0     0.504311     0.399004     0.678908    Uiso  ? Si
   Si226      1.0     0.505873     0.430951     0.677016    Uiso  ? Si
   Si227      1.0     0.523178     0.389715     0.647045    Uiso  ? Si
   Si228      1.0     0.524008     0.413408     0.644619    Uiso  ? Si
   Si229      1.0     0.544743     0.427610     0.677925    Uiso  ? Si
   Si230      1.0     0.540695     0.443626     0.694865    Uiso  ? Si
   Si231      1.0     0.523245     0.408292     0.785385    Uiso  ? Si
   Si232      1.0     0.545243     0.390983     0.749544    Uiso  ? Si
   Si233      1.0     0.503964     0.418675     0.752481    Uiso  ? Si
   Si234      1.0     0.503649     0.394782     0.752499    Uiso  ? Si
   Si235      1.0     0.523181     0.432430     0.786212    Uiso  ? Si
   Si236      1.0     0.544054     0.422784     0.755238    Uiso  ? Si
   Si237      1.0     0.517658     0.422553     0.838882    Uiso  ? Si
   Si238      1.0     0.502392     0.423569     0.883094    Uiso  ? Si
   Si239      1.0     0.540514     0.426477     0.891195    Uiso  ? Si
   Si240      1.0     0.502530     0.389075     0.886261    Uiso  ? Si
   Si241      1.0     0.522367     0.440058     0.854022    Uiso  ? Si
   Si242      1.0     0.544914     0.391645     0.886861    Uiso  ? Si
   Si243      1.0     0.524083     0.407326     0.855054    Uiso  ? Si
   Si244      1.0     0.515834     0.485854     0.632305    Uiso  ? Si
   Si245      1.0     0.506936     0.487602     0.678142    Uiso  ? Si
   Si246      1.0     0.506033     0.453891     0.678393    Uiso  ? Si
   Si247      1.0     0.548790     0.482370     0.679039    Uiso  ? Si
   Si248      1.0     0.524139     0.469511     0.646565    Uiso  ? Si
   Si249      1.0     0.548054     0.459055     0.678729    Uiso  ? Si
   Si250      1.0     0.524988     0.446499     0.645956    Uiso  ? Si
   Si251      1.0     0.503977     0.450082     0.751466    Uiso  ? Si
   Si252      1.0     0.521174     0.488317     0.787485    Uiso  ? Si
   Si253      1.0     0.504621     0.473947     0.750620    Uiso  ? Si
   Si254      1.0     0.544069     0.478658     0.757776    Uiso  ? Si
   Si255      1.0     0.543147     0.447086     0.756033    Uiso  ? Si
   Si256      1.0     0.521884     0.465353     0.788882    Uiso  ? Si
   Si257      1.0     0.542091     0.479841     0.893486    Uiso  ? Si
   Si258      1.0     0.503100     0.481522     0.885071    Uiso  ? Si
   Si259      1.0     0.522247     0.463722     0.857119    Uiso  ? Si
   Si260      1.0     0.540987     0.448981     0.887953    Uiso  ? Si
   Si261      1.0     0.523772     0.493597     0.856786    Uiso  ? Si
   Si262      1.0     0.503805     0.447889     0.887875    Uiso  ? Si
   Si263      1.0     0.548115     0.539490     0.678243    Uiso  ? Si
   Si264      1.0     0.505384     0.543429     0.680397    Uiso  ? Si
   Si265      1.0     0.507332     0.511702     0.679694    Uiso  ? Si
   Si266      1.0     0.547165     0.515571     0.678554    Uiso  ? Si
   Si267      1.0     0.523406     0.502266     0.645758    Uiso  ? Si
   Si268      1.0     0.523299     0.526747     0.647544    Uiso  ? Si
   Si269      1.0     0.504212     0.530016     0.753022    Uiso  ? Si
   Si270      1.0     0.543835     0.502508     0.758790    Uiso  ? Si
   Si271      1.0     0.523738     0.521405     0.786459    Uiso  ? Si
   Si272      1.0     0.542846     0.534673     0.754705    Uiso  ? Si
   Si273      1.0     0.538485     0.515518     0.741024    Uiso  ? Si
   Si274      1.0     0.523673     0.544689     0.787088    Uiso  ? Si
   Si275      1.0     0.504186     0.506772     0.752529    Uiso  ? Si
   Si276      1.0     0.513362     0.506386     0.799959    Uiso  ? Si
   Si277      1.0     0.546578     0.536709     0.890383    Uiso  ? Si
   Si278      1.0     0.523771     0.517699     0.854686    Uiso  ? Si
   Si279      1.0     0.526310     0.550298     0.853472    Uiso  ? Si
   Si280      1.0     0.501966     0.536637     0.880626    Uiso  ? Si
   Si281      1.0     0.504480     0.505078     0.883293    Uiso  ? Si
   Si282      1.0     0.543270     0.504643     0.893752    Uiso  ? Si
   Si283      1.0     0.531075     0.597601     0.629374    Uiso  ? Si
   Si284      1.0     0.548411     0.594130     0.680614    Uiso  ? Si
   Si285      1.0     0.527310     0.559192     0.647948    Uiso  ? Si
   Si286      1.0     0.547541     0.570349     0.681640    Uiso  ? Si
   Si287      1.0     0.528443     0.582146     0.647797    Uiso  ? Si
   Si288      1.0     0.503854     0.566402     0.681704    Uiso  ? Si
   Si289      1.0     0.505759     0.599460     0.678933    Uiso  ? Si
   Si290      1.0     0.522623     0.576315     0.781623    Uiso  ? Si
   Si291      1.0     0.523532     0.600521     0.782035    Uiso  ? Si
   Si292      1.0     0.542346     0.591745     0.748833    Uiso  ? Si
   Si293      1.0     0.543683     0.557091     0.750248    Uiso  ? Si
   Si294      1.0     0.500560     0.585705     0.749650    Uiso  ? Si
   Si295      1.0     0.501679     0.561184     0.752026    Uiso  ? Si
   Si296      1.0     0.521233     0.589614     0.838490    Uiso  ? Si
   Si297      1.0     0.525236     0.605165     0.854010    Uiso  ? Si
   Si298      1.0     0.542049     0.592829     0.886835    Uiso  ? Si
   Si299      1.0     0.545518     0.559315     0.889163    Uiso  ? Si
   Si300      1.0     0.525552     0.574365     0.854671    Uiso  ? Si
   Si301      1.0     0.503475     0.559394     0.886201    Uiso  ? Si
   Si302      1.0     0.504930     0.623579     0.680658    Uiso  ? Si
   Si303      1.0     0.546909     0.651302     0.681069    Uiso  ? Si
   Si304      1.0     0.525386     0.637064     0.646562    Uiso  ? Si
   Si305      1.0     0.531534     0.615143     0.644400    Uiso  ? Si
   Si306      1.0     0.505125     0.656082     0.680569    Uiso  ? Si
   Si307      1.0     0.546866     0.628006     0.679201    Uiso  ? Si
   Si308      1.0     0.538703     0.633291     0.736985    Uiso  ? Si
   Si309      1.0     0.523417     0.656275     0.783653    Uiso  ? Si
   Si310      1.0     0.543449     0.614921     0.749413    Uiso  ? Si
   Si311      1.0     0.502797     0.619338     0.749976    Uiso  ? Si
   Si312      1.0     0.503662     0.642186     0.749992    Uiso  ? Si
   Si313      1.0     0.545310     0.646907     0.754016    Uiso  ? Si
   Si314      1.0     0.522330     0.632097     0.783467    Uiso  ? Si
   Si315      1.0     0.522746     0.665140     0.847327    Uiso  ? Si
   Si316      1.0     0.524806     0.629241     0.852338    Uiso  ? Si
   Si317      1.0     0.542397     0.647808     0.883429    Uiso  ? Si
   Si318      1.0     0.502558     0.647604     0.878246    Uiso  ? Si
   Si319      1.0     0.543760     0.617382     0.886170    Uiso  ? Si
   Si320      1.0     0.579505     0.375415     0.103971    Uiso  ? Si
   Si321      1.0     0.589735     0.371964     0.679770    Uiso  ? Si
   Si322      1.0     0.589033     0.348465     0.681570    Uiso  ? Si
   Si323      1.0     0.566015     0.362089     0.647929    Uiso  ? Si
   Si324      1.0     0.565775     0.386585     0.646382    Uiso  ? Si
   Si325      1.0     0.603109     0.345198     0.636290    Uiso  ? Si
   Si326      1.0     0.585735     0.365494     0.754820    Uiso  ? Si
   Si327      1.0     0.563406     0.376897     0.783486    Uiso  ? Si
   Si328      1.0     0.562457     0.352588     0.786181    Uiso  ? Si
   Si329      1.0     0.587725     0.334488     0.754154    Uiso  ? Si
   Si330      1.0     0.564367     0.350306     0.851620    Uiso  ? Si
   Si331      1.0     0.585109     0.339837     0.887132    Uiso  ? Si
   Si332      1.0     0.565102     0.383568     0.856390    Uiso  ? Si
   Si333      1.0     0.587814     0.362499     0.888091    Uiso  ? Si
   Si334      1.0     0.589173     0.404041     0.678256    Uiso  ? Si
   Si335      1.0     0.566598     0.441571     0.645320    Uiso  ? Si
   Si336      1.0     0.565341     0.418647     0.647366    Uiso  ? Si
   Si337      1.0     0.589025     0.428214     0.680807    Uiso  ? Si
   Si338      1.0     0.601705     0.400718     0.634895    Uiso  ? Si
   Si339      1.0     0.581401     0.388088     0.693555    Uiso  ? Si
   Si340      1.0     0.564860     0.431809     0.785564    Uiso  ? Si
   Si341      1.0     0.586196     0.423975     0.752380    Uiso  ? Si
   Si342      1.0     0.564047     0.407928     0.785626    Uiso  ? Si
   Si343      1.0     0.585682     0.390263     0.754820    Uiso  ? Si
   Si344      1.0     0.557773     0.391410     0.800189    Uiso  ? Si
   Si345      1.0     0.599430     0.398393     0.844468    Uiso  ? Si
   Si346      1.0     0.583045     0.418327     0.894253    Uiso  ? Si
   Si347      1.0     0.584496     0.393939     0.892036    Uiso  ? Si
   Si348      1.0     0.565181     0.438664     0.861304    Uiso  ? Si
   Si349      1.0     0.565396     0.407624     0.858698    Uiso  ? Si
   Si350      1.0     0.565723     0.497620     0.647020    Uiso  ? Si
   Si351      1.0     0.588416     0.483117     0.679104    Uiso  ? Si
   Si352      1.0     0.566921     0.474336     0.646949    Uiso  ? Si
   Si353      1.0     0.588319     0.458510     0.678692    Uiso  ? Si
   Si354      1.0     0.584441     0.478001     0.752390    Uiso  ? Si
   Si355      1.0     0.584961     0.447410     0.751077    Uiso  ? Si
   Si356      1.0     0.565223     0.488435     0.788988    Uiso  ? Si
   Si357      1.0     0.564971     0.464659     0.787295    Uiso  ? Si
   Si358      1.0     0.559633     0.446723     0.801326    Uiso  ? Si
   Si359      1.0     0.566675     0.494664     0.867422    Uiso  ? Si
   Si360      1.0     0.586857     0.476255     0.894774    Uiso  ? Si
   Si361      1.0     0.566098     0.462735     0.860731    Uiso  ? Si
   Si362      1.0     0.585505     0.452662     0.896420    Uiso  ? Si
   Si363      1.0     0.581357     0.553394     0.106074    Uiso  ? Si
   Si364      1.0     0.561183     0.514748     0.632385    Uiso  ? Si
   Si365      1.0     0.568704     0.530430     0.646634    Uiso  ? Si
   Si366      1.0     0.588631     0.515123     0.680530    Uiso  ? Si
   Si367      1.0     0.588075     0.538510     0.679814    Uiso  ? Si
   Si368      1.0     0.569856     0.554133     0.647040    Uiso  ? Si
   Si369      1.0     0.575663     0.516669     0.738376    Uiso  ? Si
   Si370      1.0     0.585793     0.533461     0.749663    Uiso  ? Si
   Si371      1.0     0.565145     0.522338     0.785832    Uiso  ? Si
   Si372      1.0     0.565971     0.546056     0.782565    Uiso  ? Si
   Si373      1.0     0.584209     0.501254     0.752472    Uiso  ? Si
   Si374      1.0     0.568217     0.550444     0.857992    Uiso  ? Si
   Si375      1.0     0.590389     0.536000     0.894432    Uiso  ? Si
   Si376      1.0     0.564485     0.518268     0.863021    Uiso  ? Si
   Si377      1.0     0.589773     0.513280     0.898438    Uiso  ? Si
   Si378      1.0     0.578404     0.609706     0.101630    Uiso  ? Si
   Si379      1.0     0.589269     0.571969     0.682907    Uiso  ? Si
   Si380      1.0     0.571608     0.584975     0.652136    Uiso  ? Si
   Si381      1.0     0.569279     0.609543     0.650763    Uiso  ? Si
   Si382      1.0     0.589893     0.596751     0.684777    Uiso  ? Si
   Si383      1.0     0.564973     0.601232     0.779584    Uiso  ? Si
   Si384      1.0     0.586523     0.590514     0.748122    Uiso  ? Si
   Si385      1.0     0.564608     0.576607     0.780214    Uiso  ? Si
   Si386      1.0     0.586461     0.557719     0.747858    Uiso  ? Si
   Si387      1.0     0.565312     0.589302     0.838871    Uiso  ? Si
   Si388      1.0     0.588030     0.568628     0.890764    Uiso  ? Si
   Si389      1.0     0.585704     0.592057     0.889529    Uiso  ? Si
   Si390      1.0     0.566774     0.605898     0.855912    Uiso  ? Si
   Si391      1.0     0.566824     0.573622     0.855941    Uiso  ? Si
   Si392      1.0     0.566214     0.667237     0.647553    Uiso  ? Si
   Si393      1.0     0.589596     0.652686     0.680096    Uiso  ? Si
   Si394      1.0     0.567989     0.644285     0.647016    Uiso  ? Si
   Si395      1.0     0.588297     0.629421     0.683484    Uiso  ? Si
   Si396      1.0     0.582179     0.668182     0.695101    Uiso  ? Si
   Si397      1.0     0.586186     0.614575     0.749232    Uiso  ? Si
   Si398      1.0     0.563868     0.632465     0.782550    Uiso  ? Si
   Si399      1.0     0.564469     0.656944     0.783907    Uiso  ? Si
   Si400      1.0     0.586377     0.646955     0.751495    Uiso  ? Si
   Si401      1.0     0.587331     0.644502     0.879568    Uiso  ? Si
   Si402      1.0     0.566291     0.629465     0.850229    Uiso  ? Si
   Si403      1.0     0.585755     0.622883     0.884558    Uiso  ? Si
   Si404      1.0     0.563816     0.663820     0.852273    Uiso  ? Si
   O1         1.0     0.432911     0.372382     0.678137    Uiso  ? O
   O2         1.0     0.432736     0.346814     0.676798    Uiso  ? O
   O3         1.0     0.442012     0.343734     0.647736    Uiso  ? O
   O4         1.0     0.412025     0.358416     0.655680    Uiso  ? O
   O5         1.0     0.440064     0.382796     0.640045    Uiso  ? O
   O6         1.0     0.401172     0.356005     0.638842    Uiso  ? O
   O7         1.0     0.413698     0.371584     0.675542    Uiso  ? O
   O8         1.0     0.404574     0.374191     0.646087    Uiso  ? O
   O9         1.0     0.412794     0.331933     0.656333    Uiso  ? O
   O10        1.0     0.402946     0.335648     0.639867    Uiso  ? O
   O11        1.0     0.434030     0.359568     0.656881    Uiso  ? O
   O12        1.0     0.413389     0.344739     0.677303    Uiso  ? O
   O13        1.0     0.442022     0.361215     0.638815    Uiso  ? O
   O14        1.0     0.432284     0.387045     0.657935    Uiso  ? O
   O15        1.0     0.419978     0.387734     0.683428    Uiso  ? O
   O16        1.0     0.422487     0.350142     0.693456    Uiso  ? O
   O17        1.0     0.425327     0.331825     0.687041    Uiso  ? O
   O18        1.0     0.420785     0.371539     0.694020    Uiso  ? O
   O19        1.0     0.418061     0.366550     0.741469    Uiso  ? O
   O20        1.0     0.407168     0.349466     0.780159    Uiso  ? O
   O21        1.0     0.430098     0.363724     0.757293    Uiso  ? O
   O22        1.0     0.418315     0.349423     0.749805    Uiso  ? O
   O23        1.0     0.397113     0.334682     0.791695    Uiso  ? O
   O24        1.0     0.407082     0.379753     0.775570    Uiso  ? O
   O25        1.0     0.410586     0.335353     0.761042    Uiso  ? O
   O26        1.0     0.430820     0.378483     0.777834    Uiso  ? O
   O27        1.0     0.411177     0.363948     0.759882    Uiso  ? O
   O28        1.0     0.429832     0.336807     0.759207    Uiso  ? O
   O29        1.0     0.440479     0.364605     0.788853    Uiso  ? O
   O30        1.0     0.430600     0.350323     0.778893    Uiso  ? O
   O31        1.0     0.436377     0.353413     0.836973    Uiso  ? O
   O32        1.0     0.433704     0.380131     0.842859    Uiso  ? O
   O33        1.0     0.441737     0.345986     0.795910    Uiso  ? O
   O34        1.0     0.399778     0.350911     0.799322    Uiso  ? O
   O35        1.0     0.441625     0.380296     0.795826    Uiso  ? O
   O36        1.0     0.434820     0.337311     0.811812    Uiso  ? O
   O37        1.0     0.402464     0.375844     0.794332    Uiso  ? O
   O38        1.0     0.429838     0.354960     0.856466    Uiso  ? O
   O39        1.0     0.427586     0.340700     0.875851    Uiso  ? O
   O40        1.0     0.436957     0.338760     0.851155    Uiso  ? O
   O41        1.0     0.429376     0.381678     0.862065    Uiso  ? O
   O42        1.0     0.428662     0.365524     0.878208    Uiso  ? O
   O43        1.0     0.420885     0.335649     0.893217    Uiso  ? O
   O44        1.0     0.410656     0.370150     0.875036    Uiso  ? O
   O45        1.0     0.418365     0.376187     0.892086    Uiso  ? O
   O46        1.0     0.414777     0.356785     0.888621    Uiso  ? O
   O47        1.0     0.408534     0.353891     0.857651    Uiso  ? O
   O48        1.0     0.407861     0.384713     0.859671    Uiso  ? O
   O49        1.0     0.408400     0.337072     0.877497    Uiso  ? O
   O50        1.0     0.397164     0.369823     0.854772    Uiso  ? O
   O51        1.0     0.420554     0.413943     0.104634    Uiso  ? O
   O52        1.0     0.420715     0.433250     0.100259    Uiso  ? O
   O53        1.0     0.421665     0.390734     0.102685    Uiso  ? O
   O54        1.0     0.433411     0.427390     0.678042    Uiso  ? O
   O55        1.0     0.413913     0.428517     0.675852    Uiso  ? O
   O56        1.0     0.431955     0.414882     0.656122    Uiso  ? O
   O57        1.0     0.400057     0.428332     0.644116    Uiso  ? O
   O58        1.0     0.416077     0.388122     0.639066    Uiso  ? O
   O59        1.0     0.397767     0.389917     0.639294    Uiso  ? O
   O60        1.0     0.409416     0.442541     0.655724    Uiso  ? O
   O61        1.0     0.440907     0.437193     0.641931    Uiso  ? O
   O62        1.0     0.401025     0.409941     0.639315    Uiso  ? O
   O63        1.0     0.408767     0.415732     0.656320    Uiso  ? O
   O64        1.0     0.414799     0.403570     0.676596    Uiso  ? O
   O65        1.0     0.434424     0.400945     0.679624    Uiso  ? O
   O66        1.0     0.440660     0.400712     0.645635    Uiso  ? O
   O67        1.0     0.409489     0.390137     0.657050    Uiso  ? O
   O68        1.0     0.432858     0.443064     0.659239    Uiso  ? O
   O69        1.0     0.424418     0.443433     0.682174    Uiso  ? O
   O70        1.0     0.421807     0.428610     0.694113    Uiso  ? O
   O71        1.0     0.422138     0.402231     0.695363    Uiso  ? O
   O72        1.0     0.418572     0.420434     0.738631    Uiso  ? O
   O73        1.0     0.419538     0.443858     0.739987    Uiso  ? O
   O74        1.0     0.420198     0.389990     0.739850    Uiso  ? O
   O75        1.0     0.439549     0.438021     0.793171    Uiso  ? O
   O76        1.0     0.408264     0.434727     0.775733    Uiso  ? O
   O77        1.0     0.419632     0.405748     0.750677    Uiso  ? O
   O78        1.0     0.430003     0.433031     0.776880    Uiso  ? O
   O79        1.0     0.410986     0.421471     0.757627    Uiso  ? O
   O80        1.0     0.407254     0.406333     0.776301    Uiso  ? O
   O81        1.0     0.430756     0.422126     0.754442    Uiso  ? O
   O82        1.0     0.428606     0.406192     0.777723    Uiso  ? O
   O83        1.0     0.428192     0.389997     0.757642    Uiso  ? O
   O84        1.0     0.439978     0.418962     0.787139    Uiso  ? O
   O85        1.0     0.396534     0.392541     0.787741    Uiso  ? O
   O86        1.0     0.408806     0.390754     0.755423    Uiso  ? O
   O87        1.0     0.440594     0.400119     0.792152    Uiso  ? O
   O88        1.0     0.398044     0.434550     0.792781    Uiso  ? O
   O89        1.0     0.402839     0.408809     0.795888    Uiso  ? O
   O90        1.0     0.433670     0.412869     0.846027    Uiso  ? O
   O91        1.0     0.429630     0.428333     0.833794    Uiso  ? O
   O92        1.0     0.429200     0.391946     0.806101    Uiso  ? O
   O93        1.0     0.408613     0.391979     0.887091    Uiso  ? O
   O94        1.0     0.429085     0.419721     0.887335    Uiso  ? O
   O95        1.0     0.428940     0.392289     0.884345    Uiso  ? O
   O96        1.0     0.431761     0.431225     0.853107    Uiso  ? O
   O97        1.0     0.407917     0.408191     0.869919    Uiso  ? O
   O98        1.0     0.398432     0.422439     0.860280    Uiso  ? O
   O99        1.0     0.407573     0.435165     0.871011    Uiso  ? O
   O100       1.0     0.399715     0.403680     0.851729    Uiso  ? O
   O101       1.0     0.409291     0.420939     0.889653    Uiso  ? O
   O102       1.0     0.430009     0.436904     0.872115    Uiso  ? O
   O103       1.0     0.429970     0.408499     0.865915    Uiso  ? O
   O104       1.0     0.399253     0.440535     0.853541    Uiso  ? O
   O105       1.0     0.437513     0.396124     0.851609    Uiso  ? O
   O106       1.0     0.447784     0.437291     0.863746    Uiso  ? O
   O107       1.0     0.419443     0.449420     0.109392    Uiso  ? O
   O108       1.0     0.422610     0.492031     0.100971    Uiso  ? O
   O109       1.0     0.423924     0.472383     0.103955    Uiso  ? O
   O110       1.0     0.447570     0.471905     0.100083    Uiso  ? O
   O111       1.0     0.446558     0.494758     0.100313    Uiso  ? O
   O112       1.0     0.412359     0.496896     0.660004    Uiso  ? O
   O113       1.0     0.441273     0.456538     0.645611    Uiso  ? O
   O114       1.0     0.402997     0.468682     0.638523    Uiso  ? O
   O115       1.0     0.432270     0.471360     0.655179    Uiso  ? O
   O116       1.0     0.401979     0.447276     0.637924    Uiso  ? O
   O117       1.0     0.432735     0.461417     0.679414    Uiso  ? O
   O118       1.0     0.409759     0.471353     0.656927    Uiso  ? O
   O119       1.0     0.431817     0.496065     0.651261    Uiso  ? O
   O120       1.0     0.439610     0.474132     0.637934    Uiso  ? O
   O121       1.0     0.401349     0.486746     0.646623    Uiso  ? O
   O122       1.0     0.414100     0.483671     0.679340    Uiso  ? O
   O123       1.0     0.444173     0.499230     0.635302    Uiso  ? O
   O124       1.0     0.433261     0.485790     0.674847    Uiso  ? O
   O125       1.0     0.414320     0.458054     0.673003    Uiso  ? O
   O126       1.0     0.423292     0.499970     0.684402    Uiso  ? O
   O127       1.0     0.418466     0.457727     0.692617    Uiso  ? O
   O128       1.0     0.427913     0.483512     0.694051    Uiso  ? O
   O129       1.0     0.423336     0.479589     0.739252    Uiso  ? O
   O130       1.0     0.442525     0.465376     0.739244    Uiso  ? O
   O131       1.0     0.428594     0.475593     0.758484    Uiso  ? O
   O132       1.0     0.430446     0.491663     0.776076    Uiso  ? O
   O133       1.0     0.407381     0.491104     0.773141    Uiso  ? O
   O134       1.0     0.429792     0.448477     0.756875    Uiso  ? O
   O135       1.0     0.441184     0.476661     0.780484    Uiso  ? O
   O136       1.0     0.407343     0.463951     0.775109    Uiso  ? O
   O137       1.0     0.410183     0.449322     0.756850    Uiso  ? O
   O138       1.0     0.409713     0.475674     0.753660    Uiso  ? O
   O139       1.0     0.420486     0.461686     0.745938    Uiso  ? O
   O140       1.0     0.428630     0.460875     0.778885    Uiso  ? O
   O141       1.0     0.442333     0.492323     0.792237    Uiso  ? O
   O142       1.0     0.400754     0.484008     0.790588    Uiso  ? O
   O143       1.0     0.403157     0.461359     0.794299    Uiso  ? O
   O144       1.0     0.441092     0.463233     0.794223    Uiso  ? O
   O145       1.0     0.434321     0.489864     0.847866    Uiso  ? O
   O146       1.0     0.433610     0.448329     0.896111    Uiso  ? O
   O147       1.0     0.403713     0.467599     0.853609    Uiso  ? O
   O148       1.0     0.425957     0.478792     0.885763    Uiso  ? O
   O149       1.0     0.414913     0.450232     0.890056    Uiso  ? O
   O150       1.0     0.432565     0.461173     0.873239    Uiso  ? O
   O151       1.0     0.407840     0.491078     0.868660    Uiso  ? O
   O152       1.0     0.429352     0.468906     0.855847    Uiso  ? O
   O153       1.0     0.431583     0.492908     0.867410    Uiso  ? O
   O154       1.0     0.408111     0.480042     0.894877    Uiso  ? O
   O155       1.0     0.433716     0.450265     0.858141    Uiso  ? O
   O156       1.0     0.406449     0.465938     0.872919    Uiso  ? O
   O157       1.0     0.447995     0.464845     0.861605    Uiso  ? O
   O158       1.0     0.397814     0.493641     0.852153    Uiso  ? O
   O159       1.0     0.425013     0.509475     0.104860    Uiso  ? O
   O160       1.0     0.404633     0.505119     0.643598    Uiso  ? O
   O161       1.0     0.411255     0.526635     0.653993    Uiso  ? O
   O162       1.0     0.431197     0.511912     0.670501    Uiso  ? O
   O163       1.0     0.440829     0.550671     0.640792    Uiso  ? O
   O164       1.0     0.403118     0.525577     0.636259    Uiso  ? O
   O165       1.0     0.413022     0.514667     0.677999    Uiso  ? O
   O166       1.0     0.411767     0.539963     0.674582    Uiso  ? O
   O167       1.0     0.432986     0.530840     0.652176    Uiso  ? O
   O168       1.0     0.401979     0.542634     0.645572    Uiso  ? O
   O169       1.0     0.421449     0.555057     0.683037    Uiso  ? O
   O170       1.0     0.431546     0.540146     0.673747    Uiso  ? O
   O171       1.0     0.439401     0.513877     0.647070    Uiso  ? O
   O172       1.0     0.421269     0.537346     0.691217    Uiso  ? O
   O173       1.0     0.429903     0.516982     0.689409    Uiso  ? O
   O174       1.0     0.422535     0.535668     0.739493    Uiso  ? O
   O175       1.0     0.423080     0.502834     0.738102    Uiso  ? O
   O176       1.0     0.400452     0.522573     0.792026    Uiso  ? O
   O177       1.0     0.408734     0.540794     0.781725    Uiso  ? O
   O178       1.0     0.411128     0.502602     0.753552    Uiso  ? O
   O179       1.0     0.429829     0.547937     0.777731    Uiso  ? O
   O180       1.0     0.429796     0.533377     0.758104    Uiso  ? O
   O181       1.0     0.409806     0.533097     0.755276    Uiso  ? O
   O182       1.0     0.408904     0.517466     0.775021    Uiso  ? O
   O183       1.0     0.442877     0.516254     0.792545    Uiso  ? O
   O184       1.0     0.420420     0.518729     0.748191    Uiso  ? O
   O185       1.0     0.399994     0.503532     0.787199    Uiso  ? O
   O186       1.0     0.430918     0.518994     0.776720    Uiso  ? O
   O187       1.0     0.442980     0.533179     0.784374    Uiso  ? O
   O188       1.0     0.430753     0.504779     0.756755    Uiso  ? O
   O189       1.0     0.440144     0.548457     0.795366    Uiso  ? O
   O190       1.0     0.427798     0.531797     0.832649    Uiso  ? O
   O191       1.0     0.436254     0.543806     0.845041    Uiso  ? O
   O192       1.0     0.410782     0.505182     0.892032    Uiso  ? O
   O193       1.0     0.401285     0.534220     0.863804    Uiso  ? O
   O194       1.0     0.429306     0.520039     0.866596    Uiso  ? O
   O195       1.0     0.432553     0.535767     0.888006    Uiso  ? O
   O196       1.0     0.429594     0.504693     0.886018    Uiso  ? O
   O197       1.0     0.439628     0.506767     0.856437    Uiso  ? O
   O198       1.0     0.435947     0.524613     0.848796    Uiso  ? O
   O199       1.0     0.407221     0.518083     0.873393    Uiso  ? O
   O200       1.0     0.409064     0.551001     0.863568    Uiso  ? O
   O201       1.0     0.414189     0.541685     0.882087    Uiso  ? O
   O202       1.0     0.416710     0.531988     0.898518    Uiso  ? O
   O203       1.0     0.400019     0.517370     0.854507    Uiso  ? O
   O204       1.0     0.422933     0.551092     0.896982    Uiso  ? O
   O205       1.0     0.432848     0.547798     0.864064    Uiso  ? O
   O206       1.0     0.446227     0.553694     0.898379    Uiso  ? O
   O207       1.0     0.419371     0.534908     0.849284    Uiso  ? O
   O208       1.0     0.447825     0.522193     0.864863    Uiso  ? O
   O209       1.0     0.424670     0.569624     0.100756    Uiso  ? O
   O210       1.0     0.437538     0.595996     0.621921    Uiso  ? O
   O211       1.0     0.411365     0.568865     0.675792    Uiso  ? O
   O212       1.0     0.443831     0.606128     0.636973    Uiso  ? O
   O213       1.0     0.431050     0.570515     0.678368    Uiso  ? O
   O214       1.0     0.433723     0.610391     0.653780    Uiso  ? O
   O215       1.0     0.414308     0.598397     0.676537    Uiso  ? O
   O216       1.0     0.442343     0.586407     0.637981    Uiso  ? O
   O217       1.0     0.442135     0.569614     0.645667    Uiso  ? O
   O218       1.0     0.434019     0.599064     0.673998    Uiso  ? O
   O219       1.0     0.412108     0.583140     0.655838    Uiso  ? O
   O220       1.0     0.434785     0.583603     0.656954    Uiso  ? O
   O221       1.0     0.402496     0.598442     0.648229    Uiso  ? O
   O222       1.0     0.402207     0.560170     0.638298    Uiso  ? O
   O223       1.0     0.410898     0.556891     0.656607    Uiso  ? O
   O224       1.0     0.432002     0.557368     0.657104    Uiso  ? O
   O225       1.0     0.425662     0.611781     0.687841    Uiso  ? O
   O226       1.0     0.418966     0.570730     0.693730    Uiso  ? O
   O227       1.0     0.425947     0.591744     0.690671    Uiso  ? O
   O228       1.0     0.420152     0.590524     0.738873    Uiso  ? O
   O229       1.0     0.419421     0.559262     0.739568    Uiso  ? O
   O230       1.0     0.429994     0.574270     0.777338    Uiso  ? O
   O231       1.0     0.438285     0.589780     0.786455    Uiso  ? O
   O232       1.0     0.429866     0.560950     0.756617    Uiso  ? O
   O233       1.0     0.409032     0.576718     0.777489    Uiso  ? O
   O234       1.0     0.410306     0.591071     0.756278    Uiso  ? O
   O235       1.0     0.402946     0.559630     0.781276    Uiso  ? O
   O236       1.0     0.409130     0.603786     0.778411    Uiso  ? O
   O237       1.0     0.416412     0.574910     0.751089    Uiso  ? O
   O238       1.0     0.430679     0.604157     0.775107    Uiso  ? O
   O239       1.0     0.396691     0.600149     0.793202    Uiso  ? O
   O240       1.0     0.429371     0.588897     0.756697    Uiso  ? O
   O241       1.0     0.439829     0.608034     0.791922    Uiso  ? O
   O242       1.0     0.411055     0.557303     0.757719    Uiso  ? O
   O243       1.0     0.437358     0.599595     0.838419    Uiso  ? O
   O244       1.0     0.397299     0.603706     0.840528    Uiso  ? O
   O245       1.0     0.430661     0.582776     0.827822    Uiso  ? O
   O246       1.0     0.437859     0.572300     0.795279    Uiso  ? O
   O247       1.0     0.440149     0.579690     0.844212    Uiso  ? O
   O248       1.0     0.397277     0.573634     0.793781    Uiso  ? O
   O249       1.0     0.437107     0.562760     0.851060    Uiso  ? O
   O250       1.0     0.411175     0.564994     0.886677    Uiso  ? O
   O251       1.0     0.397853     0.587605     0.850410    Uiso  ? O
   O252       1.0     0.430101     0.603217     0.856314    Uiso  ? O
   O253       1.0     0.418663     0.606213     0.888349    Uiso  ? O
   O254       1.0     0.430418     0.592769     0.880123    Uiso  ? O
   O255       1.0     0.410119     0.575292     0.862077    Uiso  ? O
   O256       1.0     0.411271     0.593568     0.874467    Uiso  ? O
   O257       1.0     0.433042     0.577346     0.863264    Uiso  ? O
   O258       1.0     0.430075     0.563196     0.882655    Uiso  ? O
   O259       1.0     0.408044     0.604378     0.857164    Uiso  ? O
   O260       1.0     0.414648     0.587450     0.892612    Uiso  ? O
   O261       1.0     0.443475     0.640974     0.636855    Uiso  ? O
   O262       1.0     0.410145     0.634855     0.642254    Uiso  ? O
   O263       1.0     0.443402     0.624316     0.645715    Uiso  ? O
   O264       1.0     0.433262     0.623552     0.674632    Uiso  ? O
   O265       1.0     0.441181     0.661237     0.643415    Uiso  ? O
   O266       1.0     0.411597     0.641430     0.660514    Uiso  ? O
   O267       1.0     0.401430     0.617032     0.641146    Uiso  ? O
   O268       1.0     0.413989     0.654380     0.678185    Uiso  ? O
   O269       1.0     0.433952     0.667295     0.660329    Uiso  ? O
   O270       1.0     0.435125     0.639645     0.655324    Uiso  ? O
   O271       1.0     0.405014     0.653653     0.646069    Uiso  ? O
   O272       1.0     0.432905     0.652292     0.679268    Uiso  ? O
   O273       1.0     0.414016     0.625701     0.678944    Uiso  ? O
   O274       1.0     0.412704     0.613264     0.656342    Uiso  ? O
   O275       1.0     0.414314     0.660001     0.726089    Uiso  ? O
   O276       1.0     0.422179     0.651208     0.696457    Uiso  ? O
   O277       1.0     0.428301     0.630234     0.692353    Uiso  ? O
   O278       1.0     0.406950     0.657955     0.780502    Uiso  ? O
   O279       1.0     0.430008     0.646454     0.755216    Uiso  ? O
   O280       1.0     0.417295     0.632347     0.748014    Uiso  ? O
   O281       1.0     0.428898     0.631727     0.780329    Uiso  ? O
   O282       1.0     0.430662     0.658405     0.777112    Uiso  ? O
   O283       1.0     0.414363     0.647897     0.741942    Uiso  ? O
   O284       1.0     0.440420     0.645921     0.789253    Uiso  ? O
   O285       1.0     0.411834     0.645797     0.762209    Uiso  ? O
   O286       1.0     0.409167     0.629935     0.780888    Uiso  ? O
   O287       1.0     0.429989     0.620165     0.757575    Uiso  ? O
   O288       1.0     0.410594     0.618249     0.759181    Uiso  ? O
   O289       1.0     0.419542     0.667099     0.743444    Uiso  ? O
   O290       1.0     0.419846     0.614257     0.741358    Uiso  ? O
   O291       1.0     0.437043     0.659910     0.838970    Uiso  ? O
   O292       1.0     0.435579     0.630672     0.836953    Uiso  ? O
   O293       1.0     0.441605     0.626807     0.795649    Uiso  ? O
   O294       1.0     0.399044     0.662707     0.840704    Uiso  ? O
   O295       1.0     0.402228     0.632299     0.836512    Uiso  ? O
   O296       1.0     0.436785     0.663546     0.795543    Uiso  ? O
   O297       1.0     0.424636     0.640501     0.874819    Uiso  ? O
   O298       1.0     0.407982     0.659303     0.858514    Uiso  ? O
   O299       1.0     0.406733     0.647201     0.880517    Uiso  ? O
   O300       1.0     0.429762     0.631393     0.855634    Uiso  ? O
   O301       1.0     0.407518     0.631546     0.855372    Uiso  ? O
   O302       1.0     0.431725     0.657786     0.858072    Uiso  ? O
   O303       1.0     0.421769     0.646600     0.893249    Uiso  ? O
   O304       1.0     0.440416     0.657991     0.890685    Uiso  ? O
   O305       1.0     0.428566     0.617750     0.874837    Uiso  ? O
   O306       1.0     0.420184     0.624273     0.892052    Uiso  ? O
   O307       1.0     0.422017     0.659623     0.878228    Uiso  ? O
   O308       1.0     0.408813     0.618863     0.876347    Uiso  ? O
   O309       1.0     0.441849     0.616505     0.848216    Uiso  ? O
   O310       1.0     0.496322     0.345146     0.109607    Uiso  ? O
   O311       1.0     0.494647     0.336186     0.647748    Uiso  ? O
   O312       1.0     0.492597     0.385886     0.654218    Uiso  ? O
   O313       1.0     0.452090     0.386153     0.655139    Uiso  ? O
   O314       1.0     0.474919     0.344797     0.672472    Uiso  ? O
   O315       1.0     0.473636     0.372111     0.672245    Uiso  ? O
   O316       1.0     0.483076     0.353124     0.635824    Uiso  ? O
   O317       1.0     0.455342     0.345150     0.674202    Uiso  ? O
   O318       1.0     0.465974     0.358400     0.684255    Uiso  ? O
   O319       1.0     0.453464     0.359129     0.654414    Uiso  ? O
   O320       1.0     0.454475     0.372877     0.675104    Uiso  ? O
   O321       1.0     0.495502     0.372869     0.672330    Uiso  ? O
   O322       1.0     0.482787     0.372002     0.642208    Uiso  ? O
   O323       1.0     0.473815     0.358412     0.652338    Uiso  ? O
   O324       1.0     0.472867     0.386990     0.651642    Uiso  ? O
   O325       1.0     0.493632     0.359170     0.652569    Uiso  ? O
   O326       1.0     0.495906     0.344411     0.671678    Uiso  ? O
   O327       1.0     0.456528     0.348836     0.726227    Uiso  ? O
   O328       1.0     0.466415     0.376601     0.690573    Uiso  ? O
   O329       1.0     0.466758     0.339527     0.689466    Uiso  ? O
   O330       1.0     0.499582     0.364865     0.738896    Uiso  ? O
   O331       1.0     0.497143     0.335361     0.739523    Uiso  ? O
   O332       1.0     0.493887     0.363223     0.757667    Uiso  ? O
   O333       1.0     0.459310     0.360766     0.741278    Uiso  ? O
   O334       1.0     0.490919     0.378530     0.776129    Uiso  ? O
   O335       1.0     0.472221     0.378443     0.777046    Uiso  ? O
   O336       1.0     0.452163     0.363072     0.760158    Uiso  ? O
   O337       1.0     0.461066     0.341700     0.743827    Uiso  ? O
   O338       1.0     0.481083     0.336657     0.785336    Uiso  ? O
   O339       1.0     0.491693     0.352434     0.779186    Uiso  ? O
   O340       1.0     0.458980     0.378018     0.748994    Uiso  ? O
   O341       1.0     0.471460     0.351725     0.779113    Uiso  ? O
   O342       1.0     0.471238     0.364966     0.757558    Uiso  ? O
   O343       1.0     0.452787     0.335622     0.760129    Uiso  ? O
   O344       1.0     0.450290     0.350039     0.778147    Uiso  ? O
   O345       1.0     0.449985     0.378592     0.776996    Uiso  ? O
   O346       1.0     0.472001     0.336460     0.758727    Uiso  ? O
   O347       1.0     0.494170     0.337620     0.758954    Uiso  ? O
   O348       1.0     0.482220     0.351796     0.797017    Uiso  ? O
   O349       1.0     0.481389     0.383447     0.840718    Uiso  ? O
   O350       1.0     0.476824     0.347099     0.843971    Uiso  ? O
   O351       1.0     0.482517     0.375959     0.793977    Uiso  ? O
   O352       1.0     0.471950     0.380690     0.858294    Uiso  ? O
   O353       1.0     0.449257     0.354272     0.852552    Uiso  ? O
   O354       1.0     0.470558     0.366652     0.879076    Uiso  ? O
   O355       1.0     0.457942     0.368952     0.893903    Uiso  ? O
   O356       1.0     0.448989     0.339256     0.873003    Uiso  ? O
   O357       1.0     0.448442     0.380180     0.857368    Uiso  ? O
   O358       1.0     0.459199     0.351896     0.885528    Uiso  ? O
   O359       1.0     0.492196     0.364950     0.878549    Uiso  ? O
   O360       1.0     0.489464     0.351283     0.859335    Uiso  ? O
   O361       1.0     0.469515     0.354033     0.860902    Uiso  ? O
   O362       1.0     0.491633     0.379930     0.857315    Uiso  ? O
   O363       1.0     0.480773     0.365925     0.849059    Uiso  ? O
   O364       1.0     0.450718     0.365938     0.876018    Uiso  ? O
   O365       1.0     0.468906     0.336738     0.876821    Uiso  ? O
   O366       1.0     0.491312     0.334477     0.875107    Uiso  ? O
   O367       1.0     0.455926     0.333072     0.891351    Uiso  ? O
   O368       1.0     0.454199     0.396998     0.681982    Uiso  ? O
   O369       1.0     0.449168     0.418564     0.645648    Uiso  ? O
   O370       1.0     0.493859     0.415102     0.650568    Uiso  ? O
   O371       1.0     0.479720     0.428037     0.643952    Uiso  ? O
   O372       1.0     0.474826     0.412583     0.654598    Uiso  ? O
   O373       1.0     0.472725     0.399238     0.674479    Uiso  ? O
   O374       1.0     0.453266     0.430376     0.675224    Uiso  ? O
   O375       1.0     0.462579     0.414731     0.681579    Uiso  ? O
   O376       1.0     0.449552     0.407880     0.661460    Uiso  ? O
   O377       1.0     0.496530     0.429759     0.669680    Uiso  ? O
   O378       1.0     0.496415     0.401061     0.670409    Uiso  ? O
   O379       1.0     0.481614     0.410265     0.635840    Uiso  ? O
   O380       1.0     0.491958     0.442170     0.651130    Uiso  ? O
   O381       1.0     0.473004     0.428542     0.670960    Uiso  ? O
   O382       1.0     0.452157     0.443683     0.655588    Uiso  ? O
   O383       1.0     0.485384     0.390035     0.636510    Uiso  ? O
   O384       1.0     0.467093     0.431170     0.690209    Uiso  ? O
   O385       1.0     0.469445     0.401133     0.694245    Uiso  ? O
   O386       1.0     0.487158     0.419114     0.690686    Uiso  ? O
   O387       1.0     0.462140     0.416330     0.738926    Uiso  ? O
   O388       1.0     0.459442     0.393908     0.740043    Uiso  ? O
   O389       1.0     0.493038     0.407591     0.778177    Uiso  ? O
   O390       1.0     0.492898     0.393372     0.756612    Uiso  ? O
   O391       1.0     0.492151     0.435419     0.775264    Uiso  ? O
   O392       1.0     0.463050     0.434461     0.745816    Uiso  ? O
   O393       1.0     0.473750     0.406601     0.776348    Uiso  ? O
   O394       1.0     0.471467     0.392895     0.755930    Uiso  ? O
   O395       1.0     0.483008     0.393008     0.787330    Uiso  ? O
   O396       1.0     0.470283     0.419224     0.756519    Uiso  ? O
   O397       1.0     0.451917     0.392811     0.758320    Uiso  ? O
   O398       1.0     0.472934     0.433448     0.774855    Uiso  ? O
   O399       1.0     0.450657     0.421460     0.754437    Uiso  ? O
   O400       1.0     0.493221     0.419545     0.758275    Uiso  ? O
   O401       1.0     0.483367     0.430881     0.792515    Uiso  ? O
   O402       1.0     0.449560     0.433174     0.776217    Uiso  ? O
   O403       1.0     0.448171     0.406438     0.774427    Uiso  ? O
   O404       1.0     0.483754     0.410697     0.839619    Uiso  ? O
   O405       1.0     0.475804     0.423143     0.809219    Uiso  ? O
   O406       1.0     0.485144     0.441057     0.844894    Uiso  ? O
   O407       1.0     0.481202     0.411605     0.793921    Uiso  ? O
   O408       1.0     0.449113     0.393936     0.808356    Uiso  ? O
   O409       1.0     0.448594     0.410547     0.860015    Uiso  ? O
   O410       1.0     0.470283     0.411749     0.854569    Uiso  ? O
   O411       1.0     0.469984     0.437544     0.856380    Uiso  ? O
   O412       1.0     0.492810     0.390784     0.879283    Uiso  ? O
   O413       1.0     0.488030     0.440782     0.864543    Uiso  ? O
   O414       1.0     0.469832     0.422823     0.877014    Uiso  ? O
   O415       1.0     0.464379     0.424544     0.895964    Uiso  ? O
   O416       1.0     0.461384     0.407669     0.886962    Uiso  ? O
   O417       1.0     0.491811     0.422082     0.877836    Uiso  ? O
   O418       1.0     0.489062     0.406474     0.858061    Uiso  ? O
   O419       1.0     0.484906     0.424857     0.853266    Uiso  ? O
   O420       1.0     0.469416     0.397564     0.871241    Uiso  ? O
   O421       1.0     0.449958     0.422820     0.881758    Uiso  ? O
   O422       1.0     0.451173     0.392766     0.878067    Uiso  ? O
   O423       1.0     0.467407     0.388100     0.887774    Uiso  ? O
   O424       1.0     0.459311     0.495854     0.114949    Uiso  ? O
   O425       1.0     0.475445     0.485529     0.673795    Uiso  ? O
   O426       1.0     0.453324     0.456864     0.672121    Uiso  ? O
   O427       1.0     0.451582     0.471355     0.652557    Uiso  ? O
   O428       1.0     0.482710     0.486097     0.645156    Uiso  ? O
   O429       1.0     0.472371     0.444090     0.652791    Uiso  ? O
   O430       1.0     0.473106     0.456786     0.671783    Uiso  ? O
   O431       1.0     0.483297     0.468436     0.637077    Uiso  ? O
   O432       1.0     0.498407     0.483454     0.670913    Uiso  ? O
   O433       1.0     0.472601     0.471144     0.652947    Uiso  ? O
   O434       1.0     0.492287     0.470150     0.654238    Uiso  ? O
   O435       1.0     0.463375     0.471027     0.681082    Uiso  ? O
   O436       1.0     0.455635     0.486266     0.671592    Uiso  ? O
   O437       1.0     0.496948     0.455471     0.670225    Uiso  ? O
   O438       1.0     0.480940     0.444271     0.635107    Uiso  ? O
   O439       1.0     0.492214     0.499927     0.655425    Uiso  ? O
   O440       1.0     0.464291     0.487426     0.690097    Uiso  ? O
   O441       1.0     0.462947     0.453008     0.688359    Uiso  ? O
   O442       1.0     0.454128     0.461521     0.723294    Uiso  ? O
   O443       1.0     0.462038     0.472100     0.738607    Uiso  ? O
   O444       1.0     0.493962     0.479750     0.754045    Uiso  ? O
   O445       1.0     0.480034     0.485389     0.790953    Uiso  ? O
   O446       1.0     0.492472     0.490906     0.776699    Uiso  ? O
   O447       1.0     0.457583     0.452964     0.740328    Uiso  ? O
   O448       1.0     0.452890     0.447097     0.758297    Uiso  ? O
   O449       1.0     0.461117     0.491492     0.744976    Uiso  ? O
   O450       1.0     0.490833     0.462860     0.774446    Uiso  ? O
   O451       1.0     0.480509     0.449334     0.784273    Uiso  ? O
   O452       1.0     0.472771     0.492470     0.773983    Uiso  ? O
   O453       1.0     0.472163     0.449450     0.753741    Uiso  ? O
   O454       1.0     0.472098     0.477645     0.754770    Uiso  ? O
   O455       1.0     0.451983     0.476690     0.755029    Uiso  ? O
   O456       1.0     0.471156     0.463453     0.772981    Uiso  ? O
   O457       1.0     0.450446     0.491975     0.773571    Uiso  ? O
   O458       1.0     0.478897     0.465815     0.790875    Uiso  ? O
   O459       1.0     0.462597     0.476117     0.791426    Uiso  ? O
   O460       1.0     0.494071     0.444306     0.753841    Uiso  ? O
   O461       1.0     0.448605     0.459347     0.776190    Uiso  ? O
   O462       1.0     0.484888     0.467140     0.838509    Uiso  ? O
   O463       1.0     0.480824     0.494547     0.842964    Uiso  ? O
   O464       1.0     0.474439     0.475549     0.806907    Uiso  ? O
   O465       1.0     0.454112     0.450657     0.886072    Uiso  ? O
   O466       1.0     0.466326     0.460960     0.874103    Uiso  ? O
   O467       1.0     0.471648     0.458344     0.850994    Uiso  ? O
   O468       1.0     0.473526     0.448914     0.887780    Uiso  ? O
   O469       1.0     0.475634     0.477896     0.852246    Uiso  ? O
   O470       1.0     0.470832     0.495800     0.860050    Uiso  ? O
   O471       1.0     0.452594     0.479396     0.882912    Uiso  ? O
   O472       1.0     0.489455     0.490381     0.860080    Uiso  ? O
   O473       1.0     0.497727     0.481958     0.895900    Uiso  ? O
   O474       1.0     0.494333     0.452241     0.881921    Uiso  ? O
   O475       1.0     0.489395     0.464474     0.857534    Uiso  ? O
   O476       1.0     0.464995     0.465750     0.893477    Uiso  ? O
   O477       1.0     0.449459     0.490730     0.860528    Uiso  ? O
   O478       1.0     0.496531     0.474378     0.877369    Uiso  ? O
   O479       1.0     0.463397     0.483856     0.899409    Uiso  ? O
   O480       1.0     0.459022     0.553147     0.113249    Uiso  ? O
   O481       1.0     0.473642     0.542250     0.675416    Uiso  ? O
   O482       1.0     0.498005     0.516411     0.674040    Uiso  ? O
   O483       1.0     0.477371     0.522861     0.639309    Uiso  ? O
   O484       1.0     0.474292     0.526581     0.658637    Uiso  ? O
   O485       1.0     0.485121     0.503264     0.637395    Uiso  ? O
   O486       1.0     0.475045     0.510618     0.677722    Uiso  ? O
   O487       1.0     0.451516     0.525983     0.659528    Uiso  ? O
   O488       1.0     0.492454     0.525128     0.651987    Uiso  ? O
   O489       1.0     0.495970     0.542660     0.672196    Uiso  ? O
   O490       1.0     0.481463     0.540750     0.646618    Uiso  ? O
   O491       1.0     0.454325     0.542695     0.679119    Uiso  ? O
   O492       1.0     0.455183     0.511082     0.675480    Uiso  ? O
   O493       1.0     0.472336     0.500576     0.652647    Uiso  ? O
   O494       1.0     0.493360     0.555916     0.653071    Uiso  ? O
   O495       1.0     0.464555     0.527112     0.681943    Uiso  ? O
   O496       1.0     0.451067     0.500238     0.654015    Uiso  ? O
   O497       1.0     0.448438     0.530598     0.640086    Uiso  ? O
   O498       1.0     0.451825     0.555844     0.656491    Uiso  ? O
   O499       1.0     0.473637     0.555138     0.656868    Uiso  ? O
   O500       1.0     0.453541     0.521113     0.725242    Uiso  ? O
   O501       1.0     0.462792     0.511849     0.694296    Uiso  ? O
   O502       1.0     0.464012     0.508869     0.736423    Uiso  ? O
   O503       1.0     0.467076     0.544373     0.693896    Uiso  ? O
   O504       1.0     0.472388     0.524525     0.727710    Uiso  ? O
   O505       1.0     0.470829     0.547464     0.776953    Uiso  ? O
   O506       1.0     0.471758     0.518427     0.777808    Uiso  ? O
   O507       1.0     0.463544     0.546571     0.746249    Uiso  ? O
   O508       1.0     0.492610     0.532439     0.755212    Uiso  ? O
   O509       1.0     0.450665     0.518301     0.774425    Uiso  ? O
   O510       1.0     0.492731     0.505568     0.755107    Uiso  ? O
   O511       1.0     0.460027     0.527205     0.742320    Uiso  ? O
   O512       1.0     0.471094     0.532401     0.757963    Uiso  ? O
   O513       1.0     0.451935     0.535191     0.758315    Uiso  ? O
   O514       1.0     0.471567     0.505812     0.755154    Uiso  ? O
   O515       1.0     0.482762     0.504444     0.786879    Uiso  ? O
   O516       1.0     0.491415     0.519015     0.776463    Uiso  ? O
   O517       1.0     0.452485     0.507313     0.752915    Uiso  ? O
   O518       1.0     0.489471     0.543319     0.777991    Uiso  ? O
   O519       1.0     0.449849     0.548918     0.777515    Uiso  ? O
   O520       1.0     0.482506     0.522010     0.794197    Uiso  ? O
   O521       1.0     0.474689     0.519792     0.841788    Uiso  ? O
   O522       1.0     0.476597     0.548514     0.841607    Uiso  ? O
   O523       1.0     0.478908     0.545191     0.795267    Uiso  ? O
   O524       1.0     0.488115     0.514985     0.855823    Uiso  ? O
   O525       1.0     0.454202     0.507069     0.879506    Uiso  ? O
   O526       1.0     0.472552     0.547746     0.861220    Uiso  ? O
   O527       1.0     0.484223     0.533995     0.851435    Uiso  ? O
   O528       1.0     0.463518     0.504602     0.897333    Uiso  ? O
   O529       1.0     0.461320     0.522653     0.889777    Uiso  ? O
   O530       1.0     0.473625     0.535627     0.883681    Uiso  ? O
   O531       1.0     0.451399     0.549511     0.856381    Uiso  ? O
   O532       1.0     0.454260     0.537910     0.879807    Uiso  ? O
   O533       1.0     0.470978     0.522414     0.861225    Uiso  ? O
   O534       1.0     0.498837     0.527566     0.887589    Uiso  ? O
   O535       1.0     0.460892     0.540767     0.898474    Uiso  ? O
   O536       1.0     0.473433     0.509948     0.880751    Uiso  ? O
   O537       1.0     0.490908     0.552171     0.853856    Uiso  ? O
   O538       1.0     0.493380     0.537297     0.871810    Uiso  ? O
   O539       1.0     0.496445     0.510219     0.876057    Uiso  ? O
   O540       1.0     0.472432     0.569304     0.677543    Uiso  ? O
   O541       1.0     0.456140     0.598383     0.674725    Uiso  ? O
   O542       1.0     0.483876     0.597962     0.646684    Uiso  ? O
   O543       1.0     0.453656     0.584050     0.654075    Uiso  ? O
   O544       1.0     0.453132     0.610511     0.654859    Uiso  ? O
   O545       1.0     0.493916     0.583161     0.655171    Uiso  ? O
   O546       1.0     0.495003     0.567744     0.673995    Uiso  ? O
   O547       1.0     0.475168     0.596801     0.678404    Uiso  ? O
   O548       1.0     0.474856     0.610713     0.658313    Uiso  ? O
   O549       1.0     0.481941     0.578825     0.640652    Uiso  ? O
   O550       1.0     0.474947     0.584029     0.658255    Uiso  ? O
   O551       1.0     0.452562     0.570632     0.675091    Uiso  ? O
   O552       1.0     0.494371     0.611063     0.658868    Uiso  ? O
   O553       1.0     0.496324     0.594388     0.674334    Uiso  ? O
   O554       1.0     0.480152     0.558110     0.638687    Uiso  ? O
   O555       1.0     0.461384     0.583872     0.686319    Uiso  ? O
   O556       1.0     0.461888     0.563290     0.738421    Uiso  ? O
   O557       1.0     0.462786     0.601386     0.693031    Uiso  ? O
   O558       1.0     0.460189     0.565207     0.693080    Uiso  ? O
   O559       1.0     0.473208     0.575424     0.776205    Uiso  ? O
   O560       1.0     0.465432     0.583749     0.759724    Uiso  ? O
   O561       1.0     0.492246     0.577371     0.780030    Uiso  ? O
   O562       1.0     0.450092     0.602325     0.775960    Uiso  ? O
   O563       1.0     0.490298     0.589994     0.753921    Uiso  ? O
   O564       1.0     0.472614     0.603381     0.776821    Uiso  ? O
   O565       1.0     0.453077     0.560947     0.756557    Uiso  ? O
   O566       1.0     0.494750     0.557005     0.760575    Uiso  ? O
   O567       1.0     0.472443     0.560863     0.755798    Uiso  ? O
   O568       1.0     0.491687     0.601413     0.773447    Uiso  ? O
   O569       1.0     0.462747     0.602243     0.752927    Uiso  ? O
   O570       1.0     0.484729     0.600712     0.792471    Uiso  ? O
   O571       1.0     0.449779     0.574718     0.779331    Uiso  ? O
   O572       1.0     0.482831     0.560934     0.784489    Uiso  ? O
   O573       1.0     0.448805     0.588061     0.749783    Uiso  ? O
   O574       1.0     0.499372     0.573465     0.751257    Uiso  ? O
   O575       1.0     0.498499     0.556757     0.741317    Uiso  ? O
   O576       1.0     0.466780     0.587787     0.740136    Uiso  ? O
   O577       1.0     0.449731     0.587320     0.828568    Uiso  ? O
   O578       1.0     0.479390     0.575893     0.795345    Uiso  ? O
   O579       1.0     0.484130     0.571132     0.839139    Uiso  ? O
   O580       1.0     0.483660     0.606141     0.837585    Uiso  ? O
   O581       1.0     0.482013     0.588962     0.846311    Uiso  ? O
   O582       1.0     0.464292     0.559914     0.895351    Uiso  ? O
   O583       1.0     0.451895     0.574459     0.859582    Uiso  ? O
   O584       1.0     0.494813     0.562679     0.877984    Uiso  ? O
   O585       1.0     0.470117     0.589272     0.871984    Uiso  ? O
   O586       1.0     0.451935     0.592236     0.879527    Uiso  ? O
   O587       1.0     0.472820     0.564473     0.877414    Uiso  ? O
   O588       1.0     0.464095     0.578727     0.888430    Uiso  ? O
   O589       1.0     0.472658     0.603761     0.854430    Uiso  ? O
   O590       1.0     0.468739     0.596378     0.890445    Uiso  ? O
   O591       1.0     0.493349     0.590176     0.874454    Uiso  ? O
   O592       1.0     0.448869     0.599925     0.854672    Uiso  ? O
   O593       1.0     0.474845     0.573337     0.856451    Uiso  ? O
   O594       1.0     0.494314     0.576441     0.855504    Uiso  ? O
   O595       1.0     0.494944     0.586029     0.893227    Uiso  ? O
   O596       1.0     0.452955     0.564068     0.879985    Uiso  ? O
   O597       1.0     0.492392     0.603815     0.855686    Uiso  ? O
   O598       1.0     0.497598     0.604203     0.887517    Uiso  ? O
   O599       1.0     0.451117     0.658683     0.106518    Uiso  ? O
   O600       1.0     0.475830     0.640308     0.649128    Uiso  ? O
   O601       1.0     0.476262     0.667901     0.653888    Uiso  ? O
   O602       1.0     0.455000     0.651657     0.674108    Uiso  ? O
   O603       1.0     0.485356     0.616732     0.642693    Uiso  ? O
   O604       1.0     0.454791     0.638287     0.652665    Uiso  ? O
   O605       1.0     0.473955     0.652763     0.671469    Uiso  ? O
   O606       1.0     0.465054     0.638591     0.684694    Uiso  ? O
   O607       1.0     0.490790     0.639750     0.635669    Uiso  ? O
   O608       1.0     0.473177     0.628227     0.669359    Uiso  ? O
   O609       1.0     0.494116     0.627132     0.678131    Uiso  ? O
   O610       1.0     0.454587     0.625357     0.675286    Uiso  ? O
   O611       1.0     0.453991     0.667523     0.656576    Uiso  ? O
   O612       1.0     0.481398     0.665916     0.634625    Uiso  ? O
   O613       1.0     0.489199     0.654439     0.648480    Uiso  ? O
   O614       1.0     0.495025     0.637233     0.655004    Uiso  ? O
   O615       1.0     0.496418     0.654126     0.671647    Uiso  ? O
   O616       1.0     0.449519     0.666925     0.692493    Uiso  ? O
   O617       1.0     0.466107     0.656810     0.689764    Uiso  ? O
   O618       1.0     0.463525     0.666118     0.705956    Uiso  ? O
   O619       1.0     0.470108     0.613567     0.706460    Uiso  ? O
   O620       1.0     0.470258     0.619276     0.687677    Uiso  ? O
   O621       1.0     0.485462     0.617266     0.782426    Uiso  ? O
   O622       1.0     0.471850     0.658192     0.778046    Uiso  ? O
   O623       1.0     0.490987     0.658261     0.775889    Uiso  ? O
   O624       1.0     0.452616     0.646542     0.760386    Uiso  ? O
   O625       1.0     0.449616     0.660202     0.780677    Uiso  ? O
   O626       1.0     0.473171     0.618061     0.753408    Uiso  ? O
   O627       1.0     0.459245     0.640409     0.742732    Uiso  ? O
   O628       1.0     0.461858     0.659713     0.747887    Uiso  ? O
   O629       1.0     0.453847     0.616859     0.759419    Uiso  ? O
   O630       1.0     0.490331     0.634249     0.776041    Uiso  ? O
   O631       1.0     0.472013     0.629752     0.776484    Uiso  ? O
   O632       1.0     0.492755     0.644911     0.754838    Uiso  ? O
   O633       1.0     0.472142     0.645645     0.757207    Uiso  ? O
   O634       1.0     0.493876     0.619589     0.758070    Uiso  ? O
   O635       1.0     0.448502     0.631126     0.776890    Uiso  ? O
   O636       1.0     0.458214     0.616728     0.740113    Uiso  ? O
   O637       1.0     0.481806     0.646731     0.846423    Uiso  ? O
   O638       1.0     0.482370     0.656958     0.794862    Uiso  ? O
   O639       1.0     0.482774     0.629574     0.838459    Uiso  ? O
   O640       1.0     0.477093     0.662855     0.837456    Uiso  ? O
   O641       1.0     0.481217     0.632223     0.794103    Uiso  ? O
   O642       1.0     0.490871     0.662239     0.852794    Uiso  ? O
   O643       1.0     0.452080     0.620018     0.869576    Uiso  ? O
   O644       1.0     0.449205     0.633432     0.851306    Uiso  ? O
   O645       1.0     0.468917     0.645527     0.873263    Uiso  ? O
   O646       1.0     0.458616     0.650452     0.890504    Uiso  ? O
   O647       1.0     0.458584     0.631734     0.883863    Uiso  ? O
   O648       1.0     0.448833     0.645904     0.873206    Uiso  ? O
   O649       1.0     0.449920     0.660949     0.853884    Uiso  ? O
   O650       1.0     0.490703     0.645685     0.876174    Uiso  ? O
   O651       1.0     0.498334     0.622243     0.893934    Uiso  ? O
   O652       1.0     0.471724     0.632015     0.855064    Uiso  ? O
   O653       1.0     0.471130     0.660387     0.856321    Uiso  ? O
   O654       1.0     0.491431     0.632316     0.856005    Uiso  ? O
   O655       1.0     0.491342     0.617763     0.875652    Uiso  ? O
   O656       1.0     0.470437     0.617596     0.875846    Uiso  ? O
   O657       1.0     0.454881     0.612916     0.887580    Uiso  ? O
   O658       1.0     0.518564     0.372893     0.620531    Uiso  ? O
   O659       1.0     0.523122     0.362695     0.636936    Uiso  ? O
   O660       1.0     0.538097     0.373701     0.671275    Uiso  ? O
   O661       1.0     0.514678     0.374481     0.674488    Uiso  ? O
   O662       1.0     0.515597     0.344690     0.672092    Uiso  ? O
   O663       1.0     0.504017     0.387219     0.682637    Uiso  ? O
   O664       1.0     0.515667     0.360025     0.655256    Uiso  ? O
   O665       1.0     0.535551     0.359036     0.652425    Uiso  ? O
   O666       1.0     0.536201     0.346521     0.674608    Uiso  ? O
   O667       1.0     0.523061     0.382045     0.636402    Uiso  ? O
   O668       1.0     0.521955     0.344926     0.645096    Uiso  ? O
   O669       1.0     0.551025     0.359873     0.677816    Uiso  ? O
   O670       1.0     0.533184     0.384821     0.652014    Uiso  ? O
   O671       1.0     0.534221     0.332285     0.656491    Uiso  ? O
   O672       1.0     0.541227     0.346751     0.724482    Uiso  ? O
   O673       1.0     0.545009     0.347773     0.692140    Uiso  ? O
   O674       1.0     0.503393     0.370148     0.690459    Uiso  ? O
   O675       1.0     0.505794     0.350435     0.687820    Uiso  ? O
   O676       1.0     0.548151     0.375453     0.688427    Uiso  ? O
   O677       1.0     0.528205     0.347273     0.739406    Uiso  ? O
   O678       1.0     0.543206     0.360552     0.738913    Uiso  ? O
   O679       1.0     0.501365     0.357379     0.705203    Uiso  ? O
   O680       1.0     0.514386     0.377426     0.777645    Uiso  ? O
   O681       1.0     0.506706     0.349832     0.748782    Uiso  ? O
   O682       1.0     0.512718     0.367452     0.753212    Uiso  ? O
   O683       1.0     0.546685     0.378726     0.745692    Uiso  ? O
   O684       1.0     0.524971     0.343414     0.787234    Uiso  ? O
   O685       1.0     0.534222     0.366992     0.755414    Uiso  ? O
   O686       1.0     0.524231     0.363385     0.786031    Uiso  ? O
   O687       1.0     0.533185     0.351672     0.772475    Uiso  ? O
   O688       1.0     0.513592     0.351334     0.773839    Uiso  ? O
   O689       1.0     0.533920     0.378764     0.775063    Uiso  ? O
   O690       1.0     0.534864     0.335045     0.757477    Uiso  ? O
   O691       1.0     0.546433     0.340629     0.742141    Uiso  ? O
   O692       1.0     0.525959     0.380564     0.793314    Uiso  ? O
   O693       1.0     0.521741     0.379173     0.843480    Uiso  ? O
   O694       1.0     0.522688     0.359985     0.842299    Uiso  ? O
   O695       1.0     0.517657     0.370111     0.826956    Uiso  ? O
   O696       1.0     0.522159     0.340927     0.846164    Uiso  ? O
   O697       1.0     0.512492     0.352999     0.857961    Uiso  ? O
   O698       1.0     0.532129     0.353615     0.858965    Uiso  ? O
   O699       1.0     0.541400     0.339545     0.894940    Uiso  ? O
   O700       1.0     0.535989     0.365650     0.877601    Uiso  ? O
   O701       1.0     0.501180     0.337873     0.892489    Uiso  ? O
   O702       1.0     0.503736     0.377159     0.889620    Uiso  ? O
   O703       1.0     0.514303     0.381335     0.862002    Uiso  ? O
   O704       1.0     0.510784     0.337671     0.874221    Uiso  ? O
   O705       1.0     0.545380     0.359679     0.894494    Uiso  ? O
   O706       1.0     0.532980     0.381065     0.861865    Uiso  ? O
   O707       1.0     0.511605     0.363953     0.878822    Uiso  ? O
   O708       1.0     0.534973     0.336281     0.876281    Uiso  ? O
   O709       1.0     0.546199     0.379692     0.888836    Uiso  ? O
   O710       1.0     0.501666     0.357634     0.895022    Uiso  ? O
   O711       1.0     0.539253     0.419974     0.101177    Uiso  ? O
   O712       1.0     0.515853     0.429997     0.670734    Uiso  ? O
   O713       1.0     0.533374     0.417053     0.651171    Uiso  ? O
   O714       1.0     0.536784     0.401386     0.669358    Uiso  ? O
   O715       1.0     0.542779     0.416003     0.680810    Uiso  ? O
   O716       1.0     0.526597     0.400924     0.643903    Uiso  ? O
   O717       1.0     0.514114     0.415884     0.651263    Uiso  ? O
   O718       1.0     0.527714     0.439763     0.636890    Uiso  ? O
   O719       1.0     0.505756     0.422323     0.685571    Uiso  ? O
   O720       1.0     0.514933     0.402594     0.676021    Uiso  ? O
   O721       1.0     0.505924     0.442018     0.682833    Uiso  ? O
   O722       1.0     0.537100     0.429759     0.669046    Uiso  ? O
   O723       1.0     0.525275     0.417431     0.633475    Uiso  ? O
   O724       1.0     0.514566     0.388364     0.655285    Uiso  ? O
   O725       1.0     0.547716     0.396745     0.739158    Uiso  ? O
   O726       1.0     0.542950     0.397790     0.687924    Uiso  ? O
   O727       1.0     0.546502     0.442185     0.705284    Uiso  ? O
   O728       1.0     0.541171     0.433155     0.688304    Uiso  ? O
   O729       1.0     0.501696     0.417577     0.703977    Uiso  ? O
   O730       1.0     0.500492     0.403689     0.689614    Uiso  ? O
   O731       1.0     0.525964     0.420450     0.787214    Uiso  ? O
   O732       1.0     0.533695     0.437024     0.782829    Uiso  ? O
   O733       1.0     0.535035     0.419431     0.762821    Uiso  ? O
   O734       1.0     0.532851     0.402472     0.781676    Uiso  ? O
   O735       1.0     0.504667     0.406996     0.749048    Uiso  ? O
   O736       1.0     0.542992     0.434836     0.753864    Uiso  ? O
   O737       1.0     0.542856     0.418593     0.744586    Uiso  ? O
   O738       1.0     0.514187     0.434329     0.778446    Uiso  ? O
   O739       1.0     0.512876     0.422710     0.759339    Uiso  ? O
   O740       1.0     0.514210     0.407094     0.777037    Uiso  ? O
   O741       1.0     0.512049     0.392977     0.760743    Uiso  ? O
   O742       1.0     0.534101     0.392942     0.753964    Uiso  ? O
   O743       1.0     0.503572     0.423866     0.741028    Uiso  ? O
   O744       1.0     0.505947     0.388617     0.742247    Uiso  ? O
   O745       1.0     0.506495     0.420000     0.840370    Uiso  ? O
   O746       1.0     0.520034     0.435624     0.797322    Uiso  ? O
   O747       1.0     0.520638     0.433482     0.843664    Uiso  ? O
   O748       1.0     0.521011     0.422419     0.827766    Uiso  ? O
   O749       1.0     0.519668     0.404303     0.796117    Uiso  ? O
   O750       1.0     0.547863     0.394098     0.804753    Uiso  ? O
   O751       1.0     0.525063     0.413972     0.845029    Uiso  ? O
   O752       1.0     0.532386     0.435940     0.859722    Uiso  ? O
   O753       1.0     0.534772     0.394259     0.881467    Uiso  ? O
   O754       1.0     0.539808     0.438138     0.894228    Uiso  ? O
   O755       1.0     0.531332     0.423938     0.883276    Uiso  ? O
   O756       1.0     0.513474     0.392683     0.883230    Uiso  ? O
   O757       1.0     0.533298     0.409623     0.861995    Uiso  ? O
   O758       1.0     0.523933     0.395744     0.850775    Uiso  ? O
   O759       1.0     0.504888     0.414607     0.890172    Uiso  ? O
   O760       1.0     0.512744     0.439788     0.860759    Uiso  ? O
   O761       1.0     0.511601     0.424507     0.875619    Uiso  ? O
   O762       1.0     0.513361     0.409668     0.860787    Uiso  ? O
   O763       1.0     0.545819     0.397129     0.897464    Uiso  ? O
   O764       1.0     0.501871     0.434894     0.889394    Uiso  ? O
   O765       1.0     0.501241     0.393647     0.897560    Uiso  ? O
   O766       1.0     0.551259     0.424097     0.885755    Uiso  ? O
   O767       1.0     0.538499     0.474771     0.103115    Uiso  ? O
   O768       1.0     0.515792     0.484778     0.620273    Uiso  ? O
   O769       1.0     0.514028     0.470382     0.653315    Uiso  ? O
   O770       1.0     0.523254     0.476545     0.636418    Uiso  ? O
   O771       1.0     0.504987     0.485432     0.636960    Uiso  ? O
   O772       1.0     0.523763     0.458395     0.641179    Uiso  ? O
   O773       1.0     0.520748     0.496991     0.634765    Uiso  ? O
   O774       1.0     0.516544     0.456778     0.674284    Uiso  ? O
   O775       1.0     0.540274     0.486492     0.671571    Uiso  ? O
   O776       1.0     0.517713     0.483883     0.675024    Uiso  ? O
   O777       1.0     0.533865     0.472376     0.653316    Uiso  ? O
   O778       1.0     0.539015     0.456643     0.672064    Uiso  ? O
   O779       1.0     0.547763     0.470255     0.681852    Uiso  ? O
   O780       1.0     0.515715     0.499791     0.654265    Uiso  ? O
   O781       1.0     0.514281     0.443968     0.650704    Uiso  ? O
   O782       1.0     0.533934     0.446519     0.653850    Uiso  ? O
   O783       1.0     0.506536     0.499462     0.677100    Uiso  ? O
   O784       1.0     0.534294     0.499631     0.649414    Uiso  ? O
   O785       1.0     0.547637     0.452172     0.688806    Uiso  ? O
   O786       1.0     0.504090     0.484639     0.689594    Uiso  ? O
   O787       1.0     0.529464     0.447522     0.696144    Uiso  ? O
   O788       1.0     0.503893     0.458372     0.689232    Uiso  ? O
   O789       1.0     0.548494     0.487330     0.690132    Uiso  ? O
   O790       1.0     0.508538     0.476349     0.739730    Uiso  ? O
   O791       1.0     0.512314     0.449304     0.760046    Uiso  ? O
   O792       1.0     0.532310     0.490703     0.784509    Uiso  ? O
   O793       1.0     0.535153     0.476934     0.766244    Uiso  ? O
   O794       1.0     0.533115     0.463158     0.786091    Uiso  ? O
   O795       1.0     0.541083     0.474352     0.746651    Uiso  ? O
   O796       1.0     0.513472     0.488810     0.778392    Uiso  ? O
   O797       1.0     0.542150     0.451315     0.744570    Uiso  ? O
   O798       1.0     0.513270     0.475957     0.758615    Uiso  ? O
   O799       1.0     0.545307     0.490619     0.756055    Uiso  ? O
   O800       1.0     0.533992     0.449537     0.763427    Uiso  ? O
   O801       1.0     0.514479     0.463727     0.779020    Uiso  ? O
   O802       1.0     0.508544     0.446849     0.740602    Uiso  ? O
   O803       1.0     0.520905     0.477711     0.793079    Uiso  ? O
   O804       1.0     0.500811     0.461836     0.750845    Uiso  ? O
   O805       1.0     0.518238     0.458207     0.797715    Uiso  ? O
   O806       1.0     0.517329     0.495550     0.796223    Uiso  ? O
   O807       1.0     0.548528     0.445963     0.797913    Uiso  ? O
   O808       1.0     0.528120     0.490846     0.846243    Uiso  ? O
   O809       1.0     0.522360     0.469347     0.846689    Uiso  ? O
   O810       1.0     0.535514     0.449101     0.877392    Uiso  ? O
   O811       1.0     0.536496     0.457454     0.895093    Uiso  ? O
   O812       1.0     0.514577     0.478920     0.887094    Uiso  ? O
   O813       1.0     0.534824     0.477685     0.884927    Uiso  ? O
   O814       1.0     0.504077     0.493056     0.879799    Uiso  ? O
   O815       1.0     0.523880     0.452174     0.851538    Uiso  ? O
   O816       1.0     0.542328     0.491599     0.895540    Uiso  ? O
   O817       1.0     0.531964     0.465760     0.863544    Uiso  ? O
   O818       1.0     0.531742     0.490815     0.865907    Uiso  ? O
   O819       1.0     0.512629     0.489967     0.858388    Uiso  ? O
   O820       1.0     0.512311     0.464250     0.864432    Uiso  ? O
   O821       1.0     0.515305     0.449490     0.884698    Uiso  ? O
   O822       1.0     0.502077     0.451185     0.899171    Uiso  ? O
   O823       1.0     0.540367     0.509204     0.103992    Uiso  ? O
   O824       1.0     0.524417     0.530386     0.636311    Uiso  ? O
   O825       1.0     0.550122     0.516321     0.635796    Uiso  ? O
   O826       1.0     0.539757     0.511532     0.670206    Uiso  ? O
   O827       1.0     0.522362     0.514248     0.643881    Uiso  ? O
   O828       1.0     0.533998     0.527669     0.653274    Uiso  ? O
   O829       1.0     0.505530     0.554721     0.685527    Uiso  ? O
   O830       1.0     0.526603     0.551503     0.638782    Uiso  ? O
   O831       1.0     0.514901     0.529494     0.654960    Uiso  ? O
   O832       1.0     0.515298     0.542438     0.674103    Uiso  ? O
   O833       1.0     0.538444     0.542769     0.671705    Uiso  ? O
   O834       1.0     0.517709     0.514363     0.674026    Uiso  ? O
   O835       1.0     0.545798     0.527455     0.679396    Uiso  ? O
   O836       1.0     0.544655     0.511348     0.689445    Uiso  ? O
   O837       1.0     0.507921     0.514236     0.691497    Uiso  ? O
   O838       1.0     0.541214     0.515245     0.730102    Uiso  ? O
   O839       1.0     0.504679     0.535070     0.688868    Uiso  ? O
   O840       1.0     0.548335     0.544248     0.689315    Uiso  ? O
   O841       1.0     0.511331     0.533657     0.761868    Uiso  ? O
   O842       1.0     0.534201     0.520362     0.781315    Uiso  ? O
   O843       1.0     0.514835     0.519284     0.778680    Uiso  ? O
   O844       1.0     0.533234     0.505211     0.763632    Uiso  ? O
   O845       1.0     0.514387     0.547909     0.780119    Uiso  ? O
   O846       1.0     0.541305     0.525755     0.746135    Uiso  ? O
   O847       1.0     0.533767     0.533768     0.762404    Uiso  ? O
   O848       1.0     0.544292     0.506898     0.747331    Uiso  ? O
   O849       1.0     0.506804     0.518436     0.751217    Uiso  ? O
   O850       1.0     0.533608     0.546636     0.780611    Uiso  ? O
   O851       1.0     0.507683     0.534563     0.742533    Uiso  ? O
   O852       1.0     0.542490     0.545001     0.748634    Uiso  ? O
   O853       1.0     0.522223     0.532726     0.790455    Uiso  ? O
   O854       1.0     0.511224     0.502813     0.761263    Uiso  ? O
   O855       1.0     0.506454     0.501811     0.742015    Uiso  ? O
   O856       1.0     0.523019     0.513084     0.795444    Uiso  ? O
   O857       1.0     0.527739     0.517004     0.843242    Uiso  ? O
   O858       1.0     0.524648     0.550788     0.797274    Uiso  ? O
   O859       1.0     0.502328     0.508060     0.796253    Uiso  ? O
   O860       1.0     0.515037     0.507497     0.811314    Uiso  ? O
   O861       1.0     0.531514     0.544113     0.845041    Uiso  ? O
   O862       1.0     0.538194     0.534557     0.881675    Uiso  ? O
   O863       1.0     0.532628     0.521745     0.861701    Uiso  ? O
   O864       1.0     0.501167     0.506784     0.894644    Uiso  ? O
   O865       1.0     0.533330     0.550220     0.863616    Uiso  ? O
   O866       1.0     0.521695     0.505774     0.856967    Uiso  ? O
   O867       1.0     0.512743     0.536218     0.875016    Uiso  ? O
   O868       1.0     0.512525     0.521412     0.856315    Uiso  ? O
   O869       1.0     0.514836     0.548670     0.856726    Uiso  ? O
   O870       1.0     0.544049     0.548130     0.895048    Uiso  ? O
   O871       1.0     0.535753     0.507465     0.884785    Uiso  ? O
   O872       1.0     0.516070     0.507645     0.882608    Uiso  ? O
   O873       1.0     0.546251     0.528574     0.899152    Uiso  ? O
   O874       1.0     0.500849     0.547055     0.887462    Uiso  ? O
   O875       1.0     0.523373     0.595942     0.620393    Uiso  ? O
   O876       1.0     0.541400     0.600226     0.624766    Uiso  ? O
   O877       1.0     0.502584     0.611277     0.682294    Uiso  ? O
   O878       1.0     0.530588     0.587450     0.636553    Uiso  ? O
   O879       1.0     0.514570     0.599130     0.670834    Uiso  ? O
   O880       1.0     0.536170     0.570429     0.676957    Uiso  ? O
   O881       1.0     0.551871     0.581595     0.681843    Uiso  ? O
   O882       1.0     0.526785     0.607259     0.636280    Uiso  ? O
   O883       1.0     0.514446     0.569401     0.676393    Uiso  ? O
   O884       1.0     0.538442     0.597340     0.674662    Uiso  ? O
   O885       1.0     0.517961     0.583368     0.652884    Uiso  ? O
   O886       1.0     0.537192     0.584019     0.655022    Uiso  ? O
   O887       1.0     0.527872     0.570601     0.643079    Uiso  ? O
   O888       1.0     0.535133     0.611170     0.654727    Uiso  ? O
   O889       1.0     0.517082     0.558428     0.654011    Uiso  ? O
   O890       1.0     0.537678     0.557523     0.654110    Uiso  ? O
   O891       1.0     0.548236     0.566440     0.692863    Uiso  ? O
   O892       1.0     0.509257     0.594105     0.688782    Uiso  ? O
   O893       1.0     0.501291     0.587843     0.737674    Uiso  ? O
   O894       1.0     0.548715     0.597573     0.692232    Uiso  ? O
   O895       1.0     0.501837     0.571251     0.692368    Uiso  ? O
   O896       1.0     0.542038     0.585615     0.739121    Uiso  ? O
   O897       1.0     0.542230     0.561763     0.739575    Uiso  ? O
   O898       1.0     0.515275     0.572056     0.773181    Uiso  ? O
   O899       1.0     0.532900     0.589375     0.756066    Uiso  ? O
   O900       1.0     0.510173     0.589347     0.755394    Uiso  ? O
   O901       1.0     0.514124     0.603975     0.774894    Uiso  ? O
   O902       1.0     0.534172     0.602563     0.777656    Uiso  ? O
   O903       1.0     0.520396     0.588630     0.782069    Uiso  ? O
   O904       1.0     0.513602     0.559458     0.754181    Uiso  ? O
   O905       1.0     0.535185     0.560382     0.758163    Uiso  ? O
   O906       1.0     0.534058     0.574315     0.778191    Uiso  ? O
   O907       1.0     0.541955     0.603522     0.745328    Uiso  ? O
   O908       1.0     0.520588     0.571721     0.792688    Uiso  ? O
   O909       1.0     0.500683     0.612015     0.740708    Uiso  ? O
   O910       1.0     0.522461     0.604707     0.793147    Uiso  ? O
   O911       1.0     0.522518     0.589997     0.826873    Uiso  ? O
   O912       1.0     0.522891     0.578888     0.843530    Uiso  ? O
   O913       1.0     0.528238     0.597905     0.844336    Uiso  ? O
   O914       1.0     0.510948     0.590070     0.882592    Uiso  ? O
   O915       1.0     0.517019     0.575651     0.862517    Uiso  ? O
   O916       1.0     0.501241     0.563809     0.896691    Uiso  ? O
   O917       1.0     0.514442     0.561228     0.881967    Uiso  ? O
   O918       1.0     0.534626     0.561399     0.885062    Uiso  ? O
   O919       1.0     0.536706     0.577141     0.857601    Uiso  ? O
   O920       1.0     0.514428     0.603050     0.859313    Uiso  ? O
   O921       1.0     0.534200     0.604391     0.861793    Uiso  ? O
   O922       1.0     0.530803     0.591979     0.882990    Uiso  ? O
   O923       1.0     0.545238     0.605043     0.886137    Uiso  ? O
   O924       1.0     0.526212     0.562769     0.849729    Uiso  ? O
   O925       1.0     0.549056     0.586866     0.879671    Uiso  ? O
   O926       1.0     0.542032     0.589248     0.898391    Uiso  ? O
   O927       1.0     0.547302     0.566129     0.898673    Uiso  ? O
   O928       1.0     0.523096     0.624122     0.645351    Uiso  ? O
   O929       1.0     0.522103     0.640747     0.635416    Uiso  ? O
   O930       1.0     0.515695     0.652845     0.676356    Uiso  ? O
   O931       1.0     0.536050     0.625170     0.675065    Uiso  ? O
   O932       1.0     0.512497     0.626917     0.671929    Uiso  ? O
   O933       1.0     0.537798     0.652795     0.672859    Uiso  ? O
   O934       1.0     0.525218     0.663193     0.639868    Uiso  ? O
   O935       1.0     0.517258     0.638968     0.654553    Uiso  ? O
   O936       1.0     0.541680     0.619572     0.639420    Uiso  ? O
   O937       1.0     0.536587     0.639928     0.649021    Uiso  ? O
   O938       1.0     0.545975     0.639724     0.684177    Uiso  ? O
   O939       1.0     0.513876     0.665881     0.653910    Uiso  ? O
   O940       1.0     0.505409     0.668032     0.683154    Uiso  ? O
   O941       1.0     0.539241     0.621238     0.739309    Uiso  ? O
   O942       1.0     0.541673     0.635513     0.726377    Uiso  ? O
   O943       1.0     0.501869     0.651075     0.690808    Uiso  ? O
   O944       1.0     0.545254     0.658099     0.691361    Uiso  ? O
   O945       1.0     0.505731     0.647522     0.739344    Uiso  ? O
   O946       1.0     0.550339     0.620615     0.687644    Uiso  ? O
   O947       1.0     0.508651     0.627549     0.691097    Uiso  ? O
   O948       1.0     0.513101     0.616620     0.755982    Uiso  ? O
   O949       1.0     0.535488     0.644822     0.760741    Uiso  ? O
   O950       1.0     0.533468     0.659996     0.779045    Uiso  ? O
   O951       1.0     0.514081     0.658712     0.776511    Uiso  ? O
   O952       1.0     0.511372     0.667546     0.751912    Uiso  ? O
   O953       1.0     0.511649     0.630919     0.778221    Uiso  ? O
   O954       1.0     0.545157     0.658423     0.748898    Uiso  ? O
   O955       1.0     0.545213     0.639109     0.744807    Uiso  ? O
   O956       1.0     0.536286     0.616959     0.758559    Uiso  ? O
   O957       1.0     0.525675     0.643945     0.783948    Uiso  ? O
   O958       1.0     0.512362     0.643560     0.757933    Uiso  ? O
   O959       1.0     0.530495     0.626903     0.776643    Uiso  ? O
   O960       1.0     0.503946     0.630456     0.744946    Uiso  ? O
   O961       1.0     0.526215     0.660667     0.836518    Uiso  ? O
   O962       1.0     0.522028     0.658189     0.795460    Uiso  ? O
   O963       1.0     0.527299     0.632412     0.841533    Uiso  ? O
   O964       1.0     0.521879     0.627795     0.794319    Uiso  ? O
   O965       1.0     0.514854     0.632369     0.857787    Uiso  ? O
   O966       1.0     0.509900     0.649570     0.869082    Uiso  ? O
   O967       1.0     0.507130     0.638599     0.884708    Uiso  ? O
   O968       1.0     0.530729     0.662831     0.855812    Uiso  ? O
   O969       1.0     0.504214     0.658630     0.884298    Uiso  ? O
   O970       1.0     0.511030     0.662041     0.849512    Uiso  ? O
   O971       1.0     0.531493     0.647833     0.878316    Uiso  ? O
   O972       1.0     0.546710     0.621877     0.896742    Uiso  ? O
   O973       1.0     0.532465     0.620155     0.882949    Uiso  ? O
   O974       1.0     0.542349     0.640466     0.893565    Uiso  ? O
   O975       1.0     0.534522     0.630874     0.859272    Uiso  ? O
   O976       1.0     0.544744     0.659047     0.887792    Uiso  ? O
   O977       1.0     0.523990     0.616744     0.849876    Uiso  ? O
   O978       1.0     0.511390     0.616886     0.879661    Uiso  ? O
   O979       1.0     0.550858     0.644981     0.876250    Uiso  ? O
   O980       1.0     0.551914     0.620058     0.877545    Uiso  ? O
   O981       1.0     0.578557     0.374347     0.115800    Uiso  ? O
   O982       1.0     0.582997     0.386523     0.101583    Uiso  ? O
   O983       1.0     0.587089     0.367648     0.100004    Uiso  ? O
   O984       1.0     0.600459     0.343772     0.624858    Uiso  ? O
   O985       1.0     0.593491     0.344405     0.642792    Uiso  ? O
   O986       1.0     0.567865     0.358607     0.636620    Uiso  ? O
   O987       1.0     0.556947     0.356501     0.652770    Uiso  ? O
   O988       1.0     0.599771     0.374412     0.674398    Uiso  ? O
   O989       1.0     0.554976     0.341202     0.676269    Uiso  ? O
   O990       1.0     0.589835     0.360315     0.684637    Uiso  ? O
   O991       1.0     0.580255     0.373520     0.672558    Uiso  ? O
   O992       1.0     0.575961     0.360284     0.654641    Uiso  ? O
   O993       1.0     0.557692     0.375970     0.671258    Uiso  ? O
   O994       1.0     0.563067     0.374488     0.647172    Uiso  ? O
   O995       1.0     0.567349     0.335559     0.636891    Uiso  ? O
   O996       1.0     0.579443     0.347120     0.674020    Uiso  ? O
   O997       1.0     0.599008     0.345269     0.676181    Uiso  ? O
   O998       1.0     0.600492     0.362266     0.655717    Uiso  ? O
   O999       1.0     0.574508     0.333604     0.655223    Uiso  ? O
   O1000      1.0     0.555345     0.331741     0.652284    Uiso  ? O
   O1001      1.0     0.570619     0.387431     0.688903    Uiso  ? O
   O1002      1.0     0.588396     0.378056     0.690714    Uiso  ? O
   O1003      1.0     0.587412     0.342464     0.692831    Uiso  ? O
   O1004      1.0     0.596499     0.362582     0.759461    Uiso  ? O
   O1005      1.0     0.596019     0.376926     0.779458    Uiso  ? O
   O1006      1.0     0.553289     0.363718     0.756136    Uiso  ? O
   O1007      1.0     0.596482     0.335966     0.761781    Uiso  ? O
   O1008      1.0     0.583969     0.361543     0.743864    Uiso  ? O
   O1009      1.0     0.556337     0.377498     0.773886    Uiso  ? O
   O1010      1.0     0.595214     0.349874     0.783352    Uiso  ? O
   O1011      1.0     0.585535     0.377949     0.752732    Uiso  ? O
   O1012      1.0     0.590735     0.338599     0.742909    Uiso  ? O
   O1013      1.0     0.576774     0.362819     0.762298    Uiso  ? O
   O1014      1.0     0.574218     0.380311     0.781831    Uiso  ? O
   O1015      1.0     0.577585     0.338805     0.758925    Uiso  ? O
   O1016      1.0     0.555736     0.383430     0.790787    Uiso  ? O
   O1017      1.0     0.555545     0.350513     0.776319    Uiso  ? O
   O1018      1.0     0.562707     0.365235     0.787434    Uiso  ? O
   O1019      1.0     0.574058     0.349001     0.783781    Uiso  ? O
   O1020      1.0     0.554202     0.335748     0.759509    Uiso  ? O
   O1021      1.0     0.565227     0.356715     0.841327    Uiso  ? O
   O1022      1.0     0.565874     0.381620     0.844460    Uiso  ? O
   O1023      1.0     0.557909     0.347894     0.796145    Uiso  ? O
   O1024      1.0     0.564839     0.386014     0.808198    Uiso  ? O
   O1025      1.0     0.601964     0.354327     0.843359    Uiso  ? O
   O1026      1.0     0.600523     0.386611     0.845830    Uiso  ? O
   O1027      1.0     0.555654     0.365192     0.878652    Uiso  ? O
   O1028      1.0     0.598758     0.364308     0.883886    Uiso  ? O
   O1029      1.0     0.579609     0.366605     0.881205    Uiso  ? O
   O1030      1.0     0.596155     0.382920     0.865389    Uiso  ? O
   O1031      1.0     0.553945     0.352808     0.857394    Uiso  ? O
   O1032      1.0     0.573565     0.352339     0.859130    Uiso  ? O
   O1033      1.0     0.573765     0.378792     0.863503    Uiso  ? O
   O1034      1.0     0.554161     0.337946     0.879774    Uiso  ? O
   O1035      1.0     0.564069     0.338833     0.848706    Uiso  ? O
   O1036      1.0     0.596781     0.353453     0.862356    Uiso  ? O
   O1037      1.0     0.554751     0.380934     0.861149    Uiso  ? O
   O1038      1.0     0.585534     0.351884     0.891845    Uiso  ? O
   O1039      1.0     0.575412     0.339316     0.879864    Uiso  ? O
   O1040      1.0     0.595256     0.338308     0.880840    Uiso  ? O
   O1041      1.0     0.584947     0.332942     0.896422    Uiso  ? O
   O1042      1.0     0.583582     0.422606     0.104987    Uiso  ? O
   O1043      1.0     0.603009     0.400685     0.623314    Uiso  ? O
   O1044      1.0     0.599271     0.400878     0.673136    Uiso  ? O
   O1045      1.0     0.555660     0.429973     0.674830    Uiso  ? O
   O1046      1.0     0.569422     0.410221     0.640358    Uiso  ? O
   O1047      1.0     0.568341     0.389148     0.635214    Uiso  ? O
   O1048      1.0     0.596686     0.416293     0.654197    Uiso  ? O
   O1049      1.0     0.566150     0.429043     0.640669    Uiso  ? O
   O1050      1.0     0.572607     0.419622     0.657173    Uiso  ? O
   O1051      1.0     0.589543     0.415401     0.681894    Uiso  ? O
   O1052      1.0     0.578596     0.430559     0.675173    Uiso  ? O
   O1053      1.0     0.553627     0.416949     0.649977    Uiso  ? O
   O1054      1.0     0.598888     0.430691     0.674703    Uiso  ? O
   O1055      1.0     0.555234     0.391460     0.650445    Uiso  ? O
   O1056      1.0     0.579642     0.402000     0.670849    Uiso  ? O
   O1057      1.0     0.589979     0.402226     0.637464    Uiso  ? O
   O1058      1.0     0.555721     0.402769     0.674254    Uiso  ? O
   O1059      1.0     0.574752     0.389180     0.653823    Uiso  ? O
   O1060      1.0     0.556653     0.443509     0.652229    Uiso  ? O
   O1061      1.0     0.576976     0.443361     0.651444    Uiso  ? O
   O1062      1.0     0.597517     0.443269     0.652531    Uiso  ? O
   O1063      1.0     0.589879     0.432196     0.692133    Uiso  ? O
   O1064      1.0     0.587804     0.397601     0.688573    Uiso  ? O
   O1065      1.0     0.582011     0.387848     0.705485    Uiso  ? O
   O1066      1.0     0.596082     0.408336     0.782121    Uiso  ? O
   O1067      1.0     0.554448     0.405946     0.778847    Uiso  ? O
   O1068      1.0     0.596664     0.419425     0.755331    Uiso  ? O
   O1069      1.0     0.563712     0.419661     0.788628    Uiso  ? O
   O1070      1.0     0.554890     0.420711     0.759594    Uiso  ? O
   O1071      1.0     0.587953     0.435481     0.751112    Uiso  ? O
   O1072      1.0     0.575351     0.392834     0.760348    Uiso  ? O
   O1073      1.0     0.581699     0.419455     0.742159    Uiso  ? O
   O1074      1.0     0.573931     0.434466     0.778540    Uiso  ? O
   O1075      1.0     0.596263     0.433223     0.775184    Uiso  ? O
   O1076      1.0     0.577504     0.422303     0.761544    Uiso  ? O
   O1077      1.0     0.573872     0.405398     0.779508    Uiso  ? O
   O1078      1.0     0.586477     0.395294     0.744172    Uiso  ? O
   O1079      1.0     0.595284     0.392598     0.762095    Uiso  ? O
   O1080      1.0     0.554731     0.435017     0.779945    Uiso  ? O
   O1081      1.0     0.553101     0.393160     0.757622    Uiso  ? O
   O1082      1.0     0.563939     0.401315     0.795985    Uiso  ? O
   O1083      1.0     0.566436     0.437732     0.796152    Uiso  ? O
   O1084      1.0     0.601228     0.402577     0.834000    Uiso  ? O
   O1085      1.0     0.553967     0.437468     0.865224    Uiso  ? O
   O1086      1.0     0.582256     0.405221     0.896357    Uiso  ? O
   O1087      1.0     0.567978     0.412123     0.847973    Uiso  ? O
   O1088      1.0     0.573335     0.410549     0.867194    Uiso  ? O
   O1089      1.0     0.554108     0.410412     0.862427    Uiso  ? O
   O1090      1.0     0.595885     0.407656     0.867841    Uiso  ? O
   O1091      1.0     0.572693     0.437941     0.871093    Uiso  ? O
   O1092      1.0     0.595558     0.436412     0.869713    Uiso  ? O
   O1093      1.0     0.573531     0.422491     0.888732    Uiso  ? O
   O1094      1.0     0.592966     0.420067     0.887902    Uiso  ? O
   O1095      1.0     0.568217     0.431205     0.852790    Uiso  ? O
   O1096      1.0     0.566760     0.395589     0.856540    Uiso  ? O
   O1097      1.0     0.576929     0.391161     0.883229    Uiso  ? O
   O1098      1.0     0.554179     0.394961     0.879925    Uiso  ? O
   O1099      1.0     0.595697     0.393392     0.887552    Uiso  ? O
   O1100      1.0     0.585436     0.445910     0.106537    Uiso  ? O
   O1101      1.0     0.589029     0.483583     0.103728    Uiso  ? O
   O1102      1.0     0.598301     0.471570     0.653204    Uiso  ? O
   O1103      1.0     0.560145     0.483731     0.674686    Uiso  ? O
   O1104      1.0     0.577016     0.472270     0.653466    Uiso  ? O
   O1105      1.0     0.580859     0.454446     0.670386    Uiso  ? O
   O1106      1.0     0.566834     0.467483     0.637260    Uiso  ? O
   O1107      1.0     0.599537     0.455776     0.675843    Uiso  ? O
   O1108      1.0     0.587169     0.470715     0.678898    Uiso  ? O
   O1109      1.0     0.557563     0.472078     0.653754    Uiso  ? O
   O1110      1.0     0.558564     0.456965     0.672617    Uiso  ? O
   O1111      1.0     0.581120     0.487551     0.670770    Uiso  ? O
   O1112      1.0     0.567316     0.486133     0.642999    Uiso  ? O
   O1113      1.0     0.599805     0.486100     0.678348    Uiso  ? O
   O1114      1.0     0.555267     0.498427     0.652524    Uiso  ? O
   O1115      1.0     0.565674     0.447755     0.635145    Uiso  ? O
   O1116      1.0     0.585788     0.454257     0.690024    Uiso  ? O
   O1117      1.0     0.584049     0.485291     0.690105    Uiso  ? O
   O1118      1.0     0.581137     0.449360     0.740016    Uiso  ? O
   O1119      1.0     0.554551     0.490757     0.783692    Uiso  ? O
   O1120      1.0     0.576456     0.448869     0.759613    Uiso  ? O
   O1121      1.0     0.583040     0.471042     0.742929    Uiso  ? O
   O1122      1.0     0.595415     0.476360     0.757517    Uiso  ? O
   O1123      1.0     0.565765     0.476169     0.791368    Uiso  ? O
   O1124      1.0     0.553783     0.449410     0.760987    Uiso  ? O
   O1125      1.0     0.574198     0.461889     0.780268    Uiso  ? O
   O1126      1.0     0.574369     0.490700     0.781681    Uiso  ? O
   O1127      1.0     0.554958     0.463461     0.780941    Uiso  ? O
   O1128      1.0     0.583591     0.489804     0.748214    Uiso  ? O
   O1129      1.0     0.596406     0.466969     0.781472    Uiso  ? O
   O1130      1.0     0.576011     0.476512     0.760875    Uiso  ? O
   O1131      1.0     0.554581     0.475331     0.761804    Uiso  ? O
   O1132      1.0     0.595959     0.490394     0.777262    Uiso  ? O
   O1133      1.0     0.594750     0.453546     0.754049    Uiso  ? O
   O1134      1.0     0.603641     0.449856     0.780802    Uiso  ? O
   O1135      1.0     0.561387     0.445550     0.812875    Uiso  ? O
   O1136      1.0     0.564630     0.457307     0.797707    Uiso  ? O
   O1137      1.0     0.566244     0.494000     0.799834    Uiso  ? O
   O1138      1.0     0.555261     0.491640     0.870208    Uiso  ? O
   O1139      1.0     0.573642     0.494575     0.877255    Uiso  ? O
   O1140      1.0     0.569287     0.467901     0.850244    Uiso  ? O
   O1141      1.0     0.576132     0.477891     0.889466    Uiso  ? O
   O1142      1.0     0.574673     0.451689     0.890770    Uiso  ? O
   O1143      1.0     0.595499     0.477828     0.886372    Uiso  ? O
   O1144      1.0     0.573403     0.464632     0.870239    Uiso  ? O
   O1145      1.0     0.554812     0.464444     0.864125    Uiso  ? O
   O1146      1.0     0.597248     0.459137     0.863904    Uiso  ? O
   O1147      1.0     0.571518     0.487405     0.859463    Uiso  ? O
   O1148      1.0     0.566739     0.450148     0.856678    Uiso  ? O
   O1149      1.0     0.600263     0.478275     0.865286    Uiso  ? O
   O1150      1.0     0.594410     0.448816     0.888584    Uiso  ? O
   O1151      1.0     0.596755     0.496545     0.869879    Uiso  ? O
   O1152      1.0     0.552634     0.450744     0.886405    Uiso  ? O
   O1153      1.0     0.553965     0.476167     0.890004    Uiso  ? O
   O1154      1.0     0.587546     0.465015     0.899229    Uiso  ? O
   O1155      1.0     0.588505     0.542984     0.104342    Uiso  ? O
   O1156      1.0     0.589598     0.508290     0.108759    Uiso  ? O
   O1157      1.0     0.579976     0.554339     0.117552    Uiso  ? O
   O1158      1.0     0.571314     0.552208     0.100294    Uiso  ? O
   O1159      1.0     0.562238     0.514374     0.620507    Uiso  ? O
   O1160      1.0     0.558654     0.512887     0.675462    Uiso  ? O
   O1161      1.0     0.578856     0.527741     0.652006    Uiso  ? O
   O1162      1.0     0.578816     0.541010     0.672855    Uiso  ? O
   O1163      1.0     0.568248     0.524460     0.635929    Uiso  ? O
   O1164      1.0     0.598653     0.555902     0.653974    Uiso  ? O
   O1165      1.0     0.599288     0.527401     0.652096    Uiso  ? O
   O1166      1.0     0.557871     0.541060     0.672259    Uiso  ? O
   O1167      1.0     0.580360     0.512665     0.672227    Uiso  ? O
   O1168      1.0     0.598152     0.540600     0.673454    Uiso  ? O
   O1169      1.0     0.566148     0.504302     0.636493    Uiso  ? O
   O1170      1.0     0.599571     0.514413     0.676123    Uiso  ? O
   O1171      1.0     0.559448     0.527574     0.653003    Uiso  ? O
   O1172      1.0     0.586832     0.526724     0.683936    Uiso  ? O
   O1173      1.0     0.568776     0.542016     0.644009    Uiso  ? O
   O1174      1.0     0.574559     0.500654     0.654121    Uiso  ? O
   O1175      1.0     0.559880     0.555891     0.653868    Uiso  ? O
   O1176      1.0     0.600325     0.500126     0.658972    Uiso  ? O
   O1177      1.0     0.572722     0.516335     0.726671    Uiso  ? O
   O1178      1.0     0.587091     0.508015     0.690576    Uiso  ? O
   O1179      1.0     0.588405     0.544589     0.690317    Uiso  ? O
   O1180      1.0     0.576564     0.532799     0.757699    Uiso  ? O
   O1181      1.0     0.586458     0.545303     0.745482    Uiso  ? O
   O1182      1.0     0.552590     0.506603     0.765993    Uiso  ? O
   O1183      1.0     0.566890     0.534959     0.788339    Uiso  ? O
   O1184      1.0     0.574392     0.518894     0.778887    Uiso  ? O
   O1185      1.0     0.555170     0.520756     0.780083    Uiso  ? O
   O1186      1.0     0.596055     0.530265     0.755015    Uiso  ? O
   O1187      1.0     0.573788     0.546408     0.773530    Uiso  ? O
   O1188      1.0     0.555060     0.548623     0.778959    Uiso  ? O
   O1189      1.0     0.565722     0.518314     0.744268    Uiso  ? O
   O1190      1.0     0.595127     0.503283     0.755523    Uiso  ? O
   O1191      1.0     0.581415     0.506720     0.741792    Uiso  ? O
   O1192      1.0     0.596901     0.517740     0.777026    Uiso  ? O
   O1193      1.0     0.597947     0.545915     0.774768    Uiso  ? O
   O1194      1.0     0.583470     0.526162     0.740422    Uiso  ? O
   O1195      1.0     0.576651     0.503901     0.761738    Uiso  ? O
   O1196      1.0     0.553544     0.533600     0.759763    Uiso  ? O
   O1197      1.0     0.569015     0.552348     0.792527    Uiso  ? O
   O1198      1.0     0.564419     0.516567     0.796111    Uiso  ? O
   O1199      1.0     0.602658     0.547455     0.794269    Uiso  ? O
   O1200      1.0     0.555071     0.506074     0.891653    Uiso  ? O
   O1201      1.0     0.572915     0.543777     0.849336    Uiso  ? O
   O1202      1.0     0.557370     0.547774     0.860768    Uiso  ? O
   O1203      1.0     0.573180     0.521774     0.870293    Uiso  ? O
   O1204      1.0     0.557968     0.537233     0.885717    Uiso  ? O
   O1205      1.0     0.597969     0.508015     0.891565    Uiso  ? O
   O1206      1.0     0.581345     0.537039     0.887083    Uiso  ? O
   O1207      1.0     0.553701     0.519752     0.867850    Uiso  ? O
   O1208      1.0     0.575831     0.550238     0.867775    Uiso  ? O
   O1209      1.0     0.578915     0.512270     0.893015    Uiso  ? O
   O1210      1.0     0.595726     0.520636     0.869658    Uiso  ? O
   O1211      1.0     0.600342     0.539196     0.889269    Uiso  ? O
   O1212      1.0     0.596943     0.549434     0.867046    Uiso  ? O
   O1213      1.0     0.565328     0.522882     0.851985    Uiso  ? O
   O1214      1.0     0.566731     0.505875     0.862905    Uiso  ? O
   O1215      1.0     0.592643     0.525380     0.899527    Uiso  ? O
   O1216      1.0     0.603452     0.544636     0.848677    Uiso  ? O
   O1217      1.0     0.587053     0.563395     0.101710    Uiso  ? O
   O1218      1.0     0.580142     0.611461     0.113369    Uiso  ? O
   O1219      1.0     0.601466     0.599451     0.682814    Uiso  ? O
   O1220      1.0     0.561581     0.580710     0.657062    Uiso  ? O
   O1221      1.0     0.603532     0.579242     0.645626    Uiso  ? O
   O1222      1.0     0.557934     0.597870     0.674698    Uiso  ? O
   O1223      1.0     0.588286     0.584043     0.684722    Uiso  ? O
   O1224      1.0     0.582189     0.601242     0.676792    Uiso  ? O
   O1225      1.0     0.559182     0.611030     0.656583    Uiso  ? O
   O1226      1.0     0.580758     0.584274     0.659843    Uiso  ? O
   O1227      1.0     0.555150     0.564908     0.674605    Uiso  ? O
   O1228      1.0     0.578889     0.568320     0.678582    Uiso  ? O
   O1229      1.0     0.569105     0.559297     0.636189    Uiso  ? O
   O1230      1.0     0.574436     0.578761     0.642147    Uiso  ? O
   O1231      1.0     0.570424     0.597040     0.648970    Uiso  ? O
   O1232      1.0     0.598150     0.569867     0.675431    Uiso  ? O
   O1233      1.0     0.601706     0.587819     0.662597    Uiso  ? O
   O1234      1.0     0.579742     0.557020     0.653235    Uiso  ? O
   O1235      1.0     0.587258     0.585111     0.737493    Uiso  ? O
   O1236      1.0     0.586086     0.599102     0.696408    Uiso  ? O
   O1237      1.0     0.591585     0.567340     0.694099    Uiso  ? O
   O1238      1.0     0.587029     0.561487     0.736330    Uiso  ? O
   O1239      1.0     0.574798     0.604025     0.773720    Uiso  ? O
   O1240      1.0     0.575890     0.588148     0.753868    Uiso  ? O
   O1241      1.0     0.552546     0.589843     0.755069    Uiso  ? O
   O1242      1.0     0.576354     0.560275     0.753791    Uiso  ? O
   O1243      1.0     0.555470     0.574677     0.772625    Uiso  ? O
   O1244      1.0     0.574829     0.571797     0.775722    Uiso  ? O
   O1245      1.0     0.554328     0.559088     0.755016    Uiso  ? O
   O1246      1.0     0.595742     0.587024     0.755472    Uiso  ? O
   O1247      1.0     0.587251     0.602792     0.746465    Uiso  ? O
   O1248      1.0     0.562372     0.573175     0.791647    Uiso  ? O
   O1249      1.0     0.554837     0.603076     0.773679    Uiso  ? O
   O1250      1.0     0.596795     0.573615     0.775101    Uiso  ? O
   O1251      1.0     0.566445     0.589056     0.780699    Uiso  ? O
   O1252      1.0     0.595934     0.560843     0.754223    Uiso  ? O
   O1253      1.0     0.598354     0.598052     0.773783    Uiso  ? O
   O1254      1.0     0.565056     0.605894     0.790582    Uiso  ? O
   O1255      1.0     0.564345     0.578596     0.844910    Uiso  ? O
   O1256      1.0     0.574314     0.588544     0.831432    Uiso  ? O
   O1257      1.0     0.555397     0.592178     0.833938    Uiso  ? O
   O1258      1.0     0.596318     0.595990     0.885023    Uiso  ? O
   O1259      1.0     0.598505     0.580077     0.867065    Uiso  ? O
   O1260      1.0     0.577007     0.592125     0.881538    Uiso  ? O
   O1261      1.0     0.578186     0.566547     0.884653    Uiso  ? O
   O1262      1.0     0.589306     0.580537     0.892729    Uiso  ? O
   O1263      1.0     0.575973     0.606366     0.863713    Uiso  ? O
   O1264      1.0     0.557403     0.576030     0.863467    Uiso  ? O
   O1265      1.0     0.597617     0.564869     0.884851    Uiso  ? O
   O1266      1.0     0.566811     0.611016     0.898940    Uiso  ? O
   O1267      1.0     0.577012     0.578075     0.860171    Uiso  ? O
   O1268      1.0     0.556867     0.602825     0.861585    Uiso  ? O
   O1269      1.0     0.602266     0.567949     0.851852    Uiso  ? O
   O1270      1.0     0.553856     0.560915     0.880777    Uiso  ? O
   O1271      1.0     0.595842     0.603002     0.858977    Uiso  ? O
   O1272      1.0     0.568130     0.561995     0.852965    Uiso  ? O
   O1273      1.0     0.581710     0.598307     0.899522    Uiso  ? O
   O1274      1.0     0.568937     0.597975     0.847364    Uiso  ? O
   O1275      1.0     0.601378     0.638417     0.652740    Uiso  ? O
   O1276      1.0     0.555390     0.628471     0.670153    Uiso  ? O
   O1277      1.0     0.597407     0.627018     0.675637    Uiso  ? O
   O1278      1.0     0.581552     0.655800     0.672544    Uiso  ? O
   O1279      1.0     0.556954     0.642264     0.651951    Uiso  ? O
   O1280      1.0     0.578390     0.613818     0.657146    Uiso  ? O
   O1281      1.0     0.569185     0.637978     0.637353    Uiso  ? O
   O1282      1.0     0.568624     0.655932     0.643506    Uiso  ? O
   O1283      1.0     0.577972     0.626502     0.678694    Uiso  ? O
   O1284      1.0     0.568492     0.613475     0.639432    Uiso  ? O
   O1285      1.0     0.576571     0.642378     0.654708    Uiso  ? O
   O1286      1.0     0.557641     0.653115     0.675989    Uiso  ? O
   O1287      1.0     0.600819     0.666041     0.655788    Uiso  ? O
   O1288      1.0     0.599962     0.652192     0.674778    Uiso  ? O
   O1289      1.0     0.587637     0.641811     0.685512    Uiso  ? O
   O1290      1.0     0.600896     0.612895     0.659254    Uiso  ? O
   O1291      1.0     0.571350     0.667789     0.690590    Uiso  ? O
   O1292      1.0     0.587271     0.620384     0.739317    Uiso  ? O
   O1293      1.0     0.589236     0.659980     0.689542    Uiso  ? O
   O1294      1.0     0.588292     0.644117     0.739669    Uiso  ? O
   O1295      1.0     0.590576     0.623956     0.693974    Uiso  ? O
   O1296      1.0     0.582633     0.666210     0.706679    Uiso  ? O
   O1297      1.0     0.596044     0.643963     0.757974    Uiso  ? O
   O1298      1.0     0.574628     0.630418     0.777525    Uiso  ? O
   O1299      1.0     0.555082     0.627729     0.776379    Uiso  ? O
   O1300      1.0     0.575626     0.616661     0.754323    Uiso  ? O
   O1301      1.0     0.595153     0.658979     0.779313    Uiso  ? O
   O1302      1.0     0.562010     0.644554     0.782375    Uiso  ? O
   O1303      1.0     0.573352     0.659169     0.776273    Uiso  ? O
   O1304      1.0     0.555096     0.645569     0.760183    Uiso  ? O
   O1305      1.0     0.554413     0.662460     0.780705    Uiso  ? O
   O1306      1.0     0.576744     0.643106     0.756175    Uiso  ? O
   O1307      1.0     0.595139     0.617579     0.756866    Uiso  ? O
   O1308      1.0     0.597240     0.633160     0.777605    Uiso  ? O
   O1309      1.0     0.554637     0.617649     0.751973    Uiso  ? O
   O1310      1.0     0.586118     0.659316     0.751464    Uiso  ? O
   O1311      1.0     0.601573     0.615756     0.781289    Uiso  ? O
   O1312      1.0     0.563716     0.629573     0.794643    Uiso  ? O
   O1313      1.0     0.564450     0.633431     0.839091    Uiso  ? O
   O1314      1.0     0.563872     0.656990     0.842659    Uiso  ? O
   O1315      1.0     0.567565     0.658342     0.795471    Uiso  ? O
   O1316      1.0     0.603629     0.627997     0.796131    Uiso  ? O
   O1317      1.0     0.603605     0.652648     0.795374    Uiso  ? O
   O1318      1.0     0.597294     0.625715     0.850060    Uiso  ? O
   O1319      1.0     0.595643     0.619283     0.878215    Uiso  ? O
   O1320      1.0     0.586551     0.634725     0.887455    Uiso  ? O
   O1321      1.0     0.594606     0.641661     0.870194    Uiso  ? O
   O1322      1.0     0.565601     0.616704     0.850353    Uiso  ? O
   O1323      1.0     0.577543     0.631626     0.854193    Uiso  ? O
   O1324      1.0     0.557729     0.632508     0.857887    Uiso  ? O
   O1325      1.0     0.591941     0.653920     0.885455    Uiso  ? O
   O1326      1.0     0.575578     0.620580     0.878431    Uiso  ? O
   O1327      1.0     0.576031     0.646475     0.875561    Uiso  ? O
   O1328      1.0     0.573493     0.661928     0.859185    Uiso  ? O
   O1329      1.0     0.553804     0.662680     0.858869    Uiso  ? O
   O1330      1.0     0.595966     0.661701     0.858250    Uiso  ? O
   O1331      1.0     0.585786     0.617118     0.895392    Uiso  ? O
   O1332      1.0     0.602208     0.645534     0.849675    Uiso  ? O
   O1333      1.0     0.400733     0.386204     0.101372    Uiso  ? O
   O1334      1.0     0.414345     0.383354     0.115865    Uiso  ? O
   O1335      1.0     0.408470     0.361798     0.120431    Uiso  ? O
   O1336      1.0     0.424403     0.368560     0.105781    Uiso  ? O
   O1337      1.0     0.435072     0.385128     0.111368    Uiso  ? O
   O1338      1.0     0.396394     0.377732     0.136011    Uiso  ? O
   O1339      1.0     0.426482     0.337962     0.131362    Uiso  ? O
   O1340      1.0     0.428681     0.359410     0.140684    Uiso  ? O
   O1341      1.0     0.431962     0.349968     0.113781    Uiso  ? O
   O1342      1.0     0.435565     0.386575     0.131983    Uiso  ? O
   O1343      1.0     0.418437     0.375692     0.135102    Uiso  ? O
   O1344      1.0     0.431168     0.332397     0.104176    Uiso  ? O
   O1345      1.0     0.447221     0.335274     0.115283    Uiso  ? O
   O1346      1.0     0.406882     0.350899     0.136186    Uiso  ? O
   O1347      1.0     0.401593     0.364532     0.151180    Uiso  ? O
   O1348      1.0     0.403545     0.365630     0.100360    Uiso  ? O
   O1349      1.0     0.441329     0.360952     0.195949    Uiso  ? O
   O1350      1.0     0.443981     0.350924     0.159804    Uiso  ? O
   O1351      1.0     0.440979     0.371953     0.155738    Uiso  ? O
   O1352      1.0     0.421604     0.364155     0.188018    Uiso  ? O
   O1353      1.0     0.408863     0.344678     0.173042    Uiso  ? O
   O1354      1.0     0.423204     0.357703     0.161173    Uiso  ? O
   O1355      1.0     0.411866     0.372829     0.171272    Uiso  ? O
   O1356      1.0     0.423732     0.340252     0.189410    Uiso  ? O
   O1357      1.0     0.445131     0.375630     0.177679    Uiso  ? O
   O1358      1.0     0.402072     0.359549     0.196188    Uiso  ? O
   O1359      1.0     0.440977     0.332495     0.178878    Uiso  ? O
   O1360      1.0     0.424077     0.382253     0.155539    Uiso  ? O
   O1361      1.0     0.442003     0.373690     0.258674    Uiso  ? O
   O1362      1.0     0.405095     0.351605     0.215069    Uiso  ? O
   O1363      1.0     0.414250     0.333334     0.220410    Uiso  ? O
   O1364      1.0     0.418867     0.365780     0.217969    Uiso  ? O
   O1365      1.0     0.433860     0.355805     0.243254    Uiso  ? O
   O1366      1.0     0.413694     0.344003     0.239781    Uiso  ? O
   O1367      1.0     0.406333     0.384561     0.214229    Uiso  ? O
   O1368      1.0     0.418576     0.370672     0.238324    Uiso  ? O
   O1369      1.0     0.399578     0.372960     0.242320    Uiso  ? O
   O1370      1.0     0.443970     0.346678     0.259192    Uiso  ? O
   O1371      1.0     0.432188     0.384813     0.244437    Uiso  ? O
   O1372      1.0     0.446365     0.350523     0.225456    Uiso  ? O
   O1373      1.0     0.422212     0.333994     0.256176    Uiso  ? O
   O1374      1.0     0.416364     0.334334     0.276893    Uiso  ? O
   O1375      1.0     0.398632     0.343081     0.282574    Uiso  ? O
   O1376      1.0     0.417271     0.366116     0.276720    Uiso  ? O
   O1377      1.0     0.401462     0.384476     0.276258    Uiso  ? O
   O1378      1.0     0.442794     0.382861     0.302397    Uiso  ? O
   O1379      1.0     0.441956     0.363907     0.292747    Uiso  ? O
   O1380      1.0     0.434791     0.355090     0.311430    Uiso  ? O
   O1381      1.0     0.402788     0.373479     0.295011    Uiso  ? O
   O1382      1.0     0.412541     0.353659     0.293369    Uiso  ? O
   O1383      1.0     0.438089     0.359503     0.273193    Uiso  ? O
   O1384      1.0     0.435438     0.333417     0.288071    Uiso  ? O
   O1385      1.0     0.418969     0.340717     0.310859    Uiso  ? O
   O1386      1.0     0.402975     0.368233     0.263128    Uiso  ? O
   O1387      1.0     0.434781     0.382028     0.277765    Uiso  ? O
   O1388      1.0     0.441259     0.338167     0.364461    Uiso  ? O
   O1389      1.0     0.437014     0.372447     0.322051    Uiso  ? O
   O1390      1.0     0.436147     0.352870     0.351586    Uiso  ? O
   O1391      1.0     0.412867     0.385432     0.325908    Uiso  ? O
   O1392      1.0     0.408680     0.337263     0.347701    Uiso  ? O
   O1393      1.0     0.418481     0.365045     0.330742    Uiso  ? O
   O1394      1.0     0.420314     0.366774     0.350386    Uiso  ? O
   O1395      1.0     0.410257     0.343762     0.329421    Uiso  ? O
   O1396      1.0     0.431880     0.331861     0.334947    Uiso  ? O
   O1397      1.0     0.403783     0.355011     0.357018    Uiso  ? O
   O1398      1.0     0.440786     0.381430     0.365491    Uiso  ? O
   O1399      1.0     0.420671     0.386235     0.359619    Uiso  ? O
   O1400      1.0     0.432255     0.354581     0.385926    Uiso  ? O
   O1401      1.0     0.411950     0.361528     0.382683    Uiso  ? O
   O1402      1.0     0.424127     0.331917     0.412449    Uiso  ? O
   O1403      1.0     0.398288     0.364666     0.405581    Uiso  ? O
   O1404      1.0     0.398976     0.345768     0.375854    Uiso  ? O
   O1405      1.0     0.418714     0.337042     0.393549    Uiso  ? O
   O1406      1.0     0.436095     0.374891     0.386081    Uiso  ? O
   O1407      1.0     0.419307     0.366620     0.411831    Uiso  ? O
   O1408      1.0     0.406106     0.380146     0.373672    Uiso  ? O
   O1409      1.0     0.415814     0.377803     0.394896    Uiso  ? O
   O1410      1.0     0.432662     0.353425     0.407781    Uiso  ? O
   O1411      1.0     0.438295     0.334281     0.384914    Uiso  ? O
   O1412      1.0     0.400355     0.346217     0.395943    Uiso  ? O
   O1413      1.0     0.446143     0.334820     0.418119    Uiso  ? O
   O1414      1.0     0.410165     0.348797     0.417110    Uiso  ? O
   O1415      1.0     0.431431     0.381737     0.418957    Uiso  ? O
   O1416      1.0     0.415012     0.369768     0.456216    Uiso  ? O
   O1417      1.0     0.408557     0.364637     0.436084    Uiso  ? O
   O1418      1.0     0.441438     0.368809     0.451864    Uiso  ? O
   O1419      1.0     0.400544     0.336986     0.430926    Uiso  ? O
   O1420      1.0     0.438503     0.348056     0.459650    Uiso  ? O
   O1421      1.0     0.426402     0.344371     0.432676    Uiso  ? O
   O1422      1.0     0.399995     0.377773     0.422968    Uiso  ? O
   O1423      1.0     0.409463     0.341355     0.448279    Uiso  ? O
   O1424      1.0     0.430236     0.369818     0.435233    Uiso  ? O
   O1425      1.0     0.447139     0.356387     0.425478    Uiso  ? O
   O1426      1.0     0.440844     0.334256     0.443563    Uiso  ? O
   O1427      1.0     0.441138     0.378237     0.470122    Uiso  ? O
   O1428      1.0     0.425598     0.365907     0.492799    Uiso  ? O
   O1429      1.0     0.415486     0.355568     0.506836    Uiso  ? O
   O1430      1.0     0.432455     0.349560     0.482446    Uiso  ? O
   O1431      1.0     0.431994     0.340803     0.505466    Uiso  ? O
   O1432      1.0     0.412301     0.336692     0.482991    Uiso  ? O
   O1433      1.0     0.408322     0.361674     0.480301    Uiso  ? O
   O1434      1.0     0.419369     0.353688     0.525860    Uiso  ? O
   O1435      1.0     0.406636     0.337409     0.502146    Uiso  ? O
   O1436      1.0     0.437497     0.378798     0.503697    Uiso  ? O
   O1437      1.0     0.439460     0.382618     0.524985    Uiso  ? O
   O1438      1.0     0.398408     0.366586     0.503475    Uiso  ? O
   O1439      1.0     0.443558     0.335081     0.526399    Uiso  ? O
   O1440      1.0     0.405702     0.384047     0.477647    Uiso  ? O
   O1441      1.0     0.399168     0.381062     0.564345    Uiso  ? O
   O1442      1.0     0.411075     0.379401     0.547614    Uiso  ? O
   O1443      1.0     0.428280     0.370773     0.552027    Uiso  ? O
   O1444      1.0     0.435864     0.364316     0.532515    Uiso  ? O
   O1445      1.0     0.427631     0.347209     0.559693    Uiso  ? O
   O1446      1.0     0.415873     0.332892     0.574446    Uiso  ? O
   O1447      1.0     0.399412     0.359301     0.570775    Uiso  ? O
   O1448      1.0     0.404687     0.358937     0.539484    Uiso  ? O
   O1449      1.0     0.441934     0.350894     0.573444    Uiso  ? O
   O1450      1.0     0.445696     0.367789     0.563467    Uiso  ? O
   O1451      1.0     0.419781     0.333743     0.545252    Uiso  ? O
   O1452      1.0     0.403226     0.340147     0.589698    Uiso  ? O
   O1453      1.0     0.416238     0.352971     0.581349    Uiso  ? O
   O1454      1.0     0.419925     0.350787     0.608396    Uiso  ? O
   O1455      1.0     0.401608     0.341772     0.611458    Uiso  ? O
   O1456      1.0     0.446594     0.345663     0.607434    Uiso  ? O
   O1457      1.0     0.409676     0.359481     0.624465    Uiso  ? O
   O1458      1.0     0.421996     0.373311     0.588228    Uiso  ? O
   O1459      1.0     0.433496     0.355036     0.625267    Uiso  ? O
   O1460      1.0     0.402671     0.365304     0.604602    Uiso  ? O
   O1461      1.0     0.410998     0.379328     0.626165    Uiso  ? O
   O1462      1.0     0.415288     0.337366     0.626027    Uiso  ? O
   O1463      1.0     0.431412     0.339331     0.594117    Uiso  ? O
   O1464      1.0     0.437759     0.360014     0.593240    Uiso  ? O
   O1465      1.0     0.402945     0.386416     0.591758    Uiso  ? O
   O1466      1.0     0.420111     0.351462     0.641052    Uiso  ? O
   O1467      1.0     0.426645     0.372351     0.638840    Uiso  ? O
   O1468      1.0     0.396802     0.348287     0.697972    Uiso  ? O
   O1469      1.0     0.407449     0.344508     0.721897    Uiso  ? O
   O1470      1.0     0.441083     0.379335     0.694906    Uiso  ? O
   O1471      1.0     0.433006     0.332741     0.726433    Uiso  ? O
   O1472      1.0     0.433357     0.348389     0.709678    Uiso  ? O
   O1473      1.0     0.418310     0.332920     0.707473    Uiso  ? O
   O1474      1.0     0.446604     0.358385     0.692238    Uiso  ? O
   O1475      1.0     0.440219     0.385804     0.741784    Uiso  ? O
   O1476      1.0     0.396517     0.351778     0.743591    Uiso  ? O
   O1477      1.0     0.404151     0.377306     0.740786    Uiso  ? O
   O1478      1.0     0.409167     0.367413     0.816893    Uiso  ? O
   O1479      1.0     0.443444     0.377134     0.824751    Uiso  ? O
   O1480      1.0     0.417335     0.333107     0.842804    Uiso  ? O
   O1481      1.0     0.423546     0.383459     0.821582    Uiso  ? O
   O1482      1.0     0.419181     0.366909     0.794479    Uiso  ? O
   O1483      1.0     0.401096     0.340141     0.894228    Uiso  ? O
   O1484      1.0     0.439804     0.368439     0.893964    Uiso  ? O
   O1485      1.0     0.432818     0.349109     0.892018    Uiso  ? O
   O1486      1.0     0.447795     0.410866     0.147224    Uiso  ? O
   O1487      1.0     0.446427     0.428854     0.124711    Uiso  ? O
   O1488      1.0     0.426054     0.435045     0.136019    Uiso  ? O
   O1489      1.0     0.438125     0.443695     0.114258    Uiso  ? O
   O1490      1.0     0.425871     0.427739     0.116500    Uiso  ? O
   O1491      1.0     0.408757     0.441782     0.117835    Uiso  ? O
   O1492      1.0     0.428192     0.407960     0.117461    Uiso  ? O
   O1493      1.0     0.411377     0.420764     0.142885    Uiso  ? O
   O1494      1.0     0.407808     0.419381     0.118947    Uiso  ? O
   O1495      1.0     0.424570     0.401645     0.138466    Uiso  ? O
   O1496      1.0     0.400838     0.402415     0.149727    Uiso  ? O
   O1497      1.0     0.438989     0.427599     0.100090    Uiso  ? O
   O1498      1.0     0.441746     0.443620     0.202150    Uiso  ? O
   O1499      1.0     0.404028     0.440802     0.181123    Uiso  ? O
   O1500      1.0     0.396299     0.435299     0.163462    Uiso  ? O
   O1501      1.0     0.436740     0.405729     0.164960    Uiso  ? O
   O1502      1.0     0.401625     0.417965     0.179504    Uiso  ? O
   O1503      1.0     0.398656     0.399789     0.187486    Uiso  ? O
   O1504      1.0     0.416806     0.430864     0.159348    Uiso  ? O
   O1505      1.0     0.444322     0.417423     0.184043    Uiso  ? O
   O1506      1.0     0.423313     0.422183     0.177352    Uiso  ? O
   O1507      1.0     0.436834     0.393791     0.182465    Uiso  ? O
   O1508      1.0     0.415936     0.392239     0.178982    Uiso  ? O
   O1509      1.0     0.416829     0.400429     0.160625    Uiso  ? O
   O1510      1.0     0.426453     0.410358     0.199825    Uiso  ? O
   O1511      1.0     0.424794     0.443116     0.179994    Uiso  ? O
   O1512      1.0     0.408421     0.401725     0.205152    Uiso  ? O
   O1513      1.0     0.424609     0.405981     0.223357    Uiso  ? O
   O1514      1.0     0.405829     0.397679     0.256077    Uiso  ? O
   O1515      1.0     0.409149     0.438277     0.223177    Uiso  ? O
   O1516      1.0     0.431723     0.423318     0.247676    Uiso  ? O
   O1517      1.0     0.408960     0.404045     0.236213    Uiso  ? O
   O1518      1.0     0.424859     0.426076     0.228775    Uiso  ? O
   O1519      1.0     0.436949     0.425667     0.208663    Uiso  ? O
   O1520      1.0     0.437475     0.403009     0.250165    Uiso  ? O
   O1521      1.0     0.400596     0.422964     0.238908    Uiso  ? O
   O1522      1.0     0.396397     0.389294     0.230844    Uiso  ? O
   O1523      1.0     0.442039     0.393219     0.227041    Uiso  ? O
   O1524      1.0     0.409029     0.433880     0.253796    Uiso  ? O
   O1525      1.0     0.397492     0.416838     0.215414    Uiso  ? O
   O1526      1.0     0.402474     0.414240     0.268153    Uiso  ? O
   O1527      1.0     0.415129     0.425249     0.312429    Uiso  ? O
   O1528      1.0     0.439460     0.425702     0.292715    Uiso  ? O
   O1529      1.0     0.425835     0.412002     0.298218    Uiso  ? O
   O1530      1.0     0.410752     0.391147     0.305731    Uiso  ? O
   O1531      1.0     0.419886     0.412321     0.277732    Uiso  ? O
   O1532      1.0     0.425250     0.430495     0.264710    Uiso  ? O
   O1533      1.0     0.429692     0.396610     0.310767    Uiso  ? O
   O1534      1.0     0.424078     0.396245     0.265083    Uiso  ? O
   O1535      1.0     0.402967     0.410446     0.299997    Uiso  ? O
   O1536      1.0     0.433001     0.443349     0.303483    Uiso  ? O
   O1537      1.0     0.412201     0.433526     0.294113    Uiso  ? O
   O1538      1.0     0.428698     0.435799     0.324322    Uiso  ? O
   O1539      1.0     0.431426     0.388717     0.334342    Uiso  ? O
   O1540      1.0     0.434122     0.424790     0.351181    Uiso  ? O
   O1541      1.0     0.399761     0.429399     0.324957    Uiso  ? O
   O1542      1.0     0.408293     0.403717     0.363879    Uiso  ? O
   O1543      1.0     0.427960     0.407225     0.342530    Uiso  ? O
   O1544      1.0     0.424320     0.443052     0.353024    Uiso  ? O
   O1545      1.0     0.398003     0.396212     0.334947    Uiso  ? O
   O1546      1.0     0.396319     0.388562     0.355282    Uiso  ? O
   O1547      1.0     0.407085     0.443717     0.339266    Uiso  ? O
   O1548      1.0     0.437270     0.397526     0.398154    Uiso  ? O
   O1549      1.0     0.404896     0.414504     0.416585    Uiso  ? O
   O1550      1.0     0.437187     0.420117     0.372006    Uiso  ? O
   O1551      1.0     0.443952     0.400685     0.374239    Uiso  ? O
   O1552      1.0     0.422661     0.434271     0.374336    Uiso  ? O
   O1553      1.0     0.403469     0.391405     0.407670    Uiso  ? O
   O1554      1.0     0.406438     0.435039     0.418148    Uiso  ? O
   O1555      1.0     0.414123     0.398002     0.383124    Uiso  ? O
   O1556      1.0     0.418772     0.409753     0.401319    Uiso  ? O
   O1557      1.0     0.402576     0.429212     0.381421    Uiso  ? O
   O1558      1.0     0.427509     0.428493     0.397986    Uiso  ? O
   O1559      1.0     0.425419     0.441393     0.414069    Uiso  ? O
   O1560      1.0     0.445914     0.439258     0.399242    Uiso  ? O
   O1561      1.0     0.406132     0.390262     0.439222    Uiso  ? O
   O1562      1.0     0.407888     0.419164     0.461332    Uiso  ? O
   O1563      1.0     0.431184     0.410803     0.436912    Uiso  ? O
   O1564      1.0     0.427355     0.390151     0.443962    Uiso  ? O
   O1565      1.0     0.413712     0.393421     0.460453    Uiso  ? O
   O1566      1.0     0.424162     0.433235     0.464304    Uiso  ? O
   O1567      1.0     0.411602     0.415891     0.437332    Uiso  ? O
   O1568      1.0     0.434321     0.430230     0.445957    Uiso  ? O
   O1569      1.0     0.439019     0.428271     0.422446    Uiso  ? O
   O1570      1.0     0.440585     0.422441     0.470820    Uiso  ? O
   O1571      1.0     0.403902     0.433922     0.438042    Uiso  ? O
   O1572      1.0     0.438933     0.401057     0.472883    Uiso  ? O
   O1573      1.0     0.397549     0.405793     0.449276    Uiso  ? O
   O1574      1.0     0.410133     0.434976     0.487396    Uiso  ? O
   O1575      1.0     0.416336     0.407672     0.496907    Uiso  ? O
   O1576      1.0     0.430931     0.422668     0.500870    Uiso  ? O
   O1577      1.0     0.428396     0.442063     0.503638    Uiso  ? O
   O1578      1.0     0.433705     0.396588     0.492568    Uiso  ? O
   O1579      1.0     0.410635     0.397612     0.520647    Uiso  ? O
   O1580      1.0     0.442127     0.415683     0.515945    Uiso  ? O
   O1581      1.0     0.447886     0.439627     0.509670    Uiso  ? O
   O1582      1.0     0.408969     0.415481     0.480599    Uiso  ? O
   O1583      1.0     0.431168     0.400866     0.524076    Uiso  ? O
   O1584      1.0     0.396663     0.420206     0.517693    Uiso  ? O
   O1585      1.0     0.405470     0.390696     0.501790    Uiso  ? O
   O1586      1.0     0.434522     0.415720     0.537917    Uiso  ? O
   O1587      1.0     0.416975     0.387922     0.573757    Uiso  ? O
   O1588      1.0     0.439059     0.408908     0.556056    Uiso  ? O
   O1589      1.0     0.416261     0.427137     0.542068    Uiso  ? O
   O1590      1.0     0.425462     0.435673     0.558870    Uiso  ? O
   O1591      1.0     0.415713     0.425152     0.575744    Uiso  ? O
   O1592      1.0     0.441152     0.426005     0.568761    Uiso  ? O
   O1593      1.0     0.430732     0.390820     0.558502    Uiso  ? O
   O1594      1.0     0.400495     0.393942     0.538667    Uiso  ? O
   O1595      1.0     0.437828     0.395135     0.582853    Uiso  ? O
   O1596      1.0     0.420319     0.435429     0.594468    Uiso  ? O
   O1597      1.0     0.413596     0.404180     0.584459    Uiso  ? O
   O1598      1.0     0.437233     0.415660     0.588300    Uiso  ? O
   O1599      1.0     0.417281     0.414982     0.600940    Uiso  ? O
   O1600      1.0     0.418073     0.418204     0.623467    Uiso  ? O
   O1601      1.0     0.411211     0.435669     0.629364    Uiso  ? O
   O1602      1.0     0.399574     0.410667     0.610837    Uiso  ? O
   O1603      1.0     0.404553     0.432680     0.607039    Uiso  ? O
   O1604      1.0     0.413498     0.398233     0.619335    Uiso  ? O
   O1605      1.0     0.438036     0.408537     0.630116    Uiso  ? O
   O1606      1.0     0.429376     0.389191     0.626486    Uiso  ? O
   O1607      1.0     0.419580     0.404044     0.637158    Uiso  ? O
   O1608      1.0     0.427282     0.423366     0.641195    Uiso  ? O
   O1609      1.0     0.442165     0.423465     0.696329    Uiso  ? O
   O1610      1.0     0.400187     0.396266     0.691907    Uiso  ? O
   O1611      1.0     0.441534     0.400288     0.699318    Uiso  ? O
   O1612      1.0     0.401025     0.439558     0.691892    Uiso  ? O
   O1613      1.0     0.404031     0.433897     0.738765    Uiso  ? O
   O1614      1.0     0.397763     0.399957     0.742384    Uiso  ? O
   O1615      1.0     0.436962     0.431998     0.740769    Uiso  ? O
   O1616      1.0     0.418451     0.443174     0.791803    Uiso  ? O
   O1617      1.0     0.417609     0.389547     0.792695    Uiso  ? O
   O1618      1.0     0.430984     0.426912     0.817598    Uiso  ? O
   O1619      1.0     0.447234     0.422885     0.805609    Uiso  ? O
   O1620      1.0     0.443569     0.400573     0.825597    Uiso  ? O
   O1621      1.0     0.402757     0.391297     0.808909    Uiso  ? O
   O1622      1.0     0.408129     0.425991     0.814783    Uiso  ? O
   O1623      1.0     0.445438     0.419484     0.827663    Uiso  ? O
   O1624      1.0     0.409196     0.442667     0.837027    Uiso  ? O
   O1625      1.0     0.416955     0.398924     0.848639    Uiso  ? O
   O1626      1.0     0.437306     0.403745     0.899336    Uiso  ? O
   O1627      1.0     0.419376     0.466819     0.138024    Uiso  ? O
   O1628      1.0     0.419855     0.480963     0.118819    Uiso  ? O
   O1629      1.0     0.433831     0.464082     0.112132    Uiso  ? O
   O1630      1.0     0.436654     0.452232     0.147368    Uiso  ? O
   O1631      1.0     0.404425     0.477768     0.144020    Uiso  ? O
   O1632      1.0     0.435834     0.474933     0.131586    Uiso  ? O
   O1633      1.0     0.438245     0.485626     0.111234    Uiso  ? O
   O1634      1.0     0.422692     0.452285     0.125641    Uiso  ? O
   O1635      1.0     0.411118     0.449128     0.147351    Uiso  ? O
   O1636      1.0     0.404805     0.493904     0.127788    Uiso  ? O
   O1637      1.0     0.397989     0.478873     0.110806    Uiso  ? O
   O1638      1.0     0.430780     0.494762     0.137478    Uiso  ? O
   O1639      1.0     0.441987     0.478220     0.150931    Uiso  ? O
   O1640      1.0     0.402475     0.499785     0.105534    Uiso  ? O
   O1641      1.0     0.428514     0.457937     0.165952    Uiso  ? O
   O1642      1.0     0.431618     0.460309     0.195446    Uiso  ? O
   O1643      1.0     0.420861     0.444368     0.205821    Uiso  ? O
   O1644      1.0     0.445013     0.475883     0.190807    Uiso  ? O
   O1645      1.0     0.432961     0.495899     0.193160    Uiso  ? O
   O1646      1.0     0.424582     0.489415     0.174477    Uiso  ? O
   O1647      1.0     0.408916     0.469103     0.162221    Uiso  ? O
   O1648      1.0     0.417568     0.490602     0.153932    Uiso  ? O
   O1649      1.0     0.399638     0.491460     0.195823    Uiso  ? O
   O1650      1.0     0.445937     0.468800     0.170328    Uiso  ? O
   O1651      1.0     0.404735     0.485839     0.177085    Uiso  ? O
   O1652      1.0     0.438707     0.496237     0.158001    Uiso  ? O
   O1653      1.0     0.411539     0.467927     0.242428    Uiso  ? O
   O1654      1.0     0.436700     0.448128     0.249946    Uiso  ? O
   O1655      1.0     0.433433     0.463410     0.222153    Uiso  ? O
   O1656      1.0     0.435367     0.484597     0.224096    Uiso  ? O
   O1657      1.0     0.431462     0.493077     0.241869    Uiso  ? O
   O1658      1.0     0.438755     0.480073     0.257924    Uiso  ? O
   O1659      1.0     0.412634     0.490208     0.245975    Uiso  ? O
   O1660      1.0     0.419043     0.449490     0.237079    Uiso  ? O
   O1661      1.0     0.423834     0.496384     0.210894    Uiso  ? O
   O1662      1.0     0.406497     0.484644     0.214356    Uiso  ? O
   O1663      1.0     0.416146     0.467475     0.211752    Uiso  ? O
   O1664      1.0     0.447909     0.447211     0.222079    Uiso  ? O
   O1665      1.0     0.396698     0.456273     0.207070    Uiso  ? O
   O1666      1.0     0.403784     0.460313     0.271694    Uiso  ? O
   O1667      1.0     0.435005     0.478815     0.280645    Uiso  ? O
   O1668      1.0     0.418719     0.474837     0.268463    Uiso  ? O
   O1669      1.0     0.398968     0.494222     0.308871    Uiso  ? O
   O1670      1.0     0.414075     0.495026     0.295915    Uiso  ? O
   O1671      1.0     0.404738     0.485978     0.281704    Uiso  ? O
   O1672      1.0     0.427798     0.480528     0.299549    Uiso  ? O
   O1673      1.0     0.436244     0.447445     0.270906    Uiso  ? O
   O1674      1.0     0.420456     0.460178     0.296457    Uiso  ? O
   O1675      1.0     0.437617     0.498934     0.301195    Uiso  ? O
   O1676      1.0     0.398152     0.455902     0.302273    Uiso  ? O
   O1677      1.0     0.416937     0.447667     0.280436    Uiso  ? O
   O1678      1.0     0.440789     0.497779     0.280307    Uiso  ? O
   O1679      1.0     0.421346     0.493430     0.326802    Uiso  ? O
   O1680      1.0     0.406848     0.482205     0.354410    Uiso  ? O
   O1681      1.0     0.417001     0.475049     0.336616    Uiso  ? O
   O1682      1.0     0.433766     0.485533     0.346540    Uiso  ? O
   O1683      1.0     0.416343     0.457365     0.326118    Uiso  ? O
   O1684      1.0     0.441951     0.489540     0.321113    Uiso  ? O
   O1685      1.0     0.441847     0.453300     0.351581    Uiso  ? O
   O1686      1.0     0.405963     0.464715     0.375080    Uiso  ? O
   O1687      1.0     0.414466     0.458948     0.414459    Uiso  ? O
   O1688      1.0     0.444992     0.484450     0.376872    Uiso  ? O
   O1689      1.0     0.408503     0.489815     0.409672    Uiso  ? O
   O1690      1.0     0.440081     0.458477     0.405840    Uiso  ? O
   O1691      1.0     0.423442     0.469678     0.397419    Uiso  ? O
   O1692      1.0     0.424020     0.457283     0.380963    Uiso  ? O
   O1693      1.0     0.443995     0.490584     0.413433    Uiso  ? O
   O1694      1.0     0.427913     0.488998     0.399709    Uiso  ? O
   O1695      1.0     0.405723     0.493511     0.388871    Uiso  ? O
   O1696      1.0     0.406879     0.498024     0.367013    Uiso  ? O
   O1697      1.0     0.429335     0.495110     0.379590    Uiso  ? O
   O1698      1.0     0.443275     0.463659     0.371924    Uiso  ? O
   O1699      1.0     0.400942     0.465734     0.394457    Uiso  ? O
   O1700      1.0     0.396389     0.445983     0.403277    Uiso  ? O
   O1701      1.0     0.431535     0.456011     0.451648    Uiso  ? O
   O1702      1.0     0.404406     0.468991     0.445744    Uiso  ? O
   O1703      1.0     0.401630     0.487645     0.437191    Uiso  ? O
   O1704      1.0     0.426848     0.445990     0.435496    Uiso  ? O
   O1705      1.0     0.416879     0.474302     0.427174    Uiso  ? O
   O1706      1.0     0.403145     0.483358     0.464985    Uiso  ? O
   O1707      1.0     0.409819     0.448926     0.450757    Uiso  ? O
   O1708      1.0     0.444947     0.455210     0.427010    Uiso  ? O
   O1709      1.0     0.430991     0.472758     0.462613    Uiso  ? O
   O1710      1.0     0.442920     0.456099     0.470163    Uiso  ? O
   O1711      1.0     0.435708     0.489014     0.450725    Uiso  ? O
   O1712      1.0     0.422659     0.491625     0.434546    Uiso  ? O
   O1713      1.0     0.406900     0.449380     0.472397    Uiso  ? O
   O1714      1.0     0.445818     0.497960     0.433304    Uiso  ? O
   O1715      1.0     0.432309     0.461212     0.511679    Uiso  ? O
   O1716      1.0     0.428452     0.488965     0.516532    Uiso  ? O
   O1717      1.0     0.409829     0.483845     0.506309    Uiso  ? O
   O1718      1.0     0.408770     0.463251     0.502934    Uiso  ? O
   O1719      1.0     0.413904     0.497852     0.483020    Uiso  ? O
   O1720      1.0     0.436697     0.466583     0.492418    Uiso  ? O
   O1721      1.0     0.425346     0.481285     0.480112    Uiso  ? O
   O1722      1.0     0.417635     0.462451     0.484047    Uiso  ? O
   O1723      1.0     0.427933     0.444455     0.482949    Uiso  ? O
   O1724      1.0     0.396393     0.495469     0.519190    Uiso  ? O
   O1725      1.0     0.439169     0.488447     0.497732    Uiso  ? O
   O1726      1.0     0.446094     0.479729     0.518800    Uiso  ? O
   O1727      1.0     0.396711     0.486222     0.484199    Uiso  ? O
   O1728      1.0     0.396607     0.472382     0.522079    Uiso  ? O
   O1729      1.0     0.400038     0.444353     0.504306    Uiso  ? O
   O1730      1.0     0.430772     0.482935     0.549763    Uiso  ? O
   O1731      1.0     0.427211     0.455495     0.553745    Uiso  ? O
   O1732      1.0     0.408019     0.459112     0.551870    Uiso  ? O
   O1733      1.0     0.407667     0.477207     0.538587    Uiso  ? O
   O1734      1.0     0.415907     0.476951     0.575450    Uiso  ? O
   O1735      1.0     0.407624     0.444564     0.534293    Uiso  ? O
   O1736      1.0     0.435633     0.452917     0.532555    Uiso  ? O
   O1737      1.0     0.434435     0.479434     0.571114    Uiso  ? O
   O1738      1.0     0.405183     0.497023     0.551286    Uiso  ? O
   O1739      1.0     0.440646     0.460321     0.569858    Uiso  ? O
   O1740      1.0     0.402883     0.478204     0.558785    Uiso  ? O
   O1741      1.0     0.419534     0.495127     0.537554    Uiso  ? O
   O1742      1.0     0.442656     0.471482     0.536983    Uiso  ? O
   O1743      1.0     0.397797     0.452934     0.570721    Uiso  ? O
   O1744      1.0     0.416720     0.463052     0.527086    Uiso  ? O
   O1745      1.0     0.408338     0.476848     0.624122    Uiso  ? O
   O1746      1.0     0.434654     0.449079     0.587695    Uiso  ? O
   O1747      1.0     0.397567     0.446892     0.622239    Uiso  ? O
   O1748      1.0     0.441404     0.459134     0.609094    Uiso  ? O
   O1749      1.0     0.415694     0.486703     0.593477    Uiso  ? O
   O1750      1.0     0.428103     0.469438     0.628529    Uiso  ? O
   O1751      1.0     0.397217     0.456383     0.603464    Uiso  ? O
   O1752      1.0     0.414760     0.464147     0.604004    Uiso  ? O
   O1753      1.0     0.441293     0.493803     0.601258    Uiso  ? O
   O1754      1.0     0.415624     0.458218     0.582932    Uiso  ? O
   O1755      1.0     0.442793     0.452286     0.628856    Uiso  ? O
   O1756      1.0     0.432755     0.472172     0.594395    Uiso  ? O
   O1757      1.0     0.437179     0.497866     0.581307    Uiso  ? O
   O1758      1.0     0.411230     0.498283     0.629119    Uiso  ? O
   O1759      1.0     0.424114     0.484859     0.641010    Uiso  ? O
   O1760      1.0     0.407937     0.483350     0.698466    Uiso  ? O
   O1761      1.0     0.443219     0.471265     0.690990    Uiso  ? O
   O1762      1.0     0.403960     0.473010     0.727369    Uiso  ? O
   O1763      1.0     0.399233     0.464725     0.689887    Uiso  ? O
   O1764      1.0     0.446649     0.492352     0.689994    Uiso  ? O
   O1765      1.0     0.441061     0.486002     0.738104    Uiso  ? O
   O1766      1.0     0.396150     0.495480     0.738335    Uiso  ? O
   O1767      1.0     0.420151     0.479073     0.793025    Uiso  ? O
   O1768      1.0     0.401140     0.464515     0.830063    Uiso  ? O
   O1769      1.0     0.431999     0.480261     0.811634    Uiso  ? O
   O1770      1.0     0.406287     0.492851     0.810661    Uiso  ? O
   O1771      1.0     0.408339     0.446079     0.816072    Uiso  ? O
   O1772      1.0     0.437522     0.488872     0.829130    Uiso  ? O
   O1773      1.0     0.416555     0.456797     0.848650    Uiso  ? O
   O1774      1.0     0.421428     0.540192     0.113750    Uiso  ? O
   O1775      1.0     0.432660     0.555059     0.151858    Uiso  ? O
   O1776      1.0     0.400098     0.525543     0.134111    Uiso  ? O
   O1777      1.0     0.421793     0.501551     0.118513    Uiso  ? O
   O1778      1.0     0.440213     0.538798     0.103453    Uiso  ? O
   O1779      1.0     0.431508     0.543609     0.130816    Uiso  ? O
   O1780      1.0     0.411263     0.519965     0.112229    Uiso  ? O
   O1781      1.0     0.446167     0.512259     0.146972    Uiso  ? O
   O1782      1.0     0.399884     0.549574     0.101224    Uiso  ? O
   O1783      1.0     0.417317     0.515304     0.136586    Uiso  ? O
   O1784      1.0     0.404916     0.547221     0.125898    Uiso  ? O
   O1785      1.0     0.399792     0.551634     0.151271    Uiso  ? O
   O1786      1.0     0.402671     0.502545     0.146443    Uiso  ? O
   O1787      1.0     0.434193     0.556004     0.112422    Uiso  ? O
   O1788      1.0     0.434632     0.515220     0.185946    Uiso  ? O
   O1789      1.0     0.437358     0.543896     0.192891    Uiso  ? O
   O1790      1.0     0.409846     0.515485     0.166450    Uiso  ? O
   O1791      1.0     0.409557     0.544839     0.187078    Uiso  ? O
   O1792      1.0     0.442563     0.535879     0.156768    Uiso  ? O
   O1793      1.0     0.441798     0.545860     0.174226    Uiso  ? O
   O1794      1.0     0.415412     0.522631     0.187409    Uiso  ? O
   O1795      1.0     0.410387     0.538404     0.167320    Uiso  ? O
   O1796      1.0     0.426434     0.514989     0.155948    Uiso  ? O
   O1797      1.0     0.403420     0.512178     0.200206    Uiso  ? O
   O1798      1.0     0.437725     0.520603     0.206640    Uiso  ? O
   O1799      1.0     0.418852     0.515723     0.211388    Uiso  ? O
   O1800      1.0     0.416263     0.522131     0.233036    Uiso  ? O
   O1801      1.0     0.426960     0.540448     0.210978    Uiso  ? O
   O1802      1.0     0.435710     0.514307     0.236225    Uiso  ? O
   O1803      1.0     0.446138     0.545105     0.222040    Uiso  ? O
   O1804      1.0     0.411823     0.544089     0.237070    Uiso  ? O
   O1805      1.0     0.446269     0.526329     0.247673    Uiso  ? O
   O1806      1.0     0.430084     0.553508     0.247010    Uiso  ? O
   O1807      1.0     0.401338     0.510421     0.242263    Uiso  ? O
   O1808      1.0     0.408999     0.547953     0.216213    Uiso  ? O
   O1809      1.0     0.407656     0.523528     0.259476    Uiso  ? O
   O1810      1.0     0.396430     0.536973     0.250403    Uiso  ? O
   O1811      1.0     0.415205     0.511984     0.283849    Uiso  ? O
   O1812      1.0     0.400128     0.554171     0.262829    Uiso  ? O
   O1813      1.0     0.434157     0.548369     0.267118    Uiso  ? O
   O1814      1.0     0.415309     0.541015     0.269372    Uiso  ? O
   O1815      1.0     0.437570     0.537092     0.303679    Uiso  ? O
   O1816      1.0     0.414861     0.536994     0.306044    Uiso  ? O
   O1817      1.0     0.410262     0.545939     0.288314    Uiso  ? O
   O1818      1.0     0.407720     0.500603     0.264527    Uiso  ? O
   O1819      1.0     0.433658     0.515860     0.274823    Uiso  ? O
   O1820      1.0     0.428828     0.517327     0.299538    Uiso  ? O
   O1821      1.0     0.443624     0.530975     0.266767    Uiso  ? O
   O1822      1.0     0.412376     0.542187     0.356868    Uiso  ? O
   O1823      1.0     0.430192     0.523393     0.337967    Uiso  ? O
   O1824      1.0     0.417259     0.510578     0.315284    Uiso  ? O
   O1825      1.0     0.417974     0.522390     0.353414    Uiso  ? O
   O1826      1.0     0.398028     0.526582     0.337837    Uiso  ? O
   O1827      1.0     0.445396     0.520445     0.350193    Uiso  ? O
   O1828      1.0     0.405127     0.547723     0.327643    Uiso  ? O
   O1829      1.0     0.443954     0.503615     0.335255    Uiso  ? O
   O1830      1.0     0.432964     0.540109     0.324708    Uiso  ? O
   O1831      1.0     0.429524     0.554108     0.354570    Uiso  ? O
   O1832      1.0     0.430055     0.506613     0.361069    Uiso  ? O
   O1833      1.0     0.406201     0.508602     0.342825    Uiso  ? O
   O1834      1.0     0.406065     0.520731     0.375246    Uiso  ? O
   O1835      1.0     0.412991     0.518573     0.400144    Uiso  ? O
   O1836      1.0     0.434266     0.538526     0.412941    Uiso  ? O
   O1837      1.0     0.439728     0.520591     0.403456    Uiso  ? O
   O1838      1.0     0.406883     0.551156     0.375289    Uiso  ? O
   O1839      1.0     0.405746     0.553103     0.407273    Uiso  ? O
   O1840      1.0     0.435707     0.514879     0.385296    Uiso  ? O
   O1841      1.0     0.420397     0.548628     0.391544    Uiso  ? O
   O1842      1.0     0.424630     0.506838     0.412468    Uiso  ? O
   O1843      1.0     0.421040     0.528992     0.384785    Uiso  ? O
   O1844      1.0     0.445001     0.544174     0.369357    Uiso  ? O
   O1845      1.0     0.447144     0.522741     0.370899    Uiso  ? O
   O1846      1.0     0.443971     0.540067     0.390980    Uiso  ? O
   O1847      1.0     0.398646     0.537064     0.397200    Uiso  ? O
   O1848      1.0     0.432723     0.500056     0.468585    Uiso  ? O
   O1849      1.0     0.438902     0.523209     0.464042    Uiso  ? O
   O1850      1.0     0.412154     0.521853     0.423208    Uiso  ? O
   O1851      1.0     0.411292     0.541879     0.423617    Uiso  ? O
   O1852      1.0     0.403111     0.520607     0.440507    Uiso  ? O
   O1853      1.0     0.419079     0.519844     0.456237    Uiso  ? O
   O1854      1.0     0.399783     0.504486     0.420373    Uiso  ? O
   O1855      1.0     0.426747     0.540709     0.459228    Uiso  ? O
   O1856      1.0     0.433303     0.516355     0.434276    Uiso  ? O
   O1857      1.0     0.443362     0.546975     0.447751    Uiso  ? O
   O1858      1.0     0.408420     0.543771     0.452942    Uiso  ? O
   O1859      1.0     0.434404     0.533568     0.480306    Uiso  ? O
   O1860      1.0     0.417819     0.536194     0.506014    Uiso  ? O
   O1861      1.0     0.441945     0.505680     0.487487    Uiso  ? O
   O1862      1.0     0.399516     0.550779     0.525464    Uiso  ? O
   O1863      1.0     0.396854     0.507747     0.496229    Uiso  ? O
   O1864      1.0     0.408767     0.516109     0.473451    Uiso  ? O
   O1865      1.0     0.432505     0.546402     0.523519    Uiso  ? O
   O1866      1.0     0.415870     0.531599     0.486945    Uiso  ? O
   O1867      1.0     0.416974     0.509137     0.500695    Uiso  ? O
   O1868      1.0     0.405170     0.551166     0.485476    Uiso  ? O
   O1869      1.0     0.412553     0.523210     0.523354    Uiso  ? O
   O1870      1.0     0.434921     0.511630     0.510961    Uiso  ? O
   O1871      1.0     0.432158     0.552947     0.475448    Uiso  ? O
   O1872      1.0     0.425365     0.543959     0.562756    Uiso  ? O
   O1873      1.0     0.426659     0.525934     0.550916    Uiso  ? O
   O1874      1.0     0.439914     0.556067     0.545191    Uiso  ? O
   O1875      1.0     0.429316     0.514041     0.534157    Uiso  ? O
   O1876      1.0     0.400415     0.531773     0.539362    Uiso  ? O
   O1877      1.0     0.447812     0.542332     0.558616    Uiso  ? O
   O1878      1.0     0.419929     0.539921     0.538820    Uiso  ? O
   O1879      1.0     0.399204     0.528164     0.559386    Uiso  ? O
   O1880      1.0     0.413758     0.533970     0.578864    Uiso  ? O
   O1881      1.0     0.398229     0.547243     0.574999    Uiso  ? O
   O1882      1.0     0.397099     0.508879     0.534371    Uiso  ? O
   O1883      1.0     0.415808     0.514412     0.562707    Uiso  ? O
   O1884      1.0     0.431873     0.501383     0.560052    Uiso  ? O
   O1885      1.0     0.400150     0.526617     0.601687    Uiso  ? O
   O1886      1.0     0.430730     0.552075     0.623128    Uiso  ? O
   O1887      1.0     0.418972     0.508556     0.608544    Uiso  ? O
   O1888      1.0     0.431564     0.525150     0.617962    Uiso  ? O
   O1889      1.0     0.431674     0.504654     0.623778    Uiso  ? O
   O1890      1.0     0.418794     0.510690     0.583456    Uiso  ? O
   O1891      1.0     0.408052     0.545627     0.608451    Uiso  ? O
   O1892      1.0     0.447192     0.516537     0.585138    Uiso  ? O
   O1893      1.0     0.410374     0.522022     0.620849    Uiso  ? O
   O1894      1.0     0.402222     0.503889     0.592390    Uiso  ? O
   O1895      1.0     0.409172     0.542280     0.628132    Uiso  ? O
   O1896      1.0     0.426935     0.526371     0.595499    Uiso  ? O
   O1897      1.0     0.438821     0.540754     0.607011    Uiso  ? O
   O1898      1.0     0.446280     0.537343     0.581371    Uiso  ? O
   O1899      1.0     0.447522     0.515198     0.628271    Uiso  ? O
   O1900      1.0     0.446548     0.516416     0.606353    Uiso  ? O
   O1901      1.0     0.418628     0.518531     0.637458    Uiso  ? O
   O1902      1.0     0.430782     0.535992     0.634946    Uiso  ? O
   O1903      1.0     0.422207     0.554329     0.641667    Uiso  ? O
   O1904      1.0     0.438456     0.522813     0.717748    Uiso  ? O
   O1905      1.0     0.400539     0.550854     0.691031    Uiso  ? O
   O1906      1.0     0.443954     0.510410     0.699465    Uiso  ? O
   O1907      1.0     0.406051     0.524668     0.692923    Uiso  ? O
   O1908      1.0     0.429552     0.547847     0.719782    Uiso  ? O
   O1909      1.0     0.423998     0.551975     0.702980    Uiso  ? O
   O1910      1.0     0.439529     0.552562     0.690510    Uiso  ? O
   O1911      1.0     0.422451     0.508820     0.707403    Uiso  ? O
   O1912      1.0     0.439643     0.519420     0.738511    Uiso  ? O
   O1913      1.0     0.438164     0.549361     0.739787    Uiso  ? O
   O1914      1.0     0.401329     0.536817     0.738894    Uiso  ? O
   O1915      1.0     0.419088     0.504478     0.792922    Uiso  ? O
   O1916      1.0     0.398828     0.510814     0.808053    Uiso  ? O
   O1917      1.0     0.435212     0.512571     0.834301    Uiso  ? O
   O1918      1.0     0.435941     0.540254     0.816609    Uiso  ? O
   O1919      1.0     0.421011     0.548864     0.795394    Uiso  ? O
   O1920      1.0     0.417858     0.551087     0.828793    Uiso  ? O
   O1921      1.0     0.414844     0.502732     0.853758    Uiso  ? O
   O1922      1.0     0.414010     0.607462     0.124715    Uiso  ? O
   O1923      1.0     0.412967     0.560026     0.114124    Uiso  ? O
   O1924      1.0     0.399717     0.594597     0.100703    Uiso  ? O
   O1925      1.0     0.420001     0.597825     0.106809    Uiso  ? O
   O1926      1.0     0.419979     0.585340     0.140728    Uiso  ? O
   O1927      1.0     0.409599     0.583924     0.116606    Uiso  ? O
   O1928      1.0     0.404389     0.566959     0.134254    Uiso  ? O
   O1929      1.0     0.432669     0.606448     0.138700    Uiso  ? O
   O1930      1.0     0.400658     0.592169     0.132521    Uiso  ? O
   O1931      1.0     0.404766     0.572033     0.101075    Uiso  ? O
   O1932      1.0     0.431723     0.583193     0.101192    Uiso  ? O
   O1933      1.0     0.424263     0.561234     0.191637    Uiso  ? O
   O1934      1.0     0.436891     0.567440     0.168808    Uiso  ? O
   O1935      1.0     0.410060     0.595687     0.161050    Uiso  ? O
   O1936      1.0     0.420923     0.599269     0.184281    Uiso  ? O
   O1937      1.0     0.434824     0.583790     0.156183    Uiso  ? O
   O1938      1.0     0.402546     0.601292     0.180955    Uiso  ? O
   O1939      1.0     0.434718     0.583945     0.190299    Uiso  ? O
   O1940      1.0     0.413174     0.567494     0.157031    Uiso  ? O
   O1941      1.0     0.445137     0.571338     0.203463    Uiso  ? O
   O1942      1.0     0.428863     0.604821     0.206476    Uiso  ? O
   O1943      1.0     0.401982     0.606313     0.245238    Uiso  ? O
   O1944      1.0     0.438772     0.563540     0.225034    Uiso  ? O
   O1945      1.0     0.409919     0.611693     0.210203    Uiso  ? O
   O1946      1.0     0.409168     0.574883     0.255823    Uiso  ? O
   O1947      1.0     0.442128     0.597915     0.232202    Uiso  ? O
   O1948      1.0     0.424857     0.577244     0.243767    Uiso  ? O
   O1949      1.0     0.425091     0.578503     0.216890    Uiso  ? O
   O1950      1.0     0.432542     0.594429     0.251611    Uiso  ? O
   O1951      1.0     0.441670     0.591151     0.213129    Uiso  ? O
   O1952      1.0     0.418999     0.591001     0.231246    Uiso  ? O
   O1953      1.0     0.397471     0.589710     0.234142    Uiso  ? O
   O1954      1.0     0.409883     0.567149     0.206856    Uiso  ? O
   O1955      1.0     0.407312     0.609447     0.302787    Uiso  ? O
   O1956      1.0     0.426945     0.586983     0.301056    Uiso  ? O
   O1957      1.0     0.420624     0.603932     0.269821    Uiso  ? O
   O1958      1.0     0.416095     0.573915     0.290372    Uiso  ? O
   O1959      1.0     0.433307     0.563675     0.282184    Uiso  ? O
   O1960      1.0     0.409766     0.585386     0.274609    Uiso  ? O
   O1961      1.0     0.404299     0.606590     0.282550    Uiso  ? O
   O1962      1.0     0.439648     0.559442     0.300803    Uiso  ? O
   O1963      1.0     0.396842     0.566933     0.289328    Uiso  ? O
   O1964      1.0     0.444455     0.591066     0.291560    Uiso  ? O
   O1965      1.0     0.415948     0.603599     0.364052    Uiso  ? O
   O1966      1.0     0.424422     0.575590     0.352997    Uiso  ? O
   O1967      1.0     0.436576     0.592093     0.360138    Uiso  ? O
   O1968      1.0     0.422845     0.576308     0.331538    Uiso  ? O
   O1969      1.0     0.431232     0.604031     0.327211    Uiso  ? O
   O1970      1.0     0.407844     0.590092     0.348745    Uiso  ? O
   O1971      1.0     0.437066     0.590213     0.339484    Uiso  ? O
   O1972      1.0     0.398981     0.569429     0.328887    Uiso  ? O
   O1973      1.0     0.403160     0.589221     0.329534    Uiso  ? O
   O1974      1.0     0.434914     0.574047     0.315432    Uiso  ? O
   O1975      1.0     0.396544     0.569129     0.350866    Uiso  ? O
   O1976      1.0     0.417490     0.595877     0.316118    Uiso  ? O
   O1977      1.0     0.422693     0.556138     0.333979    Uiso  ? O
   O1978      1.0     0.438393     0.611564     0.366435    Uiso  ? O
   O1979      1.0     0.437209     0.599695     0.391399    Uiso  ? O
   O1980      1.0     0.439810     0.571431     0.407723    Uiso  ? O
   O1981      1.0     0.430137     0.570968     0.389567    Uiso  ? O
   O1982      1.0     0.410077     0.606217     0.410644    Uiso  ? O
   O1983      1.0     0.407062     0.574571     0.415457    Uiso  ? O
   O1984      1.0     0.409818     0.599312     0.386688    Uiso  ? O
   O1985      1.0     0.425652     0.562338     0.419973    Uiso  ? O
   O1986      1.0     0.407625     0.572174     0.373295    Uiso  ? O
   O1987      1.0     0.423710     0.586817     0.378604    Uiso  ? O
   O1988      1.0     0.434008     0.590984     0.411435    Uiso  ? O
   O1989      1.0     0.397046     0.574926     0.397273    Uiso  ? O
   O1990      1.0     0.409153     0.604478     0.457325    Uiso  ? O
   O1991      1.0     0.415575     0.572590     0.451798    Uiso  ? O
   O1992      1.0     0.443530     0.590882     0.446968    Uiso  ? O
   O1993      1.0     0.442513     0.610780     0.449369    Uiso  ? O
   O1994      1.0     0.398989     0.564562     0.444228    Uiso  ? O
   O1995      1.0     0.422560     0.591409     0.443586    Uiso  ? O
   O1996      1.0     0.428476     0.561891     0.439742    Uiso  ? O
   O1997      1.0     0.416431     0.590651     0.422180    Uiso  ? O
   O1998      1.0     0.430120     0.576099     0.465956    Uiso  ? O
   O1999      1.0     0.400147     0.577057     0.507530    Uiso  ? O
   O2000      1.0     0.443585     0.596709     0.492407    Uiso  ? O
   O2001      1.0     0.409759     0.557710     0.508085    Uiso  ? O
   O2002      1.0     0.431680     0.608050     0.512484    Uiso  ? O
   O2003      1.0     0.420370     0.566601     0.488453    Uiso  ? O
   O2004      1.0     0.401153     0.609323     0.495791    Uiso  ? O
   O2005      1.0     0.413479     0.592481     0.502631    Uiso  ? O
   O2006      1.0     0.429212     0.587639     0.518162    Uiso  ? O
   O2007      1.0     0.426309     0.586477     0.487037    Uiso  ? O
   O2008      1.0     0.418687     0.558728     0.546386    Uiso  ? O
   O2009      1.0     0.399950     0.566011     0.575500    Uiso  ? O
   O2010      1.0     0.424284     0.604613     0.579515    Uiso  ? O
   O2011      1.0     0.407544     0.599048     0.564955    Uiso  ? O
   O2012      1.0     0.402344     0.581733     0.527315    Uiso  ? O
   O2013      1.0     0.418687     0.605861     0.547996    Uiso  ? O
   O2014      1.0     0.443582     0.579813     0.574012    Uiso  ? O
   O2015      1.0     0.431111     0.585768     0.552249    Uiso  ? O
   O2016      1.0     0.418571     0.566717     0.566387    Uiso  ? O
   O2017      1.0     0.436288     0.559437     0.571081    Uiso  ? O
   O2018      1.0     0.420700     0.588724     0.535952    Uiso  ? O
   O2019      1.0     0.445882     0.596894     0.543812    Uiso  ? O
   O2020      1.0     0.400193     0.565096     0.542419    Uiso  ? O
   O2021      1.0     0.436378     0.611579     0.532816    Uiso  ? O
   O2022      1.0     0.447579     0.610313     0.579110    Uiso  ? O
   O2023      1.0     0.418103     0.566830     0.527996    Uiso  ? O
   O2024      1.0     0.444543     0.564737     0.527794    Uiso  ? O
   O2025      1.0     0.396589     0.575539     0.630894    Uiso  ? O
   O2026      1.0     0.433905     0.581344     0.610785    Uiso  ? O
   O2027      1.0     0.436179     0.609885     0.611792    Uiso  ? O
   O2028      1.0     0.411667     0.589757     0.594700    Uiso  ? O
   O2029      1.0     0.422576     0.556698     0.600607    Uiso  ? O
   O2030      1.0     0.426104     0.572656     0.584509    Uiso  ? O
   O2031      1.0     0.402501     0.607979     0.605603    Uiso  ? O
   O2032      1.0     0.421522     0.595027     0.616100    Uiso  ? O
   O2033      1.0     0.445682     0.556612     0.589617    Uiso  ? O
   O2034      1.0     0.400289     0.568334     0.596354    Uiso  ? O
   O2035      1.0     0.429451     0.571917     0.629232    Uiso  ? O
   O2036      1.0     0.435077     0.595061     0.594500    Uiso  ? O
   O2037      1.0     0.402404     0.595245     0.632220    Uiso  ? O
   O2038      1.0     0.414665     0.578804     0.640697    Uiso  ? O
   O2039      1.0     0.417427     0.603243     0.704334    Uiso  ? O
   O2040      1.0     0.428978     0.580478     0.716704    Uiso  ? O
   O2041      1.0     0.441264     0.578879     0.691530    Uiso  ? O
   O2042      1.0     0.444640     0.595631     0.703220    Uiso  ? O
   O2043      1.0     0.397028     0.556882     0.732526    Uiso  ? O
   O2044      1.0     0.398159     0.578726     0.738849    Uiso  ? O
   O2045      1.0     0.438873     0.608632     0.742607    Uiso  ? O
   O2046      1.0     0.409511     0.560575     0.807792    Uiso  ? O
   O2047      1.0     0.416893     0.594104     0.834343    Uiso  ? O
   O2048      1.0     0.419123     0.575043     0.797232    Uiso  ? O
   O2049      1.0     0.437625     0.597078     0.806936    Uiso  ? O
   O2050      1.0     0.414262     0.605588     0.800410    Uiso  ? O
   O2051      1.0     0.444148     0.569422     0.897036    Uiso  ? O
   O2052      1.0     0.444837     0.599745     0.894146    Uiso  ? O
   O2053      1.0     0.415523     0.559829     0.849049    Uiso  ? O
   O2054      1.0     0.431404     0.613759     0.100838    Uiso  ? O
   O2055      1.0     0.412607     0.616557     0.106851    Uiso  ? O
   O2056      1.0     0.445846     0.655227     0.122175    Uiso  ? O
   O2057      1.0     0.430389     0.647371     0.131098    Uiso  ? O
   O2058      1.0     0.434894     0.630876     0.145547    Uiso  ? O
   O2059      1.0     0.408069     0.658517     0.134398    Uiso  ? O
   O2060      1.0     0.417344     0.628788     0.133804    Uiso  ? O
   O2061      1.0     0.396370     0.619060     0.133307    Uiso  ? O
   O2062      1.0     0.433941     0.649808     0.106659    Uiso  ? O
   O2063      1.0     0.426689     0.656927     0.150454    Uiso  ? O
   O2064      1.0     0.404640     0.627481     0.151972    Uiso  ? O
   O2065      1.0     0.399155     0.643193     0.201802    Uiso  ? O
   O2066      1.0     0.443427     0.666582     0.157518    Uiso  ? O
   O2067      1.0     0.414728     0.663148     0.200969    Uiso  ? O
   O2068      1.0     0.413420     0.648618     0.187114    Uiso  ? O
   O2069      1.0     0.419990     0.631267     0.177323    Uiso  ? O
   O2070      1.0     0.421712     0.638123     0.158414    Uiso  ? O
   O2071      1.0     0.401462     0.652734     0.170554    Uiso  ? O
   O2072      1.0     0.438753     0.636591     0.180540    Uiso  ? O
   O2073      1.0     0.428243     0.613343     0.172254    Uiso  ? O
   O2074      1.0     0.410142     0.667524     0.157981    Uiso  ? O
   O2075      1.0     0.417338     0.626670     0.198453    Uiso  ? O
   O2076      1.0     0.444774     0.653473     0.191680    Uiso  ? O
   O2077      1.0     0.447233     0.614265     0.165270    Uiso  ? O
   O2078      1.0     0.419421     0.612489     0.154244    Uiso  ? O
   O2079      1.0     0.407429     0.641480     0.234519    Uiso  ? O
   O2080      1.0     0.441668     0.620821     0.213906    Uiso  ? O
   O2081      1.0     0.418066     0.618507     0.258097    Uiso  ? O
   O2082      1.0     0.428737     0.635707     0.211631    Uiso  ? O
   O2083      1.0     0.416185     0.625617     0.225027    Uiso  ? O
   O2084      1.0     0.426549     0.646825     0.239581    Uiso  ? O
   O2085      1.0     0.438836     0.629706     0.242615    Uiso  ? O
   O2086      1.0     0.417509     0.651340     0.257479    Uiso  ? O
   O2087      1.0     0.440873     0.661483     0.236626    Uiso  ? O
   O2088      1.0     0.401404     0.654008     0.219938    Uiso  ? O
   O2089      1.0     0.425776     0.612290     0.236168    Uiso  ? O
   O2090      1.0     0.396456     0.653039     0.251992    Uiso  ? O
   O2091      1.0     0.432808     0.656638     0.210630    Uiso  ? O
   O2092      1.0     0.396613     0.650953     0.283521    Uiso  ? O
   O2093      1.0     0.446997     0.628566     0.263726    Uiso  ? O
   O2094      1.0     0.424807     0.640151     0.297847    Uiso  ? O
   O2095      1.0     0.409792     0.629750     0.306243    Uiso  ? O
   O2096      1.0     0.411083     0.633854     0.268210    Uiso  ? O
   O2097      1.0     0.421947     0.658673     0.303854    Uiso  ? O
   O2098      1.0     0.438803     0.626530     0.296629    Uiso  ? O
   O2099      1.0     0.417876     0.649907     0.280193    Uiso  ? O
   O2100      1.0     0.443404     0.666629     0.268864    Uiso  ? O
   O2101      1.0     0.434299     0.619063     0.275237    Uiso  ? O
   O2102      1.0     0.442541     0.614260     0.311722    Uiso  ? O
   O2103      1.0     0.423349     0.619455     0.354509    Uiso  ? O
   O2104      1.0     0.424852     0.621254     0.334506    Uiso  ? O
   O2105      1.0     0.433415     0.639166     0.328337    Uiso  ? O
   O2106      1.0     0.400863     0.655101     0.351304    Uiso  ? O
   O2107      1.0     0.415799     0.640658     0.354481    Uiso  ? O
   O2108      1.0     0.403323     0.620782     0.333751    Uiso  ? O
   O2109      1.0     0.406351     0.637535     0.325671    Uiso  ? O
   O2110      1.0     0.420549     0.654438     0.323445    Uiso  ? O
   O2111      1.0     0.439954     0.652530     0.344571    Uiso  ? O
   O2112      1.0     0.426285     0.663874     0.357723    Uiso  ? O
   O2113      1.0     0.398892     0.615798     0.366074    Uiso  ? O
   O2114      1.0     0.431767     0.654174     0.375555    Uiso  ? O
   O2115      1.0     0.443964     0.645209     0.396104    Uiso  ? O
   O2116      1.0     0.446779     0.636371     0.415225    Uiso  ? O
   O2117      1.0     0.427188     0.616532     0.418130    Uiso  ? O
   O2118      1.0     0.406887     0.652094     0.389674    Uiso  ? O
   O2119      1.0     0.402606     0.663360     0.372168    Uiso  ? O
   O2120      1.0     0.424533     0.616834     0.382010    Uiso  ? O
   O2121      1.0     0.421721     0.638330     0.386675    Uiso  ? O
   O2122      1.0     0.436885     0.621840     0.399531    Uiso  ? O
   O2123      1.0     0.412962     0.624555     0.399916    Uiso  ? O
   O2124      1.0     0.446838     0.637046     0.466923    Uiso  ? O
   O2125      1.0     0.433010     0.648939     0.444234    Uiso  ? O
   O2126      1.0     0.426590     0.641429     0.461487    Uiso  ? O
   O2127      1.0     0.407171     0.645917     0.465782    Uiso  ? O
   O2128      1.0     0.413402     0.653401     0.442120    Uiso  ? O
   O2129      1.0     0.413090     0.631710     0.441664    Uiso  ? O
   O2130      1.0     0.426554     0.636649     0.423752    Uiso  ? O
   O2131      1.0     0.424199     0.621790     0.455940    Uiso  ? O
   O2132      1.0     0.414484     0.653460     0.423149    Uiso  ? O
   O2133      1.0     0.416517     0.663198     0.464099    Uiso  ? O
   O2134      1.0     0.408208     0.615150     0.513076    Uiso  ? O
   O2135      1.0     0.399101     0.650132     0.483969    Uiso  ? O
   O2136      1.0     0.419100     0.668184     0.525530    Uiso  ? O
   O2137      1.0     0.430363     0.657583     0.503949    Uiso  ? O
   O2138      1.0     0.411057     0.650519     0.501539    Uiso  ? O
   O2139      1.0     0.432033     0.664047     0.477133    Uiso  ? O
   O2140      1.0     0.412573     0.624512     0.487006    Uiso  ? O
   O2141      1.0     0.436846     0.638902     0.515592    Uiso  ? O
   O2142      1.0     0.419019     0.631856     0.505808    Uiso  ? O
   O2143      1.0     0.437685     0.616367     0.494796    Uiso  ? O
   O2144      1.0     0.399132     0.642757     0.521971    Uiso  ? O
   O2145      1.0     0.441251     0.655785     0.556630    Uiso  ? O
   O2146      1.0     0.407696     0.647317     0.571749    Uiso  ? O
   O2147      1.0     0.396650     0.667955     0.551231    Uiso  ? O
   O2148      1.0     0.447645     0.619085     0.555966    Uiso  ? O
   O2149      1.0     0.399167     0.626580     0.568418    Uiso  ? O
   O2150      1.0     0.419130     0.641539     0.528103    Uiso  ? O
   O2151      1.0     0.424099     0.626040     0.541461    Uiso  ? O
   O2152      1.0     0.417852     0.631399     0.561585    Uiso  ? O
   O2153      1.0     0.445956     0.660672     0.576327    Uiso  ? O
   O2154      1.0     0.422131     0.648937     0.546076    Uiso  ? O
   O2155      1.0     0.399132     0.616762     0.541933    Uiso  ? O
   O2156      1.0     0.398609     0.647845     0.553719    Uiso  ? O
   O2157      1.0     0.429887     0.614035     0.561512    Uiso  ? O
   O2158      1.0     0.434264     0.643645     0.603340    Uiso  ? O
   O2159      1.0     0.399389     0.643989     0.616293    Uiso  ? O
   O2160      1.0     0.409829     0.655395     0.630581    Uiso  ? O
   O2161      1.0     0.433126     0.626914     0.584128    Uiso  ? O
   O2162      1.0     0.445279     0.626094     0.605583    Uiso  ? O
   O2163      1.0     0.415679     0.635511     0.628305    Uiso  ? O
   O2164      1.0     0.417869     0.621016     0.611402    Uiso  ? O
   O2165      1.0     0.437706     0.623784     0.627959    Uiso  ? O
   O2166      1.0     0.432628     0.665536     0.631066    Uiso  ? O
   O2167      1.0     0.428350     0.650376     0.584071    Uiso  ? O
   O2168      1.0     0.408055     0.613977     0.626695    Uiso  ? O
   O2169      1.0     0.433347     0.644260     0.625182    Uiso  ? O
   O2170      1.0     0.411760     0.618571     0.584683    Uiso  ? O
   O2171      1.0     0.397227     0.630504     0.632422    Uiso  ? O
   O2172      1.0     0.426210     0.649437     0.642376    Uiso  ? O
   O2173      1.0     0.420750     0.620355     0.640438    Uiso  ? O
   O2174      1.0     0.414047     0.635630     0.700443    Uiso  ? O
   O2175      1.0     0.434671     0.622114     0.706078    Uiso  ? O
   O2176      1.0     0.438125     0.660178     0.705734    Uiso  ? O
   O2177      1.0     0.439286     0.620230     0.725240    Uiso  ? O
   O2178      1.0     0.402789     0.612400     0.694806    Uiso  ? O
   O2179      1.0     0.446566     0.644044     0.691244    Uiso  ? O
   O2180      1.0     0.438785     0.637138     0.741737    Uiso  ? O
   O2181      1.0     0.442623     0.657324     0.742010    Uiso  ? O
   O2182      1.0     0.396896     0.631710     0.740558    Uiso  ? O
   O2183      1.0     0.427894     0.658003     0.819087    Uiso  ? O
   O2184      1.0     0.409872     0.657031     0.806590    Uiso  ? O
   O2185      1.0     0.416298     0.628210     0.797596    Uiso  ? O
   O2186      1.0     0.422892     0.646094     0.798082    Uiso  ? O
   O2187      1.0     0.401884     0.618139     0.819051    Uiso  ? O
   O2188      1.0     0.412017     0.615098     0.842166    Uiso  ? O
   O2189      1.0     0.406224     0.635921     0.896682    Uiso  ? O
   O2190      1.0     0.435281     0.635149     0.891634    Uiso  ? O
   O2191      1.0     0.396951     0.614480     0.892408    Uiso  ? O
   O2192      1.0     0.497244     0.377748     0.145143    Uiso  ? O
   O2193      1.0     0.468887     0.378450     0.146268    Uiso  ? O
   O2194      1.0     0.468456     0.361498     0.105369    Uiso  ? O
   O2195      1.0     0.465269     0.336824     0.105464    Uiso  ? O
   O2196      1.0     0.469314     0.383209     0.103726    Uiso  ? O
   O2197      1.0     0.480889     0.349672     0.119370    Uiso  ? O
   O2198      1.0     0.492414     0.367053     0.108853    Uiso  ? O
   O2199      1.0     0.460984     0.349315     0.121779    Uiso  ? O
   O2200      1.0     0.479349     0.375548     0.123938    Uiso  ? O
   O2201      1.0     0.478707     0.359121     0.138088    Uiso  ? O
   O2202      1.0     0.450472     0.352975     0.102692    Uiso  ? O
   O2203      1.0     0.499329     0.354996     0.123309    Uiso  ? O
   O2204      1.0     0.477477     0.366386     0.195934    Uiso  ? O
   O2205      1.0     0.455363     0.345277     0.186220    Uiso  ? O
   O2206      1.0     0.487422     0.342076     0.185310    Uiso  ? O
   O2207      1.0     0.462329     0.363732     0.181271    Uiso  ? O
   O2208      1.0     0.472415     0.340360     0.172796    Uiso  ? O
   O2209      1.0     0.474603     0.379686     0.166521    Uiso  ? O
   O2210      1.0     0.491072     0.362171     0.178804    Uiso  ? O
   O2211      1.0     0.491601     0.359692     0.155418    Uiso  ? O
   O2212      1.0     0.468694     0.358384     0.161011    Uiso  ? O
   O2213      1.0     0.473837     0.343442     0.201309    Uiso  ? O
   O2214      1.0     0.450339     0.379919     0.205899    Uiso  ? O
   O2215      1.0     0.499899     0.339995     0.155189    Uiso  ? O
   O2216      1.0     0.463039     0.385186     0.221641    Uiso  ? O
   O2217      1.0     0.489412     0.359199     0.240015    Uiso  ? O
   O2218      1.0     0.460891     0.366705     0.256725    Uiso  ? O
   O2219      1.0     0.487628     0.381455     0.248167    Uiso  ? O
   O2220      1.0     0.488825     0.339761     0.236371    Uiso  ? O
   O2221      1.0     0.471227     0.371573     0.238990    Uiso  ? O
   O2222      1.0     0.486310     0.349123     0.218061    Uiso  ? O
   O2223      1.0     0.465492     0.350630     0.234652    Uiso  ? O
   O2224      1.0     0.485170     0.370254     0.215847    Uiso  ? O
   O2225      1.0     0.464997     0.348027     0.255996    Uiso  ? O
   O2226      1.0     0.489412     0.364324     0.281478    Uiso  ? O
   O2227      1.0     0.463734     0.333200     0.291241    Uiso  ? O
   O2228      1.0     0.495088     0.333581     0.303607    Uiso  ? O
   O2229      1.0     0.467326     0.365625     0.309388    Uiso  ? O
   O2230      1.0     0.493894     0.355675     0.260894    Uiso  ? O
   O2231      1.0     0.459163     0.353491     0.295290    Uiso  ? O
   O2232      1.0     0.474207     0.376998     0.273384    Uiso  ? O
   O2233      1.0     0.492619     0.334803     0.279520    Uiso  ? O
   O2234      1.0     0.476278     0.348248     0.282264    Uiso  ? O
   O2235      1.0     0.479236     0.350091     0.357372    Uiso  ? O
   O2236      1.0     0.457342     0.381476     0.320447    Uiso  ? O
   O2237      1.0     0.465618     0.378051     0.340479    Uiso  ? O
   O2238      1.0     0.479759     0.361143     0.325601    Uiso  ? O
   O2239      1.0     0.486662     0.381144     0.322488    Uiso  ? O
   O2240      1.0     0.487859     0.386479     0.357065    Uiso  ? O
   O2241      1.0     0.452798     0.343101     0.316113    Uiso  ? O
   O2242      1.0     0.488878     0.342677     0.324617    Uiso  ? O
   O2243      1.0     0.486897     0.366099     0.345760    Uiso  ? O
   O2244      1.0     0.451263     0.366887     0.353776    Uiso  ? O
   O2245      1.0     0.477878     0.350060     0.393830    Uiso  ? O
   O2246      1.0     0.492726     0.371211     0.401889    Uiso  ? O
   O2247      1.0     0.464717     0.357324     0.368165    Uiso  ? O
   O2248      1.0     0.477560     0.372795     0.369287    Uiso  ? O
   O2249      1.0     0.454859     0.337438     0.397714    Uiso  ? O
   O2250      1.0     0.477315     0.360189     0.410655    Uiso  ? O
   O2251      1.0     0.492225     0.350285     0.379931    Uiso  ? O
   O2252      1.0     0.454279     0.375042     0.394260    Uiso  ? O
   O2253      1.0     0.469608     0.384946     0.384085    Uiso  ? O
   O2254      1.0     0.458294     0.355687     0.388955    Uiso  ? O
   O2255      1.0     0.495576     0.369232     0.379094    Uiso  ? O
   O2256      1.0     0.450421     0.383482     0.411894    Uiso  ? O
   O2257      1.0     0.473961     0.385978     0.430054    Uiso  ? O
   O2258      1.0     0.477510     0.356041     0.431037    Uiso  ? O
   O2259      1.0     0.463029     0.370158     0.423588    Uiso  ? O
   O2260      1.0     0.482173     0.368833     0.459086    Uiso  ? O
   O2261      1.0     0.462750     0.373132     0.455893    Uiso  ? O
   O2262      1.0     0.460515     0.340237     0.440584    Uiso  ? O
   O2263      1.0     0.492117     0.384373     0.467863    Uiso  ? O
   O2264      1.0     0.458157     0.352114     0.459226    Uiso  ? O
   O2265      1.0     0.486052     0.349480     0.452583    Uiso  ? O
   O2266      1.0     0.484966     0.371722     0.438677    Uiso  ? O
   O2267      1.0     0.496136     0.333043     0.456821    Uiso  ? O
   O2268      1.0     0.469764     0.333608     0.421684    Uiso  ? O
   O2269      1.0     0.466547     0.379992     0.476408    Uiso  ? O
   O2270      1.0     0.471756     0.346718     0.509814    Uiso  ? O
   O2271      1.0     0.486566     0.337538     0.474050    Uiso  ? O
   O2272      1.0     0.493709     0.373689     0.503829    Uiso  ? O
   O2273      1.0     0.450742     0.370748     0.488620    Uiso  ? O
   O2274      1.0     0.474839     0.367533     0.496540    Uiso  ? O
   O2275      1.0     0.449849     0.340223     0.490062    Uiso  ? O
   O2276      1.0     0.489524     0.377618     0.522945    Uiso  ? O
   O2277      1.0     0.465074     0.344109     0.476815    Uiso  ? O
   O2278      1.0     0.499197     0.384003     0.486732    Uiso  ? O
   O2279      1.0     0.489418     0.357759     0.484108    Uiso  ? O
   O2280      1.0     0.499338     0.337819     0.510825    Uiso  ? O
   O2281      1.0     0.449701     0.354836     0.503592    Uiso  ? O
   O2282      1.0     0.449470     0.353478     0.523909    Uiso  ? O
   O2283      1.0     0.483939     0.353787     0.526425    Uiso  ? O
   O2284      1.0     0.485720     0.376091     0.562245    Uiso  ? O
   O2285      1.0     0.457286     0.350366     0.560020    Uiso  ? O
   O2286      1.0     0.471611     0.364255     0.553342    Uiso  ? O
   O2287      1.0     0.476737     0.356146     0.573735    Uiso  ? O
   O2288      1.0     0.465443     0.363407     0.533298    Uiso  ? O
   O2289      1.0     0.492682     0.350298     0.555816    Uiso  ? O
   O2290      1.0     0.462204     0.385591     0.555000    Uiso  ? O
   O2291      1.0     0.449699     0.336696     0.546705    Uiso  ? O
   O2292      1.0     0.486021     0.338717     0.539578    Uiso  ? O
   O2293      1.0     0.470199     0.382056     0.574388    Uiso  ? O
   O2294      1.0     0.476815     0.380466     0.606099    Uiso  ? O
   O2295      1.0     0.459951     0.358502     0.587162    Uiso  ? O
   O2296      1.0     0.468067     0.382225     0.625062    Uiso  ? O
   O2297      1.0     0.493034     0.358881     0.622424    Uiso  ? O
   O2298      1.0     0.467161     0.361851     0.605834    Uiso  ? O
   O2299      1.0     0.474321     0.363912     0.625270    Uiso  ? O
   O2300      1.0     0.488648     0.383411     0.623760    Uiso  ? O
   O2301      1.0     0.480606     0.346073     0.605113    Uiso  ? O
   O2302      1.0     0.455339     0.358813     0.622305    Uiso  ? O
   O2303      1.0     0.473454     0.342081     0.623380    Uiso  ? O
   O2304      1.0     0.484556     0.369687     0.589574    Uiso  ? O
   O2305      1.0     0.498245     0.357594     0.600293    Uiso  ? O
   O2306      1.0     0.455275     0.339373     0.586886    Uiso  ? O
   O2307      1.0     0.462234     0.332929     0.606993    Uiso  ? O
   O2308      1.0     0.482968     0.341927     0.584851    Uiso  ? O
   O2309      1.0     0.449129     0.375626     0.582028    Uiso  ? O
   O2310      1.0     0.449024     0.341351     0.629992    Uiso  ? O
   O2311      1.0     0.464606     0.352184     0.639104    Uiso  ? O
   O2312      1.0     0.456284     0.370954     0.638543    Uiso  ? O
   O2313      1.0     0.481458     0.339377     0.734228    Uiso  ? O
   O2314      1.0     0.468646     0.363051     0.721655    Uiso  ? O
   O2315      1.0     0.455284     0.370801     0.706409    Uiso  ? O
   O2316      1.0     0.499838     0.366951     0.719088    Uiso  ? O
   O2317      1.0     0.483218     0.387239     0.688211    Uiso  ? O
   O2318      1.0     0.481163     0.356567     0.743061    Uiso  ? O
   O2319      1.0     0.463244     0.362863     0.838688    Uiso  ? O
   O2320      1.0     0.461738     0.336231     0.796328    Uiso  ? O
   O2321      1.0     0.468490     0.351995     0.815274    Uiso  ? O
   O2322      1.0     0.488179     0.357420     0.830688    Uiso  ? O
   O2323      1.0     0.448484     0.333615     0.824141    Uiso  ? O
   O2324      1.0     0.462715     0.338234     0.836083    Uiso  ? O
   O2325      1.0     0.498256     0.344438     0.817508    Uiso  ? O
   O2326      1.0     0.498688     0.364088     0.794034    Uiso  ? O
   O2327      1.0     0.449954     0.353079     0.821014    Uiso  ? O
   O2328      1.0     0.479502     0.372887     0.892687    Uiso  ? O
   O2329      1.0     0.449365     0.386586     0.895200    Uiso  ? O
   O2330      1.0     0.464220     0.405740     0.133199    Uiso  ? O
   O2331      1.0     0.484628     0.393867     0.134904    Uiso  ? O
   O2332      1.0     0.464914     0.404126     0.103454    Uiso  ? O
   O2333      1.0     0.448144     0.406247     0.120628    Uiso  ? O
   O2334      1.0     0.485172     0.418490     0.138907    Uiso  ? O
   O2335      1.0     0.466300     0.425245     0.129090    Uiso  ? O
   O2336      1.0     0.490222     0.388636     0.109426    Uiso  ? O
   O2337      1.0     0.459928     0.439662     0.103004    Uiso  ? O
   O2338      1.0     0.456288     0.419982     0.108809    Uiso  ? O
   O2339      1.0     0.477958     0.437536     0.144395    Uiso  ? O
   O2340      1.0     0.479353     0.443235     0.101398    Uiso  ? O
   O2341      1.0     0.450900     0.390248     0.150896    Uiso  ? O
   O2342      1.0     0.449742     0.432234     0.147230    Uiso  ? O
   O2343      1.0     0.490714     0.437836     0.162497    Uiso  ? O
   O2344      1.0     0.493631     0.416589     0.172703    Uiso  ? O
   O2345      1.0     0.453922     0.428064     0.168294    Uiso  ? O
   O2346      1.0     0.485788     0.392774     0.176545    Uiso  ? O
   O2347      1.0     0.459870     0.394925     0.169932    Uiso  ? O
   O2348      1.0     0.469555     0.414133     0.194749    Uiso  ? O
   O2349      1.0     0.486305     0.406184     0.155924    Uiso  ? O
   O2350      1.0     0.472425     0.419274     0.175577    Uiso  ? O
   O2351      1.0     0.477625     0.388875     0.195075    Uiso  ? O
   O2352      1.0     0.455378     0.398718     0.192449    Uiso  ? O
   O2353      1.0     0.466157     0.406698     0.154717    Uiso  ? O
   O2354      1.0     0.474529     0.443616     0.206492    Uiso  ? O
   O2355      1.0     0.474115     0.411065     0.239285    Uiso  ? O
   O2356      1.0     0.477561     0.397097     0.259245    Uiso  ? O
   O2357      1.0     0.459545     0.407235     0.227180    Uiso  ? O
   O2358      1.0     0.481061     0.412964     0.210187    Uiso  ? O
   O2359      1.0     0.494121     0.438184     0.222187    Uiso  ? O
   O2360      1.0     0.493703     0.421755     0.239424    Uiso  ? O
   O2361      1.0     0.456867     0.400888     0.258341    Uiso  ? O
   O2362      1.0     0.451015     0.435311     0.238360    Uiso  ? O
   O2363      1.0     0.499851     0.416695     0.257519    Uiso  ? O
   O2364      1.0     0.461920     0.423984     0.252987    Uiso  ? O
   O2365      1.0     0.473739     0.436581     0.239721    Uiso  ? O
   O2366      1.0     0.484995     0.441110     0.254916    Uiso  ? O
   O2367      1.0     0.472770     0.429377     0.220242    Uiso  ? O
   O2368      1.0     0.492941     0.392067     0.231709    Uiso  ? O
   O2369      1.0     0.481268     0.393055     0.215429    Uiso  ? O
   O2370      1.0     0.455824     0.419308     0.211038    Uiso  ? O
   O2371      1.0     0.478540     0.419201     0.301954    Uiso  ? O
   O2372      1.0     0.469761     0.399764     0.303224    Uiso  ? O
   O2373      1.0     0.476837     0.412828     0.273525    Uiso  ? O
   O2374      1.0     0.499030     0.395833     0.296346    Uiso  ? O
   O2375      1.0     0.453100     0.400679     0.290973    Uiso  ? O
   O2376      1.0     0.478072     0.395164     0.284495    Uiso  ? O
   O2377      1.0     0.484168     0.431145     0.285514    Uiso  ? O
   O2378      1.0     0.460580     0.427916     0.307489    Uiso  ? O
   O2379      1.0     0.451947     0.435070     0.279511    Uiso  ? O
   O2380      1.0     0.456422     0.414894     0.275381    Uiso  ? O
   O2381      1.0     0.467825     0.437763     0.266666    Uiso  ? O
   O2382      1.0     0.454049     0.389907     0.273697    Uiso  ? O
   O2383      1.0     0.498161     0.407173     0.326068    Uiso  ? O
   O2384      1.0     0.465548     0.421031     0.354413    Uiso  ? O
   O2385      1.0     0.483816     0.439966     0.364750    Uiso  ? O
   O2386      1.0     0.465464     0.398192     0.339665    Uiso  ? O
   O2387      1.0     0.476908     0.404011     0.355134    Uiso  ? O
   O2388      1.0     0.486478     0.435673     0.344414    Uiso  ? O
   O2389      1.0     0.490899     0.415942     0.344556    Uiso  ? O
   O2390      1.0     0.475412     0.397867     0.322847    Uiso  ? O
   O2391      1.0     0.451026     0.435298     0.349623    Uiso  ? O
   O2392      1.0     0.492509     0.426695     0.314641    Uiso  ? O
   O2393      1.0     0.448882     0.409538     0.337515    Uiso  ? O
   O2394      1.0     0.483018     0.442279     0.323545    Uiso  ? O
   O2395      1.0     0.448501     0.401487     0.318296    Uiso  ? O
   O2396      1.0     0.448786     0.427042     0.325729    Uiso  ? O
   O2397      1.0     0.449993     0.433227     0.379590    Uiso  ? O
   O2398      1.0     0.448330     0.412692     0.408777    Uiso  ? O
   O2399      1.0     0.498645     0.416360     0.408634    Uiso  ? O
   O2400      1.0     0.490309     0.433441     0.387609    Uiso  ? O
   O2401      1.0     0.464173     0.419571     0.393175    Uiso  ? O
   O2402      1.0     0.477624     0.388292     0.403662    Uiso  ? O
   O2403      1.0     0.479767     0.407471     0.389020    Uiso  ? O
   O2404      1.0     0.483873     0.401813     0.416572    Uiso  ? O
   O2405      1.0     0.465268     0.403945     0.375189    Uiso  ? O
   O2406      1.0     0.469411     0.429302     0.373259    Uiso  ? O
   O2407      1.0     0.478186     0.430218     0.404317    Uiso  ? O
   O2408      1.0     0.474418     0.429116     0.424273    Uiso  ? O
   O2409      1.0     0.473377     0.431658     0.454198    Uiso  ? O
   O2410      1.0     0.479647     0.395711     0.455946    Uiso  ? O
   O2411      1.0     0.456537     0.436909     0.429205    Uiso  ? O
   O2412      1.0     0.457662     0.420833     0.457954    Uiso  ? O
   O2413      1.0     0.452042     0.442395     0.447572    Uiso  ? O
   O2414      1.0     0.465108     0.412490     0.422635    Uiso  ? O
   O2415      1.0     0.486054     0.425231     0.439594    Uiso  ? O
   O2416      1.0     0.459526     0.389846     0.445827    Uiso  ? O
   O2417      1.0     0.452665     0.408387     0.440334    Uiso  ? O
   O2418      1.0     0.488496     0.404324     0.437752    Uiso  ? O
   O2419      1.0     0.489803     0.429533     0.471979    Uiso  ? O
   O2420      1.0     0.452039     0.403733     0.494681    Uiso  ? O
   O2421      1.0     0.496946     0.404072     0.484736    Uiso  ? O
   O2422      1.0     0.468140     0.432004     0.479094    Uiso  ? O
   O2423      1.0     0.462586     0.426182     0.511551    Uiso  ? O
   O2424      1.0     0.490618     0.427395     0.511962    Uiso  ? O
   O2425      1.0     0.450656     0.423153     0.488257    Uiso  ? O
   O2426      1.0     0.474527     0.397440     0.502942    Uiso  ? O
   O2427      1.0     0.476600     0.407922     0.485614    Uiso  ? O
   O2428      1.0     0.492481     0.404469     0.509022    Uiso  ? O
   O2429      1.0     0.459923     0.407235     0.514066    Uiso  ? O
   O2430      1.0     0.459762     0.398831     0.475600    Uiso  ? O
   O2431      1.0     0.497372     0.437143     0.489451    Uiso  ? O
   O2432      1.0     0.472289     0.387888     0.522444    Uiso  ? O
   O2433      1.0     0.478883     0.442731     0.495151    Uiso  ? O
   O2434      1.0     0.481304     0.442658     0.524134    Uiso  ? O
   O2435      1.0     0.453035     0.399483     0.567139    Uiso  ? O
   O2436      1.0     0.464105     0.415875     0.553308    Uiso  ? O
   O2437      1.0     0.455645     0.389686     0.535111    Uiso  ? O
   O2438      1.0     0.455444     0.411327     0.535892    Uiso  ? O
   O2439      1.0     0.489318     0.430027     0.562110    Uiso  ? O
   O2440      1.0     0.493271     0.408212     0.569678    Uiso  ? O
   O2441      1.0     0.478567     0.402123     0.557516    Uiso  ? O
   O2442      1.0     0.461587     0.433041     0.568748    Uiso  ? O
   O2443      1.0     0.479015     0.404604     0.534659    Uiso  ? O
   O2444      1.0     0.498111     0.408869     0.538323    Uiso  ? O
   O2445      1.0     0.480887     0.431110     0.603840    Uiso  ? O
   O2446      1.0     0.449827     0.390858     0.626661    Uiso  ? O
   O2447      1.0     0.486393     0.416324     0.620418    Uiso  ? O
   O2448      1.0     0.480957     0.419480     0.581946    Uiso  ? O
   O2449      1.0     0.470170     0.428827     0.627482    Uiso  ? O
   O2450      1.0     0.499976     0.435483     0.592159    Uiso  ? O
   O2451      1.0     0.448509     0.428781     0.630181    Uiso  ? O
   O2452      1.0     0.474634     0.401177     0.623381    Uiso  ? O
   O2453      1.0     0.455323     0.426298     0.594171    Uiso  ? O
   O2454      1.0     0.485670     0.395337     0.589437    Uiso  ? O
   O2455      1.0     0.488951     0.434873     0.624539    Uiso  ? O
   O2456      1.0     0.461702     0.409603     0.582497    Uiso  ? O
   O2457      1.0     0.459904     0.390422     0.591658    Uiso  ? O
   O2458      1.0     0.456128     0.440491     0.614917    Uiso  ? O
   O2459      1.0     0.457573     0.412374     0.631010    Uiso  ? O
   O2460      1.0     0.464741     0.395093     0.640209    Uiso  ? O
   O2461      1.0     0.499638     0.420642     0.636539    Uiso  ? O
   O2462      1.0     0.486245     0.439143     0.686281    Uiso  ? O
   O2463      1.0     0.451285     0.438309     0.729072    Uiso  ? O
   O2464      1.0     0.484895     0.431000     0.705793    Uiso  ? O
   O2465      1.0     0.451017     0.412152     0.712067    Uiso  ? O
   O2466      1.0     0.483152     0.401010     0.706522    Uiso  ? O
   O2467      1.0     0.449277     0.443441     0.693307    Uiso  ? O
   O2468      1.0     0.493457     0.417620     0.721323    Uiso  ? O
   O2469      1.0     0.484278     0.423717     0.739552    Uiso  ? O
   O2470      1.0     0.477312     0.405745     0.741658    Uiso  ? O
   O2471      1.0     0.461177     0.407495     0.809190    Uiso  ? O
   O2472      1.0     0.466467     0.415382     0.832151    Uiso  ? O
   O2473      1.0     0.490933     0.413016     0.819416    Uiso  ? O
   O2474      1.0     0.454682     0.425703     0.843935    Uiso  ? O
   O2475      1.0     0.463195     0.394396     0.794509    Uiso  ? O
   O2476      1.0     0.482551     0.398013     0.893466    Uiso  ? O
   O2477      1.0     0.485750     0.460511     0.148733    Uiso  ? O
   O2478      1.0     0.492270     0.453586     0.112948    Uiso  ? O
   O2479      1.0     0.459890     0.449860     0.145993    Uiso  ? O
   O2480      1.0     0.459598     0.480883     0.137641    Uiso  ? O
   O2481      1.0     0.492020     0.487172     0.110841    Uiso  ? O
   O2482      1.0     0.475207     0.478432     0.150432    Uiso  ? O
   O2483      1.0     0.469714     0.498094     0.128336    Uiso  ? O
   O2484      1.0     0.472724     0.482869     0.115833    Uiso  ? O
   O2485      1.0     0.448638     0.456091     0.128442    Uiso  ? O
   O2486      1.0     0.454370     0.473901     0.116512    Uiso  ? O
   O2487      1.0     0.468656     0.448613     0.120897    Uiso  ? O
   O2488      1.0     0.471966     0.463093     0.106872    Uiso  ? O
   O2489      1.0     0.493328     0.484816     0.140831    Uiso  ? O
   O2490      1.0     0.479258     0.467455     0.126478    Uiso  ? O
   O2491      1.0     0.451739     0.457269     0.106617    Uiso  ? O
   O2492      1.0     0.449249     0.494766     0.128463    Uiso  ? O
   O2493      1.0     0.486902     0.468267     0.178647    Uiso  ? O
   O2494      1.0     0.462192     0.466837     0.198910    Uiso  ? O
   O2495      1.0     0.462079     0.489418     0.161428    Uiso  ? O
   O2496      1.0     0.497766     0.481319     0.190304    Uiso  ? O
   O2497      1.0     0.463219     0.460731     0.164880    Uiso  ? O
   O2498      1.0     0.486016     0.452661     0.191954    Uiso  ? O
   O2499      1.0     0.468607     0.479336     0.179468    Uiso  ? O
   O2500      1.0     0.461216     0.497870     0.199653    Uiso  ? O
   O2501      1.0     0.459802     0.446307     0.192288    Uiso  ? O
   O2502      1.0     0.449409     0.497680     0.177697    Uiso  ? O
   O2503      1.0     0.474265     0.444568     0.172769    Uiso  ? O
   O2504      1.0     0.498027     0.459259     0.234706    Uiso  ? O
   O2505      1.0     0.493686     0.496163     0.240638    Uiso  ? O
   O2506      1.0     0.486564     0.456470     0.219473    Uiso  ? O
   O2507      1.0     0.462860     0.475646     0.234745    Uiso  ? O
   O2508      1.0     0.476000     0.487015     0.246925    Uiso  ? O
   O2509      1.0     0.464808     0.461468     0.220366    Uiso  ? O
   O2510      1.0     0.489237     0.461742     0.255663    Uiso  ? O
   O2511      1.0     0.453677     0.494172     0.218587    Uiso  ? O
   O2512      1.0     0.449725     0.464583     0.245587    Uiso  ? O
   O2513      1.0     0.463985     0.455388     0.256320    Uiso  ? O
   O2514      1.0     0.453605     0.471624     0.295510    Uiso  ? O
   O2515      1.0     0.492752     0.471002     0.304938    Uiso  ? O
   O2516      1.0     0.488168     0.476691     0.275957    Uiso  ? O
   O2517      1.0     0.466603     0.449695     0.285591    Uiso  ? O
   O2518      1.0     0.473001     0.472972     0.263351    Uiso  ? O
   O2519      1.0     0.457149     0.483643     0.265418    Uiso  ? O
   O2520      1.0     0.482731     0.497432     0.302617    Uiso  ? O
   O2521      1.0     0.476840     0.478872     0.292643    Uiso  ? O
   O2522      1.0     0.496859     0.495503     0.270284    Uiso  ? O
   O2523      1.0     0.475852     0.459291     0.313010    Uiso  ? O
   O2524      1.0     0.449416     0.459477     0.279352    Uiso  ? O
   O2525      1.0     0.452134     0.448034     0.302404    Uiso  ? O
   O2526      1.0     0.486146     0.450725     0.288861    Uiso  ? O
   O2527      1.0     0.463765     0.494371     0.282471    Uiso  ? O
   O2528      1.0     0.479500     0.475448     0.326626    Uiso  ? O
   O2529      1.0     0.464420     0.466764     0.356392    Uiso  ? O
   O2530      1.0     0.491283     0.473174     0.347316    Uiso  ? O
   O2531      1.0     0.475382     0.489614     0.344035    Uiso  ? O
   O2532      1.0     0.452862     0.449693     0.329826    Uiso  ? O
   O2533      1.0     0.459786     0.480239     0.327004    Uiso  ? O
   O2534      1.0     0.453809     0.479903     0.345583    Uiso  ? O
   O2535      1.0     0.455993     0.463226     0.316389    Uiso  ? O
   O2536      1.0     0.493091     0.459859     0.363619    Uiso  ? O
   O2537      1.0     0.466395     0.449238     0.345618    Uiso  ? O
   O2538      1.0     0.496595     0.486016     0.318144    Uiso  ? O
   O2539      1.0     0.485295     0.475551     0.394845    Uiso  ? O
   O2540      1.0     0.475587     0.492252     0.392705    Uiso  ? O
   O2541      1.0     0.463591     0.480710     0.382984    Uiso  ? O
   O2542      1.0     0.494259     0.498350     0.407993    Uiso  ? O
   O2543      1.0     0.469281     0.448860     0.404975    Uiso  ? O
   O2544      1.0     0.476473     0.457699     0.386872    Uiso  ? O
   O2545      1.0     0.478200     0.496288     0.367061    Uiso  ? O
   O2546      1.0     0.462742     0.453334     0.372423    Uiso  ? O
   O2547      1.0     0.456717     0.471298     0.401276    Uiso  ? O
   O2548      1.0     0.479603     0.476789     0.369454    Uiso  ? O
   O2549      1.0     0.465813     0.482877     0.419372    Uiso  ? O
   O2550      1.0     0.499234     0.475264     0.378667    Uiso  ? O
   O2551      1.0     0.497612     0.447625     0.419792    Uiso  ? O
   O2552      1.0     0.480365     0.481421     0.432321    Uiso  ? O
   O2553      1.0     0.491527     0.462192     0.465540    Uiso  ? O
   O2554      1.0     0.463417     0.489003     0.455132    Uiso  ? O
   O2555      1.0     0.496507     0.473473     0.422648    Uiso  ? O
   O2556      1.0     0.480203     0.472249     0.451273    Uiso  ? O
   O2557      1.0     0.462101     0.460586     0.446589    Uiso  ? O
   O2558      1.0     0.487361     0.448393     0.437308    Uiso  ? O
   O2559      1.0     0.453037     0.472002     0.432719    Uiso  ? O
   O2560      1.0     0.469575     0.454352     0.425999    Uiso  ? O
   O2561      1.0     0.449672     0.481141     0.469329    Uiso  ? O
   O2562      1.0     0.480626     0.485821     0.467495    Uiso  ? O
   O2563      1.0     0.498905     0.444308     0.458168    Uiso  ? O
   O2564      1.0     0.490345     0.499635     0.443800    Uiso  ? O
   O2565      1.0     0.464299     0.445643     0.464905    Uiso  ? O
   O2566      1.0     0.467231     0.466874     0.470013    Uiso  ? O
   O2567      1.0     0.478309     0.482248     0.501642    Uiso  ? O
   O2568      1.0     0.494026     0.458428     0.520958    Uiso  ? O
   O2569      1.0     0.451836     0.453429     0.490706    Uiso  ? O
   O2570      1.0     0.456843     0.480543     0.489499    Uiso  ? O
   O2571      1.0     0.489581     0.462675     0.486722    Uiso  ? O
   O2572      1.0     0.453541     0.453826     0.522653    Uiso  ? O
   O2573      1.0     0.461813     0.490094     0.511044    Uiso  ? O
   O2574      1.0     0.493403     0.491700     0.512291    Uiso  ? O
   O2575      1.0     0.471387     0.461938     0.493818    Uiso  ? O
   O2576      1.0     0.476026     0.496264     0.486109    Uiso  ? O
   O2577      1.0     0.478968     0.465791     0.542527    Uiso  ? O
   O2578      1.0     0.483235     0.488837     0.547841    Uiso  ? O
   O2579      1.0     0.472360     0.464366     0.564061    Uiso  ? O
   O2580      1.0     0.486153     0.483679     0.568570    Uiso  ? O
   O2581      1.0     0.457937     0.450894     0.559788    Uiso  ? O
   O2582      1.0     0.492702     0.463049     0.569498    Uiso  ? O
   O2583      1.0     0.471007     0.488949     0.531085    Uiso  ? O
   O2584      1.0     0.466801     0.487996     0.562893    Uiso  ? O
   O2585      1.0     0.461229     0.477004     0.544587    Uiso  ? O
   O2586      1.0     0.465735     0.448268     0.538281    Uiso  ? O
   O2587      1.0     0.485679     0.445505     0.578378    Uiso  ? O
   O2588      1.0     0.485667     0.447266     0.549428    Uiso  ? O
   O2589      1.0     0.488584     0.478907     0.527198    Uiso  ? O
   O2590      1.0     0.499611     0.479695     0.544190    Uiso  ? O
   O2591      1.0     0.467676     0.485941     0.609086    Uiso  ? O
   O2592      1.0     0.467388     0.462855     0.583469    Uiso  ? O
   O2593      1.0     0.448825     0.471009     0.624173    Uiso  ? O
   O2594      1.0     0.481876     0.450963     0.602816    Uiso  ? O
   O2595      1.0     0.484789     0.466925     0.591478    Uiso  ? O
   O2596      1.0     0.487096     0.464772     0.621739    Uiso  ? O
   O2597      1.0     0.477163     0.496311     0.624732    Uiso  ? O
   O2598      1.0     0.493725     0.484284     0.627395    Uiso  ? O
   O2599      1.0     0.453009     0.497889     0.618808    Uiso  ? O
   O2600      1.0     0.455255     0.447444     0.593074    Uiso  ? O
   O2601      1.0     0.465180     0.465157     0.614227    Uiso  ? O
   O2602      1.0     0.455068     0.473900     0.598108    Uiso  ? O
   O2603      1.0     0.488679     0.478015     0.607432    Uiso  ? O
   O2604      1.0     0.474138     0.448423     0.622363    Uiso  ? O
   O2605      1.0     0.474303     0.489901     0.589394    Uiso  ? O
   O2606      1.0     0.494658     0.487284     0.587432    Uiso  ? O
   O2607      1.0     0.457833     0.482916     0.580909    Uiso  ? O
   O2608      1.0     0.466322     0.464234     0.635935    Uiso  ? O
   O2609      1.0     0.460225     0.444508     0.637148    Uiso  ? O
   O2610      1.0     0.498640     0.447798     0.635678    Uiso  ? O
   O2611      1.0     0.489766     0.451528     0.705190    Uiso  ? O
   O2612      1.0     0.487157     0.467631     0.688893    Uiso  ? O
   O2613      1.0     0.470988     0.485375     0.729169    Uiso  ? O
   O2614      1.0     0.473495     0.482167     0.709436    Uiso  ? O
   O2615      1.0     0.486186     0.489957     0.689201    Uiso  ? O
   O2616      1.0     0.496809     0.462072     0.726242    Uiso  ? O
   O2617      1.0     0.479869     0.459553     0.736541    Uiso  ? O
   O2618      1.0     0.488212     0.491147     0.738958    Uiso  ? O
   O2619      1.0     0.460065     0.499917     0.790998    Uiso  ? O
   O2620      1.0     0.460687     0.453975     0.792196    Uiso  ? O
   O2621      1.0     0.456011     0.488106     0.842363    Uiso  ? O
   O2622      1.0     0.475497     0.452279     0.806182    Uiso  ? O
   O2623      1.0     0.474575     0.496027     0.808552    Uiso  ? O
   O2624      1.0     0.449257     0.464151     0.814757    Uiso  ? O
   O2625      1.0     0.498684     0.482437     0.841090    Uiso  ? O
   O2626      1.0     0.472448     0.484701     0.829861    Uiso  ? O
   O2627      1.0     0.450988     0.469044     0.843241    Uiso  ? O
   O2628      1.0     0.499423     0.453775     0.841994    Uiso  ? O
   O2629      1.0     0.498665     0.472719     0.794059    Uiso  ? O
   O2630      1.0     0.487486     0.462481     0.893124    Uiso  ? O
   O2631      1.0     0.486961     0.497894     0.895072    Uiso  ? O
   O2632      1.0     0.477860     0.506176     0.111091    Uiso  ? O
   O2633      1.0     0.470223     0.524290     0.105401    Uiso  ? O
   O2634      1.0     0.453658     0.535826     0.117460    Uiso  ? O
   O2635      1.0     0.466695     0.506000     0.147571    Uiso  ? O
   O2636      1.0     0.493274     0.546150     0.122910    Uiso  ? O
   O2637      1.0     0.488531     0.529915     0.137979    Uiso  ? O
   O2638      1.0     0.457125     0.513291     0.118740    Uiso  ? O
   O2639      1.0     0.471615     0.523347     0.127451    Uiso  ? O
   O2640      1.0     0.452717     0.551663     0.147011    Uiso  ? O
   O2641      1.0     0.471528     0.540988     0.137830    Uiso  ? O
   O2642      1.0     0.474212     0.540130     0.116326    Uiso  ? O
   O2643      1.0     0.491143     0.501111     0.128157    Uiso  ? O
   O2644      1.0     0.491216     0.525365     0.115434    Uiso  ? O
   O2645      1.0     0.448566     0.552659     0.126896    Uiso  ? O
   O2646      1.0     0.452750     0.530552     0.137144    Uiso  ? O
   O2647      1.0     0.467801     0.549041     0.205881    Uiso  ? O
   O2648      1.0     0.464481     0.521134     0.187631    Uiso  ? O
   O2649      1.0     0.478769     0.521494     0.202541    Uiso  ? O
   O2650      1.0     0.463686     0.543881     0.177306    Uiso  ? O
   O2651      1.0     0.480787     0.540680     0.193862    Uiso  ? O
   O2652      1.0     0.452045     0.534926     0.204350    Uiso  ? O
   O2653      1.0     0.494568     0.510153     0.154108    Uiso  ? O
   O2654      1.0     0.487413     0.540711     0.159019    Uiso  ? O
   O2655      1.0     0.496171     0.540272     0.179905    Uiso  ? O
   O2656      1.0     0.471778     0.507733     0.174686    Uiso  ? O
   O2657      1.0     0.464771     0.536573     0.157717    Uiso  ? O
   O2658      1.0     0.477076     0.519219     0.159396    Uiso  ? O
   O2659      1.0     0.488924     0.500595     0.187406    Uiso  ? O
   O2660      1.0     0.448942     0.521217     0.172053    Uiso  ? O
   O2661      1.0     0.494804     0.551038     0.204501    Uiso  ? O
   O2662      1.0     0.494533     0.507976     0.205510    Uiso  ? O
   O2663      1.0     0.495871     0.533261     0.235645    Uiso  ? O
   O2664      1.0     0.477106     0.537458     0.236065    Uiso  ? O
   O2665      1.0     0.498984     0.529576     0.255026    Uiso  ? O
   O2666      1.0     0.472635     0.554402     0.225827    Uiso  ? O
   O2667      1.0     0.470657     0.521788     0.221632    Uiso  ? O
   O2668      1.0     0.485232     0.546879     0.253991    Uiso  ? O
   O2669      1.0     0.451350     0.544521     0.243034    Uiso  ? O
   O2670      1.0     0.450665     0.515732     0.222798    Uiso  ? O
   O2671      1.0     0.465583     0.520508     0.249166    Uiso  ? O
   O2672      1.0     0.465079     0.501040     0.257696    Uiso  ? O
   O2673      1.0     0.485248     0.506115     0.224232    Uiso  ? O
   O2674      1.0     0.498296     0.508982     0.254996    Uiso  ? O
   O2675      1.0     0.455315     0.547280     0.293961    Uiso  ? O
   O2676      1.0     0.479240     0.505280     0.272184    Uiso  ? O
   O2677      1.0     0.470560     0.515008     0.304718    Uiso  ? O
   O2678      1.0     0.454482     0.527142     0.313190    Uiso  ? O
   O2679      1.0     0.477976     0.536791     0.273413    Uiso  ? O
   O2680      1.0     0.458491     0.541143     0.276321    Uiso  ? O
   O2681      1.0     0.485357     0.552573     0.284595    Uiso  ? O
   O2682      1.0     0.475707     0.541981     0.301506    Uiso  ? O
   O2683      1.0     0.480854     0.521591     0.260507    Uiso  ? O
   O2684      1.0     0.482368     0.525997     0.289696    Uiso  ? O
   O2685      1.0     0.465954     0.554626     0.260702    Uiso  ? O
   O2686      1.0     0.458894     0.506440     0.322640    Uiso  ? O
   O2687      1.0     0.473212     0.544676     0.360613    Uiso  ? O
   O2688      1.0     0.497814     0.548706     0.330254    Uiso  ? O
   O2689      1.0     0.467170     0.524407     0.362616    Uiso  ? O
   O2690      1.0     0.475136     0.524279     0.326948    Uiso  ? O
   O2691      1.0     0.452098     0.548214     0.330323    Uiso  ? O
   O2692      1.0     0.494686     0.506179     0.334154    Uiso  ? O
   O2693      1.0     0.489044     0.528486     0.344409    Uiso  ? O
   O2694      1.0     0.476891     0.510945     0.348552    Uiso  ? O
   O2695      1.0     0.488251     0.536830     0.317778    Uiso  ? O
   O2696      1.0     0.456753     0.529336     0.333722    Uiso  ? O
   O2697      1.0     0.479998     0.546730     0.341611    Uiso  ? O
   O2698      1.0     0.451574     0.500192     0.356422    Uiso  ? O
   O2699      1.0     0.477537     0.500765     0.326012    Uiso  ? O
   O2700      1.0     0.481456     0.542040     0.405697    Uiso  ? O
   O2701      1.0     0.464911     0.500480     0.408630    Uiso  ? O
   O2702      1.0     0.499194     0.540705     0.385547    Uiso  ? O
   O2703      1.0     0.488801     0.507510     0.386079    Uiso  ? O
   O2704      1.0     0.464574     0.533566     0.394477    Uiso  ? O
   O2705      1.0     0.460729     0.505510     0.374897    Uiso  ? O
   O2706      1.0     0.481217     0.536342     0.379709    Uiso  ? O
   O2707      1.0     0.451924     0.513816     0.418481    Uiso  ? O
   O2708      1.0     0.492544     0.525220     0.410462    Uiso  ? O
   O2709      1.0     0.474968     0.517031     0.400776    Uiso  ? O
   O2710      1.0     0.488887     0.519182     0.369946    Uiso  ? O
   O2711      1.0     0.471074     0.524653     0.448813    Uiso  ? O
   O2712      1.0     0.451988     0.505556     0.461808    Uiso  ? O
   O2713      1.0     0.486442     0.522969     0.433592    Uiso  ? O
   O2714      1.0     0.498052     0.530706     0.450091    Uiso  ? O
   O2715      1.0     0.476070     0.508125     0.458301    Uiso  ? O
   O2716      1.0     0.482455     0.505195     0.423705    Uiso  ? O
   O2717      1.0     0.495230     0.509502     0.463559    Uiso  ? O
   O2718      1.0     0.484518     0.550315     0.473353    Uiso  ? O
   O2719      1.0     0.471709     0.542926     0.456581    Uiso  ? O
   O2720      1.0     0.480305     0.545033     0.426903    Uiso  ? O
   O2721      1.0     0.487823     0.547919     0.445718    Uiso  ? O
   O2722      1.0     0.464769     0.528657     0.427014    Uiso  ? O
   O2723      1.0     0.467851     0.500292     0.438579    Uiso  ? O
   O2724      1.0     0.448112     0.527731     0.445943    Uiso  ? O
   O2725      1.0     0.448344     0.545643     0.426341    Uiso  ? O
   O2726      1.0     0.495629     0.529215     0.471994    Uiso  ? O
   O2727      1.0     0.484939     0.512349     0.493941    Uiso  ? O
   O2728      1.0     0.456530     0.509397     0.504337    Uiso  ? O
   O2729      1.0     0.460964     0.506488     0.479407    Uiso  ? O
   O2730      1.0     0.490405     0.533082     0.512783    Uiso  ? O
   O2731      1.0     0.468833     0.518785     0.523395    Uiso  ? O
   O2732      1.0     0.488318     0.533784     0.492265    Uiso  ? O
   O2733      1.0     0.485392     0.509279     0.515495    Uiso  ? O
   O2734      1.0     0.472041     0.550205     0.503505    Uiso  ? O
   O2735      1.0     0.457295     0.551186     0.517419    Uiso  ? O
   O2736      1.0     0.461672     0.546176     0.484033    Uiso  ? O
   O2737      1.0     0.452699     0.527928     0.489749    Uiso  ? O
   O2738      1.0     0.448806     0.535164     0.526253    Uiso  ? O
   O2739      1.0     0.499358     0.522057     0.526311    Uiso  ? O
   O2740      1.0     0.475931     0.537848     0.527144    Uiso  ? O
   O2741      1.0     0.475231     0.505793     0.565434    Uiso  ? O
   O2742      1.0     0.487644     0.527373     0.575607    Uiso  ? O
   O2743      1.0     0.468222     0.533901     0.573013    Uiso  ? O
   O2744      1.0     0.496298     0.531119     0.556052    Uiso  ? O
   O2745      1.0     0.484631     0.524657     0.541785    Uiso  ? O
   O2746      1.0     0.469487     0.521711     0.555179    Uiso  ? O
   O2747      1.0     0.479219     0.544162     0.557801    Uiso  ? O
   O2748      1.0     0.450405     0.516102     0.534635    Uiso  ? O
   O2749      1.0     0.482960     0.554794     0.574336    Uiso  ? O
   O2750      1.0     0.496605     0.501231     0.568445    Uiso  ? O
   O2751      1.0     0.448392     0.518955     0.556486    Uiso  ? O
   O2752      1.0     0.487987     0.504487     0.607916    Uiso  ? O
   O2753      1.0     0.449294     0.539736     0.625872    Uiso  ? O
   O2754      1.0     0.484138     0.536607     0.610035    Uiso  ? O
   O2755      1.0     0.469012     0.509037     0.585046    Uiso  ? O
   O2756      1.0     0.491034     0.552884     0.625804    Uiso  ? O
   O2757      1.0     0.466083     0.547204     0.588355    Uiso  ? O
   O2758      1.0     0.477539     0.538182     0.629911    Uiso  ? O
   O2759      1.0     0.459458     0.547519     0.608700    Uiso  ? O
   O2760      1.0     0.480605     0.555982     0.602087    Uiso  ? O
   O2761      1.0     0.492338     0.540333     0.588940    Uiso  ? O
   O2762      1.0     0.468170     0.555161     0.623998    Uiso  ? O
   O2763      1.0     0.484531     0.520713     0.594999    Uiso  ? O
   O2764      1.0     0.499213     0.521831     0.617370    Uiso  ? O
   O2765      1.0     0.459233     0.545832     0.642076    Uiso  ? O
   O2766      1.0     0.465692     0.507986     0.636934    Uiso  ? O
   O2767      1.0     0.497652     0.512826     0.638668    Uiso  ? O
   O2768      1.0     0.495915     0.532928     0.636425    Uiso  ? O
   O2769      1.0     0.482537     0.537473     0.737765    Uiso  ? O
   O2770      1.0     0.490915     0.523314     0.693396    Uiso  ? O
   O2771      1.0     0.487732     0.542212     0.697653    Uiso  ? O
   O2772      1.0     0.489627     0.515608     0.735647    Uiso  ? O
   O2773      1.0     0.472097     0.533074     0.711308    Uiso  ? O
   O2774      1.0     0.458965     0.545822     0.795751    Uiso  ? O
   O2775      1.0     0.496469     0.533437     0.795461    Uiso  ? O
   O2776      1.0     0.495952     0.508739     0.841531    Uiso  ? O
   O2777      1.0     0.459592     0.538749     0.842774    Uiso  ? O
   O2778      1.0     0.493651     0.527279     0.834128    Uiso  ? O
   O2779      1.0     0.457932     0.502560     0.830046    Uiso  ? O
   O2780      1.0     0.455720     0.515502     0.846706    Uiso  ? O
   O2781      1.0     0.461335     0.522158     0.796419    Uiso  ? O
   O2782      1.0     0.491364     0.500729     0.823127    Uiso  ? O
   O2783      1.0     0.486809     0.518844     0.895300    Uiso  ? O
   O2784      1.0     0.484885     0.539266     0.898277    Uiso  ? O
   O2785      1.0     0.451146     0.569945     0.117606    Uiso  ? O
   O2786      1.0     0.496231     0.595883     0.126085    Uiso  ? O
   O2787      1.0     0.495540     0.576937     0.108849    Uiso  ? O
   O2788      1.0     0.496586     0.569555     0.145526    Uiso  ? O
   O2789      1.0     0.476606     0.610396     0.133254    Uiso  ? O
   O2790      1.0     0.467547     0.557194     0.125170    Uiso  ? O
   O2791      1.0     0.461187     0.597769     0.138297    Uiso  ? O
   O2792      1.0     0.489499     0.566553     0.126504    Uiso  ? O
   O2793      1.0     0.449271     0.579209     0.141517    Uiso  ? O
   O2794      1.0     0.490880     0.557622     0.106979    Uiso  ? O
   O2795      1.0     0.465388     0.572040     0.152239    Uiso  ? O
   O2796      1.0     0.454406     0.586487     0.103538    Uiso  ? O
   O2797      1.0     0.470732     0.571212     0.108153    Uiso  ? O
   O2798      1.0     0.469435     0.576172     0.132242    Uiso  ? O
   O2799      1.0     0.487903     0.603432     0.103075    Uiso  ? O
   O2800      1.0     0.488501     0.577973     0.198559    Uiso  ? O
   O2801      1.0     0.483955     0.568417     0.174269    Uiso  ? O
   O2802      1.0     0.466368     0.570063     0.200886    Uiso  ? O
   O2803      1.0     0.466302     0.562166     0.182901    Uiso  ? O
   O2804      1.0     0.480438     0.559447     0.156622    Uiso  ? O
   O2805      1.0     0.492186     0.594557     0.179326    Uiso  ? O
   O2806      1.0     0.452950     0.582703     0.175708    Uiso  ? O
   O2807      1.0     0.474904     0.586568     0.167620    Uiso  ? O
   O2808      1.0     0.475151     0.605352     0.175094    Uiso  ? O
   O2809      1.0     0.487199     0.594342     0.155750    Uiso  ? O
   O2810      1.0     0.454392     0.594685     0.158274    Uiso  ? O
   O2811      1.0     0.452960     0.574383     0.250739    Uiso  ? O
   O2812      1.0     0.474151     0.593261     0.249626    Uiso  ? O
   O2813      1.0     0.484446     0.582953     0.220409    Uiso  ? O
   O2814      1.0     0.492652     0.602216     0.245993    Uiso  ? O
   O2815      1.0     0.463262     0.605501     0.236101    Uiso  ? O
   O2816      1.0     0.491386     0.566268     0.249819    Uiso  ? O
   O2817      1.0     0.489528     0.564501     0.229404    Uiso  ? O
   O2818      1.0     0.463170     0.586473     0.215514    Uiso  ? O
   O2819      1.0     0.462264     0.607621     0.210297    Uiso  ? O
   O2820      1.0     0.458324     0.569888     0.230035    Uiso  ? O
   O2821      1.0     0.498209     0.596100     0.227330    Uiso  ? O
   O2822      1.0     0.473362     0.574234     0.253926    Uiso  ? O
   O2823      1.0     0.476791     0.611863     0.222816    Uiso  ? O
   O2824      1.0     0.464686     0.571768     0.305327    Uiso  ? O
   O2825      1.0     0.482611     0.588919     0.275219    Uiso  ? O
   O2826      1.0     0.497752     0.583516     0.288120    Uiso  ? O
   O2827      1.0     0.482392     0.593054     0.304805    Uiso  ? O
   O2828      1.0     0.464252     0.604252     0.264740    Uiso  ? O
   O2829      1.0     0.448790     0.575349     0.277503    Uiso  ? O
   O2830      1.0     0.485594     0.612151     0.285465    Uiso  ? O
   O2831      1.0     0.449478     0.588323     0.310527    Uiso  ? O
   O2832      1.0     0.486675     0.571889     0.301516    Uiso  ? O
   O2833      1.0     0.452835     0.607276     0.283129    Uiso  ? O
   O2834      1.0     0.467651     0.565785     0.284671    Uiso  ? O
   O2835      1.0     0.450142     0.590953     0.261625    Uiso  ? O
   O2836      1.0     0.466249     0.608069     0.297727    Uiso  ? O
   O2837      1.0     0.488473     0.572761     0.347298    Uiso  ? O
   O2838      1.0     0.460014     0.599951     0.339564    Uiso  ? O
   O2839      1.0     0.472574     0.573091     0.333993    Uiso  ? O
   O2840      1.0     0.482789     0.570953     0.366028    Uiso  ? O
   O2841      1.0     0.494972     0.590983     0.341433    Uiso  ? O
   O2842      1.0     0.453699     0.578790     0.339555    Uiso  ? O
   O2843      1.0     0.449336     0.561845     0.351385    Uiso  ? O
   O2844      1.0     0.459106     0.604443     0.320093    Uiso  ? O
   O2845      1.0     0.473181     0.609850     0.352083    Uiso  ? O
   O2846      1.0     0.488352     0.583657     0.322460    Uiso  ? O
   O2847      1.0     0.489103     0.610012     0.339474    Uiso  ? O
   O2848      1.0     0.468271     0.557962     0.321043    Uiso  ? O
   O2849      1.0     0.498843     0.556233     0.369625    Uiso  ? O
   O2850      1.0     0.456698     0.557652     0.389095    Uiso  ? O
   O2851      1.0     0.448621     0.575544     0.380118    Uiso  ? O
   O2852      1.0     0.476924     0.606209     0.410122    Uiso  ? O
   O2853      1.0     0.456563     0.604130     0.395839    Uiso  ? O
   O2854      1.0     0.482461     0.588729     0.377197    Uiso  ? O
   O2855      1.0     0.492718     0.558362     0.395758    Uiso  ? O
   O2856      1.0     0.464828     0.586379     0.387583    Uiso  ? O
   O2857      1.0     0.463719     0.561975     0.368054    Uiso  ? O
   O2858      1.0     0.453173     0.602623     0.415885    Uiso  ? O
   O2859      1.0     0.461208     0.571705     0.404608    Uiso  ? O
   O2860      1.0     0.497333     0.578522     0.387780    Uiso  ? O
   O2861      1.0     0.481204     0.608079     0.371508    Uiso  ? O
   O2862      1.0     0.458672     0.558861     0.454650    Uiso  ? O
   O2863      1.0     0.487062     0.589263     0.469682    Uiso  ? O
   O2864      1.0     0.499161     0.584264     0.439831    Uiso  ? O
   O2865      1.0     0.465454     0.572489     0.438143    Uiso  ? O
   O2866      1.0     0.489724     0.599232     0.450850    Uiso  ? O
   O2867      1.0     0.470368     0.603975     0.441969    Uiso  ? O
   O2868      1.0     0.457999     0.591220     0.432703    Uiso  ? O
   O2869      1.0     0.484971     0.567574     0.445560    Uiso  ? O
   O2870      1.0     0.478836     0.572022     0.466602    Uiso  ? O
   O2871      1.0     0.492595     0.560007     0.420931    Uiso  ? O
   O2872      1.0     0.450152     0.585508     0.466227    Uiso  ? O
   O2873      1.0     0.464877     0.560232     0.421410    Uiso  ? O
   O2874      1.0     0.491720     0.595459     0.420521    Uiso  ? O
   O2875      1.0     0.451597     0.561396     0.475267    Uiso  ? O
   O2876      1.0     0.481356     0.570319     0.504918    Uiso  ? O
   O2877      1.0     0.465097     0.582051     0.505133    Uiso  ? O
   O2878      1.0     0.498558     0.575761     0.492897    Uiso  ? O
   O2879      1.0     0.465490     0.581578     0.481589    Uiso  ? O
   O2880      1.0     0.477962     0.597445     0.510586    Uiso  ? O
   O2881      1.0     0.485380     0.599496     0.489930    Uiso  ? O
   O2882      1.0     0.458730     0.605312     0.511263    Uiso  ? O
   O2883      1.0     0.449102     0.587023     0.515618    Uiso  ? O
   O2884      1.0     0.458723     0.601262     0.477817    Uiso  ? O
   O2885      1.0     0.474817     0.584770     0.540605    Uiso  ? O
   O2886      1.0     0.487308     0.608967     0.564550    Uiso  ? O
   O2887      1.0     0.456510     0.581859     0.533817    Uiso  ? O
   O2888      1.0     0.469998     0.595569     0.558143    Uiso  ? O
   O2889      1.0     0.487847     0.575515     0.553387    Uiso  ? O
   O2890      1.0     0.498741     0.558269     0.536233    Uiso  ? O
   O2891      1.0     0.475967     0.584164     0.573559    Uiso  ? O
   O2892      1.0     0.482562     0.600049     0.530800    Uiso  ? O
   O2893      1.0     0.450746     0.596061     0.565119    Uiso  ? O
   O2894      1.0     0.470141     0.562055     0.553008    Uiso  ? O
   O2895      1.0     0.452078     0.565861     0.560216    Uiso  ? O
   O2896      1.0     0.472205     0.559089     0.531989    Uiso  ? O
   O2897      1.0     0.466625     0.612058     0.576098    Uiso  ? O
   O2898      1.0     0.499645     0.592862     0.559004    Uiso  ? O
   O2899      1.0     0.486491     0.573139     0.527360    Uiso  ? O
   O2900      1.0     0.488364     0.578346     0.591256    Uiso  ? O
   O2901      1.0     0.448266     0.566415     0.610018    Uiso  ? O
   O2902      1.0     0.452633     0.581632     0.624028    Uiso  ? O
   O2903      1.0     0.480676     0.588852     0.626865    Uiso  ? O
   O2904      1.0     0.454187     0.581443     0.593352    Uiso  ? O
   O2905      1.0     0.449436     0.560862     0.628404    Uiso  ? O
   O2906      1.0     0.467720     0.598245     0.612176    Uiso  ? O
   O2907      1.0     0.497938     0.603947     0.581421    Uiso  ? O
   O2908      1.0     0.448336     0.594339     0.609324    Uiso  ? O
   O2909      1.0     0.473215     0.595247     0.591163    Uiso  ? O
   O2910      1.0     0.472786     0.609417     0.631430    Uiso  ? O
   O2911      1.0     0.453988     0.612167     0.623359    Uiso  ? O
   O2912      1.0     0.457967     0.611083     0.597718    Uiso  ? O
   O2913      1.0     0.467231     0.567940     0.580057    Uiso  ? O
   O2914      1.0     0.496963     0.565774     0.639030    Uiso  ? O
   O2915      1.0     0.461175     0.591952     0.639622    Uiso  ? O
   O2916      1.0     0.465844     0.569720     0.638898    Uiso  ? O
   O2917      1.0     0.481109     0.560609     0.691225    Uiso  ? O
   O2918      1.0     0.485132     0.565946     0.733263    Uiso  ? O
   O2919      1.0     0.464157     0.603835     0.728664    Uiso  ? O
   O2920      1.0     0.482040     0.590878     0.730691    Uiso  ? O
   O2921      1.0     0.461193     0.567770     0.792607    Uiso  ? O
   O2922      1.0     0.457866     0.611608     0.792845    Uiso  ? O
   O2923      1.0     0.467248     0.562156     0.834712    Uiso  ? O
   O2924      1.0     0.463059     0.598654     0.819943    Uiso  ? O
   O2925      1.0     0.464510     0.581309     0.838743    Uiso  ? O
   O2926      1.0     0.462095     0.557293     0.816279    Uiso  ? O
   O2927      1.0     0.492358     0.565920     0.819397    Uiso  ? O
   O2928      1.0     0.495360     0.585340     0.826999    Uiso  ? O
   O2929      1.0     0.451094     0.577373     0.812160    Uiso  ? O
   O2930      1.0     0.484462     0.570152     0.890959    Uiso  ? O
   O2931      1.0     0.450428     0.621687     0.100855    Uiso  ? O
   O2932      1.0     0.451969     0.641433     0.109056    Uiso  ? O
   O2933      1.0     0.483342     0.643560     0.113736    Uiso  ? O
   O2934      1.0     0.449391     0.648014     0.148191    Uiso  ? O
   O2935      1.0     0.468396     0.624501     0.148622    Uiso  ? O
   O2936      1.0     0.497589     0.612926     0.139349    Uiso  ? O
   O2937      1.0     0.466427     0.655276     0.113928    Uiso  ? O
   O2938      1.0     0.489372     0.645414     0.132637    Uiso  ? O
   O2939      1.0     0.475403     0.652368     0.146570    Uiso  ? O
   O2940      1.0     0.490477     0.626464     0.124443    Uiso  ? O
   O2941      1.0     0.450640     0.620939     0.138358    Uiso  ? O
   O2942      1.0     0.490111     0.665634     0.117574    Uiso  ? O
   O2943      1.0     0.498078     0.667153     0.136854    Uiso  ? O
   O2944      1.0     0.474780     0.668031     0.130795    Uiso  ? O
   O2945      1.0     0.470907     0.631692     0.166890    Uiso  ? O
   O2946      1.0     0.484695     0.613898     0.157523    Uiso  ? O
   O2947      1.0     0.486290     0.662788     0.164626    Uiso  ? O
   O2948      1.0     0.470724     0.633931     0.196301    Uiso  ? O
   O2949      1.0     0.489486     0.627716     0.197335    Uiso  ? O
   O2950      1.0     0.467719     0.653446     0.191912    Uiso  ? O
   O2951      1.0     0.487243     0.655839     0.188366    Uiso  ? O
   O2952      1.0     0.488513     0.636052     0.155058    Uiso  ? O
   O2953      1.0     0.450814     0.634257     0.164561    Uiso  ? O
   O2954      1.0     0.459241     0.614560     0.180155    Uiso  ? O
   O2955      1.0     0.450070     0.626086     0.195968    Uiso  ? O
   O2956      1.0     0.473090     0.633654     0.257766    Uiso  ? O
   O2957      1.0     0.492305     0.623543     0.217333    Uiso  ? O
   O2958      1.0     0.459552     0.622158     0.248817    Uiso  ? O
   O2959      1.0     0.467772     0.661003     0.211410    Uiso  ? O
   O2960      1.0     0.490570     0.640009     0.250279    Uiso  ? O
   O2961      1.0     0.468197     0.645058     0.228812    Uiso  ? O
   O2962      1.0     0.489908     0.642529     0.228496    Uiso  ? O
   O2963      1.0     0.459320     0.653646     0.245392    Uiso  ? O
   O2964      1.0     0.454562     0.629353     0.227722    Uiso  ? O
   O2965      1.0     0.449543     0.666032     0.215641    Uiso  ? O
   O2966      1.0     0.495718     0.659691     0.246745    Uiso  ? O
   O2967      1.0     0.499716     0.620726     0.250812    Uiso  ? O
   O2968      1.0     0.480512     0.640700     0.287094    Uiso  ? O
   O2969      1.0     0.467967     0.630229     0.299607    Uiso  ? O
   O2970      1.0     0.488732     0.618569     0.305074    Uiso  ? O
   O2971      1.0     0.484299     0.618174     0.264937    Uiso  ? O
   O2972      1.0     0.485272     0.653931     0.272434    Uiso  ? O
   O2973      1.0     0.463941     0.662318     0.262644    Uiso  ? O
   O2974      1.0     0.480282     0.658067     0.297107    Uiso  ? O
   O2975      1.0     0.454271     0.641785     0.292004    Uiso  ? O
   O2976      1.0     0.459674     0.643201     0.271160    Uiso  ? O
   O2977      1.0     0.448063     0.657949     0.301570    Uiso  ? O
   O2978      1.0     0.452590     0.633551     0.319127    Uiso  ? O
   O2979      1.0     0.449026     0.658883     0.322972    Uiso  ? O
   O2980      1.0     0.498460     0.647271     0.347600    Uiso  ? O
   O2981      1.0     0.477557     0.614742     0.322472    Uiso  ? O
   O2982      1.0     0.455354     0.660101     0.360654    Uiso  ? O
   O2983      1.0     0.494700     0.662946     0.334929    Uiso  ? O
   O2984      1.0     0.449739     0.630997     0.338258    Uiso  ? O
   O2985      1.0     0.466168     0.629231     0.348978    Uiso  ? O
   O2986      1.0     0.490019     0.628155     0.361355    Uiso  ? O
   O2987      1.0     0.471592     0.668206     0.349850    Uiso  ? O
   O2988      1.0     0.479216     0.648630     0.356712    Uiso  ? O
   O2989      1.0     0.473472     0.635556     0.320228    Uiso  ? O
   O2990      1.0     0.484284     0.652365     0.319306    Uiso  ? O
   O2991      1.0     0.455460     0.626272     0.366342    Uiso  ? O
   O2992      1.0     0.486048     0.645567     0.376765    Uiso  ? O
   O2993      1.0     0.470049     0.646083     0.389978    Uiso  ? O
   O2994      1.0     0.495000     0.659882     0.394014    Uiso  ? O
   O2995      1.0     0.499043     0.628553     0.379705    Uiso  ? O
   O2996      1.0     0.450664     0.645227     0.374593    Uiso  ? O
   O2997      1.0     0.474283     0.665801     0.394536    Uiso  ? O
   O2998      1.0     0.479512     0.644308     0.408984    Uiso  ? O
   O2999      1.0     0.469358     0.628236     0.418512    Uiso  ? O
   O3000      1.0     0.461817     0.623263     0.385103    Uiso  ? O
   O3001      1.0     0.486037     0.613903     0.391898    Uiso  ? O
   O3002      1.0     0.490742     0.659832     0.419857    Uiso  ? O
   O3003      1.0     0.457208     0.629640     0.444540    Uiso  ? O
   O3004      1.0     0.470363     0.619597     0.456000    Uiso  ? O
   O3005      1.0     0.449711     0.656391     0.462237    Uiso  ? O
   O3006      1.0     0.482749     0.638930     0.441045    Uiso  ? O
   O3007      1.0     0.448157     0.614990     0.430432    Uiso  ? O
   O3008      1.0     0.479339     0.658253     0.448814    Uiso  ? O
   O3009      1.0     0.460849     0.649672     0.445562    Uiso  ? O
   O3010      1.0     0.467818     0.663308     0.466152    Uiso  ? O
   O3011      1.0     0.497033     0.636117     0.456907    Uiso  ? O
   O3012      1.0     0.499721     0.619416     0.443793    Uiso  ? O
   O3013      1.0     0.457125     0.652321     0.423628    Uiso  ? O
   O3014      1.0     0.480790     0.615935     0.430472    Uiso  ? O
   O3015      1.0     0.453220     0.615106     0.465239    Uiso  ? O
   O3016      1.0     0.484371     0.630531     0.470681    Uiso  ? O
   O3017      1.0     0.456434     0.635605     0.520145    Uiso  ? O
   O3018      1.0     0.472877     0.631612     0.507954    Uiso  ? O
   O3019      1.0     0.457459     0.667329     0.511110    Uiso  ? O
   O3020      1.0     0.474186     0.615623     0.481928    Uiso  ? O
   O3021      1.0     0.490020     0.621928     0.509340    Uiso  ? O
   O3022      1.0     0.482836     0.645953     0.497423    Uiso  ? O
   O3023      1.0     0.472924     0.647859     0.480260    Uiso  ? O
   O3024      1.0     0.460528     0.619690     0.497094    Uiso  ? O
   O3025      1.0     0.456333     0.637493     0.487284    Uiso  ? O
   O3026      1.0     0.468508     0.653976     0.522672    Uiso  ? O
   O3027      1.0     0.485101     0.666923     0.497015    Uiso  ? O
   O3028      1.0     0.448467     0.657235     0.495814    Uiso  ? O
   O3029      1.0     0.452538     0.623381     0.536085    Uiso  ? O
   O3030      1.0     0.465292     0.632154     0.570271    Uiso  ? O
   O3031      1.0     0.487095     0.644048     0.527891    Uiso  ? O
   O3032      1.0     0.479687     0.629212     0.537625    Uiso  ? O
   O3033      1.0     0.479507     0.657875     0.559817    Uiso  ? O
   O3034      1.0     0.487047     0.627276     0.570659    Uiso  ? O
   O3035      1.0     0.457505     0.641103     0.549552    Uiso  ? O
   O3036      1.0     0.497993     0.662338     0.527397    Uiso  ? O
   O3037      1.0     0.468848     0.614398     0.526850    Uiso  ? O
   O3038      1.0     0.472268     0.660535     0.578670    Uiso  ? O
   O3039      1.0     0.486659     0.639758     0.554506    Uiso  ? O
   O3040      1.0     0.467017     0.664526     0.541267    Uiso  ? O
   O3041      1.0     0.498800     0.621107     0.536244    Uiso  ? O
   O3042      1.0     0.491333     0.657200     0.585562    Uiso  ? O
   O3043      1.0     0.492640     0.657202     0.626264    Uiso  ? O
   O3044      1.0     0.493473     0.625684     0.628954    Uiso  ? O
   O3045      1.0     0.457660     0.647065     0.582991    Uiso  ? O
   O3046      1.0     0.480742     0.640981     0.622436    Uiso  ? O
   O3047      1.0     0.477438     0.640184     0.599537    Uiso  ? O
   O3048      1.0     0.473204     0.623741     0.614676    Uiso  ? O
   O3049      1.0     0.455822     0.635934     0.623298    Uiso  ? O
   O3050      1.0     0.458696     0.644868     0.604078    Uiso  ? O
   O3051      1.0     0.469001     0.656968     0.621284    Uiso  ? O
   O3052      1.0     0.496705     0.631057     0.587029    Uiso  ? O
   O3053      1.0     0.482828     0.658910     0.604033    Uiso  ? O
   O3054      1.0     0.477178     0.617228     0.592525    Uiso  ? O
   O3055      1.0     0.473569     0.628162     0.636060    Uiso  ? O
   O3056      1.0     0.464968     0.644922     0.638270    Uiso  ? O
   O3057      1.0     0.462741     0.666245     0.638914    Uiso  ? O
   O3058      1.0     0.475853     0.630835     0.738485    Uiso  ? O
   O3059      1.0     0.489928     0.636697     0.726474    Uiso  ? O
   O3060      1.0     0.466683     0.624917     0.720006    Uiso  ? O
   O3061      1.0     0.483362     0.645565     0.688791    Uiso  ? O
   O3062      1.0     0.488282     0.622023     0.695294    Uiso  ? O
   O3063      1.0     0.484671     0.666729     0.695970    Uiso  ? O
   O3064      1.0     0.490638     0.612766     0.724078    Uiso  ? O
   O3065      1.0     0.482480     0.655103     0.740578    Uiso  ? O
   O3066      1.0     0.457770     0.652376     0.837759    Uiso  ? O
   O3067      1.0     0.454846     0.634725     0.827380    Uiso  ? O
   O3068      1.0     0.470764     0.621542     0.804570    Uiso  ? O
   O3069      1.0     0.498962     0.660730     0.835712    Uiso  ? O
   O3070      1.0     0.498715     0.617809     0.840019    Uiso  ? O
   O3071      1.0     0.475025     0.614509     0.891365    Uiso  ? O
   O3072      1.0     0.475138     0.663074     0.890687    Uiso  ? O
   O3073      1.0     0.487332     0.636144     0.890782    Uiso  ? O
   O3074      1.0     0.492369     0.655483     0.899603    Uiso  ? O
   O3075      1.0     0.469412     0.637829     0.899637    Uiso  ? O
   O3076      1.0     0.545425     0.379130     0.105491    Uiso  ? O
   O3077      1.0     0.508988     0.377818     0.105098    Uiso  ? O
   O3078      1.0     0.513006     0.347990     0.136273    Uiso  ? O
   O3079      1.0     0.544820     0.382608     0.128621    Uiso  ? O
   O3080      1.0     0.532556     0.360079     0.149808    Uiso  ? O
   O3081      1.0     0.514714     0.356615     0.110958    Uiso  ? O
   O3082      1.0     0.532296     0.337688     0.144919    Uiso  ? O
   O3083      1.0     0.532727     0.380025     0.144263    Uiso  ? O
   O3084      1.0     0.500702     0.380319     0.125029    Uiso  ? O
   O3085      1.0     0.549535     0.349729     0.138791    Uiso  ? O
   O3086      1.0     0.509283     0.336717     0.116845    Uiso  ? O
   O3087      1.0     0.515839     0.359165     0.160217    Uiso  ? O
   O3088      1.0     0.509431     0.350999     0.189947    Uiso  ? O
   O3089      1.0     0.530152     0.358863     0.189051    Uiso  ? O
   O3090      1.0     0.546962     0.369912     0.192861    Uiso  ? O
   O3091      1.0     0.537659     0.347430     0.166533    Uiso  ? O
   O3092      1.0     0.514592     0.379104     0.156938    Uiso  ? O
   O3093      1.0     0.500210     0.339042     0.205892    Uiso  ? O
   O3094      1.0     0.512082     0.367938     0.178903    Uiso  ? O
   O3095      1.0     0.535674     0.374801     0.171283    Uiso  ? O
   O3096      1.0     0.517586     0.331916     0.185551    Uiso  ? O
   O3097      1.0     0.517045     0.339506     0.217201    Uiso  ? O
   O3098      1.0     0.543994     0.361299     0.231322    Uiso  ? O
   O3099      1.0     0.509177     0.361475     0.230933    Uiso  ? O
   O3100      1.0     0.521253     0.337629     0.252586    Uiso  ? O
   O3101      1.0     0.522533     0.370813     0.246629    Uiso  ? O
   O3102      1.0     0.504611     0.373455     0.257956    Uiso  ? O
   O3103      1.0     0.505362     0.371156     0.211027    Uiso  ? O
   O3104      1.0     0.532908     0.382863     0.232085    Uiso  ? O
   O3105      1.0     0.510104     0.341284     0.236006    Uiso  ? O
   O3106      1.0     0.520618     0.357761     0.209459    Uiso  ? O
   O3107      1.0     0.515218     0.386480     0.219981    Uiso  ? O
   O3108      1.0     0.537728     0.368186     0.213532    Uiso  ? O
   O3109      1.0     0.547234     0.350094     0.207073    Uiso  ? O
   O3110      1.0     0.526348     0.338579     0.301438    Uiso  ? O
   O3111      1.0     0.511450     0.335393     0.287951    Uiso  ? O
   O3112      1.0     0.543974     0.349095     0.302907    Uiso  ? O
   O3113      1.0     0.537508     0.379280     0.260524    Uiso  ? O
   O3114      1.0     0.510935     0.387246     0.282058    Uiso  ? O
   O3115      1.0     0.544684     0.367610     0.289898    Uiso  ? O
   O3116      1.0     0.546751     0.359707     0.269451    Uiso  ? O
   O3117      1.0     0.517367     0.356070     0.283004    Uiso  ? O
   O3118      1.0     0.521019     0.373785     0.292661    Uiso  ? O
   O3119      1.0     0.503335     0.382487     0.311484    Uiso  ? O
   O3120      1.0     0.502022     0.363761     0.299555    Uiso  ? O
   O3121      1.0     0.503502     0.337004     0.263386    Uiso  ? O
   O3122      1.0     0.535725     0.384964     0.279858    Uiso  ? O
   O3123      1.0     0.526972     0.357267     0.264944    Uiso  ? O
   O3124      1.0     0.534906     0.371551     0.333186    Uiso  ? O
   O3125      1.0     0.540315     0.353457     0.345844    Uiso  ? O
   O3126      1.0     0.520200     0.345466     0.350679    Uiso  ? O
   O3127      1.0     0.520741     0.380088     0.357601    Uiso  ? O
   O3128      1.0     0.510909     0.367132     0.334749    Uiso  ? O
   O3129      1.0     0.506182     0.355571     0.319392    Uiso  ? O
   O3130      1.0     0.543405     0.346826     0.322919    Uiso  ? O
   O3131      1.0     0.505878     0.360599     0.353892    Uiso  ? O
   O3132      1.0     0.521859     0.342329     0.319773    Uiso  ? O
   O3133      1.0     0.539433     0.369690     0.360520    Uiso  ? O
   O3134      1.0     0.503992     0.341420     0.364669    Uiso  ? O
   O3135      1.0     0.513434     0.332638     0.336276    Uiso  ? O
   O3136      1.0     0.500108     0.385812     0.339198    Uiso  ? O
   O3137      1.0     0.529676     0.376765     0.313509    Uiso  ? O
   O3138      1.0     0.504416     0.337773     0.414844    Uiso  ? O
   O3139      1.0     0.526797     0.332166     0.384248    Uiso  ? O
   O3140      1.0     0.551144     0.353618     0.386580    Uiso  ? O
   O3141      1.0     0.522656     0.351457     0.403175    Uiso  ? O
   O3142      1.0     0.536740     0.368910     0.380204    Uiso  ? O
   O3143      1.0     0.541719     0.344425     0.402921    Uiso  ? O
   O3144      1.0     0.516626     0.359482     0.372637    Uiso  ? O
   O3145      1.0     0.523049     0.370752     0.396290    Uiso  ? O
   O3146      1.0     0.502882     0.353019     0.399183    Uiso  ? O
   O3147      1.0     0.514836     0.378064     0.379600    Uiso  ? O
   O3148      1.0     0.508841     0.380618     0.412643    Uiso  ? O
   O3149      1.0     0.537307     0.382502     0.409784    Uiso  ? O
   O3150      1.0     0.533431     0.345762     0.369099    Uiso  ? O
   O3151      1.0     0.548781     0.384957     0.390246    Uiso  ? O
   O3152      1.0     0.545509     0.351830     0.437369    Uiso  ? O
   O3153      1.0     0.523400     0.340983     0.468991    Uiso  ? O
   O3154      1.0     0.512986     0.354305     0.422276    Uiso  ? O
   O3155      1.0     0.541656     0.350824     0.462026    Uiso  ? O
   O3156      1.0     0.504045     0.371690     0.431366    Uiso  ? O
   O3157      1.0     0.506360     0.357012     0.469821    Uiso  ? O
   O3158      1.0     0.546873     0.381914     0.452241    Uiso  ? O
   O3159      1.0     0.509068     0.367786     0.451582    Uiso  ? O
   O3160      1.0     0.529423     0.366514     0.443732    Uiso  ? O
   O3161      1.0     0.527271     0.338823     0.430509    Uiso  ? O
   O3162      1.0     0.530869     0.379657     0.429985    Uiso  ? O
   O3163      1.0     0.508976     0.386649     0.456105    Uiso  ? O
   O3164      1.0     0.507758     0.360396     0.509465    Uiso  ? O
   O3165      1.0     0.527957     0.345924     0.512076    Uiso  ? O
   O3166      1.0     0.535882     0.342194     0.484847    Uiso  ? O
   O3167      1.0     0.522751     0.357668     0.494692    Uiso  ? O
   O3168      1.0     0.542543     0.360448     0.482363    Uiso  ? O
   O3169      1.0     0.505552     0.347008     0.491507    Uiso  ? O
   O3170      1.0     0.532472     0.376671     0.499706    Uiso  ? O
   O3171      1.0     0.518882     0.370858     0.480090    Uiso  ? O
   O3172      1.0     0.538033     0.379339     0.475444    Uiso  ? O
   O3173      1.0     0.538702     0.362823     0.513244    Uiso  ? O
   O3174      1.0     0.501895     0.381731     0.550506    Uiso  ? O
   O3175      1.0     0.532897     0.350768     0.552460    Uiso  ? O
   O3176      1.0     0.531567     0.365461     0.567973    Uiso  ? O
   O3177      1.0     0.523481     0.346516     0.531923    Uiso  ? O
   O3178      1.0     0.505053     0.354359     0.529262    Uiso  ? O
   O3179      1.0     0.542599     0.384668     0.575035    Uiso  ? O
   O3180      1.0     0.540656     0.378570     0.553879    Uiso  ? O
   O3181      1.0     0.508714     0.355942     0.565615    Uiso  ? O
   O3182      1.0     0.517178     0.367923     0.541139    Uiso  ? O
   O3183      1.0     0.539246     0.341213     0.575603    Uiso  ? O
   O3184      1.0     0.551078     0.338934     0.547745    Uiso  ? O
   O3185      1.0     0.518981     0.337903     0.567227    Uiso  ? O
   O3186      1.0     0.548893     0.382149     0.531773    Uiso  ? O
   O3187      1.0     0.537918     0.364880     0.534431    Uiso  ? O
   O3188      1.0     0.512200     0.373364     0.575713    Uiso  ? O
   O3189      1.0     0.503933     0.374719     0.610275    Uiso  ? O
   O3190      1.0     0.531181     0.351994     0.626020    Uiso  ? O
   O3191      1.0     0.502403     0.346521     0.582778    Uiso  ? O
   O3192      1.0     0.501242     0.384255     0.592947    Uiso  ? O
   O3193      1.0     0.513069     0.338954     0.629225    Uiso  ? O
   O3194      1.0     0.540044     0.357663     0.610386    Uiso  ? O
   O3195      1.0     0.519454     0.332630     0.586381    Uiso  ? O
   O3196      1.0     0.514971     0.356828     0.612809    Uiso  ? O
   O3197      1.0     0.549605     0.338039     0.615558    Uiso  ? O
   O3198      1.0     0.538394     0.376880     0.617795    Uiso  ? O
   O3199      1.0     0.522582     0.373460     0.603614    Uiso  ? O
   O3200      1.0     0.501053     0.351932     0.639350    Uiso  ? O
   O3201      1.0     0.544428     0.337192     0.639561    Uiso  ? O
   O3202      1.0     0.543439     0.383450     0.637386    Uiso  ? O
   O3203      1.0     0.542712     0.362590     0.637999    Uiso  ? O
   O3204      1.0     0.520680     0.372584     0.736929    Uiso  ? O
   O3205      1.0     0.538347     0.381372     0.702538    Uiso  ? O
   O3206      1.0     0.514124     0.379732     0.703091    Uiso  ? O
   O3207      1.0     0.538713     0.359595     0.710271    Uiso  ? O
   O3208      1.0     0.547480     0.371738     0.727150    Uiso  ? O
   O3209      1.0     0.526362     0.376626     0.718606    Uiso  ? O
   O3210      1.0     0.514858     0.354306     0.727833    Uiso  ? O
   O3211      1.0     0.527442     0.356596     0.690787    Uiso  ? O
   O3212      1.0     0.519596     0.353029     0.709160    Uiso  ? O
   O3213      1.0     0.543423     0.337251     0.710761    Uiso  ? O
   O3214      1.0     0.544541     0.346157     0.840993    Uiso  ? O
   O3215      1.0     0.506116     0.362453     0.817275    Uiso  ? O
   O3216      1.0     0.536054     0.356969     0.825052    Uiso  ? O
   O3217      1.0     0.542218     0.366526     0.794802    Uiso  ? O
   O3218      1.0     0.503515     0.345730     0.840330    Uiso  ? O
   O3219      1.0     0.539701     0.384361     0.818303    Uiso  ? O
   O3220      1.0     0.519652     0.383576     0.815202    Uiso  ? O
   O3221      1.0     0.551904     0.369160     0.815250    Uiso  ? O
   O3222      1.0     0.528562     0.410423     0.144266    Uiso  ? O
   O3223      1.0     0.502638     0.404566     0.132453    Uiso  ? O
   O3224      1.0     0.521560     0.424431     0.133497    Uiso  ? O
   O3225      1.0     0.528622     0.423591     0.113740    Uiso  ? O
   O3226      1.0     0.534381     0.443194     0.135899    Uiso  ? O
   O3227      1.0     0.509432     0.396117     0.112792    Uiso  ? O
   O3228      1.0     0.542261     0.440793     0.110689    Uiso  ? O
   O3229      1.0     0.547928     0.423800     0.117596    Uiso  ? O
   O3230      1.0     0.544579     0.408997     0.131803    Uiso  ? O
   O3231      1.0     0.517597     0.393582     0.142125    Uiso  ? O
   O3232      1.0     0.505393     0.418797     0.150960    Uiso  ? O
   O3233      1.0     0.550575     0.398402     0.114063    Uiso  ? O
   O3234      1.0     0.513355     0.439434     0.185778    Uiso  ? O
   O3235      1.0     0.537895     0.398941     0.203919    Uiso  ? O
   O3236      1.0     0.534274     0.436024     0.191386    Uiso  ? O
   O3237      1.0     0.508947     0.418368     0.185330    Uiso  ? O
   O3238      1.0     0.537922     0.411162     0.171132    Uiso  ? O
   O3239      1.0     0.542996     0.415619     0.193139    Uiso  ? O
   O3240      1.0     0.505601     0.398216     0.158710    Uiso  ? O
   O3241      1.0     0.522290     0.401604     0.183402    Uiso  ? O
   O3242      1.0     0.501606     0.389436     0.197124    Uiso  ? O
   O3243      1.0     0.544451     0.393020     0.162673    Uiso  ? O
   O3244      1.0     0.537831     0.426624     0.154386    Uiso  ? O
   O3245      1.0     0.509780     0.434158     0.165258    Uiso  ? O
   O3246      1.0     0.501551     0.409681     0.201961    Uiso  ? O
   O3247      1.0     0.508123     0.388095     0.176558    Uiso  ? O
   O3248      1.0     0.524465     0.441419     0.154147    Uiso  ? O
   O3249      1.0     0.520838     0.401096     0.250001    Uiso  ? O
   O3250      1.0     0.548803     0.393900     0.220011    Uiso  ? O
   O3251      1.0     0.513927     0.439682     0.241289    Uiso  ? O
   O3252      1.0     0.508622     0.426384     0.212898    Uiso  ? O
   O3253      1.0     0.539612     0.395598     0.247187    Uiso  ? O
   O3254      1.0     0.522247     0.422094     0.245953    Uiso  ? O
   O3255      1.0     0.549359     0.432039     0.235513    Uiso  ? O
   O3256      1.0     0.506436     0.408663     0.229849    Uiso  ? O
   O3257      1.0     0.526443     0.435817     0.210908    Uiso  ? O
   O3258      1.0     0.521030     0.406568     0.209370    Uiso  ? O
   O3259      1.0     0.532610     0.420334     0.225441    Uiso  ? O
   O3260      1.0     0.550124     0.413170     0.244330    Uiso  ? O
   O3261      1.0     0.511470     0.402571     0.268324    Uiso  ? O
   O3262      1.0     0.543392     0.389647     0.301518    Uiso  ? O
   O3263      1.0     0.505612     0.434991     0.287387    Uiso  ? O
   O3264      1.0     0.513197     0.413132     0.293667    Uiso  ? O
   O3265      1.0     0.511971     0.429498     0.306562    Uiso  ? O
   O3266      1.0     0.540107     0.429191     0.287845    Uiso  ? O
   O3267      1.0     0.524942     0.404292     0.306849    Uiso  ? O
   O3268      1.0     0.538501     0.404775     0.274468    Uiso  ? O
   O3269      1.0     0.532454     0.431967     0.261728    Uiso  ? O
   O3270      1.0     0.515995     0.424750     0.274262    Uiso  ? O
   O3271      1.0     0.548988     0.438978     0.304006    Uiso  ? O
   O3272      1.0     0.530102     0.442221     0.307003    Uiso  ? O
   O3273      1.0     0.530123     0.442080     0.328020    Uiso  ? O
   O3274      1.0     0.519713     0.416681     0.354772    Uiso  ? O
   O3275      1.0     0.515202     0.396077     0.324530    Uiso  ? O
   O3276      1.0     0.549526     0.404026     0.317202    Uiso  ? O
   O3277      1.0     0.526651     0.390843     0.340139    Uiso  ? O
   O3278      1.0     0.538199     0.409670     0.335918    Uiso  ? O
   O3279      1.0     0.502182     0.405533     0.356843    Uiso  ? O
   O3280      1.0     0.520945     0.422963     0.333076    Uiso  ? O
   O3281      1.0     0.549718     0.439175     0.335037    Uiso  ? O
   O3282      1.0     0.537604     0.408408     0.360375    Uiso  ? O
   O3283      1.0     0.535862     0.443135     0.353083    Uiso  ? O
   O3284      1.0     0.531979     0.399286     0.377894    Uiso  ? O
   O3285      1.0     0.510694     0.423066     0.391145    Uiso  ? O
   O3286      1.0     0.510894     0.400611     0.416973    Uiso  ? O
   O3287      1.0     0.548651     0.423586     0.366773    Uiso  ? O
   O3288      1.0     0.522244     0.406140     0.397560    Uiso  ? O
   O3289      1.0     0.530734     0.442698     0.372776    Uiso  ? O
   O3290      1.0     0.543767     0.435158     0.384709    Uiso  ? O
   O3291      1.0     0.521083     0.439646     0.400399    Uiso  ? O
   O3292      1.0     0.505387     0.397325     0.389231    Uiso  ? O
   O3293      1.0     0.539531     0.417942     0.416328    Uiso  ? O
   O3294      1.0     0.541220     0.433422     0.403749    Uiso  ? O
   O3295      1.0     0.543129     0.401976     0.406125    Uiso  ? O
   O3296      1.0     0.551010     0.440760     0.419781    Uiso  ? O
   O3297      1.0     0.514024     0.432457     0.368170    Uiso  ? O
   O3298      1.0     0.500045     0.413334     0.378017    Uiso  ? O
   O3299      1.0     0.518558     0.442497     0.469666    Uiso  ? O
   O3300      1.0     0.506378     0.396165     0.434649    Uiso  ? O
   O3301      1.0     0.525879     0.397222     0.437373    Uiso  ? O
   O3302      1.0     0.503679     0.428007     0.425781    Uiso  ? O
   O3303      1.0     0.536839     0.399189     0.457109    Uiso  ? O
   O3304      1.0     0.522340     0.429862     0.446253    Uiso  ? O
   O3305      1.0     0.505992     0.422531     0.456750    Uiso  ? O
   O3306      1.0     0.522664     0.420569     0.428402    Uiso  ? O
   O3307      1.0     0.510235     0.405402     0.467628    Uiso  ? O
   O3308      1.0     0.535055     0.440155     0.458782    Uiso  ? O
   O3309      1.0     0.535110     0.440621     0.432153    Uiso  ? O
   O3310      1.0     0.517398     0.435761     0.491094    Uiso  ? O
   O3311      1.0     0.550198     0.426951     0.519041    Uiso  ? O
   O3312      1.0     0.538500     0.410164     0.523181    Uiso  ? O
   O3313      1.0     0.520728     0.388990     0.512131    Uiso  ? O
   O3314      1.0     0.513240     0.407232     0.501096    Uiso  ? O
   O3315      1.0     0.523529     0.422925     0.507733    Uiso  ? O
   O3316      1.0     0.538750     0.413182     0.484903    Uiso  ? O
   O3317      1.0     0.528458     0.398703     0.475712    Uiso  ? O
   O3318      1.0     0.546260     0.439144     0.501119    Uiso  ? O
   O3319      1.0     0.508946     0.429216     0.524658    Uiso  ? O
   O3320      1.0     0.545291     0.434857     0.479822    Uiso  ? O
   O3321      1.0     0.546437     0.403795     0.504568    Uiso  ? O
   O3322      1.0     0.503011     0.393288     0.522869    Uiso  ? O
   O3323      1.0     0.537969     0.440465     0.533257    Uiso  ? O
   O3324      1.0     0.544799     0.400913     0.543999    Uiso  ? O
   O3325      1.0     0.539543     0.431194     0.550616    Uiso  ? O
   O3326      1.0     0.525472     0.411305     0.576989    Uiso  ? O
   O3327      1.0     0.520648     0.436209     0.556242    Uiso  ? O
   O3328      1.0     0.525338     0.406340     0.556629    Uiso  ? O
   O3329      1.0     0.511753     0.392926     0.569808    Uiso  ? O
   O3330      1.0     0.507831     0.426962     0.569592    Uiso  ? O
   O3331      1.0     0.515584     0.419828     0.543406    Uiso  ? O
   O3332      1.0     0.546539     0.419862     0.565776    Uiso  ? O
   O3333      1.0     0.550705     0.402709     0.578009    Uiso  ? O
   O3334      1.0     0.519645     0.408187     0.528483    Uiso  ? O
   O3335      1.0     0.522427     0.387987     0.549662    Uiso  ? O
   O3336      1.0     0.514976     0.434495     0.628421    Uiso  ? O
   O3337      1.0     0.534494     0.428875     0.580794    Uiso  ? O
   O3338      1.0     0.543431     0.413198     0.617674    Uiso  ? O
   O3339      1.0     0.544519     0.409275     0.595982    Uiso  ? O
   O3340      1.0     0.533227     0.398240     0.626096    Uiso  ? O
   O3341      1.0     0.513406     0.412686     0.622965    Uiso  ? O
   O3342      1.0     0.518634     0.438810     0.605709    Uiso  ? O
   O3343      1.0     0.519445     0.390006     0.614893    Uiso  ? O
   O3344      1.0     0.502660     0.425103     0.611442    Uiso  ? O
   O3345      1.0     0.541633     0.390293     0.602331    Uiso  ? O
   O3346      1.0     0.539635     0.424584     0.632766    Uiso  ? O
   O3347      1.0     0.525241     0.409526     0.686428    Uiso  ? O
   O3348      1.0     0.518466     0.408820     0.708023    Uiso  ? O
   O3349      1.0     0.525400     0.389066     0.688526    Uiso  ? O
   O3350      1.0     0.539582     0.420223     0.701688    Uiso  ? O
   O3351      1.0     0.518851     0.428209     0.699069    Uiso  ? O
   O3352      1.0     0.521227     0.398130     0.738409    Uiso  ? O
   O3353      1.0     0.522912     0.434315     0.744066    Uiso  ? O
   O3354      1.0     0.503697     0.417115     0.792593    Uiso  ? O
   O3355      1.0     0.509018     0.406263     0.811365    Uiso  ? O
   O3356      1.0     0.546631     0.425755     0.797378    Uiso  ? O
   O3357      1.0     0.529096     0.434247     0.816407    Uiso  ? O
   O3358      1.0     0.503796     0.399792     0.842948    Uiso  ? O
   O3359      1.0     0.533642     0.395987     0.833876    Uiso  ? O
   O3360      1.0     0.518711     0.429237     0.896887    Uiso  ? O
   O3361      1.0     0.524225     0.390924     0.896771    Uiso  ? O
   O3362      1.0     0.516001     0.409019     0.899937    Uiso  ? O
   O3363      1.0     0.543808     0.418508     0.847101    Uiso  ? O
   O3364      1.0     0.546017     0.389978     0.847048    Uiso  ? O
   O3365      1.0     0.531984     0.465843     0.147499    Uiso  ? O
   O3366      1.0     0.508586     0.484323     0.122840    Uiso  ? O
   O3367      1.0     0.511263     0.481709     0.147865    Uiso  ? O
   O3368      1.0     0.523713     0.447978     0.103229    Uiso  ? O
   O3369      1.0     0.541149     0.495079     0.131234    Uiso  ? O
   O3370      1.0     0.511618     0.491473     0.103170    Uiso  ? O
   O3371      1.0     0.546210     0.477317     0.117633    Uiso  ? O
   O3372      1.0     0.527762     0.481128     0.134247    Uiso  ? O
   O3373      1.0     0.500969     0.470629     0.105218    Uiso  ? O
   O3374      1.0     0.521420     0.467726     0.100429    Uiso  ? O
   O3375      1.0     0.526871     0.480644     0.113489    Uiso  ? O
   O3376      1.0     0.551757     0.468833     0.148008    Uiso  ? O
   O3377      1.0     0.551861     0.496135     0.111458    Uiso  ? O
   O3378      1.0     0.526654     0.487795     0.159947    Uiso  ? O
   O3379      1.0     0.525735     0.472815     0.201295    Uiso  ? O
   O3380      1.0     0.533781     0.446126     0.172648    Uiso  ? O
   O3381      1.0     0.550591     0.489338     0.166858    Uiso  ? O
   O3382      1.0     0.550665     0.467662     0.167755    Uiso  ? O
   O3383      1.0     0.521799     0.479252     0.182074    Uiso  ? O
   O3384      1.0     0.529248     0.467012     0.168287    Uiso  ? O
   O3385      1.0     0.501822     0.457939     0.205214    Uiso  ? O
   O3386      1.0     0.503656     0.457131     0.173561    Uiso  ? O
   O3387      1.0     0.518574     0.499525     0.177139    Uiso  ? O
   O3388      1.0     0.551664     0.446798     0.195828    Uiso  ? O
   O3389      1.0     0.534020     0.496322     0.204044    Uiso  ? O
   O3390      1.0     0.510413     0.462516     0.154040    Uiso  ? O
   O3391      1.0     0.534211     0.493995     0.244202    Uiso  ? O
   O3392      1.0     0.551691     0.485765     0.252565    Uiso  ? O
   O3393      1.0     0.520820     0.456111     0.213541    Uiso  ? O
   O3394      1.0     0.524267     0.455651     0.233815    Uiso  ? O
   O3395      1.0     0.536917     0.476178     0.220635    Uiso  ? O
   O3396      1.0     0.505689     0.472933     0.251750    Uiso  ? O
   O3397      1.0     0.545709     0.451170     0.235375    Uiso  ? O
   O3398      1.0     0.507623     0.489146     0.225254    Uiso  ? O
   O3399      1.0     0.523887     0.478126     0.236492    Uiso  ? O
   O3400      1.0     0.506099     0.477853     0.208529    Uiso  ? O
   O3401      1.0     0.523035     0.452595     0.259656    Uiso  ? O
   O3402      1.0     0.506600     0.453379     0.296017    Uiso  ? O
   O3403      1.0     0.550150     0.459191     0.277872    Uiso  ? O
   O3404      1.0     0.515928     0.482856     0.293355    Uiso  ? O
   O3405      1.0     0.529966     0.485024     0.308066    Uiso  ? O
   O3406      1.0     0.532957     0.447251     0.278502    Uiso  ? O
   O3407      1.0     0.548439     0.478593     0.283895    Uiso  ? O
   O3408      1.0     0.534089     0.461141     0.297940    Uiso  ? O
   O3409      1.0     0.501290     0.499328     0.297615    Uiso  ? O
   O3410      1.0     0.531576     0.491891     0.281097    Uiso  ? O
   O3411      1.0     0.518332     0.465180     0.284131    Uiso  ? O
   O3412      1.0     0.500386     0.460724     0.275374    Uiso  ? O
   O3413      1.0     0.521761     0.472404     0.264083    Uiso  ? O
   O3414      1.0     0.550776     0.481304     0.303857    Uiso  ? O
   O3415      1.0     0.541622     0.468470     0.260278    Uiso  ? O
   O3416      1.0     0.549073     0.485373     0.339577    Uiso  ? O
   O3417      1.0     0.534386     0.475484     0.327362    Uiso  ? O
   O3418      1.0     0.514011     0.453770     0.335541    Uiso  ? O
   O3419      1.0     0.547313     0.461743     0.314876    Uiso  ? O
   O3420      1.0     0.508088     0.444653     0.351950    Uiso  ? O
   O3421      1.0     0.535365     0.481883     0.357632    Uiso  ? O
   O3422      1.0     0.503647     0.446461     0.317486    Uiso  ? O
   O3423      1.0     0.521052     0.494636     0.364122    Uiso  ? O
   O3424      1.0     0.528339     0.462424     0.354743    Uiso  ? O
   O3425      1.0     0.517368     0.475346     0.336955    Uiso  ? O
   O3426      1.0     0.503479     0.490034     0.346179    Uiso  ? O
   O3427      1.0     0.512670     0.460670     0.366902    Uiso  ? O
   O3428      1.0     0.518620     0.483010     0.381614    Uiso  ? O
   O3429      1.0     0.550109     0.469283     0.370073    Uiso  ? O
   O3430      1.0     0.503050     0.470154     0.403125    Uiso  ? O
   O3431      1.0     0.520613     0.483277     0.406414    Uiso  ? O
   O3432      1.0     0.539661     0.474060     0.408421    Uiso  ? O
   O3433      1.0     0.521201     0.455463     0.384917    Uiso  ? O
   O3434      1.0     0.534319     0.469907     0.387914    Uiso  ? O
   O3435      1.0     0.548546     0.491762     0.379053    Uiso  ? O
   O3436      1.0     0.502890     0.449506     0.400644    Uiso  ? O
   O3437      1.0     0.525248     0.498353     0.393046    Uiso  ? O
   O3438      1.0     0.545747     0.476000     0.439377    Uiso  ? O
   O3439      1.0     0.551713     0.462823     0.425091    Uiso  ? O
   O3440      1.0     0.533920     0.491375     0.435419    Uiso  ? O
   O3441      1.0     0.524677     0.479841     0.457357    Uiso  ? O
   O3442      1.0     0.535275     0.457539     0.445136    Uiso  ? O
   O3443      1.0     0.518749     0.453366     0.423805    Uiso  ? O
   O3444      1.0     0.543299     0.474484     0.466319    Uiso  ? O
   O3445      1.0     0.506020     0.484170     0.445823    Uiso  ? O
   O3446      1.0     0.508393     0.490546     0.420530    Uiso  ? O
   O3447      1.0     0.502501     0.484853     0.465048    Uiso  ? O
   O3448      1.0     0.519969     0.473137     0.432699    Uiso  ? O
   O3449      1.0     0.514856     0.449643     0.443620    Uiso  ? O
   O3450      1.0     0.513541     0.463372     0.466155    Uiso  ? O
   O3451      1.0     0.548823     0.494529     0.471489    Uiso  ? O
   O3452      1.0     0.501576     0.464506     0.440665    Uiso  ? O
   O3453      1.0     0.514157     0.473209     0.484499    Uiso  ? O
   O3454      1.0     0.539803     0.465986     0.503777    Uiso  ? O
   O3455      1.0     0.541038     0.460154     0.481955    Uiso  ? O
   O3456      1.0     0.542324     0.459589     0.526295    Uiso  ? O
   O3457      1.0     0.521171     0.480972     0.502964    Uiso  ? O
   O3458      1.0     0.512638     0.459285     0.508277    Uiso  ? O
   O3459      1.0     0.513931     0.498977     0.509762    Uiso  ? O
   O3460      1.0     0.527163     0.453044     0.494367    Uiso  ? O
   O3461      1.0     0.520161     0.445018     0.521069    Uiso  ? O
   O3462      1.0     0.535459     0.490871     0.537637    Uiso  ? O
   O3463      1.0     0.519509     0.473622     0.577923    Uiso  ? O
   O3464      1.0     0.528141     0.457252     0.570351    Uiso  ? O
   O3465      1.0     0.516359     0.480969     0.556628    Uiso  ? O
   O3466      1.0     0.520143     0.453560     0.544195    Uiso  ? O
   O3467      1.0     0.531064     0.468468     0.553130    Uiso  ? O
   O3468      1.0     0.509408     0.494061     0.532721    Uiso  ? O
   O3469      1.0     0.545591     0.445463     0.575804    Uiso  ? O
   O3470      1.0     0.549089     0.478311     0.527918    Uiso  ? O
   O3471      1.0     0.501611     0.458880     0.551815    Uiso  ? O
   O3472      1.0     0.521704     0.477402     0.530363    Uiso  ? O
   O3473      1.0     0.544914     0.490796     0.600802    Uiso  ? O
   O3474      1.0     0.508794     0.469153     0.613473    Uiso  ? O
   O3475      1.0     0.516037     0.455751     0.625171    Uiso  ? O
   O3476      1.0     0.531957     0.467854     0.625107    Uiso  ? O
   O3477      1.0     0.506671     0.488154     0.606730    Uiso  ? O
   O3478      1.0     0.530448     0.494330     0.585442    Uiso  ? O
   O3479      1.0     0.525196     0.480607     0.608530    Uiso  ? O
   O3480      1.0     0.506935     0.469444     0.593013    Uiso  ? O
   O3481      1.0     0.527055     0.499220     0.617556    Uiso  ? O
   O3482      1.0     0.528138     0.458353     0.605535    Uiso  ? O
   O3483      1.0     0.516652     0.444173     0.582638    Uiso  ? O
   O3484      1.0     0.534224     0.444897     0.623358    Uiso  ? O
   O3485      1.0     0.500185     0.447029     0.611422    Uiso  ? O
   O3486      1.0     0.546847     0.457655     0.593132    Uiso  ? O
   O3487      1.0     0.550901     0.456412     0.636121    Uiso  ? O
   O3488      1.0     0.502607     0.467704     0.635342    Uiso  ? O
   O3489      1.0     0.527389     0.467913     0.691813    Uiso  ? O
   O3490      1.0     0.533637     0.486081     0.709706    Uiso  ? O
   O3491      1.0     0.528718     0.498457     0.725370    Uiso  ? O
   O3492      1.0     0.525299     0.485640     0.744791    Uiso  ? O
   O3493      1.0     0.526496     0.463032     0.746156    Uiso  ? O
   O3494      1.0     0.539291     0.473889     0.840151    Uiso  ? O
   O3495      1.0     0.511631     0.493351     0.823029    Uiso  ? O
   O3496      1.0     0.538674     0.483595     0.801249    Uiso  ? O
   O3497      1.0     0.515560     0.449632     0.830411    Uiso  ? O
   O3498      1.0     0.503244     0.444719     0.795399    Uiso  ? O
   O3499      1.0     0.541475     0.531953     0.136328    Uiso  ? O
   O3500      1.0     0.502843     0.514955     0.135770    Uiso  ? O
   O3501      1.0     0.516322     0.547001     0.122615    Uiso  ? O
   O3502      1.0     0.543069     0.513981     0.121143    Uiso  ? O
   O3503      1.0     0.528155     0.506914     0.148146    Uiso  ? O
   O3504      1.0     0.522194     0.530661     0.141465    Uiso  ? O
   O3505      1.0     0.532530     0.544485     0.113396    Uiso  ? O
   O3506      1.0     0.503344     0.542195     0.104140    Uiso  ? O
   O3507      1.0     0.549087     0.533826     0.115072    Uiso  ? O
   O3508      1.0     0.504553     0.543374     0.147641    Uiso  ? O
   O3509      1.0     0.517242     0.501698     0.129077    Uiso  ? O
   O3510      1.0     0.547163     0.552671     0.130379    Uiso  ? O
   O3511      1.0     0.500471     0.506186     0.110729    Uiso  ? O
   O3512      1.0     0.531599     0.500478     0.113157    Uiso  ? O
   O3513      1.0     0.547335     0.553542     0.149580    Uiso  ? O
   O3514      1.0     0.523168     0.531773     0.206475    Uiso  ? O
   O3515      1.0     0.514812     0.529670     0.174310    Uiso  ? O
   O3516      1.0     0.510646     0.554407     0.183797    Uiso  ? O
   O3517      1.0     0.502470     0.511907     0.172306    Uiso  ? O
   O3518      1.0     0.530461     0.527483     0.187814    Uiso  ? O
   O3519      1.0     0.529289     0.553024     0.160821    Uiso  ? O
   O3520      1.0     0.535665     0.507632     0.185597    Uiso  ? O
   O3521      1.0     0.541912     0.509068     0.164481    Uiso  ? O
   O3522      1.0     0.543153     0.541808     0.182428    Uiso  ? O
   O3523      1.0     0.533679     0.533989     0.162593    Uiso  ? O
   O3524      1.0     0.550665     0.516873     0.200132    Uiso  ? O
   O3525      1.0     0.543906     0.531916     0.214593    Uiso  ? O
   O3526      1.0     0.513821     0.505049     0.210767    Uiso  ? O
   O3527      1.0     0.510783     0.521551     0.225253    Uiso  ? O
   O3528      1.0     0.524216     0.526177     0.256613    Uiso  ? O
   O3529      1.0     0.504677     0.549534     0.226503    Uiso  ? O
   O3530      1.0     0.520341     0.506507     0.253364    Uiso  ? O
   O3531      1.0     0.516731     0.551979     0.209986    Uiso  ? O
   O3532      1.0     0.548330     0.524912     0.232814    Uiso  ? O
   O3533      1.0     0.528919     0.521940     0.237205    Uiso  ? O
   O3534      1.0     0.540512     0.503439     0.226680    Uiso  ? O
   O3535      1.0     0.526631     0.555542     0.235569    Uiso  ? O
   O3536      1.0     0.519697     0.550038     0.294562    Uiso  ? O
   O3537      1.0     0.544093     0.535696     0.306497    Uiso  ? O
   O3538      1.0     0.532029     0.519014     0.301046    Uiso  ? O
   O3539      1.0     0.540250     0.510886     0.284681    Uiso  ? O
   O3540      1.0     0.548404     0.540922     0.275389    Uiso  ? O
   O3541      1.0     0.541301     0.522850     0.267554    Uiso  ? O
   O3542      1.0     0.513833     0.543191     0.265137    Uiso  ? O
   O3543      1.0     0.515403     0.530255     0.295034    Uiso  ? O
   O3544      1.0     0.526504     0.545628     0.312556    Uiso  ? O
   O3545      1.0     0.517020     0.502339     0.272582    Uiso  ? O
   O3546      1.0     0.506501     0.515383     0.285128    Uiso  ? O
   O3547      1.0     0.505839     0.527769     0.311665    Uiso  ? O
   O3548      1.0     0.534010     0.554497     0.280693    Uiso  ? O
   O3549      1.0     0.508366     0.508141     0.318917    Uiso  ? O
   O3550      1.0     0.504333     0.516334     0.354870    Uiso  ? O
   O3551      1.0     0.516988     0.530118     0.346171    Uiso  ? O
   O3552      1.0     0.510461     0.545063     0.357291    Uiso  ? O
   O3553      1.0     0.538541     0.517888     0.327921    Uiso  ? O
   O3554      1.0     0.533916     0.519445     0.348851    Uiso  ? O
   O3555      1.0     0.548956     0.502245     0.361739    Uiso  ? O
   O3556      1.0     0.514275     0.536544     0.327366    Uiso  ? O
   O3557      1.0     0.527837     0.504717     0.315394    Uiso  ? O
   O3558      1.0     0.533072     0.547434     0.361291    Uiso  ? O
   O3559      1.0     0.541320     0.541283     0.341322    Uiso  ? O
   O3560      1.0     0.529135     0.513834     0.370625    Uiso  ? O
   O3561      1.0     0.540085     0.514391     0.391737    Uiso  ? O
   O3562      1.0     0.545166     0.537241     0.373032    Uiso  ? O
   O3563      1.0     0.524568     0.524762     0.400767    Uiso  ? O
   O3564      1.0     0.536921     0.510193     0.419396    Uiso  ? O
   O3565      1.0     0.505615     0.524265     0.394967    Uiso  ? O
   O3566      1.0     0.537185     0.545239     0.391625    Uiso  ? O
   O3567      1.0     0.506753     0.504970     0.391959    Uiso  ? O
   O3568      1.0     0.511657     0.552919     0.401681    Uiso  ? O
   O3569      1.0     0.527437     0.542856     0.409851    Uiso  ? O
   O3570      1.0     0.510305     0.543071     0.434107    Uiso  ? O
   O3571      1.0     0.546445     0.541656     0.458821    Uiso  ? O
   O3572      1.0     0.505843     0.524656     0.426852    Uiso  ? O
   O3573      1.0     0.515913     0.520450     0.457726    Uiso  ? O
   O3574      1.0     0.544261     0.519473     0.436483    Uiso  ? O
   O3575      1.0     0.532319     0.529963     0.449895    Uiso  ? O
   O3576      1.0     0.502228     0.551064     0.465094    Uiso  ? O
   O3577      1.0     0.517441     0.508244     0.429661    Uiso  ? O
   O3578      1.0     0.521969     0.501757     0.448975    Uiso  ? O
   O3579      1.0     0.532883     0.546742     0.430147    Uiso  ? O
   O3580      1.0     0.540570     0.535831     0.490791    Uiso  ? O
   O3581      1.0     0.503226     0.547095     0.519067    Uiso  ? O
   O3582      1.0     0.521161     0.539938     0.514513    Uiso  ? O
   O3583      1.0     0.533034     0.504882     0.524228    Uiso  ? O
   O3584      1.0     0.521672     0.527476     0.498429    Uiso  ? O
   O3585      1.0     0.514718     0.523672     0.478574    Uiso  ? O
   O3586      1.0     0.532993     0.507344     0.476060    Uiso  ? O
   O3587      1.0     0.529557     0.508775     0.499210    Uiso  ? O
   O3588      1.0     0.524348     0.541992     0.479913    Uiso  ? O
   O3589      1.0     0.548504     0.507787     0.503859    Uiso  ? O
   O3590      1.0     0.503604     0.504906     0.491411    Uiso  ? O
   O3591      1.0     0.502634     0.546114     0.490695    Uiso  ? O
   O3592      1.0     0.546201     0.527431     0.473565    Uiso  ? O
   O3593      1.0     0.513333     0.500719     0.475372    Uiso  ? O
   O3594      1.0     0.508944     0.516143     0.563358    Uiso  ? O
   O3595      1.0     0.513797     0.540444     0.573071    Uiso  ? O
   O3596      1.0     0.545437     0.547824     0.576112    Uiso  ? O
   O3597      1.0     0.519582     0.516775     0.531323    Uiso  ? O
   O3598      1.0     0.529737     0.548342     0.547196    Uiso  ? O
   O3599      1.0     0.508652     0.546758     0.553504    Uiso  ? O
   O3600      1.0     0.546655     0.547434     0.556578    Uiso  ? O
   O3601      1.0     0.518532     0.504460     0.548745    Uiso  ? O
   O3602      1.0     0.539353     0.502370     0.554007    Uiso  ? O
   O3603      1.0     0.521788     0.523562     0.579079    Uiso  ? O
   O3604      1.0     0.529283     0.535293     0.532861    Uiso  ? O
   O3605      1.0     0.551689     0.514913     0.544758    Uiso  ? O
   O3606      1.0     0.547574     0.526274     0.529529    Uiso  ? O
   O3607      1.0     0.516104     0.503362     0.597871    Uiso  ? O
   O3608      1.0     0.531009     0.551146     0.598135    Uiso  ? O
   O3609      1.0     0.541711     0.500397     0.631592    Uiso  ? O
   O3610      1.0     0.542029     0.532475     0.600604    Uiso  ? O
   O3611      1.0     0.534442     0.519642     0.627079    Uiso  ? O
   O3612      1.0     0.515057     0.515010     0.626461    Uiso  ? O
   O3613      1.0     0.512275     0.540900     0.599472    Uiso  ? O
   O3614      1.0     0.548869     0.509445     0.609776    Uiso  ? O
   O3615      1.0     0.530643     0.516676     0.605963    Uiso  ? O
   O3616      1.0     0.515621     0.534753     0.622028    Uiso  ? O
   O3617      1.0     0.546466     0.506998     0.581763    Uiso  ? O
   O3618      1.0     0.550150     0.529812     0.619387    Uiso  ? O
   O3619      1.0     0.504156     0.519040     0.596922    Uiso  ? O
   O3620      1.0     0.501803     0.500579     0.621978    Uiso  ? O
   O3621      1.0     0.524993     0.556039     0.624054    Uiso  ? O
   O3622      1.0     0.544848     0.527277     0.581239    Uiso  ? O
   O3623      1.0     0.511633     0.547203     0.637010    Uiso  ? O
   O3624      1.0     0.545974     0.532066     0.640090    Uiso  ? O
   O3625      1.0     0.546450     0.553666     0.638172    Uiso  ? O
   O3626      1.0     0.532933     0.539133     0.732636    Uiso  ? O
   O3627      1.0     0.519502     0.511519     0.705790    Uiso  ? O
   O3628      1.0     0.517655     0.549399     0.739511    Uiso  ? O
   O3629      1.0     0.526934     0.521721     0.688945    Uiso  ? O
   O3630      1.0     0.524437     0.524451     0.723384    Uiso  ? O
   O3631      1.0     0.502128     0.503492     0.724499    Uiso  ? O
   O3632      1.0     0.522978     0.510666     0.827728    Uiso  ? O
   O3633      1.0     0.510415     0.536250     0.808978    Uiso  ? O
   O3634      1.0     0.519074     0.534615     0.825836    Uiso  ? O
   O3635      1.0     0.501735     0.519457     0.817260    Uiso  ? O
   O3636      1.0     0.548752     0.529286     0.847515    Uiso  ? O
   O3637      1.0     0.525080     0.554464     0.897423    Uiso  ? O
   O3638      1.0     0.520972     0.509885     0.898743    Uiso  ? O
   O3639      1.0     0.550616     0.555640     0.847017    Uiso  ? O
   O3640      1.0     0.510102     0.564034     0.111416    Uiso  ? O
   O3641      1.0     0.522548     0.556568     0.140797    Uiso  ? O
   O3642      1.0     0.542827     0.602163     0.150189    Uiso  ? O
   O3643      1.0     0.538531     0.582076     0.149051    Uiso  ? O
   O3644      1.0     0.502738     0.588049     0.144275    Uiso  ? O
   O3645      1.0     0.527431     0.600341     0.128451    Uiso  ? O
   O3646      1.0     0.524787     0.574746     0.120765    Uiso  ? O
   O3647      1.0     0.520795     0.578598     0.140965    Uiso  ? O
   O3648      1.0     0.512006     0.593566     0.113922    Uiso  ? O
   O3649      1.0     0.542027     0.565169     0.114489    Uiso  ? O
   O3650      1.0     0.545738     0.610717     0.131270    Uiso  ? O
   O3651      1.0     0.532315     0.574597     0.100713    Uiso  ? O
   O3652      1.0     0.519930     0.580837     0.188975    Uiso  ? O
   O3653      1.0     0.548800     0.574809     0.196343    Uiso  ? O
   O3654      1.0     0.527789     0.579327     0.166222    Uiso  ? O
   O3655      1.0     0.510559     0.566451     0.160923    Uiso  ? O
   O3656      1.0     0.501711     0.576012     0.178617    Uiso  ? O
   O3657      1.0     0.517324     0.597887     0.172261    Uiso  ? O
   O3658      1.0     0.506552     0.608249     0.187084    Uiso  ? O
   O3659      1.0     0.544817     0.570995     0.175911    Uiso  ? O
   O3660      1.0     0.505482     0.569156     0.205254    Uiso  ? O
   O3661      1.0     0.530433     0.557246     0.184114    Uiso  ? O
   O3662      1.0     0.545651     0.612060     0.178175    Uiso  ? O
   O3663      1.0     0.517878     0.587751     0.249425    Uiso  ? O
   O3664      1.0     0.546948     0.606533     0.243901    Uiso  ? O
   O3665      1.0     0.533605     0.561137     0.215472    Uiso  ? O
   O3666      1.0     0.546302     0.558153     0.236623    Uiso  ? O
   O3667      1.0     0.541468     0.597476     0.211831    Uiso  ? O
   O3668      1.0     0.528022     0.607195     0.251306    Uiso  ? O
   O3669      1.0     0.512347     0.571289     0.239741    Uiso  ? O
   O3670      1.0     0.551063     0.573769     0.222144    Uiso  ? O
   O3671      1.0     0.532622     0.582015     0.230090    Uiso  ? O
   O3672      1.0     0.511011     0.579789     0.220299    Uiso  ? O
   O3673      1.0     0.530712     0.579768     0.208403    Uiso  ? O
   O3674      1.0     0.501174     0.582257     0.259557    Uiso  ? O
   O3675      1.0     0.505066     0.609593     0.209403    Uiso  ? O
   O3676      1.0     0.534493     0.575928     0.251441    Uiso  ? O
   O3677      1.0     0.514334     0.572530     0.274444    Uiso  ? O
   O3678      1.0     0.533326     0.606721     0.271290    Uiso  ? O
   O3679      1.0     0.514470     0.567441     0.307561    Uiso  ? O
   O3680      1.0     0.542951     0.567851     0.299634    Uiso  ? O
   O3681      1.0     0.539063     0.587246     0.271315    Uiso  ? O
   O3682      1.0     0.527678     0.577797     0.288541    Uiso  ? O
   O3683      1.0     0.520230     0.588939     0.304105    Uiso  ? O
   O3684      1.0     0.523901     0.560274     0.261707    Uiso  ? O
   O3685      1.0     0.503131     0.600944     0.309844    Uiso  ? O
   O3686      1.0     0.504709     0.603625     0.290198    Uiso  ? O
   O3687      1.0     0.506455     0.563582     0.346922    Uiso  ? O
   O3688      1.0     0.521176     0.610026     0.336531    Uiso  ? O
   O3689      1.0     0.544035     0.569045     0.351349    Uiso  ? O
   O3690      1.0     0.534764     0.563145     0.317181    Uiso  ? O
   O3691      1.0     0.512826     0.596496     0.350051    Uiso  ? O
   O3692      1.0     0.529170     0.592970     0.325191    Uiso  ? O
   O3693      1.0     0.548131     0.597452     0.319190    Uiso  ? O
   O3694      1.0     0.546266     0.558423     0.333819    Uiso  ? O
   O3695      1.0     0.541854     0.586634     0.344148    Uiso  ? O
   O3696      1.0     0.523495     0.565738     0.360122    Uiso  ? O
   O3697      1.0     0.517530     0.579458     0.341261    Uiso  ? O
   O3698      1.0     0.533079     0.599690     0.356565    Uiso  ? O
   O3699      1.0     0.500402     0.567295     0.322899    Uiso  ? O
   O3700      1.0     0.527278     0.581201     0.401723    Uiso  ? O
   O3701      1.0     0.511899     0.572794     0.375421    Uiso  ? O
   O3702      1.0     0.529964     0.590790     0.374112    Uiso  ? O
   O3703      1.0     0.505794     0.601090     0.389185    Uiso  ? O
   O3704      1.0     0.539454     0.608618     0.407650    Uiso  ? O
   O3705      1.0     0.548179     0.566430     0.414289    Uiso  ? O
   O3706      1.0     0.537996     0.572742     0.376408    Uiso  ? O
   O3707      1.0     0.543430     0.592748     0.392918    Uiso  ? O
   O3708      1.0     0.522639     0.564152     0.388859    Uiso  ? O
   O3709      1.0     0.505944     0.588054     0.404998    Uiso  ? O
   O3710      1.0     0.501473     0.605297     0.367625    Uiso  ? O
   O3711      1.0     0.519927     0.611333     0.404813    Uiso  ? O
   O3712      1.0     0.502220     0.611634     0.412664    Uiso  ? O
   O3713      1.0     0.536873     0.602332     0.449605    Uiso  ? O
   O3714      1.0     0.537902     0.591678     0.465863    Uiso  ? O
   O3715      1.0     0.523414     0.605129     0.425661    Uiso  ? O
   O3716      1.0     0.543703     0.558784     0.445191    Uiso  ? O
   O3717      1.0     0.514824     0.559121     0.448927    Uiso  ? O
   O3718      1.0     0.515189     0.598660     0.461388    Uiso  ? O
   O3719      1.0     0.520782     0.588182     0.436185    Uiso  ? O
   O3720      1.0     0.527986     0.572003     0.420409    Uiso  ? O
   O3721      1.0     0.528965     0.556206     0.465256    Uiso  ? O
   O3722      1.0     0.512596     0.560364     0.421334    Uiso  ? O
   O3723      1.0     0.520738     0.575303     0.463288    Uiso  ? O
   O3724      1.0     0.549827     0.575342     0.464771    Uiso  ? O
   O3725      1.0     0.510124     0.563639     0.479264    Uiso  ? O
   O3726      1.0     0.507140     0.566073     0.511900    Uiso  ? O
   O3727      1.0     0.539667     0.583827     0.522159    Uiso  ? O
   O3728      1.0     0.540138     0.595298     0.504947    Uiso  ? O
   O3729      1.0     0.526950     0.604010     0.478488    Uiso  ? O
   O3730      1.0     0.541582     0.582778     0.486965    Uiso  ? O
   O3731      1.0     0.541676     0.562240     0.521864    Uiso  ? O
   O3732      1.0     0.509853     0.592978     0.498960    Uiso  ? O
   O3733      1.0     0.524607     0.607896     0.509364    Uiso  ? O
   O3734      1.0     0.543473     0.563961     0.493131    Uiso  ? O
   O3735      1.0     0.505095     0.610263     0.517839    Uiso  ? O
   O3736      1.0     0.527117     0.560070     0.506892    Uiso  ? O
   O3737      1.0     0.500044     0.604062     0.474923    Uiso  ? O
   O3738      1.0     0.500888     0.588494     0.516810    Uiso  ? O
   O3739      1.0     0.503168     0.557156     0.575950    Uiso  ? O
   O3740      1.0     0.524547     0.556263     0.576663    Uiso  ? O
   O3741      1.0     0.500500     0.596963     0.538906    Uiso  ? O
   O3742      1.0     0.540115     0.609013     0.570546    Uiso  ? O
   O3743      1.0     0.545359     0.587893     0.542291    Uiso  ? O
   O3744      1.0     0.518385     0.582224     0.528627    Uiso  ? O
   O3745      1.0     0.547538     0.567926     0.548798    Uiso  ? O
   O3746      1.0     0.505436     0.567086     0.557490    Uiso  ? O
   O3747      1.0     0.527702     0.596102     0.541660    Uiso  ? O
   O3748      1.0     0.519329     0.562571     0.535044    Uiso  ? O
   O3749      1.0     0.520115     0.587221     0.562282    Uiso  ? O
   O3750      1.0     0.524641     0.567029     0.560761    Uiso  ? O
   O3751      1.0     0.545259     0.573655     0.568504    Uiso  ? O
   O3752      1.0     0.549302     0.593531     0.560863    Uiso  ? O
   O3753      1.0     0.518636     0.600986     0.576799    Uiso  ? O
   O3754      1.0     0.538468     0.571406     0.627539    Uiso  ? O
   O3755      1.0     0.538744     0.585384     0.611833    Uiso  ? O
   O3756      1.0     0.546331     0.590361     0.592802    Uiso  ? O
   O3757      1.0     0.538712     0.572616     0.590029    Uiso  ? O
   O3758      1.0     0.544338     0.606668     0.609293    Uiso  ? O
   O3759      1.0     0.509202     0.603350     0.621072    Uiso  ? O
   O3760      1.0     0.522468     0.593757     0.602305    Uiso  ? O
   O3761      1.0     0.534592     0.607450     0.591853    Uiso  ? O
   O3762      1.0     0.518298     0.573638     0.586954    Uiso  ? O
   O3763      1.0     0.501475     0.593828     0.601179    Uiso  ? O
   O3764      1.0     0.500110     0.561317     0.597729    Uiso  ? O
   O3765      1.0     0.514871     0.571524     0.631046    Uiso  ? O
   O3766      1.0     0.507420     0.556278     0.613923    Uiso  ? O
   O3767      1.0     0.535876     0.578947     0.701827    Uiso  ? O
   O3768      1.0     0.526706     0.561621     0.690813    Uiso  ? O
   O3769      1.0     0.531112     0.588058     0.719468    Uiso  ? O
   O3770      1.0     0.528509     0.591508     0.689826    Uiso  ? O
   O3771      1.0     0.517191     0.573352     0.708406    Uiso  ? O
   O3772      1.0     0.545153     0.609418     0.792999    Uiso  ? O
   O3773      1.0     0.545467     0.586845     0.791136    Uiso  ? O
   O3774      1.0     0.501200     0.588592     0.792566    Uiso  ? O
   O3775      1.0     0.523225     0.598234     0.740198    Uiso  ? O
   O3776      1.0     0.506515     0.609780     0.798460    Uiso  ? O
   O3777      1.0     0.531461     0.581894     0.812133    Uiso  ? O
   O3778      1.0     0.506581     0.566642     0.840746    Uiso  ? O
   O3779      1.0     0.541901     0.576065     0.836785    Uiso  ? O
   O3780      1.0     0.514406     0.599449     0.814667    Uiso  ? O
   O3781      1.0     0.540385     0.560564     0.794725    Uiso  ? O
   O3782      1.0     0.545100     0.607709     0.841397    Uiso  ? O
   O3783      1.0     0.517907     0.599553     0.895467    Uiso  ? O
   O3784      1.0     0.512932     0.580368     0.899063    Uiso  ? O
   O3785      1.0     0.534711     0.661338     0.103280    Uiso  ? O
   O3786      1.0     0.504854     0.614423     0.106854    Uiso  ? O
   O3787      1.0     0.502711     0.635636     0.103934    Uiso  ? O
   O3788      1.0     0.542142     0.656582     0.125209    Uiso  ? O
   O3789      1.0     0.516443     0.622642     0.140519    Uiso  ? O
   O3790      1.0     0.505563     0.648755     0.117490    Uiso  ? O
   O3791      1.0     0.518365     0.659072     0.135871    Uiso  ? O
   O3792      1.0     0.539382     0.632261     0.132580    Uiso  ? O
   O3793      1.0     0.519575     0.619678     0.118310    Uiso  ? O
   O3794      1.0     0.538648     0.650022     0.148607    Uiso  ? O
   O3795      1.0     0.548547     0.645421     0.107391    Uiso  ? O
   O3796      1.0     0.549675     0.623472     0.111302    Uiso  ? O
   O3797      1.0     0.512094     0.641612     0.144543    Uiso  ? O
   O3798      1.0     0.512082     0.660584     0.101307    Uiso  ? O
   O3799      1.0     0.500721     0.644794     0.198402    Uiso  ? O
   O3800      1.0     0.540542     0.643803     0.173981    Uiso  ? O
   O3801      1.0     0.539051     0.636769     0.194202    Uiso  ? O
   O3802      1.0     0.509842     0.662257     0.168275    Uiso  ? O
   O3803      1.0     0.502597     0.628433     0.182074    Uiso  ? O
   O3804      1.0     0.524303     0.634188     0.167842    Uiso  ? O
   O3805      1.0     0.526378     0.618415     0.179195    Uiso  ? O
   O3806      1.0     0.505830     0.641469     0.164800    Uiso  ? O
   O3807      1.0     0.533614     0.657269     0.193406    Uiso  ? O
   O3808      1.0     0.518351     0.631996     0.197493    Uiso  ? O
   O3809      1.0     0.530554     0.664917     0.164022    Uiso  ? O
   O3810      1.0     0.525045     0.614244     0.155663    Uiso  ? O
   O3811      1.0     0.548481     0.624459     0.154289    Uiso  ? O
   O3812      1.0     0.524396     0.618793     0.214148    Uiso  ? O
   O3813      1.0     0.516013     0.653953     0.231607    Uiso  ? O
   O3814      1.0     0.545855     0.629184     0.242965    Uiso  ? O
   O3815      1.0     0.535584     0.638907     0.214368    Uiso  ? O
   O3816      1.0     0.528883     0.639477     0.242475    Uiso  ? O
   O3817      1.0     0.517821     0.619054     0.237925    Uiso  ? O
   O3818      1.0     0.545471     0.660222     0.240175    Uiso  ? O
   O3819      1.0     0.546619     0.656440     0.219137    Uiso  ? O
   O3820      1.0     0.545862     0.621490     0.222340    Uiso  ? O
   O3821      1.0     0.527757     0.659957     0.213115    Uiso  ? O
   O3822      1.0     0.533190     0.658137     0.258456    Uiso  ? O
   O3823      1.0     0.502549     0.657063     0.214419    Uiso  ? O
   O3824      1.0     0.549189     0.617874     0.281674    Uiso  ? O
   O3825      1.0     0.512415     0.631429     0.264217    Uiso  ? O
   O3826      1.0     0.519628     0.628258     0.294554    Uiso  ? O
   O3827      1.0     0.530698     0.655212     0.307299    Uiso  ? O
   O3828      1.0     0.541823     0.647602     0.291499    Uiso  ? O
   O3829      1.0     0.508117     0.651580     0.310950    Uiso  ? O
   O3830      1.0     0.515096     0.615410     0.278806    Uiso  ? O
   O3831      1.0     0.548945     0.653757     0.272466    Uiso  ? O
   O3832      1.0     0.540748     0.628745     0.296953    Uiso  ? O
   O3833      1.0     0.520556     0.657320     0.275685    Uiso  ? O
   O3834      1.0     0.503993     0.644161     0.278949    Uiso  ? O
   O3835      1.0     0.500673     0.637688     0.297496    Uiso  ? O
   O3836      1.0     0.523602     0.616046     0.363870    Uiso  ? O
   O3837      1.0     0.526158     0.645799     0.354477    Uiso  ? O
   O3838      1.0     0.501237     0.627146     0.343557    Uiso  ? O
   O3839      1.0     0.538639     0.659619     0.363370    Uiso  ? O
   O3840      1.0     0.546178     0.629932     0.360961    Uiso  ? O
   O3841      1.0     0.548996     0.632703     0.335315    Uiso  ? O
   O3842      1.0     0.541366     0.649357     0.322981    Uiso  ? O
   O3843      1.0     0.514601     0.617399     0.314145    Uiso  ? O
   O3844      1.0     0.507898     0.647674     0.365415    Uiso  ? O
   O3845      1.0     0.541475     0.665830     0.344970    Uiso  ? O
   O3846      1.0     0.530254     0.625696     0.348008    Uiso  ? O
   O3847      1.0     0.522443     0.651399     0.333745    Uiso  ? O
   O3848      1.0     0.512748     0.634290     0.327924    Uiso  ? O
   O3849      1.0     0.550412     0.627595     0.314486    Uiso  ? O
   O3850      1.0     0.538167     0.641429     0.376004    Uiso  ? O
   O3851      1.0     0.506814     0.634285     0.418650    Uiso  ? O
   O3852      1.0     0.502539     0.641875     0.399930    Uiso  ? O
   O3853      1.0     0.542608     0.617341     0.386687    Uiso  ? O
   O3854      1.0     0.544882     0.662182     0.393396    Uiso  ? O
   O3855      1.0     0.517843     0.640510     0.382443    Uiso  ? O
   O3856      1.0     0.539360     0.641542     0.398333    Uiso  ? O
   O3857      1.0     0.517196     0.662180     0.403563    Uiso  ? O
   O3858      1.0     0.522129     0.619566     0.384118    Uiso  ? O
   O3859      1.0     0.526641     0.639603     0.415227    Uiso  ? O
   O3860      1.0     0.507318     0.662183     0.377660    Uiso  ? O
   O3861      1.0     0.532907     0.659302     0.416496    Uiso  ? O
   O3862      1.0     0.519773     0.624952     0.467456    Uiso  ? O
   O3863      1.0     0.546585     0.657528     0.454235    Uiso  ? O
   O3864      1.0     0.519599     0.613874     0.443480    Uiso  ? O
   O3865      1.0     0.520719     0.643600     0.460641    Uiso  ? O
   O3866      1.0     0.545562     0.642971     0.439646    Uiso  ? O
   O3867      1.0     0.502735     0.653525     0.467268    Uiso  ? O
   O3868      1.0     0.515141     0.654267     0.444035    Uiso  ? O
   O3869      1.0     0.531702     0.627174     0.434605    Uiso  ? O
   O3870      1.0     0.536885     0.649925     0.472355    Uiso  ? O
   O3871      1.0     0.546721     0.618101     0.423451    Uiso  ? O
   O3872      1.0     0.527764     0.668114     0.450534    Uiso  ? O
   O3873      1.0     0.500456     0.647890     0.432450    Uiso  ? O
   O3874      1.0     0.511185     0.665430     0.484257    Uiso  ? O
   O3875      1.0     0.518568     0.656165     0.502614    Uiso  ? O
   O3876      1.0     0.549400     0.643633     0.500181    Uiso  ? O
   O3877      1.0     0.534917     0.637480     0.487269    Uiso  ? O
   O3878      1.0     0.501705     0.634299     0.497994    Uiso  ? O
   O3879      1.0     0.505302     0.644141     0.515423    Uiso  ? O
   O3880      1.0     0.504445     0.625256     0.479257    Uiso  ? O
   O3881      1.0     0.521895     0.626314     0.501783    Uiso  ? O
   O3882      1.0     0.535628     0.663775     0.508094    Uiso  ? O
   O3883      1.0     0.522670     0.635199     0.521465    Uiso  ? O
   O3884      1.0     0.551814     0.615495     0.525761    Uiso  ? O
   O3885      1.0     0.541039     0.647424     0.518637    Uiso  ? O
   O3886      1.0     0.551379     0.665194     0.492160    Uiso  ? O
   O3887      1.0     0.540068     0.620958     0.473768    Uiso  ? O
   O3888      1.0     0.510764     0.616021     0.557375    Uiso  ? O
   O3889      1.0     0.547892     0.656226     0.578980    Uiso  ? O
   O3890      1.0     0.515785     0.636674     0.561626    Uiso  ? O
   O3891      1.0     0.530232     0.612857     0.529622    Uiso  ? O
   O3892      1.0     0.534700     0.664760     0.556875    Uiso  ? O
   O3893      1.0     0.518198     0.662023     0.537017    Uiso  ? O
   O3894      1.0     0.535511     0.650181     0.542822    Uiso  ? O
   O3895      1.0     0.505675     0.647953     0.548432    Uiso  ? O
   O3896      1.0     0.531179     0.622622     0.559127    Uiso  ? O
   O3897      1.0     0.547067     0.634838     0.554411    Uiso  ? O
   O3898      1.0     0.501453     0.665077     0.561742    Uiso  ? O
   O3899      1.0     0.519272     0.626620     0.539206    Uiso  ? O
   O3900      1.0     0.508560     0.647322     0.578912    Uiso  ? O
   O3901      1.0     0.516709     0.623778     0.628328    Uiso  ? O
   O3902      1.0     0.541993     0.620785     0.623152    Uiso  ? O
   O3903      1.0     0.523973     0.635904     0.602279    Uiso  ? O
   O3904      1.0     0.511723     0.655472     0.602532    Uiso  ? O
   O3905      1.0     0.527564     0.650278     0.587069    Uiso  ? O
   O3906      1.0     0.531442     0.638095     0.621239    Uiso  ? O
   O3907      1.0     0.545631     0.666682     0.595495    Uiso  ? O
   O3908      1.0     0.507018     0.614149     0.602046    Uiso  ? O
   O3909      1.0     0.518291     0.654769     0.624785    Uiso  ? O
   O3910      1.0     0.539863     0.654388     0.613174    Uiso  ? O
   O3911      1.0     0.521676     0.621351     0.582412    Uiso  ? O
   O3912      1.0     0.524830     0.612461     0.612529    Uiso  ? O
   O3913      1.0     0.549632     0.632183     0.608603    Uiso  ? O
   O3914      1.0     0.506915     0.660205     0.639857    Uiso  ? O
   O3915      1.0     0.547906     0.635766     0.636218    Uiso  ? O
   O3916      1.0     0.538698     0.652836     0.635672    Uiso  ? O
   O3917      1.0     0.524453     0.636682     0.715937    Uiso  ? O
   O3918      1.0     0.527955     0.658615     0.718329    Uiso  ? O
   O3919      1.0     0.521646     0.642111     0.692299    Uiso  ? O
   O3920      1.0     0.549075     0.648658     0.714909    Uiso  ? O
   O3921      1.0     0.522901     0.663998     0.737202    Uiso  ? O
   O3922      1.0     0.522133     0.616142     0.728936    Uiso  ? O
   O3923      1.0     0.550462     0.661472     0.731234    Uiso  ? O
   O3924      1.0     0.503058     0.651573     0.791448    Uiso  ? O
   O3925      1.0     0.501667     0.629906     0.796167    Uiso  ? O
   O3926      1.0     0.544276     0.657088     0.795998    Uiso  ? O
   O3927      1.0     0.545488     0.628261     0.833562    Uiso  ? O
   O3928      1.0     0.518904     0.653072     0.815737    Uiso  ? O
   O3929      1.0     0.549978     0.664611     0.832047    Uiso  ? O
   O3930      1.0     0.513624     0.613548     0.829196    Uiso  ? O
   O3931      1.0     0.551781     0.618664     0.810574    Uiso  ? O
   O3932      1.0     0.521616     0.644609     0.895904    Uiso  ? O
   O3933      1.0     0.518110     0.624038     0.894220    Uiso  ? O
   O3934      1.0     0.599528     0.373334     0.115734    Uiso  ? O
   O3935      1.0     0.584121     0.359605     0.125170    Uiso  ? O
   O3936      1.0     0.575277     0.352756     0.106470    Uiso  ? O
   O3937      1.0     0.565206     0.366818     0.123397    Uiso  ? O
   O3938      1.0     0.574500     0.340397     0.129911    Uiso  ? O
   O3939      1.0     0.596659     0.352436     0.107690    Uiso  ? O
   O3940      1.0     0.573896     0.332865     0.108470    Uiso  ? O
   O3941      1.0     0.580412     0.349211     0.146630    Uiso  ? O
   O3942      1.0     0.582512     0.378982     0.130831    Uiso  ? O
   O3943      1.0     0.596254     0.343270     0.126184    Uiso  ? O
   O3944      1.0     0.595380     0.333022     0.152352    Uiso  ? O
   O3945      1.0     0.567322     0.386610     0.121936    Uiso  ? O
   O3946      1.0     0.565441     0.363137     0.143090    Uiso  ? O
   O3947      1.0     0.581793     0.345057     0.186401    Uiso  ? O
   O3948      1.0     0.559365     0.346806     0.189810    Uiso  ? O
   O3949      1.0     0.582289     0.379692     0.192731    Uiso  ? O
   O3950      1.0     0.577141     0.340748     0.167372    Uiso  ? O
   O3951      1.0     0.599383     0.354262     0.178878    Uiso  ? O
   O3952      1.0     0.589804     0.339328     0.203914    Uiso  ? O
   O3953      1.0     0.559080     0.374796     0.158607    Uiso  ? O
   O3954      1.0     0.598144     0.370242     0.167111    Uiso  ? O
   O3955      1.0     0.559081     0.357740     0.170097    Uiso  ? O
   O3956      1.0     0.564630     0.369448     0.203565    Uiso  ? O
   O3957      1.0     0.597492     0.376248     0.206015    Uiso  ? O
   O3958      1.0     0.566482     0.375040     0.180455    Uiso  ? O
   O3959      1.0     0.557303     0.334682     0.164878    Uiso  ? O
   O3960      1.0     0.589378     0.342079     0.234929    Uiso  ? O
   O3961      1.0     0.577985     0.356000     0.212151    Uiso  ? O
   O3962      1.0     0.600622     0.357929     0.230241    Uiso  ? O
   O3963      1.0     0.586491     0.371828     0.222268    Uiso  ? O
   O3964      1.0     0.573145     0.347205     0.248292    Uiso  ? O
   O3965      1.0     0.558475     0.375404     0.223396    Uiso  ? O
   O3966      1.0     0.562083     0.346238     0.221297    Uiso  ? O
   O3967      1.0     0.589751     0.379140     0.249703    Uiso  ? O
   O3968      1.0     0.553729     0.344519     0.239761    Uiso  ? O
   O3969      1.0     0.603134     0.337002     0.250753    Uiso  ? O
   O3970      1.0     0.590546     0.376761     0.299870    Uiso  ? O
   O3971      1.0     0.559067     0.346032     0.290541    Uiso  ? O
   O3972      1.0     0.585739     0.343775     0.307170    Uiso  ? O
   O3973      1.0     0.557477     0.375007     0.304853    Uiso  ? O
   O3974      1.0     0.565609     0.368129     0.272478    Uiso  ? O
   O3975      1.0     0.576077     0.361897     0.289731    Uiso  ? O
   O3976      1.0     0.598736     0.352847     0.265457    Uiso  ? O
   O3977      1.0     0.555744     0.339132     0.270504    Uiso  ? O
   O3978      1.0     0.581361     0.362265     0.260254    Uiso  ? O
   O3979      1.0     0.557596     0.378910     0.355959    Uiso  ? O
   O3980      1.0     0.554769     0.379915     0.334023    Uiso  ? O
   O3981      1.0     0.600351     0.368823     0.347417    Uiso  ? O
   O3982      1.0     0.592121     0.385818     0.319972    Uiso  ? O
   O3983      1.0     0.588429     0.340474     0.366072    Uiso  ? O
   O3984      1.0     0.581416     0.354091     0.350773    Uiso  ? O
   O3985      1.0     0.562062     0.349095     0.331171    Uiso  ? O
   O3986      1.0     0.563768     0.339702     0.351632    Uiso  ? O
   O3987      1.0     0.569136     0.367983     0.322280    Uiso  ? O
   O3988      1.0     0.576073     0.386358     0.332760    Uiso  ? O
   O3989      1.0     0.572751     0.333588     0.319668    Uiso  ? O
   O3990      1.0     0.576367     0.369925     0.365514    Uiso  ? O
   O3991      1.0     0.599243     0.347524     0.322891    Uiso  ? O
   O3992      1.0     0.602736     0.368483     0.325046    Uiso  ? O
   O3993      1.0     0.592365     0.351232     0.415427    Uiso  ? O
   O3994      1.0     0.579974     0.336000     0.386368    Uiso  ? O
   O3995      1.0     0.599697     0.378388     0.392166    Uiso  ? O
   O3996      1.0     0.592711     0.380649     0.373432    Uiso  ? O
   O3997      1.0     0.574780     0.348022     0.404291    Uiso  ? O
   O3998      1.0     0.554414     0.344179     0.369833    Uiso  ? O
   O3999      1.0     0.575118     0.372947     0.405197    Uiso  ? O
   O4000      1.0     0.554211     0.373449     0.408870    Uiso  ? O
   O4001      1.0     0.569445     0.369677     0.385809    Uiso  ? O
   O4002      1.0     0.598023     0.332809     0.410965    Uiso  ? O
   O4003      1.0     0.552677     0.355166     0.417584    Uiso  ? O
   O4004      1.0     0.566570     0.362670     0.437229    Uiso  ? O
   O4005      1.0     0.573054     0.331913     0.439857    Uiso  ? O
   O4006      1.0     0.588104     0.386956     0.421790    Uiso  ? O
   O4007      1.0     0.570905     0.347450     0.467147    Uiso  ? O
   O4008      1.0     0.592145     0.340206     0.444769    Uiso  ? O
   O4009      1.0     0.595563     0.349867     0.473177    Uiso  ? O
   O4010      1.0     0.575655     0.378443     0.465526    Uiso  ? O
   O4011      1.0     0.580443     0.361374     0.454380    Uiso  ? O
   O4012      1.0     0.601395     0.358246     0.453612    Uiso  ? O
   O4013      1.0     0.582943     0.367577     0.423300    Uiso  ? O
   O4014      1.0     0.554494     0.368953     0.465873    Uiso  ? O
   O4015      1.0     0.554675     0.379571     0.433332    Uiso  ? O
   O4016      1.0     0.563905     0.339314     0.422106    Uiso  ? O
   O4017      1.0     0.593786     0.366977     0.484370    Uiso  ? O
   O4018      1.0     0.585988     0.346515     0.517103    Uiso  ? O
   O4019      1.0     0.576646     0.356998     0.491482    Uiso  ? O
   O4020      1.0     0.599825     0.361780     0.523345    Uiso  ? O
   O4021      1.0     0.554368     0.383519     0.510583    Uiso  ? O
   O4022      1.0     0.559593     0.368352     0.490474    Uiso  ? O
   O4023      1.0     0.559259     0.363272     0.511688    Uiso  ? O
   O4024      1.0     0.594670     0.340955     0.498239    Uiso  ? O
   O4025      1.0     0.558845     0.335718     0.528113    Uiso  ? O
   O4026      1.0     0.562054     0.386679     0.559499    Uiso  ? O
   O4027      1.0     0.564881     0.372179     0.538794    Uiso  ? O
   O4028      1.0     0.580515     0.345086     0.555385    Uiso  ? O
   O4029      1.0     0.575059     0.334209     0.572104    Uiso  ? O
   O4030      1.0     0.595447     0.376837     0.535803    Uiso  ? O
   O4031      1.0     0.556406     0.356469     0.570831    Uiso  ? O
   O4032      1.0     0.582000     0.374009     0.550899    Uiso  ? O
   O4033      1.0     0.599294     0.351008     0.554038    Uiso  ? O
   O4034      1.0     0.561931     0.376897     0.576290    Uiso  ? O
   O4035      1.0     0.581883     0.367246     0.572076    Uiso  ? O
   O4036      1.0     0.588892     0.334565     0.540229    Uiso  ? O
   O4037      1.0     0.552081     0.360327     0.549986    Uiso  ? O
   O4038      1.0     0.578877     0.386676     0.530154    Uiso  ? O
   O4039      1.0     0.569097     0.354942     0.526952    Uiso  ? O
   O4040      1.0     0.574067     0.361339     0.623427    Uiso  ? O
   O4041      1.0     0.589829     0.341506     0.613046    Uiso  ? O
   O4042      1.0     0.561768     0.385582     0.594122    Uiso  ? O
   O4043      1.0     0.558284     0.372474     0.626963    Uiso  ? O
   O4044      1.0     0.580090     0.357938     0.602600    Uiso  ? O
   O4045      1.0     0.597173     0.359124     0.591709    Uiso  ? O
   O4046      1.0     0.574287     0.352826     0.583028    Uiso  ? O
   O4047      1.0     0.560268     0.369522     0.608112    Uiso  ? O
   O4048      1.0     0.576994     0.381802     0.623286    Uiso  ? O
   O4049      1.0     0.558170     0.349562     0.600610    Uiso  ? O
   O4050      1.0     0.569638     0.335989     0.620313    Uiso  ? O
   O4051      1.0     0.586911     0.382272     0.605711    Uiso  ? O
   O4052      1.0     0.556374     0.350513     0.629194    Uiso  ? O
   O4053      1.0     0.597249     0.359543     0.617137    Uiso  ? O
   O4054      1.0     0.588492     0.338699     0.592022    Uiso  ? O
   O4055      1.0     0.599423     0.377903     0.627481    Uiso  ? O
   O4056      1.0     0.592047     0.378642     0.585453    Uiso  ? O
   O4057      1.0     0.587994     0.362216     0.639205    Uiso  ? O
   O4058      1.0     0.586508     0.384522     0.641429    Uiso  ? O
   O4059      1.0     0.598079     0.331717     0.716398    Uiso  ? O
   O4060      1.0     0.567565     0.367175     0.688481    Uiso  ? O
   O4061      1.0     0.580973     0.359362     0.703248    Uiso  ? O
   O4062      1.0     0.572789     0.367577     0.723176    Uiso  ? O
   O4063      1.0     0.564306     0.373940     0.742357    Uiso  ? O
   O4064      1.0     0.579993     0.335446     0.817596    Uiso  ? O
   O4065      1.0     0.573711     0.355325     0.806631    Uiso  ? O
   O4066      1.0     0.583244     0.381862     0.838175    Uiso  ? O
   O4067      1.0     0.584422     0.337925     0.795394    Uiso  ? O
   O4068      1.0     0.584220     0.362053     0.845836    Uiso  ? O
   O4069      1.0     0.560418     0.345537     0.894815    Uiso  ? O
   O4070      1.0     0.563152     0.441265     0.126029    Uiso  ? O
   O4071      1.0     0.582140     0.434897     0.118733    Uiso  ? O
   O4072      1.0     0.555328     0.427193     0.139543    Uiso  ? O
   O4073      1.0     0.568814     0.437684     0.104665    Uiso  ? O
   O4074      1.0     0.579272     0.427341     0.137804    Uiso  ? O
   O4075      1.0     0.556608     0.412382     0.100323    Uiso  ? O
   O4076      1.0     0.575521     0.387793     0.147553    Uiso  ? O
   O4077      1.0     0.591279     0.392283     0.116227    Uiso  ? O
   O4078      1.0     0.595452     0.420174     0.150048    Uiso  ? O
   O4079      1.0     0.568641     0.419977     0.116378    Uiso  ? O
   O4080      1.0     0.589096     0.416135     0.119683    Uiso  ? O
   O4081      1.0     0.588809     0.401845     0.134316    Uiso  ? O
   O4082      1.0     0.598663     0.430712     0.105505    Uiso  ? O
   O4083      1.0     0.567091     0.407457     0.132013    Uiso  ? O
   O4084      1.0     0.574366     0.403000     0.110817    Uiso  ? O
   O4085      1.0     0.554853     0.392261     0.144003    Uiso  ? O
   O4086      1.0     0.564549     0.443693     0.148013    Uiso  ? O
   O4087      1.0     0.581722     0.431101     0.197198    Uiso  ? O
   O4088      1.0     0.586845     0.421368     0.179492    Uiso  ? O
   O4089      1.0     0.563249     0.416116     0.176945    Uiso  ? O
   O4090      1.0     0.586655     0.401402     0.195476    Uiso  ? O
   O4091      1.0     0.582429     0.395378     0.175037    Uiso  ? O
   O4092      1.0     0.579169     0.428882     0.161674    Uiso  ? O
   O4093      1.0     0.599986     0.432786     0.203286    Uiso  ? O
   O4094      1.0     0.558192     0.395848     0.176896    Uiso  ? O
   O4095      1.0     0.580667     0.406305     0.157947    Uiso  ? O
   O4096      1.0     0.562242     0.437181     0.181267    Uiso  ? O
   O4097      1.0     0.595073     0.389276     0.158453    Uiso  ? O
   O4098      1.0     0.586374     0.419435     0.247242    Uiso  ? O
   O4099      1.0     0.567290     0.407795     0.253225    Uiso  ? O
   O4100      1.0     0.566145     0.432394     0.222522    Uiso  ? O
   O4101      1.0     0.575988     0.439376     0.240347    Uiso  ? O
   O4102      1.0     0.582764     0.407791     0.231017    Uiso  ? O
   O4103      1.0     0.592266     0.399523     0.253734    Uiso  ? O
   O4104      1.0     0.562779     0.411824     0.225690    Uiso  ? O
   O4105      1.0     0.585360     0.413838     0.210172    Uiso  ? O
   O4106      1.0     0.597985     0.442190     0.237972    Uiso  ? O
   O4107      1.0     0.582880     0.389402     0.232439    Uiso  ? O
   O4108      1.0     0.553639     0.433257     0.257963    Uiso  ? O
   O4109      1.0     0.587218     0.392219     0.273360    Uiso  ? O
   O4110      1.0     0.602424     0.402538     0.282970    Uiso  ? O
   O4111      1.0     0.580583     0.438892     0.273633    Uiso  ? O
   O4112      1.0     0.601044     0.436563     0.288284    Uiso  ? O
   O4113      1.0     0.581844     0.428233     0.291285    Uiso  ? O
   O4114      1.0     0.598906     0.432295     0.267346    Uiso  ? O
   O4115      1.0     0.559746     0.420635     0.288258    Uiso  ? O
   O4116      1.0     0.582773     0.407295     0.293593    Uiso  ? O
   O4117      1.0     0.573981     0.390166     0.301164    Uiso  ? O
   O4118      1.0     0.567810     0.422683     0.268703    Uiso  ? O
   O4119      1.0     0.566283     0.391428     0.272544    Uiso  ? O
   O4120      1.0     0.554656     0.401069     0.287662    Uiso  ? O
   O4121      1.0     0.592397     0.407707     0.312543    Uiso  ? O
   O4122      1.0     0.596734     0.413640     0.334885    Uiso  ? O
   O4123      1.0     0.572685     0.437551     0.317186    Uiso  ? O
   O4124      1.0     0.582599     0.419616     0.358997    Uiso  ? O
   O4125      1.0     0.568388     0.400505     0.320505    Uiso  ? O
   O4126      1.0     0.578675     0.417709     0.325974    Uiso  ? O
   O4127      1.0     0.554512     0.426047     0.318633    Uiso  ? O
   O4128      1.0     0.583768     0.395442     0.350615    Uiso  ? O
   O4129      1.0     0.561000     0.429855     0.350226    Uiso  ? O
   O4130      1.0     0.603594     0.420259     0.363471    Uiso  ? O
   O4131      1.0     0.595283     0.442126     0.314440    Uiso  ? O
   O4132      1.0     0.555064     0.408931     0.347702    Uiso  ? O
   O4133      1.0     0.567538     0.397216     0.362534    Uiso  ? O
   O4134      1.0     0.599966     0.440488     0.353005    Uiso  ? O
   O4135      1.0     0.574930     0.430055     0.387120    Uiso  ? O
   O4136      1.0     0.563489     0.403532     0.407148    Uiso  ? O
   O4137      1.0     0.566529     0.416618     0.374406    Uiso  ? O
   O4138      1.0     0.586596     0.400735     0.374508    Uiso  ? O
   O4139      1.0     0.594705     0.429236     0.395083    Uiso  ? O
   O4140      1.0     0.570475     0.398642     0.388228    Uiso  ? O
   O4141      1.0     0.573897     0.423077     0.405746    Uiso  ? O
   O4142      1.0     0.585263     0.391935     0.402608    Uiso  ? O
   O4143      1.0     0.591934     0.410904     0.407097    Uiso  ? O
   O4144      1.0     0.555568     0.407804     0.429628    Uiso  ? O
   O4145      1.0     0.555237     0.411031     0.450044    Uiso  ? O
   O4146      1.0     0.588819     0.402176     0.436649    Uiso  ? O
   O4147      1.0     0.564743     0.426684     0.425135    Uiso  ? O
   O4148      1.0     0.595170     0.417664     0.426425    Uiso  ? O
   O4149      1.0     0.556065     0.431636     0.458352    Uiso  ? O
   O4150      1.0     0.567523     0.391834     0.424815    Uiso  ? O
   O4151      1.0     0.569480     0.409341     0.465861    Uiso  ? O
   O4152      1.0     0.590483     0.432384     0.443585    Uiso  ? O
   O4153      1.0     0.569540     0.436774     0.443093    Uiso  ? O
   O4154      1.0     0.598066     0.430501     0.463056    Uiso  ? O
   O4155      1.0     0.597577     0.401758     0.471034    Uiso  ? O
   O4156      1.0     0.571035     0.440652     0.471442    Uiso  ? O
   O4157      1.0     0.580048     0.393546     0.453664    Uiso  ? O
   O4158      1.0     0.573597     0.428526     0.504430    Uiso  ? O
   O4159      1.0     0.561796     0.389774     0.490890    Uiso  ? O
   O4160      1.0     0.597872     0.401545     0.513187    Uiso  ? O
   O4161      1.0     0.575863     0.393824     0.511715    Uiso  ? O
   O4162      1.0     0.585402     0.423716     0.525752    Uiso  ? O
   O4163      1.0     0.581164     0.388909     0.484304    Uiso  ? O
   O4164      1.0     0.570157     0.408559     0.493037    Uiso  ? O
   O4165      1.0     0.590628     0.424617     0.494299    Uiso  ? O
   O4166      1.0     0.553264     0.402126     0.476252    Uiso  ? O
   O4167      1.0     0.597440     0.440222     0.522124    Uiso  ? O
   O4168      1.0     0.587632     0.417690     0.475716    Uiso  ? O
   O4169      1.0     0.565297     0.413490     0.516231    Uiso  ? O
   O4170      1.0     0.564065     0.426263     0.484433    Uiso  ? O
   O4171      1.0     0.591689     0.396046     0.566725    Uiso  ? O
   O4172      1.0     0.594386     0.412240     0.540799    Uiso  ? O
   O4173      1.0     0.567959     0.434430     0.528810    Uiso  ? O
   O4174      1.0     0.567010     0.423186     0.568280    Uiso  ? O
   O4175      1.0     0.555588     0.441692     0.556650    Uiso  ? O
   O4176      1.0     0.602149     0.428266     0.549620    Uiso  ? O
   O4177      1.0     0.569992     0.401774     0.575241    Uiso  ? O
   O4178      1.0     0.595385     0.436049     0.570154    Uiso  ? O
   O4179      1.0     0.572999     0.432645     0.549651    Uiso  ? O
   O4180      1.0     0.563410     0.412702     0.538735    Uiso  ? O
   O4181      1.0     0.579500     0.400791     0.550651    Uiso  ? O
   O4182      1.0     0.599960     0.415719     0.567832    Uiso  ? O
   O4183      1.0     0.583285     0.417825     0.630805    Uiso  ? O
   O4184      1.0     0.588904     0.431371     0.612322    Uiso  ? O
   O4185      1.0     0.562739     0.419297     0.625098    Uiso  ? O
   O4186      1.0     0.589332     0.404546     0.615567    Uiso  ? O
   O4187      1.0     0.555381     0.392230     0.622106    Uiso  ? O
   O4188      1.0     0.563731     0.441992     0.605125    Uiso  ? O
   O4189      1.0     0.576277     0.439173     0.581776    Uiso  ? O
   O4190      1.0     0.582099     0.417836     0.599779    Uiso  ? O
   O4191      1.0     0.578301     0.396801     0.595226    Uiso  ? O
   O4192      1.0     0.552612     0.437769     0.625389    Uiso  ? O
   O4193      1.0     0.572434     0.436656     0.622487    Uiso  ? O
   O4194      1.0     0.564639     0.419521     0.589417    Uiso  ? O
   O4195      1.0     0.598070     0.408051     0.589625    Uiso  ? O
   O4196      1.0     0.594870     0.440435     0.593607    Uiso  ? O
   O4197      1.0     0.603850     0.389597     0.612201    Uiso  ? O
   O4198      1.0     0.603676     0.423917     0.625756    Uiso  ? O
   O4199      1.0     0.552476     0.406325     0.634804    Uiso  ? O
   O4200      1.0     0.597529     0.390940     0.659365    Uiso  ? O
   O4201      1.0     0.588528     0.437443     0.635121    Uiso  ? O
   O4202      1.0     0.589882     0.401220     0.717210    Uiso  ? O
   O4203      1.0     0.566458     0.418817     0.693685    Uiso  ? O
   O4204      1.0     0.584629     0.415423     0.701421    Uiso  ? O
   O4205      1.0     0.600424     0.415111     0.732010    Uiso  ? O
   O4206      1.0     0.563250     0.406080     0.742471    Uiso  ? O
   O4207      1.0     0.563866     0.429061     0.743916    Uiso  ? O
   O4208      1.0     0.602198     0.408486     0.815651    Uiso  ? O
   O4209      1.0     0.582665     0.419867     0.826181    Uiso  ? O
   O4210      1.0     0.588625     0.396009     0.797229    Uiso  ? O
   O4211      1.0     0.564467     0.420360     0.809609    Uiso  ? O
   O4212      1.0     0.559536     0.388137     0.827027    Uiso  ? O
   O4213      1.0     0.562972     0.393287     0.896670    Uiso  ? O
   O4214      1.0     0.584983     0.424220     0.852231    Uiso  ? O
   O4215      1.0     0.555329     0.489809     0.145113    Uiso  ? O
   O4216      1.0     0.578631     0.481395     0.117148    Uiso  ? O
   O4217      1.0     0.575786     0.497177     0.104368    Uiso  ? O
   O4218      1.0     0.589678     0.465304     0.115823    Uiso  ? O
   O4219      1.0     0.571567     0.458164     0.115537    Uiso  ? O
   O4220      1.0     0.563750     0.475332     0.103979    Uiso  ? O
   O4221      1.0     0.555183     0.456525     0.102459    Uiso  ? O
   O4222      1.0     0.563159     0.476179     0.127019    Uiso  ? O
   O4223      1.0     0.564668     0.499035     0.126286    Uiso  ? O
   O4224      1.0     0.600811     0.455309     0.150869    Uiso  ? O
   O4225      1.0     0.555279     0.465479     0.198720    Uiso  ? O
   O4226      1.0     0.552111     0.484964     0.197159    Uiso  ? O
   O4227      1.0     0.582556     0.447298     0.183184    Uiso  ? O
   O4228      1.0     0.578452     0.468766     0.167750    Uiso  ? O
   O4229      1.0     0.586702     0.488858     0.196967    Uiso  ? O
   O4230      1.0     0.573991     0.486253     0.179564    Uiso  ? O
   O4231      1.0     0.552374     0.446983     0.164178    Uiso  ? O
   O4232      1.0     0.575144     0.492150     0.159030    Uiso  ? O
   O4233      1.0     0.583477     0.450313     0.162869    Uiso  ? O
   O4234      1.0     0.595124     0.475845     0.157913    Uiso  ? O
   O4235      1.0     0.599683     0.498122     0.164876    Uiso  ? O
   O4236      1.0     0.574265     0.464872     0.189637    Uiso  ? O
   O4237      1.0     0.587664     0.468740     0.203521    Uiso  ? O
   O4238      1.0     0.569582     0.444640     0.206645    Uiso  ? O
   O4239      1.0     0.577690     0.462135     0.221674    Uiso  ? O
   O4240      1.0     0.592073     0.480083     0.235350    Uiso  ? O
   O4241      1.0     0.584932     0.466974     0.250618    Uiso  ? O
   O4242      1.0     0.560072     0.472900     0.234155    Uiso  ? O
   O4243      1.0     0.576796     0.495919     0.213959    Uiso  ? O
   O4244      1.0     0.572864     0.488433     0.233542    Uiso  ? O
   O4245      1.0     0.603713     0.496444     0.229488    Uiso  ? O
   O4246      1.0     0.602387     0.455538     0.253058    Uiso  ? O
   O4247      1.0     0.552170     0.463008     0.219142    Uiso  ? O
   O4248      1.0     0.570757     0.458678     0.241153    Uiso  ? O
   O4249      1.0     0.603050     0.462736     0.227937    Uiso  ? O
   O4250      1.0     0.553956     0.452605     0.253006    Uiso  ? O
   O4251      1.0     0.570504     0.457209     0.278036    Uiso  ? O
   O4252      1.0     0.569029     0.469684     0.306217    Uiso  ? O
   O4253      1.0     0.567354     0.449594     0.298788    Uiso  ? O
   O4254      1.0     0.593659     0.490556     0.283940    Uiso  ? O
   O4255      1.0     0.582941     0.472031     0.285805    Uiso  ? O
   O4256      1.0     0.561512     0.491720     0.270263    Uiso  ? O
   O4257      1.0     0.578048     0.482034     0.263489    Uiso  ? O
   O4258      1.0     0.595836     0.455836     0.285108    Uiso  ? O
   O4259      1.0     0.594397     0.496844     0.263980    Uiso  ? O
   O4260      1.0     0.566062     0.494820     0.308546    Uiso  ? O
   O4261      1.0     0.601745     0.474534     0.310367    Uiso  ? O
   O4262      1.0     0.590626     0.444720     0.334346    Uiso  ? O
   O4263      1.0     0.583145     0.464522     0.337574    Uiso  ? O
   O4264      1.0     0.565955     0.474790     0.344183    Uiso  ? O
   O4265      1.0     0.572259     0.444153     0.358711    Uiso  ? O
   O4266      1.0     0.561028     0.454974     0.329817    Uiso  ? O
   O4267      1.0     0.596324     0.457267     0.365834    Uiso  ? O
   O4268      1.0     0.576222     0.486054     0.323897    Uiso  ? O
   O4269      1.0     0.595688     0.476874     0.361056    Uiso  ? O
   O4270      1.0     0.557837     0.456932     0.351559    Uiso  ? O
   O4271      1.0     0.585106     0.465144     0.316923    Uiso  ? O
   O4272      1.0     0.589258     0.491109     0.346832    Uiso  ? O
   O4273      1.0     0.566110     0.489929     0.359046    Uiso  ? O
   O4274      1.0     0.588396     0.468265     0.387656    Uiso  ? O
   O4275      1.0     0.593932     0.457342     0.416767    Uiso  ? O
   O4276      1.0     0.553093     0.485577     0.400720    Uiso  ? O
   O4277      1.0     0.574435     0.480540     0.400154    Uiso  ? O
   O4278      1.0     0.565594     0.482240     0.379932    Uiso  ? O
   O4279      1.0     0.592779     0.486102     0.380428    Uiso  ? O
   O4280      1.0     0.556025     0.451351     0.376307    Uiso  ? O
   O4281      1.0     0.581976     0.499149     0.404929    Uiso  ? O
   O4282      1.0     0.579882     0.447886     0.376859    Uiso  ? O
   O4283      1.0     0.569545     0.469274     0.418936    Uiso  ? O
   O4284      1.0     0.573835     0.475183     0.468818    Uiso  ? O
   O4285      1.0     0.589552     0.462396     0.440017    Uiso  ? O
   O4286      1.0     0.578568     0.480206     0.434209    Uiso  ? O
   O4287      1.0     0.587527     0.496962     0.428642    Uiso  ? O
   O4288      1.0     0.561489     0.455723     0.443423    Uiso  ? O
   O4289      1.0     0.565598     0.478667     0.449058    Uiso  ? O
   O4290      1.0     0.600388     0.480093     0.420547    Uiso  ? O
   O4291      1.0     0.594044     0.449859     0.468041    Uiso  ? O
   O4292      1.0     0.556089     0.457170     0.465190    Uiso  ? O
   O4293      1.0     0.580370     0.459816     0.457036    Uiso  ? O
   O4294      1.0     0.557758     0.497748     0.453557    Uiso  ? O
   O4295      1.0     0.554282     0.491848     0.513523    Uiso  ? O
   O4296      1.0     0.580496     0.459680     0.498954    Uiso  ? O
   O4297      1.0     0.586427     0.485798     0.515328    Uiso  ? O
   O4298      1.0     0.595572     0.473282     0.502636    Uiso  ? O
   O4299      1.0     0.567593     0.477124     0.518410    Uiso  ? O
   O4300      1.0     0.575020     0.446229     0.513733    Uiso  ? O
   O4301      1.0     0.556777     0.493441     0.490759    Uiso  ? O
   O4302      1.0     0.566673     0.462484     0.482777    Uiso  ? O
   O4303      1.0     0.585921     0.490586     0.476874    Uiso  ? O
   O4304      1.0     0.557415     0.473508     0.496823    Uiso  ? O
   O4305      1.0     0.586534     0.496545     0.499212    Uiso  ? O
   O4306      1.0     0.592528     0.445293     0.489245    Uiso  ? O
   O4307      1.0     0.555688     0.449986     0.516629    Uiso  ? O
   O4308      1.0     0.591304     0.471040     0.551717    Uiso  ? O
   O4309      1.0     0.602726     0.488749     0.577972    Uiso  ? O
   O4310      1.0     0.574969     0.489866     0.546422    Uiso  ? O
   O4311      1.0     0.570887     0.469746     0.536977    Uiso  ? O
   O4312      1.0     0.586195     0.458983     0.528090    Uiso  ? O
   O4313      1.0     0.553037     0.469410     0.560235    Uiso  ? O
   O4314      1.0     0.575509     0.472859     0.565065    Uiso  ? O
   O4315      1.0     0.554767     0.458613     0.543399    Uiso  ? O
   O4316      1.0     0.556855     0.490914     0.558290    Uiso  ? O
   O4317      1.0     0.589649     0.498004     0.561431    Uiso  ? O
   O4318      1.0     0.589866     0.447831     0.546010    Uiso  ? O
   O4319      1.0     0.598038     0.469452     0.620600    Uiso  ? O
   O4320      1.0     0.578628     0.461238     0.628104    Uiso  ? O
   O4321      1.0     0.582396     0.480198     0.585684    Uiso  ? O
   O4322      1.0     0.561677     0.454589     0.620711    Uiso  ? O
   O4323      1.0     0.576272     0.488100     0.627373    Uiso  ? O
   O4324      1.0     0.560667     0.487015     0.589473    Uiso  ? O
   O4325      1.0     0.584476     0.453544     0.611589    Uiso  ? O
   O4326      1.0     0.560014     0.468862     0.580536    Uiso  ? O
   O4327      1.0     0.556805     0.493317     0.620816    Uiso  ? O
   O4328      1.0     0.575045     0.459727     0.591031    Uiso  ? O
   O4329      1.0     0.599826     0.467969     0.585071    Uiso  ? O
   O4330      1.0     0.601235     0.488230     0.629153    Uiso  ? O
   O4331      1.0     0.596663     0.457446     0.635563    Uiso  ? O
   O4332      1.0     0.587863     0.475633     0.637967    Uiso  ? O
   O4333      1.0     0.589429     0.478537     0.728073    Uiso  ? O
   O4334      1.0     0.599990     0.482248     0.709474    Uiso  ? O
   O4335      1.0     0.568622     0.470435     0.719276    Uiso  ? O
   O4336      1.0     0.573245     0.489078     0.731942    Uiso  ? O
   O4337      1.0     0.554773     0.487811     0.708089    Uiso  ? O
   O4338      1.0     0.561560     0.498068     0.748405    Uiso  ? O
   O4339      1.0     0.565332     0.461735     0.743105    Uiso  ? O
   O4340      1.0     0.585620     0.446400     0.793190    Uiso  ? O
   O4341      1.0     0.599984     0.463395     0.740169    Uiso  ? O
   O4342      1.0     0.560799     0.472538     0.812900    Uiso  ? O
   O4343      1.0     0.578751     0.451565     0.812220    Uiso  ? O
   O4344      1.0     0.580917     0.485732     0.807920    Uiso  ? O
   O4345      1.0     0.591353     0.476730     0.793876    Uiso  ? O
   O4346      1.0     0.581369     0.486203     0.827096    Uiso  ? O
   O4347      1.0     0.556082     0.482382     0.832011    Uiso  ? O
   O4348      1.0     0.592233     0.447311     0.832634    Uiso  ? O
   O4349      1.0     0.588040     0.445687     0.852973    Uiso  ? O
   O4350      1.0     0.552208     0.482222     0.853196    Uiso  ? O
   O4351      1.0     0.602000     0.532735     0.113381    Uiso  ? O
   O4352      1.0     0.569035     0.541299     0.145295    Uiso  ? O
   O4353      1.0     0.582408     0.532150     0.117202    Uiso  ? O
   O4354      1.0     0.565816     0.545393     0.125321    Uiso  ? O
   O4355      1.0     0.555959     0.551072     0.109058    Uiso  ? O
   O4356      1.0     0.589880     0.548302     0.145437    Uiso  ? O
   O4357      1.0     0.587033     0.528047     0.136486    Uiso  ? O
   O4358      1.0     0.567711     0.535015     0.102071    Uiso  ? O
   O4359      1.0     0.597832     0.512942     0.123048    Uiso  ? O
   O4360      1.0     0.578016     0.511727     0.119979    Uiso  ? O
   O4361      1.0     0.593382     0.548094     0.125652    Uiso  ? O
   O4362      1.0     0.558148     0.515718     0.106724    Uiso  ? O
   O4363      1.0     0.564124     0.524421     0.128390    Uiso  ? O
   O4364      1.0     0.552355     0.512966     0.140006    Uiso  ? O
   O4365      1.0     0.552163     0.533022     0.155304    Uiso  ? O
   O4366      1.0     0.570962     0.522253     0.179828    Uiso  ? O
   O4367      1.0     0.581228     0.527114     0.159512    Uiso  ? O
   O4368      1.0     0.599097     0.540330     0.195602    Uiso  ? O
   O4369      1.0     0.592427     0.515480     0.181821    Uiso  ? O
   O4370      1.0     0.577222     0.543768     0.169855    Uiso  ? O
   O4371      1.0     0.561625     0.512049     0.161727    Uiso  ? O
   O4372      1.0     0.570218     0.526732     0.199895    Uiso  ? O
   O4373      1.0     0.601416     0.527614     0.157011    Uiso  ? O
   O4374      1.0     0.563000     0.545804     0.186189    Uiso  ? O
   O4375      1.0     0.593856     0.521564     0.201614    Uiso  ? O
   O4376      1.0     0.590145     0.553796     0.183995    Uiso  ? O
   O4377      1.0     0.584131     0.537472     0.242613    Uiso  ? O
   O4378      1.0     0.588613     0.516877     0.244190    Uiso  ? O
   O4379      1.0     0.573268     0.524256     0.221094    Uiso  ? O
   O4380      1.0     0.572968     0.507702     0.253856    Uiso  ? O
   O4381      1.0     0.564033     0.506494     0.234762    Uiso  ? O
   O4382      1.0     0.591726     0.508048     0.217860    Uiso  ? O
   O4383      1.0     0.569757     0.544576     0.223382    Uiso  ? O
   O4384      1.0     0.559140     0.543057     0.240733    Uiso  ? O
   O4385      1.0     0.595524     0.540755     0.221476    Uiso  ? O
   O4386      1.0     0.552013     0.551145     0.215362    Uiso  ? O
   O4387      1.0     0.555726     0.500470     0.211718    Uiso  ? O
   O4388      1.0     0.594672     0.505727     0.297765    Uiso  ? O
   O4389      1.0     0.588056     0.551779     0.292738    Uiso  ? O
   O4390      1.0     0.564980     0.522586     0.264793    Uiso  ? O
   O4391      1.0     0.593787     0.533443     0.297423    Uiso  ? O
   O4392      1.0     0.573635     0.510156     0.296583    Uiso  ? O
   O4393      1.0     0.580428     0.535607     0.263506    Uiso  ? O
   O4394      1.0     0.595788     0.518407     0.267027    Uiso  ? O
   O4395      1.0     0.578879     0.551982     0.274484    Uiso  ? O
   O4396      1.0     0.560604     0.510829     0.280386    Uiso  ? O
   O4397      1.0     0.560026     0.537258     0.291804    Uiso  ? O
   O4398      1.0     0.573972     0.528211     0.304002    Uiso  ? O
   O4399      1.0     0.563666     0.555632     0.301147    Uiso  ? O
   O4400      1.0     0.603841     0.520201     0.285547    Uiso  ? O
   O4401      1.0     0.585613     0.514626     0.321364    Uiso  ? O
   O4402      1.0     0.592255     0.552694     0.321094    Uiso  ? O
   O4403      1.0     0.596258     0.505249     0.360681    Uiso  ? O
   O4404      1.0     0.568329     0.528469     0.322854    Uiso  ? O
   O4405      1.0     0.598444     0.549965     0.357375    Uiso  ? O
   O4406      1.0     0.572529     0.503178     0.334306    Uiso  ? O
   O4407      1.0     0.563840     0.546474     0.329221    Uiso  ? O
   O4408      1.0     0.557220     0.511599     0.320874    Uiso  ? O
   O4409      1.0     0.600123     0.501113     0.328299    Uiso  ? O
   O4410      1.0     0.596862     0.531792     0.318915    Uiso  ? O
   O4411      1.0     0.574442     0.529329     0.345152    Uiso  ? O
   O4412      1.0     0.555118     0.529097     0.351371    Uiso  ? O
   O4413      1.0     0.591989     0.523277     0.353677    Uiso  ? O
   O4414      1.0     0.577084     0.549394     0.353541    Uiso  ? O
   O4415      1.0     0.554230     0.506236     0.342222    Uiso  ? O
   O4416      1.0     0.574031     0.506296     0.387487    Uiso  ? O
   O4417      1.0     0.580609     0.546943     0.411079    Uiso  ? O
   O4418      1.0     0.568346     0.524788     0.418945    Uiso  ? O
   O4419      1.0     0.603218     0.512115     0.390089    Uiso  ? O
   O4420      1.0     0.595958     0.535976     0.372827    Uiso  ? O
   O4421      1.0     0.568330     0.504179     0.419002    Uiso  ? O
   O4422      1.0     0.567734     0.527859     0.384542    Uiso  ? O
   O4423      1.0     0.564807     0.536831     0.403788    Uiso  ? O
   O4424      1.0     0.586560     0.541975     0.391405    Uiso  ? O
   O4425      1.0     0.593669     0.514592     0.408332    Uiso  ? O
   O4426      1.0     0.553445     0.553711     0.398471    Uiso  ? O
   O4427      1.0     0.553213     0.508495     0.404993    Uiso  ? O
   O4428      1.0     0.552163     0.516805     0.374977    Uiso  ? O
   O4429      1.0     0.564629     0.538336     0.367003    Uiso  ? O
   O4430      1.0     0.552249     0.500755     0.432791    Uiso  ? O
   O4431      1.0     0.562774     0.535514     0.445892    Uiso  ? O
   O4432      1.0     0.585372     0.522693     0.454664    Uiso  ? O
   O4433      1.0     0.592618     0.510231     0.442704    Uiso  ? O
   O4434      1.0     0.596979     0.504348     0.463018    Uiso  ? O
   O4435      1.0     0.582796     0.540662     0.444682    Uiso  ? O
   O4436      1.0     0.601753     0.544604     0.469541    Uiso  ? O
   O4437      1.0     0.565242     0.517994     0.454748    Uiso  ? O
   O4438      1.0     0.585476     0.552647     0.461756    Uiso  ? O
   O4439      1.0     0.603847     0.539364     0.435498    Uiso  ? O
   O4440      1.0     0.552808     0.536405     0.429117    Uiso  ? O
   O4441      1.0     0.590101     0.531556     0.421213    Uiso  ? O
   O4442      1.0     0.598045     0.524971     0.469931    Uiso  ? O
   O4443      1.0     0.552709     0.555355     0.474662    Uiso  ? O
   O4444      1.0     0.600193     0.524535     0.513769    Uiso  ? O
   O4445      1.0     0.592743     0.523439     0.489411    Uiso  ? O
   O4446      1.0     0.555257     0.527503     0.508142    Uiso  ? O
   O4447      1.0     0.575211     0.512473     0.490958    Uiso  ? O
   O4448      1.0     0.570972     0.544843     0.478730    Uiso  ? O
   O4449      1.0     0.568038     0.524300     0.474092    Uiso  ? O
   O4450      1.0     0.600025     0.541334     0.501969    Uiso  ? O
   O4451      1.0     0.574992     0.515848     0.510469    Uiso  ? O
   O4452      1.0     0.583183     0.549038     0.512299    Uiso  ? O
   O4453      1.0     0.566999     0.544766     0.499536    Uiso  ? O
   O4454      1.0     0.592750     0.514990     0.550141    Uiso  ? O
   O4455      1.0     0.562920     0.504143     0.528890    Uiso  ? O
   O4456      1.0     0.567141     0.535731     0.551387    Uiso  ? O
   O4457      1.0     0.566065     0.516619     0.560576    Uiso  ? O
   O4458      1.0     0.587976     0.534895     0.572295    Uiso  ? O
   O4459      1.0     0.565822     0.536569     0.529575    Uiso  ? O
   O4460      1.0     0.591788     0.538110     0.527384    Uiso  ? O
   O4461      1.0     0.586789     0.540102     0.548469    Uiso  ? O
   O4462      1.0     0.582641     0.500699     0.531625    Uiso  ? O
   O4463      1.0     0.588413     0.511095     0.578011    Uiso  ? O
   O4464      1.0     0.563270     0.501037     0.574283    Uiso  ? O
   O4465      1.0     0.569270     0.543602     0.604166    Uiso  ? O
   O4466      1.0     0.568399     0.503630     0.609365    Uiso  ? O
   O4467      1.0     0.588639     0.543850     0.611620    Uiso  ? O
   O4468      1.0     0.553684     0.555514     0.593616    Uiso  ? O
   O4469      1.0     0.571752     0.544154     0.584351    Uiso  ? O
   O4470      1.0     0.576895     0.529391     0.621422    Uiso  ? O
   O4471      1.0     0.562817     0.542479     0.627937    Uiso  ? O
   O4472      1.0     0.581109     0.508865     0.622843    Uiso  ? O
   O4473      1.0     0.588031     0.521388     0.604456    Uiso  ? O
   O4474      1.0     0.562415     0.523733     0.606943    Uiso  ? O
   O4475      1.0     0.572149     0.522235     0.587799    Uiso  ? O
   O4476      1.0     0.600501     0.530818     0.623618    Uiso  ? O
   O4477      1.0     0.597391     0.550424     0.591791    Uiso  ? O
   O4478      1.0     0.602625     0.525567     0.580685    Uiso  ? O
   O4479      1.0     0.578210     0.555174     0.623236    Uiso  ? O
   O4480      1.0     0.581871     0.501078     0.594324    Uiso  ? O
   O4481      1.0     0.587095     0.522726     0.638842    Uiso  ? O
   O4482      1.0     0.592268     0.545407     0.636732    Uiso  ? O
   O4483      1.0     0.559109     0.533345     0.734741    Uiso  ? O
   O4484      1.0     0.568165     0.503290     0.688725    Uiso  ? O
   O4485      1.0     0.578946     0.533464     0.718261    Uiso  ? O
   O4486      1.0     0.590108     0.526118     0.701775    Uiso  ? O
   O4487      1.0     0.568596     0.529967     0.693148    Uiso  ? O
   O4488      1.0     0.565274     0.549877     0.690767    Uiso  ? O
   O4489      1.0     0.554352     0.500834     0.726632    Uiso  ? O
   O4490      1.0     0.565165     0.551683     0.737033    Uiso  ? O
   O4491      1.0     0.601870     0.515581     0.740739    Uiso  ? O
   O4492      1.0     0.589965     0.531866     0.793250    Uiso  ? O
   O4493      1.0     0.568970     0.532426     0.837144    Uiso  ? O
   O4494      1.0     0.565297     0.550161     0.819317    Uiso  ? O
   O4495      1.0     0.590037     0.507891     0.818257    Uiso  ? O
   O4496      1.0     0.590049     0.502990     0.795372    Uiso  ? O
   O4497      1.0     0.601880     0.544534     0.827582    Uiso  ? O
   O4498      1.0     0.585395     0.526830     0.855028    Uiso  ? O
   O4499      1.0     0.599826     0.566596     0.115887    Uiso  ? O
   O4500      1.0     0.599325     0.597775     0.151640    Uiso  ? O
   O4501      1.0     0.580541     0.574724     0.114555    Uiso  ? O
   O4502      1.0     0.563236     0.567513     0.121691    Uiso  ? O
   O4503      1.0     0.579179     0.559755     0.132222    Uiso  ? O
   O4504      1.0     0.593959     0.588208     0.112752    Uiso  ? O
   O4505      1.0     0.586955     0.591878     0.131304    Uiso  ? O
   O4506      1.0     0.562370     0.596414     0.152253    Uiso  ? O
   O4507      1.0     0.566989     0.590229     0.133397    Uiso  ? O
   O4508      1.0     0.582345     0.610922     0.129017    Uiso  ? O
   O4509      1.0     0.570609     0.592809     0.112257    Uiso  ? O
   O4510      1.0     0.592880     0.572371     0.139953    Uiso  ? O
   O4511      1.0     0.564185     0.610482     0.119309    Uiso  ? O
   O4512      1.0     0.598708     0.607950     0.117660    Uiso  ? O
   O4513      1.0     0.557977     0.572895     0.141215    Uiso  ? O
   O4514      1.0     0.581554     0.570392     0.190436    Uiso  ? O
   O4515      1.0     0.573194     0.586704     0.166205    Uiso  ? O
   O4516      1.0     0.571977     0.609366     0.198562    Uiso  ? O
   O4517      1.0     0.602813     0.601306     0.201212    Uiso  ? O
   O4518      1.0     0.590915     0.580163     0.158694    Uiso  ? O
   O4519      1.0     0.596095     0.566533     0.206351    Uiso  ? O
   O4520      1.0     0.552751     0.604399     0.195721    Uiso  ? O
   O4521      1.0     0.572711     0.612060     0.162681    Uiso  ? O
   O4522      1.0     0.561995     0.559251     0.200542    Uiso  ? O
   O4523      1.0     0.574500     0.562876     0.154686    Uiso  ? O
   O4524      1.0     0.600150     0.564030     0.168665    Uiso  ? O
   O4525      1.0     0.568108     0.585509     0.197281    Uiso  ? O
   O4526      1.0     0.555965     0.590409     0.181183    Uiso  ? O
   O4527      1.0     0.558037     0.557540     0.166861    Uiso  ? O
   O4528      1.0     0.576796     0.601125     0.217342    Uiso  ? O
   O4529      1.0     0.591749     0.600626     0.251664    Uiso  ? O
   O4530      1.0     0.571651     0.580392     0.224840    Uiso  ? O
   O4531      1.0     0.588673     0.557406     0.255897    Uiso  ? O
   O4532      1.0     0.573297     0.584163     0.243840    Uiso  ? O
   O4533      1.0     0.554949     0.574132     0.247669    Uiso  ? O
   O4534      1.0     0.567098     0.604128     0.246176    Uiso  ? O
   O4535      1.0     0.595499     0.575252     0.247741    Uiso  ? O
   O4536      1.0     0.583840     0.559134     0.231509    Uiso  ? O
   O4537      1.0     0.582881     0.610969     0.234939    Uiso  ? O
   O4538      1.0     0.552960     0.596105     0.227896    Uiso  ? O
   O4539      1.0     0.593436     0.588020     0.215840    Uiso  ? O
   O4540      1.0     0.594197     0.581304     0.301867    Uiso  ? O
   O4541      1.0     0.578717     0.576524     0.263353    Uiso  ? O
   O4542      1.0     0.594561     0.597134     0.281130    Uiso  ? O
   O4543      1.0     0.554248     0.556789     0.260859    Uiso  ? O
   O4544      1.0     0.579504     0.606019     0.294718    Uiso  ? O
   O4545      1.0     0.565035     0.567644     0.277346    Uiso  ? O
   O4546      1.0     0.597710     0.579025     0.272620    Uiso  ? O
   O4547      1.0     0.562594     0.602126     0.283715    Uiso  ? O
   O4548      1.0     0.573205     0.590286     0.308479    Uiso  ? O
   O4549      1.0     0.559190     0.587575     0.269529    Uiso  ? O
   O4550      1.0     0.555320     0.586207     0.299994    Uiso  ? O
   O4551      1.0     0.582645     0.607984     0.268427    Uiso  ? O
   O4552      1.0     0.602114     0.588577     0.362883    Uiso  ? O
   O4553      1.0     0.576861     0.591866     0.330716    Uiso  ? O
   O4554      1.0     0.590266     0.577390     0.340035    Uiso  ? O
   O4555      1.0     0.563881     0.594535     0.363649    Uiso  ? O
   O4556      1.0     0.558750     0.583096     0.328574    Uiso  ? O
   O4557      1.0     0.563564     0.577945     0.353615    Uiso  ? O
   O4558      1.0     0.584581     0.570855     0.314739    Uiso  ? O
   O4559      1.0     0.583224     0.603816     0.365545    Uiso  ? O
   O4560      1.0     0.603811     0.606702     0.319898    Uiso  ? O
   O4561      1.0     0.563625     0.569891     0.313856    Uiso  ? O
   O4562      1.0     0.585906     0.610764     0.331676    Uiso  ? O
   O4563      1.0     0.552069     0.607230     0.353764    Uiso  ? O
   O4564      1.0     0.578627     0.560947     0.335780    Uiso  ? O
   O4565      1.0     0.554322     0.610996     0.332942    Uiso  ? O
   O4566      1.0     0.596939     0.610008     0.414993    Uiso  ? O
   O4567      1.0     0.596148     0.559375     0.383937    Uiso  ? O
   O4568      1.0     0.569179     0.592014     0.400104    Uiso  ? O
   O4569      1.0     0.570490     0.564843     0.367415    Uiso  ? O
   O4570      1.0     0.562480     0.581030     0.415256    Uiso  ? O
   O4571      1.0     0.586818     0.585777     0.390100    Uiso  ? O
   O4572      1.0     0.556661     0.566432     0.382331    Uiso  ? O
   O4573      1.0     0.595780     0.604477     0.388273    Uiso  ? O
   O4574      1.0     0.590601     0.574735     0.373260    Uiso  ? O
   O4575      1.0     0.560966     0.586298     0.382889    Uiso  ? O
   O4576      1.0     0.574283     0.612147     0.403194    Uiso  ? O
   O4577      1.0     0.557128     0.557237     0.431021    Uiso  ? O
   O4578      1.0     0.552740     0.603465     0.436073    Uiso  ? O
   O4579      1.0     0.597040     0.593157     0.461856    Uiso  ? O
   O4580      1.0     0.571567     0.594966     0.427487    Uiso  ? O
   O4581      1.0     0.580080     0.603087     0.459277    Uiso  ? O
   O4582      1.0     0.597761     0.571336     0.425233    Uiso  ? O
   O4583      1.0     0.586721     0.570818     0.453818    Uiso  ? O
   O4584      1.0     0.577091     0.564809     0.420144    Uiso  ? O
   O4585      1.0     0.567488     0.584413     0.454279    Uiso  ? O
   O4586      1.0     0.591916     0.591467     0.425877    Uiso  ? O
   O4587      1.0     0.581784     0.575225     0.472787    Uiso  ? O
   O4588      1.0     0.568515     0.596482     0.476503    Uiso  ? O
   O4589      1.0     0.560980     0.582224     0.493808    Uiso  ? O
   O4590      1.0     0.587827     0.573278     0.503414    Uiso  ? O
   O4591      1.0     0.596764     0.566557     0.486184    Uiso  ? O
[truncated: 541,801 more chars]
