# Supplementary material for: Atomic-Level and Surface Structure of Calcium Silicate Hydrate Nanofoils
Source: J Phys Chem C Nanomater Interfaces. 2023 Sep 8;127(37):18652–61. doi: 10.1021/acs.jpcc.3c03350 (PMC10518866; doi:10.1021/acs.jpcc.3c03350)
Supplement: Supplementary file 2 — jp3c03350_si_002.zip [file jp3c03350_si_002.zip › nanofoil.data]

LAMMPS data file via write_data, version 3 Mar 2020, timestep = 30020000

14757 atoms
18 atom types
8554 bonds
3 bond types
5249 angles
3 angle types

1.9555188533925083e-01 2.8052988114660984e+01 xlo xhi
-2.0145742655044074e-01 4.4943839426549381e+01 ylo yhi
1.1244263798537368e+01 1.1853682620146120e+02 zlo zhi

Masses

1 40.08
2 28.1
3 15.59
4 0.4
5 15.994
6 15.994
7 1.008
8 1.008
9 35.45
10 28.1
11 15.994
12 1.008
13 15.994
14 1.008
15 15.59
16 0.4
17 40.08
18 15.994

Atoms # full

14406 1 13 -1.1128000000000000e+00 8.1335905978488032e-01 7.1141642046210025e+00 1.1429104007453159e+01 1 0 0
11068 1 14 5.5640000000000001e-01 3.5814964813130841e+00 6.4193090981869316e+00 1.7822781583670256e+01 -4 -1 0
9716 1 14 5.5640000000000001e-01 4.8881244270737687e+00 6.3671180789364747e+00 1.2248324157336961e+01 0 0 0
11394 1 13 -1.1128000000000000e+00 2.6388981701230718e+00 6.7319441215146538e+00 1.3372692937532856e+01 1 0 0
11511 1 13 -1.1128000000000000e+00 1.8509691509690129e+00 3.8412035142296186e+00 1.3985013138205963e+01 1 2 0
11614 1 14 5.5640000000000001e-01 3.6755663934987215e+00 4.9160579714467079e-01 1.4713701306400496e+01 2 1 0
196 1 11 -1.3999999999999999e+00 6.4547265731528336e+00 4.4831934927634371e+00 1.4447790551908795e+01 0 1 0
13357 1 14 5.5640000000000001e-01 4.0163775208799004e+00 6.1312515075534968e+00 1.5735136918819130e+01 -2 3 0
11512 1 14 5.5640000000000001e-01 2.2469518915055917e+00 4.6943660119509003e+00 1.4162617367970753e+01 1 2 0
197 1 12 4.0000000000000002e-01 5.5847536077276887e+00 4.5374895541638134e+00 1.4059722454109259e+01 0 1 0
11395 1 14 5.5640000000000001e-01 3.5261020846781141e+00 6.9952516157711866e+00 1.3128213434679845e+01 0 0 0
366 1 12 4.0000000000000002e-01 1.2455717881966986e+00 5.5784958466477175e-01 1.3633773145470220e+01 1 1 1
369 1 1 2.0000000000000000e+00 2.6380357306045759e+00 2.3658625043084993e+00 1.1807284057610682e+01 0 1 0
11615 1 14 5.5640000000000001e-01 3.7164018471019400e+00 1.0549878836012152e+00 1.6118275363865038e+01 3 1 0
13358 1 14 5.5640000000000001e-01 2.5168855452878298e+00 6.3345313940756132e+00 1.5689351602549753e+01 -2 3 0
11388 1 13 -1.1128000000000000e+00 3.9876658021690101e+00 4.7479123061698534e+00 1.2020353449585482e+01 0 1 0
9665 1 14 5.5640000000000001e-01 3.9807865907542928e+00 4.1215724629708914e+00 1.6233742007740553e+01 0 1 0
9714 1 13 -1.1128000000000000e+00 5.4184683689364714e+00 6.9697952979318556e+00 1.2769618049941023e+01 0 0 0
5980 1 14 5.5640000000000001e-01 4.9751970539281452e+00 1.3082043485186792e+00 1.2952619568120205e+01 -2 1 0
365 1 11 -1.3999999999999999e+00 2.1673677273791503e+00 5.0452941465126577e-01 1.3405330807161187e+01 1 1 0
11396 1 14 5.5640000000000001e-01 2.1304368038445873e+00 6.8247059573271702e+00 1.2567029156004105e+01 1 0 0
14484 1 13 -1.1128000000000000e+00 2.3155215902505688e-01 5.9779218142719390e+00 1.6074472866305943e+01 2 0 0
11613 1 13 -1.1128000000000000e+00 4.2665006305130699e+00 6.4467469983657466e-01 1.5450992619732897e+01 3 1 0
9663 1 13 -1.1128000000000000e+00 4.5613360865064694e+00 3.5209101708261072e+00 1.6701073726295601e+01 0 1 0
11390 1 14 5.5640000000000001e-01 3.3422689799242571e+00 5.4541722420764511e+00 1.1990492275613207e+01 0 1 0
9664 1 14 5.5640000000000001e-01 4.2146000213489403e+00 3.4972523598741252e+00 1.7592951660776386e+01 0 1 0
11513 1 14 5.5640000000000001e-01 1.0411926313430306e+00 4.0451902542751261e+00 1.3517163547379125e+01 1 2 0
5979 1 13 -1.1128000000000000e+00 5.0013093308987182e+00 2.2546515503216997e+00 1.3093288277865556e+01 -2 1 0
12300 1 13 -1.1128000000000000e+00 5.4845748940820132e+00 7.1639022058890403e+00 1.5534262760777183e+01 1 -2 0
5981 1 14 5.5640000000000001e-01 5.5849872762991302e+00 2.5829166720969110e+00 1.2409333667979498e+01 -2 1 0
13356 1 13 -1.1128000000000000e+00 3.1876499403404219e+00 5.7043904758564974e+00 1.5952466386895837e+01 -2 3 0
221 1 17 2.0000000000000000e+00 6.5823758138893584e+00 2.0120008408643280e+00 1.5430155927014528e+01 0 1 0
14220 1 13 -1.1128000000000000e+00 4.8948485021207429e+00 -1.0165655509388388e-01 1.1805181068884403e+01 0 1 0
11010 1 13 -1.1128000000000000e+00 7.0477012263952474e+00 2.8418757945082629e-01 1.3294674331042280e+01 0 1 0
6607 1 14 5.5640000000000001e-01 1.7329185930284523e+00 2.9334744808339401e+00 1.5323071222223886e+01 3 0 0
8986 1 14 5.5640000000000001e-01 1.1558766192663252e+00 3.4396362688512077e+00 1.7584651158778954e+01 1 1 0
6606 1 13 -1.1128000000000000e+00 1.6380574320875050e+00 2.3795484871695325e+00 1.6097925528453466e+01 3 0 0
6608 1 14 5.5640000000000001e-01 9.6828234893588350e-01 1.7401895707721484e+00 1.5855328425407418e+01 3 0 0
8985 1 13 -1.1128000000000000e+00 9.2878684286678581e-01 4.2078286677698227e+00 1.8108619204295461e+01 1 1 0
8987 1 14 5.5640000000000001e-01 6.8827979887604096e-01 4.8745592279879579e+00 1.7465300804820743e+01 1 1 0
11011 1 14 5.5640000000000001e-01 6.4642628852009292e+00 1.5319646778982207e-01 1.2547230098478842e+01 0 1 0
13920 1 13 -1.1128000000000000e+00 1.1905169426242079e+00 4.3549900872169376e+00 1.1293417636786685e+01 1 1 1
8747 1 14 5.5640000000000001e-01 6.6549468361625985e+00 1.4269733797156141e+00 1.9290768303388038e+01 0 0 0
7185 1 13 -1.1128000000000000e+00 6.2574924656292152e+00 3.7277208573558576e+00 2.4112336013921656e+01 -1 -1 0
8745 1 13 -1.1128000000000000e+00 6.6131849996481016e+00 2.3829177360913101e+00 1.9265113344154678e+01 0 0 0
7972 1 14 5.5640000000000001e-01 2.5326138326930154e+00 1.4161887203349652e+00 2.1750465470235270e+01 0 -1 0
10887 1 13 -1.1128000000000000e+00 6.2106069625385665e+00 5.2029542429231865e+00 1.8719902610536561e+01 0 -1 0
13158 1 13 -1.1128000000000000e+00 3.6122531639012170e+00 4.1573096557953653e+00 2.3048818112331382e+01 0 4 0
5498 1 14 5.5640000000000001e-01 4.4336063505971008e+00 5.4858059198799269e-01 2.2552482699792726e+01 -2 3 0
8288 1 14 5.5640000000000001e-01 2.7589717077231071e+00 4.5952395417837772e+00 2.0372439954631659e+01 -2 -4 0
12142 1 14 5.5640000000000001e-01 6.7352161311002492e+00 5.5248802523173905e+00 2.0721067730154392e+01 -5 0 0
12307 1 14 5.5640000000000001e-01 2.4859461258550941e+00 7.0518333571846856e+00 2.1687346503107339e+01 -1 1 0
13160 1 14 5.5640000000000001e-01 3.4359517143572411e+00 4.8859124712935982e+00 2.2453597500855675e+01 0 4 0
7973 1 14 5.5640000000000001e-01 1.1157106366153080e+00 1.8723206340286773e+00 2.1474378159526605e+01 0 -1 0
11579 1 14 5.5640000000000001e-01 6.3331092771779396e-01 3.3307781945941666e+00 2.3282330271907899e+01 3 1 0
13159 1 14 5.5640000000000001e-01 2.7459035762870516e+00 3.8554576289947096e+00 2.3321866800780747e+01 0 4 0
8287 1 14 5.5640000000000001e-01 1.3768177623250539e+00 5.1104607740814467e+00 2.0713163810503321e+01 -2 -4 0
9701 1 14 5.5640000000000001e-01 7.0146297230639636e+00 5.6404036608101578e+00 2.4885682253577333e+01 -1 -1 0
6457 1 14 5.5640000000000001e-01 3.1752764574760031e+00 2.6175826489002891e+00 1.9640610776437235e+01 -5 4 0
7971 1 13 -1.1128000000000000e+00 1.9037415639872419e+00 1.5452661128129610e+00 2.1040472134571345e+01 0 -1 0
6456 1 13 -1.1128000000000000e+00 3.8268829507084066e+00 3.2920014648543332e+00 1.9448777309864866e+01 -5 4 0
8286 1 13 -1.1128000000000000e+00 2.3063618952888243e+00 5.3204514002689880e+00 2.0803072000556810e+01 -2 -4 0
5496 1 13 -1.1128000000000000e+00 3.8977118362653966e+00 9.5170910055676794e-01 2.3235517337026149e+01 -2 3 0
7186 1 14 5.5640000000000001e-01 5.4102095423483192e+00 4.0415282883754884e+00 2.3796316418593463e+01 -1 -1 0
12141 1 13 -1.1128000000000000e+00 6.7674269153704589e+00 5.6960551690714372e+00 2.1662286861654671e+01 -5 0 0
5497 1 14 5.5640000000000001e-01 4.2788937326985224e+00 1.8211892893077144e+00 2.3357731916854501e+01 -2 3 0
6458 1 14 5.5640000000000001e-01 4.6689290803959018e+00 2.8501205850532907e+00 1.9558008459424940e+01 -5 4 0
11069 1 14 5.5640000000000001e-01 3.2924123369243739e+00 6.2261573550984375e+00 1.9296219045464376e+01 -4 -1 0
11577 1 13 -1.1128000000000000e+00 9.9300650007196478e-01 3.5395234577464518e+00 2.4144465035903508e+01 3 1 0
7653 1 13 -1.1128000000000000e+00 6.2103843888383290e+00 -8.8502094004825782e-02 2.1823083025517171e+01 2 -1 0
11309 1 14 5.5640000000000001e-01 1.9408435000745781e+00 2.8892688888530282e-01 1.9759488882106673e+01 2 2 0
11578 1 14 5.5640000000000001e-01 4.7422763925143474e-01 4.2849431239773965e+00 2.4446871807265754e+01 3 1 0
10888 1 14 5.5640000000000001e-01 5.2928252112956642e+00 5.4519303128196119e+00 1.8829078682824758e+01 0 -1 0
10889 1 14 5.5640000000000001e-01 6.1996655092466346e+00 4.2459124072948162e+00 1.8706373022398125e+01 0 -1 0
7187 1 14 5.5640000000000001e-01 6.1206441279670889e+00 3.5662947742558706e+00 2.5045848730621589e+01 -1 -1 0
11067 1 13 -1.1128000000000000e+00 3.9439054733871295e+00 6.5842143176328305e+00 1.8693239986778877e+01 -4 -1 0
8746 1 14 5.5640000000000001e-01 7.1339375551943736e+00 2.6254216779749213e+00 1.8499449933704454e+01 0 0 0
12608 1 14 5.5640000000000001e-01 4.0756999901389207e-01 4.6264397652354532e+00 2.9741950871351875e+01 -3 2 0
7184 1 14 5.5640000000000001e-01 1.0817497487369712e+00 2.7113385900421787e+00 2.5804891589127365e+01 2 4 0
10826 1 14 5.5640000000000001e-01 5.4718288676105855e+00 6.4567311196398540e+00 3.1322523724430521e+01 4 -1 0
10026 1 13 -1.1128000000000000e+00 6.3478903944822598e+00 5.4359820945112762e+00 3.2524169444960442e+01 3 0 0
11384 1 14 5.5640000000000001e-01 5.4354972357485449e+00 3.9717038296605169e+00 3.0562410806041488e+01 1 2 0
7675 1 14 5.5640000000000001e-01 2.6871938289198058e+00 3.6002867094758337e+00 2.6999865784271680e+01 -2 0 0
9127 1 14 5.5640000000000001e-01 3.1314292114370983e+00 9.2903341500735070e-01 3.0541423993654217e+01 -2 -1 0
7676 1 14 5.5640000000000001e-01 2.7618852314596087e+00 5.0589550932635641e+00 2.6601615946332647e+01 -2 0 0
7182 1 13 -1.1128000000000000e+00 1.3984216502582578e+00 2.4742261353596211e+00 2.6676515608653652e+01 2 4 0
10825 1 14 5.5640000000000001e-01 4.2533895288114776e+00 6.4034609433889127e+00 3.0425605077660002e+01 4 -1 0
7368 1 13 -1.1128000000000000e+00 2.6261363202506445e+00 2.4044750988852042e-02 2.7392671638042852e+01 -3 0 0
7674 1 13 -1.1128000000000000e+00 3.2452547425118934e+00 4.3752108347095886e+00 2.7065382638651972e+01 -2 0 0
9088 1 14 5.5640000000000001e-01 3.2297767157720036e+00 4.8178932027842212e+00 2.8862308362639212e+01 0 -3 0
7183 1 14 5.5640000000000001e-01 1.6706997441181513e+00 1.5604170737256282e+00 2.6592554435134659e+01 2 4 0
9089 1 14 5.5640000000000001e-01 2.2862267001083323e+00 5.2256073772229339e+00 2.9973783829226022e+01 0 -3 0
11382 1 13 -1.1128000000000000e+00 5.2558399266698963e+00 3.0375303249992989e+00 3.0456227216561611e+01 1 2 0
10855 1 14 5.5640000000000001e-01 6.1383027142358442e+00 2.1757864923709120e+00 3.1844737034751958e+01 1 0 0
12607 1 14 5.5640000000000001e-01 5.1445255149450309e-01 6.1345450075829193e+00 2.9819988634568471e+01 -3 2 0
11383 1 14 5.5640000000000001e-01 4.3479058416372709e+00 3.0004351892183694e+00 3.0155375943127840e+01 1 2 0
9126 1 13 -1.1128000000000000e+00 2.5515491027148860e+00 1.4548296763651820e+00 2.9990507310388210e+01 -2 -2 0
10171 1 14 5.5640000000000001e-01 6.3193871685784098e+00 2.6447083846786597e+00 2.8733050550015207e+01 4 1 0
8822 1 14 5.5640000000000001e-01 1.0940860355351236e+00 5.0520094994016960e+00 3.2229929201990089e+01 0 2 0
9128 1 14 5.5640000000000001e-01 1.6858709493124164e+00 1.3508707980569539e+00 3.0385508230759211e+01 -2 -1 0
9678 1 13 -1.1128000000000000e+00 1.5644548153574254e+00 6.8937406882976529e+00 2.6563787462995229e+01 4 -2 0
9087 1 13 -1.1128000000000000e+00 3.2062869719637983e+00 5.0311540035969413e+00 2.9795153421376504e+01 1 -3 0
12606 1 13 -1.1128000000000000e+00 6.5856695305888158e-01 5.3380345702871663e+00 3.0330903504685889e+01 -3 2 0
10854 1 13 -1.1128000000000000e+00 6.6117480980513124e+00 1.8134519411414156e+00 3.2593599493623657e+01 1 0 0
10824 1 13 -1.1128000000000000e+00 5.0316631998872046e+00 6.9275827421887550e+00 3.0614862240874505e+01 4 -1 0
7370 1 14 5.5640000000000001e-01 2.5672247097749614e+00 5.4363871514103013e-01 2.8194409360148690e+01 -3 0 0
10170 1 13 -1.1128000000000000e+00 6.9328438237045154e+00 2.3291739497841966e+00 2.8069468759144051e+01 4 1 0
8849 1 14 5.5640000000000001e-01 4.3440736617168896e-01 3.0077774327078584e+00 2.8106838111224672e+01 -1 2 0
9679 1 14 5.5640000000000001e-01 1.0861103390182059e+00 7.1458537786216247e+00 2.7353633899539783e+01 3 -2 0
14029 1 14 5.5640000000000001e-01 7.1145593280572772e+00 4.2057938406354051e-01 2.6753122583257952e+01 -6 1 0
9700 1 14 5.5640000000000001e-01 6.7748520146055133e+00 6.6399689992297990e+00 2.5997109703644906e+01 -1 -1 0
6417 1 13 -1.1128000000000000e+00 3.6938425827576431e+00 1.1249426918295825e-01 3.2189140916951054e+01 0 2 0
8821 1 14 5.5640000000000001e-01 6.2485174523272946e-01 5.3432043345208200e+00 3.3639510679369394e+01 0 2 0
5962 1 14 5.5640000000000001e-01 4.6246591060254616e+00 2.3568291102136483e+00 3.9548171757076545e+01 -2 3 0
12732 1 13 -1.1128000000000000e+00 2.9096010541256456e+00 1.5805797811918365e-01 3.4967353175166899e+01 4 0 0
9555 1 13 -1.1128000000000000e+00 5.3166024786085120e-01 1.3311639884934918e+00 3.5729185910850340e+01 -4 3 0
7389 1 13 -1.1128000000000000e+00 3.0312306214080356e+00 4.4202567835821771e+00 3.4944218374570781e+01 2 1 0
7390 1 14 5.5640000000000001e-01 3.5057545112576420e+00 5.2412253375506559e+00 3.4813567880428820e+01 2 1 0
11359 1 14 5.5640000000000001e-01 6.4304441111455013e+00 5.0728292356470739e+00 3.7182890506511683e+01 -2 -1 0
13567 1 14 5.5640000000000001e-01 1.6098107906299775e+00 2.2712664260489817e+00 3.6916476804198325e+01 3 3 0
10770 1 13 -1.1128000000000000e+00 9.1123260389965366e-01 6.8824075171272341e+00 3.4882278171723669e+01 3 1 0
10608 1 13 -1.1128000000000000e+00 6.4540419550511992e+00 6.6658520078926928e+00 3.8387605824450361e+01 0 -1 0
13568 1 14 5.5640000000000001e-01 2.6363697688176413e+00 3.2578142793586720e+00 3.6401894265030641e+01 3 3 0
14170 1 14 5.5640000000000001e-01 3.1219937384304610e+00 1.4100287573721899e+00 3.8661802318327446e+01 2 -1 0
14171 1 14 5.5640000000000001e-01 3.5304560636856555e+00 1.1596991496742159e-01 3.9332969535620578e+01 2 -1 0
7391 1 14 5.5640000000000001e-01 2.3785263682419275e+00 4.4063114310139522e+00 3.4244207998732136e+01 2 1 0
5963 1 14 5.5640000000000001e-01 5.5040516158135375e+00 3.2529529653100995e+00 3.8702284032094077e+01 -2 3 0
10786 1 14 5.5640000000000001e-01 5.7676329161475843e+00 5.8481182256147601e+00 3.4567496141880184e+01 1 0 0
11358 1 13 -1.1128000000000000e+00 6.3415510974575868e+00 4.1239679511088365e+00 3.7093491763715818e+01 -2 -1 0
5961 1 13 -1.1128000000000000e+00 5.3807848910943763e+00 2.9415712036409976e+00 3.9598988305449147e+01 -2 3 0
9438 1 13 -1.1128000000000000e+00 1.0890441042702155e+00 5.4076003334036917e+00 3.7397103930262098e+01 3 3 0
11360 1 14 5.5640000000000001e-01 6.2592973200185469e+00 3.9783750919106460e+00 3.6151011591080049e+01 -2 -1 0
9439 1 14 5.5640000000000001e-01 1.5361895087425375e+00 4.5705907527061180e+00 3.7522434649978052e+01 3 3 0
11146 1 14 5.5640000000000001e-01 4.9430485711844740e+00 3.4091426941975036e+00 3.4826621840389770e+01 -1 0 0
11147 1 14 5.5640000000000001e-01 5.9285524359391291e+00 2.8234864931883812e+00 3.3837842723767814e+01 -1 0 0
9440 1 14 5.5640000000000001e-01 1.6040310195792689e+00 6.0334216608131168e+00 3.7906385761486582e+01 3 3 0
13566 1 13 -1.1128000000000000e+00 2.3968957886639366e+00 2.7496896668837816e+00 3.7176938413457783e+01 3 3 0
11145 1 13 -1.1128000000000000e+00 5.8230957736284195e+00 3.5333806459296424e+00 3.4471215462312919e+01 -1 0 0
10027 1 14 5.5640000000000001e-01 5.9351194776016785e+00 4.7724416192645931e+00 3.3076949734593455e+01 3 0 0
10609 1 14 5.5640000000000001e-01 5.6874976341752586e+00 7.2206123865033325e+00 3.8532113841662522e+01 0 -1 0
6525 1 13 -1.1128000000000000e+00 5.4675138521664310e+00 3.5067220304657531e-02 3.6466352310110373e+01 1 -1 0
14169 1 13 -1.1128000000000000e+00 3.2590126216433437e+00 1.0141068006459206e+00 3.9522443631652585e+01 2 -1 0
8820 1 13 -1.1128000000000000e+00 1.1141127574989882e+00 4.7040982734644157e+00 3.3121438343564286e+01 0 2 0
10785 1 13 -1.1128000000000000e+00 5.3793793096679545e+00 6.5540616168828372e+00 3.5084347092881622e+01 1 0 0
10414 1 14 5.5640000000000001e-01 7.1437498705777447e+00 7.1947120336752519e+00 3.4805966909436322e+01 -1 0 0
10610 1 14 5.5640000000000001e-01 6.6564056534787222e+00 6.3063918734312647e+00 3.9251358790022763e+01 0 -1 0
10772 1 14 5.5640000000000001e-01 1.2155836269679841e+00 6.3643070098709442e+00 3.5627378272294855e+01 3 1 0
12733 1 14 5.5640000000000001e-01 2.0436925476148082e+00 2.2394874563522607e-01 3.5369960559250138e+01 4 0 0
6527 1 14 5.5640000000000001e-01 4.6742114343270948e+00 4.7653493861986779e-01 3.6163021850355214e+01 1 -1 0
6418 1 14 5.5640000000000001e-01 3.4633576896610423e+00 4.6606767250026443e-01 3.3048265123994746e+01 0 2 0
10465 1 14 5.5640000000000001e-01 6.3978408314955493e+00 2.0109810681814497e-01 3.3179633510528305e+01 0 2 0
10787 1 14 5.5640000000000001e-01 4.9875103169590913e+00 7.1388309451480882e+00 3.4435721341151471e+01 1 0 0
6526 1 14 5.5640000000000001e-01 5.9844660982984745e+00 -1.0180914056023482e-01 3.5672464989598772e+01 1 -1 0
5964 1 13 -1.1128000000000000e+00 6.2481670008421437e+00 6.7213056473922916e-01 4.6710670458689044e+01 4 0 0
12885 1 13 -1.1128000000000000e+00 5.6788380471897781e+00 5.2692158247898053e+00 4.1023233716910958e+01 -1 1 0
14405 1 14 5.5640000000000001e-01 2.6930495242360579e+00 4.0036227296200897e+00 4.5146409641000858e+01 -3 0 0
13627 1 14 5.5640000000000001e-01 3.0263111273902782e-01 4.0679482605874737e+00 4.4692814427840766e+01 1 -3 0
13001 1 14 5.5640000000000001e-01 2.2159871246016900e+00 2.3684997063909456e+00 4.1937643647547887e+01 -1 -3 0
8376 1 13 -1.1128000000000000e+00 5.5625477515846748e+00 2.6438318612476279e+00 4.4984108063668266e+01 1 -2 0
5617 1 14 5.5640000000000001e-01 5.4600224344326724e+00 6.7094500484484536e+00 4.2380673878262321e+01 -3 -2 0
13000 1 14 5.5640000000000001e-01 2.3918516014516120e+00 1.0740797759509122e+00 4.1172500574725589e+01 -1 -3 0
8377 1 14 5.5640000000000001e-01 6.1663518738951417e+00 3.3675493461335915e+00 4.5151097358648563e+01 1 -2 0
13766 1 14 5.5640000000000001e-01 8.8935373623172120e-01 2.6829184044826073e+00 4.6574995282772093e+01 0 0 0
5965 1 14 5.5640000000000001e-01 5.5352764127127507e+00 5.3689621052998043e-02 4.6550827879479449e+01 3 0 0
9784 1 14 5.5640000000000001e-01 1.9982872938054816e+00 8.3924072381222670e-01 4.3558215314212106e+01 0 -2 0
10127 1 14 5.5640000000000001e-01 3.9515154453776633e+00 4.7609949546611752e+00 4.1861868433530582e+01 1 1 0
11490 1 13 -1.1128000000000000e+00 2.4406026457581032e+00 7.0106196536682885e+00 4.1540529458217677e+01 -2 1 0
11491 1 14 5.5640000000000001e-01 2.2942419035592665e+00 6.0655341186612981e+00 4.1500234234094691e+01 -2 1 0
10126 1 14 5.5640000000000001e-01 3.2352115364971228e+00 4.3788019890237786e+00 4.3139652624904386e+01 1 1 0
12887 1 14 5.5640000000000001e-01 5.5640317185021582e+00 4.4544143775092797e+00 4.0534204116811331e+01 -2 1 0
12886 1 14 5.5640000000000001e-01 6.6246604782161782e+00 5.4163389082685685e+00 4.1025796451712480e+01 -2 1 0
9783 1 13 -1.1128000000000000e+00 1.8791109644750068e+00 5.5090703510731609e-01 4.4463142122209867e+01 0 -2 0
10125 1 13 -1.1128000000000000e+00 3.1934501003634188e+00 4.2765815383055781e+00 4.2188843073459601e+01 1 1 0
8770 1 14 5.5640000000000001e-01 6.9004844615529732e+00 1.6246376747140332e+00 4.0052361865068342e+01 -7 1 0
14403 1 13 -1.1128000000000000e+00 3.4392685150509577e+00 4.5084910502872537e+00 4.4823149625919456e+01 -3 0 0
14140 1 14 5.5640000000000001e-01 4.3493167417175984e+00 6.9966270969556419e+00 4.6459155701495469e+01 2 2 0
12999 1 13 -1.1128000000000000e+00 2.0906223235344217e+00 1.4224335587903474e+00 4.2011632510348527e+01 -1 -3 0
7131 1 13 -1.1128000000000000e+00 4.9904347282176715e+00 -1.7353185602039808e-01 4.2752701009266488e+01 1 -2 0
6892 1 14 5.5640000000000001e-01 6.6169584730932334e+00 5.9084618463375396e+00 4.6208790693708075e+01 0 0 0
13765 1 14 5.5640000000000001e-01 1.2516931279872940e+00 2.1099864775201942e+00 4.5221350438251086e+01 0 0 0
13764 1 13 -1.1128000000000000e+00 1.2224468945860290e+00 2.9309964931347037e+00 4.5712592795350417e+01 0 0 0
8378 1 14 5.5640000000000001e-01 5.8611514022481481e+00 1.9434411383704644e+00 4.5564211964631227e+01 1 -2 0
6891 1 13 -1.1128000000000000e+00 6.1846706150002024e+00 6.4739183184198215e+00 4.6848804776804101e+01 0 0 0
14141 1 14 5.5640000000000001e-01 3.4547792437862967e+00 6.4716779521808876e+00 4.5356374557164060e+01 2 2 0
14139 1 13 -1.1128000000000000e+00 3.4872434760165349e+00 7.1183471896570900e+00 4.6061354565066857e+01 2 2 0
14404 1 14 5.5640000000000001e-01 4.1771502043525004e+00 3.9002716960512096e+00 4.4865947650845435e+01 -3 0 0
7132 1 14 5.5640000000000001e-01 4.6808419905833292e+00 7.2148143801771747e-01 4.2891752727488914e+01 1 -2 0
14326 1 14 5.5640000000000001e-01 3.6284189907229347e-01 1.4868777908786837e+00 4.1460304198144613e+01 -2 -2 0
5618 1 14 5.5640000000000001e-01 4.0501491284861020e+00 7.2598256659502240e+00 4.2345472555103221e+01 -3 -2 0
6893 1 14 5.5640000000000001e-01 6.7285369580174743e+00 7.2609935754808177e+00 4.6879688119706692e+01 0 0 0
8351 1 14 5.5640000000000001e-01 5.6754484609337084e+00 2.9968457575041958e+00 5.3228707572233148e+01 -1 -2 0
14601 1 13 -1.1128000000000000e+00 5.0407081589532980e+00 2.8733444328703577e+00 4.9589265473123284e+01 -1 5 0
12961 1 14 5.5640000000000001e-01 1.1770936618146355e+00 6.2749015308491281e+00 5.3771074150241901e+01 -1 3 0
5933 1 14 5.5640000000000001e-01 3.0136983853078223e+00 4.8015293125774301e+00 5.2206882684742297e+01 -1 -2 0
14603 1 14 5.5640000000000001e-01 5.2734388516613757e+00 2.7133756395564039e+00 5.0503857322189788e+01 -1 5 0
13995 1 13 -1.1128000000000000e+00 2.3176022322882379e+00 3.8049819267695195e+00 4.9154285441796532e+01 0 -2 0
14388 1 13 -1.1128000000000000e+00 3.9506128705290000e+00 -1.6604919864961573e-01 5.3146073066677019e+01 -2 0 0
13996 1 14 5.5640000000000001e-01 1.7608267034554805e+00 3.1117724695684039e+00 4.8799752651331112e+01 0 -2 0
7819 1 14 5.5640000000000001e-01 7.0886534616228714e-01 4.7577577893721976e+00 5.2988732938595994e+01 5 1 0
7346 1 14 5.5640000000000001e-01 2.1662867208326646e+00 2.9186087557009648e+00 5.3286904986890654e+01 2 -1 0
7818 1 13 -1.1128000000000000e+00 4.8546711374334844e-01 4.2257317046236418e+00 5.2225009614934315e+01 5 1 0
11716 1 14 5.5640000000000001e-01 7.1622458274608969e-01 7.5430956565546736e-01 4.8101164457622573e+01 -1 -1 0
14602 1 14 5.5640000000000001e-01 5.2634528598272041e+00 2.0586052968568089e+00 4.9138913634515603e+01 -1 5 0
13997 1 14 5.5640000000000001e-01 3.1343437337943558e+00 3.3623535692932829e+00 4.9385034867432005e+01 0 -3 0
6110 1 14 5.5640000000000001e-01 8.0973041213860786e-01 2.6393693420055020e+00 5.1287606733298588e+01 0 2 0
13087 1 14 5.5640000000000001e-01 3.5277544980304132e+00 4.6699924874571996e-01 5.1517947557302719e+01 2 1 0
11008 1 14 5.5640000000000001e-01 5.0832284730335804e+00 5.0635249729361353e-01 4.9901865337057181e+01 2 -1 0
14389 1 14 5.5640000000000001e-01 3.7283323553242451e+00 6.7627191044854829e-01 5.3542706855470868e+01 -2 0 0
14347 1 14 5.5640000000000001e-01 5.6142073820481908e+00 6.0103143478853118e+00 4.8748700172238557e+01 1 2 0
6109 1 14 5.5640000000000001e-01 1.6746615479309666e+00 1.4659108937734699e+00 5.0879214037813760e+01 0 2 0
11715 1 13 -1.1128000000000000e+00 5.7781317746543437e-01 1.6914335969596255e+00 4.8238542312283123e+01 -1 -1 0
14348 1 14 5.5640000000000001e-01 5.4107520651817316e+00 4.6696569341827106e+00 4.9421856042471866e+01 1 2 0
12014 1 14 5.5640000000000001e-01 2.1955413751434585e+00 5.4912097764354302e+00 5.0282343371122835e+01 1 1 0
13086 1 13 -1.1128000000000000e+00 3.2247890230868297e+00 5.2124418471128120e-01 5.0611580496406702e+01 2 1 0
14346 1 13 -1.1128000000000000e+00 5.5555702361653063e+00 5.5969353385805896e+00 4.9610042914855605e+01 1 2 0
5931 1 13 -1.1128000000000000e+00 3.3042334031482605e+00 4.4878361590841251e+00 5.3063280869107345e+01 -1 -2 0
8350 1 14 5.5640000000000001e-01 4.3453217549913354e+00 3.3103796047772494e+00 5.2577282469033754e+01 -1 -2 0
12669 1 13 -1.1128000000000000e+00 1.5339282499053863e+00 6.3016684444591542e+00 4.7945954580117565e+01 0 1 0
12012 1 13 -1.1128000000000000e+00 2.8358304652425685e+00 5.9875430248971631e+00 5.0792161993998484e+01 1 1 0
11009 1 14 5.5640000000000001e-01 6.4727205749158578e+00 -3.8329336816850842e-02 5.0155890121419191e+01 2 -1 0
8349 1 13 -1.1128000000000000e+00 5.0952655472438000e+00 2.7183039131358093e+00 5.2520163947581395e+01 -1 -2 0
12671 1 14 5.5640000000000001e-01 1.8750266296249627e+00 5.4101798473005216e+00 4.8017591280102977e+01 0 1 0
11007 1 13 -1.1128000000000000e+00 5.8506391421883661e+00 1.5102675203627111e-01 4.9453472294505694e+01 2 -1 0
12013 1 14 5.5640000000000001e-01 3.6752528382811023e+00 5.7980106854510582e+00 5.0373020714346090e+01 1 1 0
5966 1 14 5.5640000000000001e-01 6.2405645041337214e+00 8.0743086501819628e-01 4.7658229359738243e+01 3 0 0
7418 1 14 5.5640000000000001e-01 5.9715481033099094e+00 2.6420658166464706e-01 5.3690260314024272e+01 -1 1 0
6108 1 13 -1.1128000000000000e+00 7.6268119601234252e-01 1.7517096732251169e+00 5.0932531355194982e+01 0 2 0
12670 1 14 5.5640000000000001e-01 2.0028761150807766e+00 6.6789639276629424e+00 4.7201664409138985e+01 0 1 0
5932 1 14 5.5640000000000001e-01 3.7556205948583279e+00 5.2367271543845009e+00 5.3452695458180592e+01 -1 -2 0
7416 1 13 -1.1128000000000000e+00 6.9031065641105789e+00 2.2321738927513698e-01 5.3906479093733374e+01 -1 1 0
7331 1 14 5.5640000000000001e-01 7.1099755891018308e+00 5.7258341955145813e+00 5.0356719110087951e+01 1 -2 0
7344 1 13 -1.1128000000000000e+00 2.0783370653953686e+00 2.0976523841704986e+00 5.3771185210025315e+01 2 -1 0
7820 1 14 5.5640000000000001e-01 2.4491709237434187e-01 4.8618708854678223e+00 5.1551441154061202e+01 5 1 0
11717 1 14 5.5640000000000001e-01 2.9680661196861047e-01 1.7613116779153501e+00 4.9150893234377584e+01 -1 -1 0
11332 1 14 5.5640000000000001e-01 5.7352265303276351e+00 6.5211580788870727e+00 5.3501199948319616e+01 -4 1 0
11331 1 13 -1.1128000000000000e+00 4.9300987093309985e+00 6.5150548963882073e+00 5.4018852133603957e+01 -4 1 0
14468 1 14 5.5640000000000001e-01 6.0814183350693343e+00 5.2368976476421105e+00 5.9251769554714748e+01 2 1 0
13728 1 13 -1.1128000000000000e+00 2.7282296527222698e+00 4.9100212532906369e+00 5.9015420636773243e+01 2 -1 0
9756 1 13 -1.1128000000000000e+00 1.8626260815055811e+00 4.2219117412126472e+00 5.6315668103220695e+01 4 -2 0
8852 1 14 5.5640000000000001e-01 6.0699524518986507e+00 6.7189444673325194e-01 5.8110079854224360e+01 2 3 0
10418 1 14 5.5640000000000001e-01 1.5866655811044978e+00 -5.4077375654131288e-03 5.5530059615104825e+01 0 -2 0
14466 1 13 -1.1128000000000000e+00 6.2720879573888348e+00 4.7813086040159822e+00 5.8431821044601335e+01 2 1 0
10416 1 13 -1.1128000000000000e+00 7.8801163763356485e-01 5.1378540198569267e-01 5.5623986196709787e+01 0 -2 0
10316 1 14 5.5640000000000001e-01 3.9506373710745293e+00 4.4245969577467470e+00 5.6146983567726565e+01 -2 2 0
11333 1 14 5.5640000000000001e-01 5.1448397602040865e+00 5.9908591392793884e+00 5.4790432933169193e+01 -4 1 0
11371 1 14 5.5640000000000001e-01 1.8576006897867865e+00 6.9932758101367272e+00 6.1026301830240769e+01 -4 1 0
13667 1 14 5.5640000000000001e-01 4.9379070321276979e+00 9.3214581257354401e-01 5.6210437091021390e+01 1 0 0
8544 1 13 -1.1128000000000000e+00 5.8785529130802141e+00 1.9983538335530311e+00 5.9475945214539543e+01 1 1 0
8545 1 14 5.5640000000000001e-01 6.8297565245940808e+00 2.0424994936540335e+00 5.9378504509682472e+01 1 1 0
13729 1 14 5.5640000000000001e-01 2.5055555840215247e+00 5.8319128455068165e+00 5.9144896470379948e+01 2 -1 0
6107 1 14 5.5640000000000001e-01 1.3957541318554674e+00 7.1593655587030425e-01 5.7300820065681265e+01 6 0 0
13665 1 13 -1.1128000000000000e+00 4.2557779718624493e+00 1.5041644420139946e+00 5.5858689349900828e+01 1 0 0
8546 1 14 5.5640000000000001e-01 5.5393982878863932e+00 2.5545969757451821e+00 5.8774661001733875e+01 1 1 0
12960 1 13 -1.1128000000000000e+00 7.1445809095841240e-01 5.9834864043178975e+00 5.4556744178753647e+01 -1 3 0
9758 1 14 5.5640000000000001e-01 2.1233410453156916e+00 4.6516213148491978e+00 5.7130290242821417e+01 4 -2 0
13666 1 14 5.5640000000000001e-01 3.5030635293042169e+00 1.3609286478216089e+00 5.6432393381141559e+01 1 0 0
6105 1 13 -1.1128000000000000e+00 1.9841220488015527e+00 1.0996917787512106e+00 5.7951040769580743e+01 6 0 0
6301 1 14 5.5640000000000001e-01 6.3078515140837252e+00 3.4649751999480665e+00 5.5406237414414512e+01 -4 3 0
10314 1 13 -1.1128000000000000e+00 4.7698770591909083e+00 4.9166378159917139e+00 5.6201517664574737e+01 -2 2 0
5528 1 14 5.5640000000000001e-01 4.6488720458099566e+00 6.7237573214092796e+00 5.7370907102691305e+01 -1 0 0
6300 1 13 -1.1128000000000000e+00 7.0366168043214401e+00 3.1154958256343863e+00 5.4893404928268552e+01 -4 3 0
9757 1 14 5.5640000000000001e-01 1.4059783491073592e+00 4.9023020816526319e+00 5.5820922033328877e+01 4 -2 0
10315 1 14 5.5640000000000001e-01 5.0889117970279303e+00 4.7539298646545136e+00 5.7089197110978880e+01 -2 2 0
8850 1 13 -1.1128000000000000e+00 6.1925080840743343e+00 1.4760313186066565e-01 5.7318669357180404e+01 2 3 0
13532 1 14 5.5640000000000001e-01 6.3900650091885280e+00 6.9179983618334973e+00 6.0519260257586204e+01 0 1 0
7345 1 14 5.5640000000000001e-01 2.5189694393718782e+00 2.2623880118466126e+00 5.4604814098827980e+01 2 -1 0
6106 1 14 5.5640000000000001e-01 1.8312453568503377e+00 2.0423839050896992e+00 5.7886294245142707e+01 6 0 0
13730 1 14 5.5640000000000001e-01 2.4556808949922257e+00 4.4810882669052212e+00 5.9826571367574445e+01 2 -1 0
10417 1 14 5.5640000000000001e-01 5.9545762671743285e-01 8.2033881454791124e-01 5.4737882478941238e+01 0 -2 0
13531 1 14 5.5640000000000001e-01 5.3612031804461244e+00 6.1031156568391776e+00 6.1273783091136409e+01 0 1 0
13530 1 13 -1.1128000000000000e+00 6.2319005379699579e+00 6.0457244411335989e+00 6.0880306026897834e+01 0 1 0
7417 1 14 5.5640000000000001e-01 7.0846154086958579e+00 1.0547263142312733e+00 5.4344519374538720e+01 -1 1 0
11774 1 14 5.5640000000000001e-01 2.2430249895628407e-01 3.6693740725037047e+00 5.7832615565646044e+01 0 2 0
10877 1 14 5.5640000000000001e-01 1.2450694555070196e+00 7.2210656600675360e+00 5.5936765221419492e+01 0 -3 0
9687 1 13 -1.1128000000000000e+00 4.1479618894542307e+00 4.3922038748604537e+00 6.3921377633795188e+01 2 1 0
9689 1 14 5.5640000000000001e-01 4.6624634564624463e+00 3.7175797872924798e+00 6.3478204621498847e+01 2 1 0
8710 1 14 5.5640000000000001e-01 3.0339937144703328e+00 2.9466592992274432e+00 6.6728079349108299e+01 -3 1 0
8709 1 13 -1.1128000000000000e+00 2.7918292192762872e+00 3.0056986589890684e+00 6.5803902659679878e+01 -3 1 0
8711 1 14 5.5640000000000001e-01 2.1247447018198606e+00 3.6915068710102736e+00 6.5773949629602242e+01 -3 1 0
9386 1 14 5.5640000000000001e-01 5.9352999044946078e+00 1.1966495208950425e+00 6.5468886585010310e+01 0 -1 0
10594 1 14 5.5640000000000001e-01 5.6795882696670335e+00 1.5989452064230270e-01 6.8056286135902695e+01 2 1 0
11921 1 14 5.5640000000000001e-01 6.2650101844265826e+00 6.5724304136951650e+00 6.7318006403111553e+01 0 -1 0
9385 1 14 5.5640000000000001e-01 4.5653498974531956e+00 1.8277237305959546e+00 6.5338973104253199e+01 0 -1 0
13353 1 13 -1.1128000000000000e+00 5.0674493703874486e+00 2.2000006101101151e+00 6.2532980625925155e+01 -5 -2 0
9952 1 14 5.5640000000000001e-01 3.2484060610587622e+00 1.7998476235277283e+00 6.8304526302489407e+01 1 2 0
9384 1 13 -1.1128000000000000e+00 5.0057128315188359e+00 1.0256809483178917e+00 6.5620113108140927e+01 0 -1 0
14052 1 13 -1.1128000000000000e+00 2.3647735291636978e+00 4.7435185467601904e-01 6.2606184843778969e+01 2 2 0
7790 1 14 5.5640000000000001e-01 4.9790006657401911e+00 5.5539711831916820e+00 6.5282762322230681e+01 1 1 0
13335 1 13 -1.1128000000000000e+00 1.8310762701529206e+00 3.8245837587675648e+00 6.2245409157212144e+01 -1 -3 0
14054 1 14 5.5640000000000001e-01 3.0893856212778914e+00 -1.5088939092560708e-01 6.2590611113606151e+01 2 2 0
13355 1 14 5.5640000000000001e-01 4.5353347503874710e+00 1.4459802245456759e+00 6.2787026153189153e+01 -5 -2 0
11372 1 14 5.5640000000000001e-01 1.6902896135587882e+00 5.9084842541343203e+00 6.2068956843090717e+01 -4 1 0
7789 1 14 5.5640000000000001e-01 6.3842027349419386e+00 5.7716937386813143e+00 6.4763244059371274e+01 1 1 0
9951 1 13 -1.1128000000000000e+00 3.3126212884360688e+00 2.7535510739207885e+00 6.8355102721017815e+01 1 2 0
9072 1 13 -1.1128000000000000e+00 1.6050202158662001e+00 5.7042967184646587e-01 6.5174948316354460e+01 -1 3 0
7788 1 13 -1.1128000000000000e+00 5.7436744040908110e+00 6.1209628078145100e+00 6.5382894295874323e+01 1 1 0
9688 1 14 5.5640000000000001e-01 3.7430835519769459e+00 3.9383720157894118e+00 6.4660527156123848e+01 2 1 0
12841 1 14 5.5640000000000001e-01 1.2483234701723429e+00 6.7970015675818853e+00 6.4952013070738033e+01 -2 -2 0
11919 1 13 -1.1128000000000000e+00 6.0068351472428834e+00 6.6331922852430019e+00 6.8237726733333645e+01 0 -1 0
13354 1 14 5.5640000000000001e-01 5.0518352513905302e+00 2.1932240395478608e+00 6.1575931976193623e+01 -5 -2 0
14053 1 14 5.5640000000000001e-01 2.0619069728218746e+00 4.6813670244615890e-01 6.3514185428553951e+01 2 2 0
7544 1 14 5.5640000000000001e-01 6.6978381473923774e+00 1.3396951767564711e+00 6.3035366508309536e+01 0 4 0
11442 1 13 -1.1128000000000000e+00 5.0164787543431855e-01 4.4832328859804695e+00 6.5353097523840191e+01 -1 0 0
13336 1 14 5.5640000000000001e-01 2.5617355355119207e+00 3.9544400341680306e+00 6.2849980266571258e+01 -1 -3 0
10593 1 13 -1.1128000000000000e+00 6.5564444883324713e+00 2.5830964996275430e-01 6.8427324509042478e+01 2 1 0
11370 1 13 -1.1128000000000000e+00 1.4797742314749240e+00 6.8248411018404092e+00 6.1889498653995339e+01 -4 1 0
13337 1 14 5.5640000000000001e-01 1.8959856099672661e+00 2.9059739244968141e+00 6.1984306513393541e+01 -1 -3 0
9073 1 14 5.5640000000000001e-01 1.8291912063783524e+00 1.3812935004614504e+00 6.5631543387304546e+01 -1 3 0
11755 1 14 5.5640000000000001e-01 7.0628974948423435e+00 1.8153253474094859e+00 6.8171596932248406e+01 4 0 0
10595 1 14 5.5640000000000001e-01 7.1421951783049558e+00 -8.7583851283731334e-02 6.7753911073029386e+01 2 1 0
9074 1 14 5.5640000000000001e-01 1.7075597455193692e+00 -1.1373033323639703e-01 6.5836493909972546e+01 -1 3 0
10987 1 14 5.5640000000000001e-01 2.4671252563126735e+00 2.1489534042941558e-01 7.1249459949728831e+01 0 0 0
7919 1 14 5.5640000000000001e-01 3.6292720092970678e+00 5.3944825647010042e+00 7.1714415550990324e+01 -1 0 0
13491 1 13 -1.1128000000000000e+00 6.0357309970421091e-01 6.4246222070448837e+00 7.3516130971281683e+01 0 0 0
10168 1 14 5.5640000000000001e-01 2.7201930198918571e+00 8.9211063619841535e-01 7.5073131647758927e+01 -1 -1 0
12746 1 14 5.5640000000000001e-01 2.2839037385349328e+00 3.0457400522028584e+00 7.5168221539113347e+01 -4 1 0
9953 1 14 5.5640000000000001e-01 2.7410814510975743e+00 2.9942338579346370e+00 6.9084243210003791e+01 1 2 0
12560 1 14 5.5640000000000001e-01 4.7609957021225400e+00 3.8898293642535644e+00 6.8748122756846101e+01 -1 0 0
7227 1 13 -1.1128000000000000e+00 2.2002896116366153e+00 6.2017705988374505e+00 7.1272372427896215e+01 3 1 0
7917 1 13 -1.1128000000000000e+00 4.5075781211074979e+00 5.0446879734134393e+00 7.1864262005737856e+01 -1 0 0
13363 1 14 5.5640000000000001e-01 6.9599541236841989e-01 3.4457713955576623e+00 6.9477388177906946e+01 7 0 0
5570 1 14 5.5640000000000001e-01 4.2646378245988243e+00 1.3367227365274803e+00 7.2123057301635683e+01 0 -1 0
12558 1 13 -1.1128000000000000e+00 5.5246834870920196e+00 4.1788770307131431e+00 6.9247586723970514e+01 -1 0 0
5568 1 13 -1.1128000000000000e+00 4.4206146460700104e+00 1.8847059941311677e+00 7.2892224007290480e+01 0 -1 0
6964 1 14 5.5640000000000001e-01 5.7074550439181984e+00 1.6814912345658173e+00 7.4559187699493151e+01 -2 0 0
5569 1 14 5.5640000000000001e-01 4.0930102017221053e+00 2.7485537035836747e+00 7.2641875643685410e+01 0 -1 0
7228 1 14 5.5640000000000001e-01 1.5613581252845388e+00 6.1128689400213485e+00 7.1979546304683083e+01 3 1 0
10167 1 13 -1.1128000000000000e+00 2.8437269621199484e+00 -3.5243975168753841e-02 7.4870685035878125e+01 -1 -1 0
8925 1 13 -1.1128000000000000e+00 6.3619587612611606e-01 3.5062610781067920e+00 7.4378389259583599e+01 -1 -2 0
11920 1 14 5.5640000000000001e-01 6.7934633831981834e+00 6.9409652137354394e+00 6.8687975202870291e+01 0 -1 0
13364 1 14 5.5640000000000001e-01 1.5058359945791844e+00 4.3869511291879348e+00 7.0343548747900883e+01 7 0 0
13362 1 13 -1.1128000000000000e+00 1.3435949547020978e+00 3.4575079404376510e+00 7.0182163977277781e+01 7 0 0
7918 1 14 5.5640000000000001e-01 4.7680181170808815e+00 4.6796466635326883e+00 7.1018597952366989e+01 -1 0 0
7229 1 14 5.5640000000000001e-01 1.9970889427738012e+00 7.0462365093245625e+00 7.0870105532225367e+01 3 1 0
6963 1 13 -1.1128000000000000e+00 6.3386838419553939e+00 2.3789063930552095e+00 7.4736371620060055e+01 -2 0 0
12559 1 14 5.5640000000000001e-01 5.7177144319296387e+00 5.0523168660665601e+00 6.8906890745337236e+01 -1 0 0
7031 1 14 5.5640000000000001e-01 2.1972195540975843e+00 7.1609064643627578e+00 7.4276664183240428e+01 0 -1 0
10664 1 14 5.5640000000000001e-01 5.0234037525806077e+00 6.8637635785664912e+00 7.2378331688797303e+01 -4 -1 0
13562 1 14 5.5640000000000001e-01 6.4463513459703830e+00 3.9626173267440765e+00 7.3940174055549463e+01 4 1 0
13560 1 13 -1.1128000000000000e+00 6.8431989700020770e+00 4.6446089346129380e+00 7.3398296530371070e+01 4 1 0
13493 1 14 5.5640000000000001e-01 6.4232046279592137e-01 5.5924038531207048e+00 7.3987451556090491e+01 0 0 0
10986 1 13 -1.1128000000000000e+00 3.3679036456878664e+00 7.8862529664397774e-02 7.0955648431516408e+01 0 0 0
11756 1 14 5.5640000000000001e-01 6.7876123694183077e+00 3.2066384035505071e+00 6.8701088455402243e+01 4 0 0
13561 1 14 5.5640000000000001e-01 6.1208950373643258e+00 4.9795839758934202e+00 7.2866976860813168e+01 4 1 0
8926 1 14 5.5640000000000001e-01 3.1726170001747683e-01 3.1351144302360483e+00 7.3555733196626178e+01 -1 -2 0
6965 1 14 5.5640000000000001e-01 7.0785288815997633e+00 2.1848687279966077e+00 7.4160862677346131e+01 -2 0 0
11486 1 14 5.5640000000000001e-01 6.9596448206190136e+00 5.3224996816798165e-01 7.0292361853568806e+01 5 1 0
9907 1 14 5.5640000000000001e-01 7.1532883997803252e+00 5.5335923710326460e+00 7.4956107279496820e+01 1 -1 0
10169 1 14 5.5640000000000001e-01 3.6499187677612577e+00 -6.3072889004565980e-02 7.4355406311054040e+01 -1 -1 0
5457 1 17 2.0000000000000000e+00 5.7997810872303814e+00 6.4411304167029044e+00 7.7734197041313806e+01 0 0 0
13976 1 14 5.5640000000000001e-01 4.6881225199674043e-01 4.0814795275230571e+00 7.9620461414405085e+01 0 1 0
5317 1 1 2.0000000000000000e+00 2.4273122123628950e+00 6.5811134232498647e+00 7.9357067477793322e+01 1 0 0
10011 1 13 -1.1128000000000000e+00 1.1476793013825930e+00 9.3763317515190214e-01 7.6916015144325129e+01 3 1 0
6475 1 14 5.5640000000000001e-01 6.0883298438086761e+00 2.9077358899591217e+00 8.2058732054065445e+01 0 1 0
5188 1 12 4.0000000000000002e-01 4.5685610670785701e+00 4.4237835680034179e+00 7.9220294863539081e+01 0 1 0
12744 1 13 -1.1128000000000000e+00 2.8927662791727480e+00 2.6574069558209317e+00 7.5796485539581028e+01 -4 1 0
12801 1 13 -1.1128000000000000e+00 3.3871453675531642e+00 2.3644645789988727e+00 7.9423552231962191e+01 1 0 0
5186 1 17 2.0000000000000000e+00 4.8482075797750985e+00 5.0583107607853994e-01 8.0118530127680174e+01 0 1 0
12803 1 14 5.5640000000000001e-01 2.5738018760823005e+00 1.8707500345569634e+00 7.9528195226128233e+01 1 0 0
5882 1 14 5.5640000000000001e-01 5.2908231973586939e-01 5.9336961685889946e+00 8.2208383727152651e+01 1 0 0
9579 1 13 -1.1128000000000000e+00 9.3069788450014590e-01 1.1555337657202700e+00 7.9834220079734266e+01 1 1 0
8429 1 14 5.5640000000000001e-01 1.1527576841695848e+00 3.8446112295840389e+00 8.1857821259424099e+01 1 1 0
7862 1 14 5.5640000000000001e-01 3.4041418640896217e+00 4.5220527159896688e+00 7.6397294276374765e+01 -3 0 0
7293 1 13 -1.1128000000000000e+00 6.9635955349096310e+00 1.6773197657354837e+00 7.9294533691628985e+01 2 1 0
12802 1 14 5.5640000000000001e-01 3.4221994302064389e+00 2.9347661199533897e+00 8.0191510048460302e+01 1 0 0
10012 1 14 5.5640000000000001e-01 1.1191499542107322e+00 1.1006515843930620e+00 7.7858799804446747e+01 3 1 0
13975 1 14 5.5640000000000001e-01 1.8796959603578138e+00 3.8413386118763473e+00 7.9126867758805290e+01 0 2 0
9581 1 14 5.5640000000000001e-01 1.1825571523332969e+00 1.3355605014257479e+00 8.0739973429968316e+01 1 1 0
7861 1 14 5.5640000000000001e-01 3.2842733405382032e+00 5.9999615614633282e+00 7.6091823860017200e+01 -3 0 0
5307 1 1 2.0000000000000000e+00 6.0617735105965149e+00 5.3688194242349940e+00 8.1652129011148759e+01 0 1 0
8840 1 14 5.5640000000000001e-01 3.8238228241592349e+00 7.2079753839857474e+00 8.2212979571526049e+01 0 -1 0
5187 1 11 -1.3999999999999999e+00 4.4409084155694547e+00 5.2202672608746115e+00 7.9715611035000038e+01 0 1 0
10525 1 14 5.5640000000000001e-01 2.6115496284535129e+00 5.7101841024234128e+00 8.2518079605773352e+01 1 0 0
8427 1 13 -1.1128000000000000e+00 2.0126836711968763e+00 3.5304006637248548e+00 8.1578481214112657e+01 1 1 0
7860 1 13 -1.1128000000000000e+00 3.6649187851088829e+00 5.3850638307923617e+00 7.6718913700220014e+01 -3 0 0
6474 1 13 -1.1128000000000000e+00 5.2070629959132484e+00 2.9342900968108721e+00 8.1686045231158815e+01 0 1 0
10526 1 14 5.5640000000000001e-01 1.8731091052621840e+00 6.9968467275136259e+00 8.2216251715603477e+01 1 0 0
13974 1 13 -1.1128000000000000e+00 1.0732862022048444e+00 4.3113977533451608e+00 7.8914783939704364e+01 0 1 0
10524 1 13 -1.1128000000000000e+00 2.1900461132436946e+00 6.1919699110015154e+00 8.1806427257262627e+01 1 0 0
13111 1 14 5.5640000000000001e-01 4.6134968655904113e-01 6.6036072663739818e+00 7.6739645508179663e+01 4 -1 0
9228 1 13 -1.1128000000000000e+00 2.7652448999456132e+00 5.6475177997218540e-01 8.1788018715951182e+01 1 1 0
10013 1 14 5.5640000000000001e-01 2.2885815624143477e-01 9.1290979536651984e-01 7.6648829256274738e+01 3 1 0
7978 1 14 5.5640000000000001e-01 6.2270593280706628e+00 2.9667808602340053e+00 7.7949416647957435e+01 -4 0 0
12780 1 13 -1.1128000000000000e+00 4.9276188157197298e+00 8.2824381857880414e-01 7.7508725497848232e+01 -6 -1 0
7979 1 14 5.5640000000000001e-01 6.1024977398115112e+00 3.4170828603111882e+00 7.6509413970338386e+01 -4 0 0
7977 1 13 -1.1128000000000000e+00 5.7787359066951529e+00 3.6019463482352618e+00 7.7391023638446214e+01 -4 0 0
6476 1 14 5.5640000000000001e-01 4.6313964407306960e+00 3.0622005582877980e+00 8.2440020550209042e+01 0 1 0
12745 1 14 5.5640000000000001e-01 2.3310755907107805e+00 2.2842413830394945e+00 7.6475810842257033e+01 -4 1 0
12781 1 14 5.5640000000000001e-01 4.4387302407355627e+00 1.6458283997211016e+00 7.7415049170417717e+01 -6 -1 0
12782 1 14 5.5640000000000001e-01 5.8086878814994245e+00 1.0386872830839995e+00 7.7199431640916828e+01 -6 -1 0
9229 1 14 5.5640000000000001e-01 2.9760882206638635e+00 1.0219697450774328e+00 8.2602100205221333e+01 1 1 0
8428 1 14 5.5640000000000001e-01 2.3973129238428137e+00 3.1499439248908008e+00 8.2368129776936954e+01 1 1 0
9230 1 14 5.5640000000000001e-01 2.2446633929815567e+00 -1.8950451877488086e-01 8.2064287020464874e+01 1 1 0
13110 1 13 -1.1128000000000000e+00 1.1100955891939583e+00 7.1425003749209148e+00 7.7192364860626540e+01 4 -1 0
3984 945 3 8.4799999999999998e-01 5.1285936927812372e+00 5.2604574565343309e+00 8.8776166965556200e+01 0 1 0
10311 1 13 -1.1128000000000000e+00 3.4121613527177650e+00 2.4550061762614415e+00 8.3802875448006944e+01 0 1 0
3990 947 3 8.4799999999999998e-01 5.1051741346861581e+00 1.8317902169439935e+00 8.8596648571301372e+01 0 1 0
5447 1 10 4.0000000000000000e+00 1.6732816739842358e+00 7.1363517263774217e+00 8.4470532509565345e+01 1 0 0
5184 1247 15 8.4799999999999998e-01 6.3491243007451077e+00 1.4186701334211473e+00 8.4699253655363336e+01 0 1 0
5320 1288 15 8.4799999999999998e-01 2.3276985168449644e+00 3.3875730338330583e+00 8.5764609351657356e+01 1 1 0
5305 1284 15 8.4799999999999998e-01 6.0878273767973576e+00 6.6571171271560088e+00 8.3667787366861432e+01 0 0 0
3574 1 1 2.0000000000000000e+00 6.5433032166838583e+00 3.4940342283120640e+00 8.8094446736960350e+01 0 1 0
10313 1 14 5.5640000000000001e-01 2.7152958453653242e+00 1.9885428274765564e+00 8.4264418784693689e+01 1 1 0
5318 1 1 2.0000000000000000e+00 3.8088485491463420e+00 1.6465793362942798e+00 8.6398325517725382e+01 0 1 0
5185 1247 16 -2.8479999999999999e+00 6.3726671312822356e+00 1.4174543233493637e+00 8.4754302827452051e+01 0 1 0
3985 945 4 -2.8479999999999999e+00 5.0076677837167782e+00 5.3079219508130624e+00 8.8809452701792011e+01 0 1 0
5326 1291 15 8.4799999999999998e-01 8.7227451980451864e-01 3.0642974749809193e+00 8.3506584320200290e+01 1 1 0
5321 1288 16 -2.8479999999999999e+00 2.2262705417362345e+00 3.4437819490697734e+00 8.5679019880875998e+01 1 1 0
3991 947 4 -2.8479999999999999e+00 4.9931773160625630e+00 1.7878401102718973e+00 8.8667774034437869e+01 0 1 0
3988 1 1 2.0000000000000000e+00 1.1026703436545582e+00 3.4223793961714986e+00 8.8282711725962514e+01 1 1 0
5310 1 10 4.0000000000000000e+00 6.4572305460005719e+00 3.0705463873843710e+00 8.4912469185225987e+01 0 1 0
3993 948 4 -2.8479999999999999e+00 2.6295202958020516e+00 1.5353913361533673e+00 8.8711739273463337e+01 1 1 0
3982 944 3 8.4799999999999998e-01 2.5520842374678319e+00 5.1534708252621906e+00 8.8428222321666752e+01 1 1 0
5319 1 10 4.0000000000000000e+00 1.0838670216641115e+00 3.9607018777531384e+00 8.4923955684276422e+01 1 1 0
9403 1 14 5.5640000000000001e-01 5.1876029623928455e+00 5.1030618541897734e+00 8.3796182633049554e+01 0 1 0
5327 1291 16 -2.8479999999999999e+00 8.2670758679432277e-01 3.0059477726220019e+00 8.3581794538642157e+01 1 1 0
3922 1 1 2.0000000000000000e+00 6.5820820128032524e+00 7.2154496054421360e+00 8.8136238936803437e+01 0 0 0
9402 1 13 -1.1128000000000000e+00 4.2883223776795996e+00 5.2563564018696649e+00 8.3506308423641642e+01 0 1 0
5324 1290 15 8.4799999999999998e-01 1.3285162172066887e+00 5.5030549641209117e+00 8.4478100349565608e+01 1 1 0
5446 1 1 2.0000000000000000e+00 3.8808157303937136e+00 5.2739684454022333e+00 8.6173210448693638e+01 0 1 0
5332 1292 15 8.4799999999999998e-01 2.4307927945622310e+00 -1.6392025368823779e-01 8.5852155645270145e+01 1 1 0
5314 1286 16 -2.8479999999999999e+00 5.3503422274393309e+00 3.4842233500955730e+00 8.5855509420889462e+01 0 1 0
9404 1 14 5.5640000000000001e-01 4.1383180127521992e+00 6.1871927883958309e+00 8.3671457318619673e+01 0 1 0
5325 1290 16 -2.8479999999999999e+00 1.3472518488492338e+00 5.4973222766398564e+00 8.4517728453602828e+01 1 1 0
3981 1 2 4.0000000000000000e+00 3.7445645999012243e+00 5.6422275352562252e+00 8.9416954145393518e+01 0 1 0
5336 1294 15 8.4799999999999998e-01 1.1102106778966907e+00 3.3433604092196062e-01 8.3644007620861018e+01 1 1 0
10312 1 14 5.5640000000000001e-01 3.6168220014530283e+00 3.2003695404863115e+00 8.4367480900494328e+01 0 1 0
5313 1286 15 8.4799999999999998e-01 5.2786904586247108e+00 3.5420465080667372e+00 8.5925650360527740e+01 0 1 0
3989 1 2 4.0000000000000000e+00 3.8298697844879168e+00 1.4057693036413508e+00 8.9504261081899855e+01 0 1 0
6007 1 14 5.5640000000000001e-01 6.5877068787130293e+00 1.3088212674128754e+00 8.2935957148679506e+01 0 1 0
3992 948 3 8.4799999999999998e-01 2.5106399582348686e+00 1.5534949306351034e+00 8.8664329848443188e+01 1 1 0
5315 1287 15 8.4799999999999998e-01 6.3504710503593556e+00 3.7630334220855466e+00 8.3502903299075555e+01 0 1 0
3983 944 4 -2.8479999999999999e+00 2.6233134899234680e+00 5.1863264690791411e+00 8.8490643940214810e+01 1 1 0
5316 1287 16 -2.8479999999999999e+00 6.3501107825219654e+00 3.7066434839689433e+00 8.3635791690573384e+01 0 1 0
5179 1 10 4.0000000000000000e+00 6.4531223969581610e+00 -1.6208345830162182e-01 8.5285975859879642e+01 0 1 0
5333 1292 16 -2.8479999999999999e+00 2.3154077413959340e+00 -1.9480456204910632e-01 8.5791044096234117e+01 1 1 0
5306 1284 16 -2.8479999999999999e+00 6.1002412146672267e+00 6.7204013175699755e+00 8.3763303875788125e+01 0 0 0
5337 1294 16 -2.8479999999999999e+00 1.0180399226790575e+00 3.6151424973746121e-01 8.3701263370396688e+01 1 1 0
5299 1282 16 -2.8479999999999999e+00 5.1470341266429047e+00 7.2308344806867444e+00 8.6002474167106300e+01 0 0 0
5298 1282 15 8.4799999999999998e-01 5.0445550514656965e+00 7.2269345666663600e+00 8.6067029942610375e+01 0 0 0
4324 1020 3 8.4799999999999998e-01 3.3943106986903904e+00 7.3193297971626912e+00 8.9485658803017628e+01 0 0 0
4325 1020 4 -2.8479999999999999e+00 3.4647295768483710e+00 7.3060407353066656e+00 8.9482719285280240e+01 0 0 0
12058 1 14 5.5640000000000001e-01 5.6499684724708601e+00 -1.8893956198269279e-02 8.3009829720746211e+01 0 1 0
3995 949 4 -2.8479999999999999e+00 4.0731899217559686e+00 -1.8298825872744828e-01 8.9893764833021820e+01 0 1 0
3996 950 3 8.4799999999999998e-01 3.7307051384800176e+00 2.2780798632182706e+00 9.0830464806463851e+01 0 1 0
3997 950 4 -2.8479999999999999e+00 3.7219970687683248e+00 2.1946217773044152e+00 9.0756493727697048e+01 0 1 0
3938 1 6 -1.3999999999999999e+00 6.7580817239599646e+00 4.9739608079109354e+00 9.4992510053339899e+01 0 1 0
4006 1 6 -1.3999999999999999e+00 6.9874310251052896e-01 5.5853296943178110e+00 9.1913369023933797e+01 1 1 0
3947 1 5 -1.1128000000000000e+00 2.8623712481318864e-01 2.0292369409413316e+00 9.1436121848461852e+01 1 1 0
3999 1 1 2.0000000000000000e+00 4.5366135608210287e+00 5.7814008608267491e+00 9.5895536492802677e+01 0 1 0
3538 1 5 -1.1128000000000000e+00 1.7140894213110986e+00 1.5224895601027968e+00 9.4644540259929386e+01 1 1 0
4004 1 6 -1.3999999999999999e+00 3.2299487503608453e+00 4.3411390286864986e+00 9.4007050083167556e+01 0 1 0
3539 1 7 5.5640000000000001e-01 2.3441890063294317e+00 8.5156581140850940e-01 9.4381732950802757e+01 0 1 0
4005 1 8 4.0000000000000002e-01 3.9704524001714705e+00 4.6537188099083213e+00 9.3498085107390878e+01 0 1 0
4283 1 5 -1.1128000000000000e+00 6.2245783379927238e+00 6.1929658135345926e+00 9.1024934207527920e+01 0 0 0
3951 1 7 5.5640000000000001e-01 4.7668781147742791e+00 2.1387189425390836e+00 9.2151939796347023e+01 0 1 0
3540 1 7 5.5640000000000001e-01 8.6594800211517509e-01 1.0797206885905626e+00 9.4615493679142233e+01 1 1 0
4285 1 7 5.5640000000000001e-01 5.4600999644148285e+00 6.0554028719147981e+00 9.1584291959813925e+01 0 0 0
4012 1 7 5.5640000000000001e-01 4.7736051108442208e+00 1.6398968497752989e-01 9.6108936802518855e+01 0 1 0
4010 1 5 -1.1128000000000000e+00 5.1413193783866529e+00 -5.5535624292195808e-02 9.5252883825850915e+01 0 1 0
3987 946 4 -2.8479999999999999e+00 3.5165531701092747e+00 5.2160973974006470e+00 9.0783654121994616e+01 0 1 0
3994 949 3 8.4799999999999998e-01 4.1116154750955900e+00 -1.7842518819925601e-01 8.9970177775901433e+01 0 1 0
3986 946 3 8.4799999999999998e-01 3.5025167125195664e+00 5.1474733085285118e+00 9.0906190120748022e+01 0 1 0
4284 1 7 5.5640000000000001e-01 6.1980392621877387e+00 5.4685536685081120e+00 9.0399830564278886e+01 0 1 0
4000 1 1 2.0000000000000000e+00 1.5512410970293846e+00 3.6936351304218005e+00 9.5931175301686324e+01 1 1 0
3950 1 5 -1.1128000000000000e+00 5.1884723060028071e+00 2.0429131694215688e+00 9.3005937122489158e+01 0 1 0
3952 1 7 5.5640000000000001e-01 4.7705787876493329e+00 2.7058379991434278e+00 9.3555598399012368e+01 0 1 0
3998 1 1 2.0000000000000000e+00 2.3367213228381307e+00 3.5823917866926802e+00 9.1705857090146793e+01 1 1 0
3953 1 5 -1.1128000000000000e+00 3.1705999868497123e+00 -3.1499079444918789e-02 9.2710209122198748e+01 0 1 0
3554 1 7 5.5640000000000001e-01 6.1179019568149586e+00 2.9376373793714801e+00 9.0676727011825292e+01 0 1 0
3939 1 8 4.0000000000000002e-01 7.0039520320481374e+00 4.0740692379803551e+00 9.4910046417110081e+01 0 1 0
3553 1 5 -1.1128000000000000e+00 6.9649173889256017e+00 3.3834002513358707e+00 9.0667126953121084e+01 0 1 0
3955 1 7 5.5640000000000001e-01 3.6770767778608833e+00 6.8010841430916291e-01 9.2318638084328214e+01 0 1 0
4345 1 7 5.5640000000000001e-01 1.3886084259117693e+00 6.7150374573258098e+00 9.6656445146888103e+01 1 0 0
3948 1 7 5.5640000000000001e-01 5.5289004698855038e-01 1.1193266894438638e+00 9.1305005868353248e+01 1 1 0
3954 1 7 5.5640000000000001e-01 2.4398555163651752e+00 -1.6624150613879901e-01 9.2106811372031089e+01 0 1 0
4001 1 1 2.0000000000000000e+00 7.0556259228365903e+00 5.6627848583613394e-01 9.3677605090119414e+01 0 1 0
3601 1 8 4.0000000000000002e-01 5.6034327882102373e+00 2.2741540021742024e+00 9.6834912162615794e+01 0 1 0
4007 1 8 4.0000000000000002e-01 3.3256330004064294e-01 5.9800349114515550e+00 9.1144446441407780e+01 1 1 0
3600 1 6 -1.3999999999999999e+00 6.4853656226392671e+00 2.2312372936101745e+00 9.7221901580872100e+01 0 1 0
1646 1 1 2.0000000000000000e+00 3.1681569865484405e+00 4.2124176363616211e-01 1.0206513846775417e+02 0 1 0
3973 1 2 4.0000000000000000e+00 3.3516478935270748e+00 3.7830457880385859e+00 9.8718622922917106e+01 0 1 0
4030 952 4 -2.8479999999999999e+00 2.2235224295786344e+00 3.1445802310038951e-01 9.9805379117230515e+01 1 1 0
2038 1 2 4.0000000000000000e+00 4.5495238014424483e-01 6.3686458810454010e+00 1.0294697895668297e+02 1 0 0
3979 943 4 -2.8479999999999999e+00 3.1412274142509742e+00 4.4183122001357322e+00 9.7367118077616198e+01 0 1 0
2042 515 4 -2.8479999999999999e+00 1.5757174670705654e+00 6.2558732177059646e+00 1.0192129861475391e+02 1 1 0
2046 1 2 4.0000000000000000e+00 4.4118922874325622e-01 1.8800643745158048e+00 1.0351219197013789e+02 1 1 0
3977 942 4 -2.8479999999999999e+00 2.2943485987551111e+00 4.0827979508221199e+00 9.9697032575341851e+01 1 1 0
3978 943 3 8.4799999999999998e-01 3.1371654616369691e+00 4.4784035090687375e+00 9.7269286800689002e+01 0 1 0
2047 517 3 8.4799999999999998e-01 1.6763441482863131e+00 2.1874142351950545e+00 1.0245777178697867e+02 1 1 0
2048 517 4 -2.8479999999999999e+00 1.5658547397908413e+00 2.1344617798116534e+00 1.0252007799022395e+02 1 1 0
4028 951 4 -2.8479999999999999e+00 4.6211675562899650e+00 5.0628102712303458e-01 9.9577260595406770e+01 0 1 0
2052 519 4 -2.8479999999999999e+00 3.5652079121127439e-01 2.0647686650453126e-01 1.0392046654987702e+02 1 1 0
1638 1 1 2.0000000000000000e+00 3.1905448027318131e+00 4.3334310948258823e+00 1.0188250217668465e+02 0 1 0
3974 941 3 8.4799999999999998e-01 4.7514223530931110e+00 4.0993829584831030e+00 9.9391437845589493e+01 0 1 0
4031 953 3 8.4799999999999998e-01 3.1712989079515057e+00 2.1816081622152845e+00 9.8387176566568698e+01 0 1 0
4032 953 4 -2.8479999999999999e+00 3.1827950162790901e+00 2.1573277261879706e+00 9.8460015053528394e+01 0 1 0
1583 413 4 -2.8479999999999999e+00 6.1573180112820722e+00 4.2006988566397352e+00 1.0354428101280091e+02 0 1 0
4365 1 1 2.0000000000000000e+00 5.2228463819479998e-01 5.9754983589283635e+00 9.9848887855361397e+01 1 1 0
2051 519 3 8.4799999999999998e-01 3.2800860573587037e-01 2.0479981062362229e-01 1.0400489836553749e+02 1 1 0
2041 515 3 8.4799999999999998e-01 1.6648764884176113e+00 6.2490579609480257e+00 1.0184236282848090e+02 1 0 0
1641 425 4 -2.8479999999999999e+00 4.9508515082818843e+00 2.3302407302530241e+00 1.0234760126529913e+02 0 1 0
4424 1 1 2.0000000000000000e+00 6.0125298835226548e-01 2.4098513785107669e+00 1.0026895441512266e+02 1 1 0
4029 952 3 8.4799999999999998e-01 2.1347606637333150e+00 2.9479386285222908e-01 9.9894081888923537e+01 1 1 0
1580 412 3 8.4799999999999998e-01 4.8482773502727134e+00 6.0786804149682725e+00 1.0214600717613233e+02 0 1 0
3550 1 5 -1.1128000000000000e+00 6.1087381748643876e+00 7.0604667750134213e+00 9.7311509626944627e+01 0 0 0
1581 412 4 -2.8479999999999999e+00 4.9629632129713741e+00 6.0490418948333868e+00 1.0221704163231361e+02 0 1 0
3976 942 3 8.4799999999999998e-01 2.2139526930429487e+00 4.1295028363783288e+00 9.9738585555925411e+01 1 1 0
4344 1 7 5.5640000000000001e-01 2.0915050151075785e+00 5.8298180331855578e+00 9.7663529129398484e+01 1 1 0
4027 951 3 8.4799999999999998e-01 4.7157589445223405e+00 4.8972833127378418e-01 9.9648121189975967e+01 0 1 0
1582 413 3 8.4799999999999998e-01 6.1435656843078847e+00 4.2175850877861683e+00 1.0362375069661924e+02 0 1 0
3962 1 1 2.0000000000000000e+00 6.0080910125945968e+00 5.9870069568612525e+00 9.9877432795910593e+01 0 1 0
3975 941 4 -2.8479999999999999e+00 4.6372854066242910e+00 4.0816647614012380e+00 9.9341303299784457e+01 0 1 0
4026 1 2 4.0000000000000000e+00 3.3410564801848617e+00 6.4404284151570523e-01 9.8869644650740156e+01 0 1 0
1639 1 2 4.0000000000000000e+00 6.1774864309003883e+00 2.6175842392384885e+00 1.0311681447175651e+02 0 1 0
3972 1 1 2.0000000000000000e+00 6.2577755717131014e+00 2.2339442229004547e+00 9.9919788774397645e+01 0 1 0
1640 425 3 8.4799999999999998e-01 4.8187885274533206e+00 2.3023037708460383e+00 1.0228798494550190e+02 0 1 0
1577 1 2 4.0000000000000000e+00 6.1576612742579400e+00 5.8134614768605122e+00 1.0299354888842235e+02 0 1 0
4022 1 5 -1.1128000000000000e+00 2.4803870991029697e-01 2.4974799226851827e+00 9.7553937823462775e+01 1 1 0
4343 1 5 -1.1128000000000000e+00 1.2717518378059569e+00 5.9208141147344930e+00 9.7177775812398977e+01 1 0 0
1664 1 6 -1.3999999999999999e+00 4.4985096636442217e+00 3.7401200344126839e+00 1.0700212194415985e+02 0 1 0
1636 424 3 8.4799999999999998e-01 5.5934119447596631e+00 2.7167508092289312e+00 1.1007684019541669e+02 0 1 0
1619 1 7 5.5640000000000001e-01 3.7655687664359423e+00 4.2261848896128305e+00 1.0515113095212419e+02 0 1 0
2007 1 5 -1.1128000000000000e+00 1.9444319763832825e+00 4.5942216861713314e+00 1.0738404344046353e+02 1 1 0
1667 1 8 4.0000000000000002e-01 2.4944817534355379e+00 2.3732965091442835e+00 1.0841298847328754e+02 1 1 0
1628 421 3 8.4799999999999998e-01 5.2349365825063643e+00 6.2996778982524475e+00 1.1086622020023810e+02 0 0 0
2054 520 4 -2.8479999999999999e+00 6.8413766517833985e-01 2.3539205319852234e+00 1.0490245426207382e+02 1 1 0
2008 1 7 5.5640000000000001e-01 2.8415728967500766e+00 4.3315022735941042e+00 1.0717825585049033e+02 0 1 0
1659 432 4 -2.8479999999999999e+00 5.3458497868546049e+00 5.5613181837884595e-01 1.0652378986910306e+02 0 1 0
2006 1 7 5.5640000000000001e-01 3.7829340305599568e+00 7.0643467449371284e+00 1.0455020538172577e+02 1 0 0
1214 1 5 -1.1128000000000000e+00 6.5411231373469221e+00 5.8978031528874082e+00 1.0843788791350420e+02 0 0 0
1665 1 8 4.0000000000000002e-01 4.5385314749432926e+00 2.7921481559679759e+00 1.0689900378127614e+02 0 1 0
1644 427 3 8.4799999999999998e-01 6.3121857070525875e+00 1.7206674678619041e+00 1.0457015981645833e+02 0 1 0
1660 1 6 -1.3999999999999999e+00 3.6538761280260754e+00 1.0825623187582842e+00 1.0467402794339536e+02 0 1 0
1645 427 4 -2.8479999999999999e+00 6.1971656618571114e+00 1.6635454000715511e+00 1.0450284193738658e+02 0 1 0
2005 1 7 5.5640000000000001e-01 2.3030398124209785e+00 7.0070346754276667e+00 1.0423632065499585e+02 0 0 0
1662 1 1 2.0000000000000000e+00 4.7917498008682955e+00 6.1731148724620211e-01 1.0900278087745902e+02 0 1 0
1618 1 7 5.5640000000000001e-01 2.5182031572376933e+00 4.9740615343679533e+00 1.0473082778367123e+02 1 1 0
1669 1 8 4.0000000000000002e-01 1.9149636050937136e+00 3.5637202796044423e+00 1.1043759826315288e+02 1 1 0
2053 520 3 8.4799999999999998e-01 6.8529336439076360e-01 2.3811210776482303e+00 1.0502774074517407e+02 1 1 0
1629 421 4 -2.8479999999999999e+00 5.2662672970478708e+00 6.3384042271227310e+00 1.1095930879302675e+02 0 0 0
2044 516 4 -2.8479999999999999e+00 9.8912677560709239e-01 5.7635871701152226e+00 1.0425831886833043e+02 1 1 0
1682 1 5 -1.1128000000000000e+00 3.0398372282950543e+00 -6.3915484602601064e-03 1.1085886355617500e+02 0 1 0
1584 414 3 8.4799999999999998e-01 6.2972360251390569e+00 6.3218695408091659e+00 1.0455886406177287e+02 0 0 0
1666 1 6 -1.3999999999999999e+00 2.3405032754925381e+00 1.4430570913461382e+00 1.0849820670746513e+02 1 1 0
1585 414 4 -2.8479999999999999e+00 6.2852629061521945e+00 6.4031886971098091e+00 1.0448849824898774e+02 0 0 0
2009 1 7 5.5640000000000001e-01 1.9428555998758130e+00 4.7199383566659554e+00 1.0833295054059579e+02 1 1 0
1543 1 7 5.5640000000000001e-01 3.0303814357248222e+00 6.9409643038288618e+00 1.0760204376243405e+02 1 0 0
1658 432 3 8.4799999999999998e-01 5.3846334776784506e+00 5.5732201384483926e-01 1.0670260842367171e+02 0 1 0
2043 516 3 8.4799999999999998e-01 1.0455777441485716e+00 5.7248359018905299e+00 1.0435855519729152e+02 1 1 0
1613 1 7 5.5640000000000001e-01 7.0155625233795087e+00 2.7987971442165636e+00 1.0879760615036322e+02 0 1 0
1656 1 1 2.0000000000000000e+00 4.5985316195283010e+00 4.6807094702346435e+00 1.0946969033155693e+02 0 1 0
1668 1 6 -1.3999999999999999e+00 2.0990143517847697e+00 4.3991829131724129e+00 1.1003092728907427e+02 1 1 0
2063 1 1 2.0000000000000000e+00 1.5702389619551194e+00 6.1101633228203533e-01 1.0622077633362925e+02 1 1 0
1541 1 5 -1.1128000000000000e+00 3.8726825792457324e+00 6.7459572442313513e+00 1.0801281483392991e+02 0 -1 0
1637 424 4 -2.8479999999999999e+00 5.6009683794945335e+00 2.6868202258448552e+00 1.1020467371407261e+02 0 1 0
1657 1 2 4.0000000000000000e+00 5.3135318527632220e+00 5.6281970863090147e-01 1.0519095008031479e+02 0 1 0
1617 1 5 -1.1128000000000000e+00 3.2873788781891684e+00 4.5265312476975721e+00 1.0437824135005513e+02 0 1 0
1542 1 7 5.5640000000000001e-01 4.5233399495689897e+00 6.9987139578203461e+00 1.0735784088466028e+02 0 0 0
1597 1 1 2.0000000000000000e+00 6.7774674446063434e+00 4.3017074863856433e+00 1.0603974699226515e+02 0 1 0
1661 1 8 4.0000000000000002e-01 3.1228904071197880e+00 1.8495994900964219e+00 1.0456740085772748e+02 0 1 0
1604 1 7 5.5640000000000001e-01 6.8050669067481706e-01 7.1081547260378475e+00 1.0684073425289161e+02 1 0 0
1216 1 7 5.5640000000000001e-01 7.0618222055691016e+00 6.1698223232480354e+00 1.0919360604769837e+02 0 0 0
1683 1 7 5.5640000000000001e-01 2.1623678604751566e+00 3.7713502253055559e-02 1.1047895028342010e+02 1 1 0
1215 1 7 5.5640000000000001e-01 6.9179708311365360e+00 6.3788330618546691e+00 1.0770111936918396e+02 0 0 0
10272 1 13 -1.1128000000000000e+00 8.6202659040459084e-01 9.3682594171866296e-01 1.1775502464566476e+02 1 1 0
13921 1 14 5.5640000000000001e-01 2.0543131272962936e+00 4.5230354055393320e+00 1.1820935188706976e+02 1 1 0
1634 423 3 8.4799999999999998e-01 4.7165037651314083e+00 2.9242020873671448e+00 1.1269095361592561e+02 0 1 0
358 110 15 8.4799999999999998e-01 4.4145908057784373e+00 1.0118742804047294e+00 1.1529059492691248e+02 0 1 0
2030 1 2 4.0000000000000000e+00 3.1783825007892158e-01 6.4756031677091368e+00 1.1281441964453204e+02 1 0 0
349 1 10 4.0000000000000000e+00 3.1428049508810072e+00 4.5133329654625118e+00 1.1627835862956545e+02 0 1 0
1621 1 2 4.0000000000000000e+00 5.7597791040592519e+00 6.7888601255511949e+00 1.1231118269138629e+02 0 -1 0
7324 1 14 5.5640000000000001e-01 5.3643824090448149e+00 1.3289604453077020e+00 1.1701405759321015e+02 0 1 0
1691 435 3 8.4799999999999998e-01 5.6712651268014724e+00 7.5167543694661365e-01 1.1197869020462930e+02 0 1 0
2091 522 4 -2.8479999999999999e+00 1.7191192413771090e+00 2.8342479622485834e+00 1.1282927733190911e+02 1 1 0
2089 1 2 4.0000000000000000e+00 3.5875263362640147e-01 3.2718777288354115e+00 1.1242410774236134e+02 1 1 0
1624 419 3 8.4799999999999998e-01 4.6546105886794811e+00 6.5071883075703285e+00 1.1344182321709710e+02 0 -1 0
14679 1 13 -1.1128000000000000e+00 6.0529996650411144e+00 4.7316923012687573e+00 1.1771966250501137e+02 0 1 0
1631 1 2 4.0000000000000000e+00 5.8910708010401960e+00 2.3644796947240803e+00 1.1169925842197964e+02 0 1 0
2088 1 1 2.0000000000000000e+00 3.3782713729580074e+00 1.0244220020929209e+00 1.1315748515865758e+02 0 1 0
359 110 16 -2.8479999999999999e+00 4.3338958229882110e+00 9.3395430798608792e-01 1.1533156438300304e+02 0 1 0
352 108 15 8.4799999999999998e-01 4.5588130160503351e+00 4.3408032320291996e+00 1.1560669804163408e+02 0 1 0
356 1 1 2.0000000000000000e+00 6.3532906499070319e-01 2.4057686745436748e+00 1.1538066485603350e+02 1 1 0
1635 423 4 -2.8479999999999999e+00 4.8073831841910675e+00 2.8579417628462669e+00 1.1261663067475114e+02 0 1 0
181 1 1 2.0000000000000000e+00 6.0807130626068391e+00 6.2742026516723239e+00 1.1543535974179224e+02 0 1 0
14680 1 14 5.5640000000000001e-01 6.8473709662777713e+00 5.1075406598513791e+00 1.1734026286137116e+02 0 1 0
353 108 16 -2.8479999999999999e+00 4.4834143738211401e+00 4.3607847905152699e+00 1.1568295515870746e+02 0 1 0
367 113 15 8.4799999999999998e-01 3.5159502500463757e+00 3.3439759437862859e-01 1.1761949398993649e+02 0 1 0
357 1 10 4.0000000000000000e+00 3.3445760068651493e+00 1.9573213031004891e-01 1.1608901988202742e+02 0 1 0
350 107 15 8.4799999999999998e-01 2.1441137284978975e+00 4.9611459873753780e+00 1.1518127743487959e+02 1 1 0
343 105 15 8.4799999999999998e-01 3.1779795215370648e+00 5.7708240009437510e+00 1.1746779765104250e+02 0 1 0
344 105 16 -2.8479999999999999e+00 3.1770247478850053e+00 5.7880503771205492e+00 1.1739354175567672e+02 0 1 0
10274 1 14 5.5640000000000001e-01 1.5925066057178723e+00 1.0996350108873931e+00 1.1715826338927185e+02 1 1 0
1625 419 4 -2.8479999999999999e+00 4.7515148039319115e+00 6.5190120613200966e+00 1.1335312631392141e+02 0 -1 0
354 109 15 8.4799999999999998e-01 2.6967190560471321e+00 3.1688440933492301e+00 1.1700308671730670e+02 1 1 0
2032 511 4 -2.8479999999999999e+00 1.6307284412546799e+00 6.8685695748759006e+00 1.1307903377829537e+02 1 -1 0
14681 1 14 5.5640000000000001e-01 5.6629810141277925e+00 4.2254563547410671e+00 1.1700703184201076e+02 0 1 0
2029 1 1 2.0000000000000000e+00 3.1353436919537954e+00 4.8169488127909368e+00 1.1289630347969920e+02 0 1 0
7325 1 14 5.5640000000000001e-01 4.3411454739180773e+00 2.4443686735203860e+00 1.1698674732159432e+02 0 1 0
7323 1 13 -1.1128000000000000e+00 5.1161066076550554e+00 2.1394662455569673e+00 1.1745866002232339e+02 0 1 0
355 109 16 -2.8479999999999999e+00 2.7152336959674033e+00 3.3022068408811895e+00 1.1696543307012534e+02 1 1 0
14221 1 14 5.5640000000000001e-01 4.7724257599435651e+00 6.5852821960144248e-01 1.1852909275684073e+02 0 1 0
361 111 16 -2.8479999999999999e+00 1.9478490780523985e+00 4.9649874076008793e-01 1.1555293514185553e+02 1 1 0
351 107 16 -2.8479999999999999e+00 2.2137926732686521e+00 4.9310191051710541e+00 1.1529231003840766e+02 1 1 0
195 1 1 2.0000000000000000e+00 5.9660408226472343e+00 2.6898917384693783e+00 1.1484737181187134e+02 0 1 0
2090 522 3 8.4799999999999998e-01 1.8595776359817768e+00 2.7808268602024087e+00 1.1284988640516674e+02 1 1 0
13922 1 14 5.5640000000000001e-01 6.6410309457773775e-01 4.0436306824711812e+00 1.1784965427879318e+02 1 1 0
1692 435 4 -2.8479999999999999e+00 5.6916455408983353e+00 7.3814693860088421e-01 1.1193712319957049e+02 0 1 0
2031 511 3 8.4799999999999998e-01 1.7693595207603443e+00 6.9142165929729824e+00 1.1312074060755133e+02 1 -1 0
348 1 1 2.0000000000000000e+00 3.5160274566328203e-01 6.3298847504478619e+00 1.1599992473576414e+02 1 0 0
360 111 15 8.4799999999999998e-01 1.8415725947205341e+00 5.2524582626998606e-01 1.1551139351866102e+02 1 1 0
368 113 16 -2.8479999999999999e+00 3.4750106309356878e+00 3.2132378846700099e-01 1.1748291844851559e+02 0 1 0
9268 1 14 5.5640000000000001e-01 7.1416157674556988e+00 3.2668888026955538e+00 1.1824412693316872e+02 0 1 0
14408 1 14 5.5640000000000001e-01 1.3621179500628098e+00 6.4318136806487045e+00 1.1833502279428569e+02 1 0 0
1623 418 4 -2.8479999999999999e+00 7.0761561893707547e+00 6.3502253335688907e+00 1.1275946646308572e+02 0 -1 0
2095 524 4 -2.8479999999999999e+00 3.2601201710556282e-01 4.9163218832894477e+00 1.1246513105256660e+02 1 1 0
2094 524 3 8.4799999999999998e-01 3.3472272256178115e-01 4.9173590840948584e+00 1.1246380235531578e+02 1 1 0
11389 1 14 5.5640000000000001e-01 4.4091484066096047e+00 4.7714935337819924e+00 1.1845383018404765e+02 0 1 0
12064 1 14 5.5640000000000001e-01 4.9066437486958803e+00 1.2581019394494845e+01 1.2838053829870777e+01 0 0 0
10450 1 14 5.5640000000000001e-01 4.8956966094790264e+00 1.4606461896807643e+01 1.3154219236135887e+01 3 1 0
334 102 16 -2.8479999999999999e+00 3.4522150382242902e+00 1.0935048172861590e+01 1.1780361025490944e+01 0 0 0
13199 1 14 5.5640000000000001e-01 4.4613112197443545e+00 1.3166635668929816e+01 1.5297481149344557e+01 -2 1 0
6093 1 13 -1.1128000000000000e+00 7.1247054611950169e+00 1.0421471910356013e+01 1.7578062215302076e+01 -3 -3 0
12301 1 14 5.5640000000000001e-01 5.6103992949806747e+00 7.4202525373565829e+00 1.4620652029175959e+01 1 -2 0
6184 1 14 5.5640000000000001e-01 4.2679042617727987e+00 1.0945682349261988e+01 1.3416281635043221e+01 0 0 0
12934 1 14 5.5640000000000001e-01 2.7068387145718571e+00 1.1554876005001205e+01 1.3631976619740549e+01 0 0 0
7118 1 14 5.5640000000000001e-01 3.1601874091431079e+00 9.0167605021189452e+00 1.5996617304109682e+01 -1 0 0
6185 1 14 5.5640000000000001e-01 4.5349084000938245e+00 9.6284023087164776e+00 1.2719591404776079e+01 0 0 0
7117 1 14 5.5640000000000001e-01 4.5133288651968950e+00 9.6406273869858570e+00 1.5728860876993901e+01 -1 0 0
13198 1 14 5.5640000000000001e-01 4.0819100330634193e+00 1.4558012029943628e+01 1.5757939349040296e+01 -2 1 0
13313 1 14 5.5640000000000001e-01 2.6555427130336544e+00 1.4065650354177128e+01 1.3358282619984829e+01 1 0 0
5790 1 13 -1.1128000000000000e+00 6.9412490501271424e+00 1.2833687852873723e+01 1.4559069889491099e+01 0 0 0
13197 1 13 -1.1128000000000000e+00 4.2090158793264472e+00 1.3663992337355879e+01 1.6075436962884183e+01 -2 1 0
9715 1 14 5.5640000000000001e-01 5.2662016657699962e+00 7.8277079183145970e+00 1.2373344614399583e+01 0 0 0
12935 1 14 5.5640000000000001e-01 1.3760672741630589e+00 1.1547959392092917e+01 1.2910246249289145e+01 1 0 0
14228 1 14 5.5640000000000001e-01 2.5389421990257812e+00 1.0897811984337725e+01 1.6674795167463007e+01 2 4 0
463 1 12 4.0000000000000002e-01 8.9344323008301318e-01 1.3765790567444176e+01 1.5466218857696425e+01 1 0 0
10449 1 13 -1.1128000000000000e+00 5.8278554501891593e+00 1.4823953827506363e+01 1.3157219282222766e+01 3 1 0
12063 1 13 -1.1128000000000000e+00 4.1845371288071718e+00 1.2684142697246305e+01 1.3457859817803328e+01 0 0 0
14227 1 14 5.5640000000000001e-01 2.9087224979252926e+00 1.2365690431211181e+01 1.6696944405512671e+01 2 4 0
480 1 11 -1.3999999999999999e+00 1.5255696594173174e+00 8.9450861927720400e+00 1.5213110423864990e+01 1 0 0
13311 1 13 -1.1128000000000000e+00 1.8895050501162001e+00 1.4567438408185694e+01 1.3636898657887548e+01 1 0 0
333 102 15 8.4799999999999998e-01 3.4715410679538379e+00 1.0834070852188463e+01 1.1866531112609700e+01 0 0 0
347 1 1 2.0000000000000000e+00 2.1587267608429772e+00 9.1643449578448113e+00 1.2741574850153048e+01 0 0 0
346 106 16 -2.8479999999999999e+00 3.5764884650219297e+00 7.7082461744015509e+00 1.1488580108362147e+01 0 0 0
6183 1 13 -1.1128000000000000e+00 4.4957388880021947e+00 1.0031758687486040e+01 1.3586771453780079e+01 0 0 0
14226 1 13 -1.1128000000000000e+00 2.2408470270184595e+00 1.1748739888408879e+01 1.6996187157385798e+01 2 4 0
319 98 15 8.4799999999999998e-01 3.4931019623370396e+00 1.3423228856611516e+01 1.1279948481594429e+01 0 0 1
12933 1 13 -1.1128000000000000e+00 1.7621488466667521e+00 1.1563298357651769e+01 1.3785995975957775e+01 0 0 0
12065 1 14 5.5640000000000001e-01 3.3963981057271684e+00 1.2652001396971372e+01 1.2915609262666994e+01 0 0 0
5791 1 14 5.5640000000000001e-01 6.5754323352518274e+00 1.3626412327318704e+01 1.4166644251267833e+01 0 0 0
11830 1 14 5.5640000000000001e-01 2.6855219374824628e+00 1.4788581470593636e+01 1.7915412830190704e+01 -5 2 0
7116 1 13 -1.1128000000000000e+00 4.0100877430577553e+00 9.1848813456771339e+00 1.6403602130867370e+01 -1 0 0
6313 1 14 5.5640000000000001e-01 6.2610803875659080e+00 1.0021082201333511e+01 1.3812960375269205e+01 -1 1 0
6186 1 13 -1.1128000000000000e+00 8.2744838810582155e-01 9.2880396309412276e+00 1.7913724695368185e+01 0 -2 0
345 106 15 8.4799999999999998e-01 3.6205500239926618e+00 7.7216717458217525e+00 1.1605203689587864e+01 0 0 0
14492 1 14 5.5640000000000001e-01 7.0944275107412045e+00 1.3102068890066120e+01 1.6685999070020237e+01 4 -2 0
481 1 12 4.0000000000000002e-01 1.1978604432020885e+00 8.0842486566250571e+00 1.4965748214144798e+01 1 0 0
6094 1 14 5.5640000000000001e-01 6.8674343622227161e+00 1.1266847738019710e+01 1.7210117746957735e+01 -3 -3 0
6188 1 14 5.5640000000000001e-01 1.0321799661108488e+00 8.8116896236066573e+00 1.7109108331363426e+01 0 -2 0
12302 1 14 5.5640000000000001e-01 4.8843980290692750e+00 7.8206849850023739e+00 1.5887329261474839e+01 1 -2 0
6426 1 13 -1.1128000000000000e+00 5.9437820503116319e+00 1.2665378889537266e+01 1.1257202128975845e+01 0 -1 0
5762 1 14 5.5640000000000001e-01 3.4766281401011567e+00 1.2749186053756185e+01 1.9934156280509367e+01 0 0 0
12390 1 13 -1.1128000000000000e+00 6.3134658516490694e+00 1.4813867732769349e+01 2.4943922258703058e+01 0 0 0
14320 1 14 5.5640000000000001e-01 3.4362476966578099e+00 8.3040989416959690e+00 1.8944456308348919e+01 -4 2 0
11262 1 13 -1.1128000000000000e+00 1.2553118738015814e+00 1.4436002906220626e+01 2.2124185011267084e+01 2 0 0
7001 1 14 5.5640000000000001e-01 1.8850064209174404e+00 1.1471939494859003e+01 2.1921825974809014e+01 3 0 0
10550 1 14 5.5640000000000001e-01 5.9962144287071624e+00 1.0145493288906589e+01 1.9169020340351036e+01 -2 2 0
12092 1 14 5.5640000000000001e-01 5.6401244980072258e+00 8.7542641852585739e+00 2.1577323547271124e+01 1 1 0
5703 1 13 -1.1128000000000000e+00 2.1884559875572532e-01 1.3698034345000304e+01 1.9755771235139250e+01 2 1 0
8449 1 14 5.5640000000000001e-01 4.6725154805154112e+00 1.1466033581704115e+01 2.1574996377596861e+01 0 -2 0
10548 1 13 -1.1128000000000000e+00 5.6420731838653033e+00 9.7324594917034197e+00 1.9956560118101528e+01 -2 2 0
6999 1 13 -1.1128000000000000e+00 9.3300873081760771e-01 1.1373381489691360e+01 2.1907042253388227e+01 3 0 0
11263 1 14 5.5640000000000001e-01 9.3167692212524356e-01 1.4679983728105272e+01 2.2991344521931243e+01 2 0 0
10828 1 14 5.5640000000000001e-01 4.2038457071129800e+00 1.4252770015575226e+01 2.5467853328087969e+01 3 -2 0
6354 1 13 -1.1128000000000000e+00 5.3488859390729349e-01 8.9359623898068303e+00 2.2977438269227271e+01 -1 1 0
12391 1 14 5.5640000000000001e-01 6.1406624910413372e+00 1.3909440856055586e+01 2.5205423434747381e+01 0 0 0
8450 1 14 5.5640000000000001e-01 4.0593585868374689e+00 1.2768116873796810e+01 2.2044584406248177e+01 0 -2 0
5760 1 13 -1.1128000000000000e+00 2.9689353123734321e+00 1.3103213045335883e+01 1.9203988681675916e+01 0 0 0
14621 1 14 5.5640000000000001e-01 3.4195781228074367e+00 9.9034060317248827e+00 2.4688648798138487e+01 -2 0 0
5705 1 14 5.5640000000000001e-01 2.3238372025170728e-01 1.3996126701238442e+01 2.0665270827159336e+01 2 1 0
10105 1 14 5.5640000000000001e-01 5.1699243355137154e+00 1.1682900312958477e+01 2.5439825349099451e+01 -2 2 0
10549 1 14 5.5640000000000001e-01 4.7226370581828396e+00 9.5669953063584803e+00 1.9748015986193227e+01 -2 2 0
9861 1 13 -1.1128000000000000e+00 6.6589276122561634e+00 1.1300679227866885e+01 2.2515789839093337e+01 0 1 0
8448 1 13 -1.1128000000000000e+00 3.8415375173234154e+00 1.1939125603789027e+01 2.1618486651778060e+01 0 -2 0
14321 1 14 5.5640000000000001e-01 2.8415904592291392e+00 8.7182442295342870e+00 2.0273652171873824e+01 -4 2 0
12090 1 13 -1.1128000000000000e+00 5.6546934541777061e+00 8.1315427044688633e+00 2.2304123068238088e+01 1 1 0
12306 1 13 -1.1128000000000000e+00 2.8521569088846088e+00 7.9234451529297187e+00 2.1837060832723896e+01 -1 1 0
6356 1 14 5.5640000000000001e-01 1.2114121013704737e+00 8.4668991638419921e+00 2.2489045522390217e+01 -1 1 0
14620 1 14 5.5640000000000001e-01 4.3543532047792484e+00 1.0575707527094762e+01 2.3705744205783841e+01 -2 0 0
14319 1 13 -1.1128000000000000e+00 2.9719059936687993e+00 9.0217592494439334e+00 1.9375248957739892e+01 -4 2 0
12232 1 14 5.5640000000000001e-01 1.4856133868740613e+00 9.1824227425251213e+00 2.4459246002548952e+01 3 -1 0
12308 1 14 5.5640000000000001e-01 3.7809757037176723e+00 7.7674097198482022e+00 2.2007883637787433e+01 -1 1 0
5704 1 14 5.5640000000000001e-01 1.1037933928269061e+00 1.3869590531811216e+01 1.9433796518693438e+01 2 1 0
14619 1 13 -1.1128000000000000e+00 4.2625623746550305e+00 1.0353322471826511e+01 2.4632216639666431e+01 -2 0 0
6355 1 14 5.5640000000000001e-01 6.2584392421082458e-01 9.8471399656926852e+00 2.2698665252639682e+01 -1 1 0
12392 1 14 5.5640000000000001e-01 7.1280593478194314e+00 1.4767501257362790e+01 2.4443403101134162e+01 0 0 0
11264 1 14 5.5640000000000001e-01 2.2075192426699326e+00 1.4502082610646376e+01 2.2196062963148602e+01 2 0 0
7000 1 14 5.5640000000000001e-01 5.9897552489874983e-01 1.2228467859608605e+01 2.2178115966347534e+01 2 0 0
11553 1 13 -1.1128000000000000e+00 4.0401471217977125e+00 1.4746339520835962e+01 2.1972713614675332e+01 5 0 0
12091 1 14 5.5640000000000001e-01 6.0122649791532865e+00 7.3286141321566971e+00 2.1925071418329320e+01 1 1 0
12231 1 13 -1.1128000000000000e+00 1.8444349648421186e+00 9.1956134651063071e+00 2.5346548048658306e+01 3 -1 0
5761 1 14 5.5640000000000001e-01 2.7300341143121329e+00 1.2336177879289044e+01 1.8683589688440392e+01 0 0 0
6187 1 14 5.5640000000000001e-01 1.6154663889048702e+00 9.2025585952547289e+00 1.8450336720110553e+01 0 -2 0
14472 1 13 -1.1128000000000000e+00 4.0153468002370172e+00 9.7663433492643961e+00 2.7787905984071376e+01 0 -1 0
5780 1 14 5.5640000000000001e-01 2.0075533014513200e+00 1.4454903486663349e+01 3.1758777794860269e+01 1 1 0
10899 1 13 -1.1128000000000000e+00 1.4968441319401109e+00 8.6529308896578776e+00 3.2175860803704772e+01 -3 3 0
10151 1 14 5.5640000000000001e-01 1.1862999477295584e+00 1.2129368725444614e+01 3.0742856087386773e+01 -3 0 0
11518 1 14 5.5640000000000001e-01 1.5675449191632973e+00 1.0369391622890541e+01 2.9288325175784369e+01 2 -2 0
13879 1 14 5.5640000000000001e-01 7.0633498698234420e-01 1.1706225042839257e+01 2.7480819083070191e+01 4 -1 0
10900 1 14 5.5640000000000001e-01 1.4296975425072040e+00 8.9515758230296409e+00 3.1268923992375495e+01 -3 3 0
13911 1 13 -1.1128000000000000e+00 1.9420411680956340e+00 1.4097320787565341e+01 2.7763793929950648e+01 -3 1 0
10554 1 13 -1.1128000000000000e+00 4.9692975416993024e+00 1.2091341879376627e+01 3.1049229441403345e+01 2 1 0
11980 1 14 5.5640000000000001e-01 5.6380153061744869e+00 8.5906792769184488e+00 2.7938018490086034e+01 1 -1 0
13913 1 14 5.5640000000000001e-01 2.1485494182609988e+00 1.4696870880848772e+01 2.7046768220113030e+01 -3 1 0
10555 1 14 5.5640000000000001e-01 5.2546766526009607e+00 1.1179369364229755e+01 3.1104877757409767e+01 2 1 0
14473 1 14 5.5640000000000001e-01 4.0600730629211323e+00 1.0637265888084315e+01 2.8182526477672539e+01 0 -1 0
13402 1 14 5.5640000000000001e-01 6.8382491492899273e+00 1.4788039673538460e+01 2.6863090612327998e+01 -5 -3 0
11517 1 13 -1.1128000000000000e+00 1.9166261936198505e+00 9.5066261595917982e+00 2.9511954019108110e+01 2 -2 0
10728 1 13 -1.1128000000000000e+00 4.0488374158309348e+00 1.2461168945774164e+01 2.8514532881828519e+01 1 -1 0
8579 1 14 5.5640000000000001e-01 6.9214655411433332e+00 1.4026278792613114e+01 3.0437331149992861e+01 -2 0 0
12233 1 14 5.5640000000000001e-01 1.2785924869353829e+00 9.8013267751209838e+00 2.5825260401754775e+01 3 -1 0
10556 1 14 5.5640000000000001e-01 4.7978511981932312e+00 1.2232769076850140e+01 3.0118188980581426e+01 2 1 0
10106 1 14 5.5640000000000001e-01 6.5473681879981749e+00 1.2047345016158156e+01 2.5951414720434755e+01 -2 2 0
10104 1 13 -1.1128000000000000e+00 5.6702024709596399e+00 1.2406327038397631e+01 2.5817459300460676e+01 -2 2 0
8124 1 13 -1.1128000000000000e+00 5.7407325280724306e+00 9.3676918486436147e+00 3.1383035922000659e+01 3 2 0
10150 1 14 5.5640000000000001e-01 5.8693915175497702e-01 1.2941583943276324e+01 2.9614597132975824e+01 -3 0 0
10729 1 14 5.5640000000000001e-01 3.2156399502881454e+00 1.2931634456756306e+01 2.8488532364684470e+01 1 -1 0
11519 1 14 5.5640000000000001e-01 2.7204192254090112e+00 9.4322564744729345e+00 2.8997543917439771e+01 2 -2 0
10730 1 14 5.5640000000000001e-01 4.4052996741270158e+00 1.2555374286775859e+01 2.7631191581657124e+01 1 -1 0
9680 1 14 5.5640000000000001e-01 1.7711548632114111e+00 7.7233290641989978e+00 2.6133334145837193e+01 4 -2 0
13396 1 14 5.5640000000000001e-01 6.0349258952589291e-01 8.3470848386929415e+00 2.9120725195502107e+01 -3 1 0
14474 1 14 5.5640000000000001e-01 4.0615139363150217e+00 9.9272411430120204e+00 2.6845455807214975e+01 0 -1 0
10149 1 13 -1.1128000000000000e+00 7.9503752150989060e-01 1.2043857855757407e+01 2.9873469265540251e+01 -3 0 0
8125 1 14 5.5640000000000001e-01 5.3653928156949648e+00 8.5730525856814843e+00 3.1003693881205400e+01 3 2 0
8126 1 14 5.5640000000000001e-01 6.6345407704572787e+00 9.1210934213580792e+00 3.1620791851592163e+01 3 2 0
13395 1 13 -1.1128000000000000e+00 2.3199165660298052e-01 7.5284794614844621e+00 2.8791933264429421e+01 -3 1 0
11981 1 14 5.5640000000000001e-01 5.9539257157677987e+00 7.5485914685446609e+00 2.8989754581009191e+01 1 -1 0
11979 1 13 -1.1128000000000000e+00 6.3527024209866418e+00 8.0548235767247522e+00 2.8281984821434591e+01 1 -1 0
5778 1 13 -1.1128000000000000e+00 1.9259510506211099e+00 1.3507686655417636e+01 3.1869922689000614e+01 1 1 0
5779 1 14 5.5640000000000001e-01 2.5655276207726656e+00 1.3289620881432656e+01 3.2547876205412983e+01 1 1 0
13878 1 13 -1.1128000000000000e+00 3.7873692888793259e-01 1.1222298914814127e+01 2.6722711666272843e+01 4 -1 0
13880 1 14 5.5640000000000001e-01 3.6416206809197660e-01 1.1866436062195456e+01 2.6014822727262203e+01 4 -1 0
13912 1 14 5.5640000000000001e-01 2.2248744077832017e+00 1.4560048077799063e+01 2.8552540184723213e+01 -3 1 0
10901 1 14 5.5640000000000001e-01 1.3869572533231316e+00 9.4470954887069478e+00 3.2698794168883623e+01 -3 3 0
14480 1 14 5.5640000000000001e-01 4.3855026900259668e+00 1.2811862494310656e+01 3.2452114297390082e+01 -1 -1 0
13961 1 14 5.5640000000000001e-01 1.9878873849850165e+00 8.6354500655226971e+00 3.8446490489368969e+01 2 -1 0
11222 1 14 5.5640000000000001e-01 3.1396780212466493e+00 8.3094951822031824e+00 3.2887341503249516e+01 -2 2 0
9811 1 14 5.5640000000000001e-01 1.4151181411307614e+00 1.3632821280202132e+01 3.7176484664737785e+01 -1 1 0
8530 1 14 5.5640000000000001e-01 6.9552765223005437e+00 1.4109282979982167e+01 3.4878506901933982e+01 0 2 0
8528 1 14 5.5640000000000001e-01 3.7369909564354913e+00 1.1267857975838959e+01 3.4475024122607621e+01 -3 0 0
7572 1 13 -1.1128000000000000e+00 1.0469072327441797e+00 1.0873881040758619e+01 3.3795291842510963e+01 0 -1 0
13338 1 13 -1.1128000000000000e+00 2.7439878114221288e+00 1.2350264016867200e+01 3.9732875904516639e+01 0 -1 0
8527 1 14 5.5640000000000001e-01 3.4933187342127732e+00 9.7813191722946904e+00 3.4625760403327924e+01 -3 0 0
7839 1 13 -1.1128000000000000e+00 6.0068645574834463e+00 1.2410945858966507e+01 3.7089170292344569e+01 4 1 0
13044 1 13 -1.1128000000000000e+00 4.1796552783151650e+00 1.0573821071528979e+01 3.7827167355154238e+01 6 4 0
13959 1 13 -1.1128000000000000e+00 2.1570299283821712e+00 7.7770270172055644e+00 3.8834733339267245e+01 1 -1 0
7573 1 14 5.5640000000000001e-01 1.8751633856245900e+00 1.1073999543755226e+01 3.4231383772569039e+01 0 -1 0
8526 1 13 -1.1128000000000000e+00 3.3819180957528672e+00 1.0616515911799453e+01 3.5079927932928541e+01 -3 0 0
14478 1 13 -1.1128000000000000e+00 4.1012883701321403e+00 1.3053785253005724e+01 3.3333549174062824e+01 -1 -1 0
9250 1 14 5.5640000000000001e-01 4.6212709150903217e+00 9.2536108449664152e+00 3.8912630841540846e+01 0 1 0
9249 1 13 -1.1128000000000000e+00 4.6969959561139394e+00 8.5096031794754055e+00 3.9510083897324634e+01 0 1 0
14146 1 14 5.5640000000000001e-01 1.6791040831672928e+00 1.0930022819468622e+01 3.8591642771424560e+01 4 0 0
14479 1 14 5.5640000000000001e-01 4.5797150073626449e+00 1.3859916916878351e+01 3.3527176480330432e+01 -1 -1 0
13046 1 14 5.5640000000000001e-01 3.7389699485993511e+00 1.1288622908296324e+01 3.8286608988630185e+01 6 4 0
13045 1 14 5.5640000000000001e-01 3.7233682508774435e+00 1.0510451644394744e+01 3.6988109368308812e+01 6 4 0
10771 1 14 5.5640000000000001e-01 8.8686235922645984e-01 7.7817007544507248e+00 3.5209248514637736e+01 3 1 0
12661 1 14 5.5640000000000001e-01 3.2535346739311083e-01 9.8468244763230306e+00 3.6502592201246337e+01 1 -4 0
13339 1 14 5.5640000000000001e-01 2.6270773191422485e+00 1.2856052255281138e+01 3.8928673171002259e+01 0 -1 0
8725 1 14 5.5640000000000001e-01 2.6432426691225780e-01 1.3866971364567959e+01 3.3457074794890630e+01 -1 1 0
7574 1 14 5.5640000000000001e-01 5.6763371033545484e-01 1.0336068692674568e+01 3.4425598601695164e+01 0 -1 0
11221 1 14 5.5640000000000001e-01 4.5679073820706941e+00 8.7880449586435319e+00 3.2735531763324531e+01 -3 2 0
11220 1 13 -1.1128000000000000e+00 3.9441190929495211e+00 8.4606897986232550e+00 3.3383573899463045e+01 -3 2 0
14145 1 13 -1.1128000000000000e+00 1.1129534506022962e+00 1.0365159024204912e+01 3.8065682512154076e+01 4 0 0
14147 1 14 5.5640000000000001e-01 3.0718329475208961e-01 1.0290092474413973e+01 3.8576888253187114e+01 5 0 0
7840 1 14 5.5640000000000001e-01 5.6338126457171125e+00 1.3125125194773878e+01 3.7605902319525882e+01 4 1 0
5835 1 13 -1.1128000000000000e+00 5.1406446605215477e+00 1.4777532676630942e+01 3.8533161533545588e+01 1 0 0
9810 1 13 -1.1128000000000000e+00 2.3513023671317601e+00 1.3460292127259828e+01 3.7276607727376984e+01 -1 1 0
9812 1 14 5.5640000000000001e-01 2.7418494404412668e+00 1.3774885933402757e+01 3.6461294559814931e+01 -1 1 0
7841 1 14 5.5640000000000001e-01 5.4181358388134084e+00 1.1671699236026191e+01 3.7241304335196801e+01 4 1 0
13960 1 14 5.5640000000000001e-01 3.0830395325569953e+00 7.8009618031728980e+00 3.9075907923297123e+01 1 -1 0
11235 1 13 -1.1128000000000000e+00 4.5636023955062308e+00 1.3765017061885159e+01 4.1327880218686857e+01 0 0 0
9817 1 14 5.5640000000000001e-01 1.4686047214679936e+00 1.2781839567154568e+01 4.0880468186402041e+01 0 -1 0
9436 1 14 5.5640000000000001e-01 5.5813977033058277e+00 1.1735790210968098e+01 4.6775830112558701e+01 -2 -1 0
5616 1 13 -1.1128000000000000e+00 4.9294977459984617e+00 7.4511555277742474e+00 4.2671617820440950e+01 -3 -2 0
6502 1 14 5.5640000000000001e-01 3.9667560851726291e+00 9.6083823988268229e+00 4.4519866966613698e+01 0 2 0
12019 1 14 5.5640000000000001e-01 4.7605041533264369e+00 1.1638821720743849e+01 4.4468837225284823e+01 0 1 0
9325 1 14 5.5640000000000001e-01 6.6950687641633353e+00 1.3291499042349693e+01 4.4639891599406631e+01 3 0 0
12364 1 14 5.5640000000000001e-01 2.5634435784392956e-01 7.9223055025408833e+00 4.3523843977720361e+01 0 -2 0
11236 1 14 5.5640000000000001e-01 4.5409874825758001e+00 1.4140481749283380e+01 4.0447683266424519e+01 0 0 0
14249 1 14 5.5640000000000001e-01 1.2740821017744171e+00 1.4173966685164547e+01 4.2751504723326562e+01 -3 -2 0
5467 1 14 5.5640000000000001e-01 2.7023979479512157e+00 9.2974190990543732e+00 4.6281853331122612e+01 2 0 0
12018 1 13 -1.1128000000000000e+00 5.2910143328721482e+00 1.2288714509140370e+01 4.4929738682660300e+01 0 1 0
6503 1 14 5.5640000000000001e-01 4.4609955449756171e+00 9.2065096319724358e+00 4.3146505824107720e+01 0 2 0
5468 1 14 5.5640000000000001e-01 1.2959639495465163e+00 8.7376307404229365e+00 4.6303661454935430e+01 2 0 0
9816 1 13 -1.1128000000000000e+00 6.8308030244331608e-01 1.2906749380831673e+01 4.1412991206184898e+01 0 -1 0
12365 1 14 5.5640000000000001e-01 1.2336153292907219e+00 8.0612204107836032e+00 4.2376002835038747e+01 0 -2 0
5466 1 13 -1.1128000000000000e+00 1.8272684494056901e+00 9.4626865015116763e+00 4.6632662234464725e+01 2 0 0
6501 1 13 -1.1128000000000000e+00 4.4646732651823093e+00 9.9331060507292541e+00 4.3769623757915099e+01 0 2 0
11492 1 14 5.5640000000000001e-01 2.1619246496341149e+00 7.3333788593279623e+00 4.0683559849531598e+01 -2 1 0
14266 1 14 5.5640000000000001e-01 7.2188028561765605e-01 1.0946021128352713e+01 4.6330983096383235e+01 0 1 0
12407 1 14 5.5640000000000001e-01 6.4365541229092011e+00 1.0071295135052299e+01 4.3534530022044713e+01 -2 0 0
12020 1 14 5.5640000000000001e-01 4.8520082995996878e+00 1.3121912226239816e+01 4.4758603918354730e+01 0 1 0
11439 1 13 -1.1128000000000000e+00 3.9765113207137568e+00 1.4737731350774375e+01 4.5176852986194156e+01 -3 0 0
12363 1 13 -1.1128000000000000e+00 4.4736061485854595e-01 8.4563100997259895e+00 4.2752751428086967e+01 0 -2 0
10865 1 14 5.5640000000000001e-01 6.3107430381174110e+00 1.2707953986873676e+01 4.1439167438648639e+01 1 1 0
13340 1 14 5.5640000000000001e-01 3.4923283722250877e+00 1.2759634372995434e+01 4.0167196243549121e+01 0 -1 0
12278 1 14 5.5640000000000001e-01 7.1485797565694886e+00 9.7868568738770918e+00 4.1242794939632454e+01 1 -1 0
7845 1 13 -1.1128000000000000e+00 2.2151937760138646e-01 7.4303415446395187e+00 4.5479666857775811e+01 1 1 0
14248 1 14 5.5640000000000001e-01 1.2663155973438700e+00 1.4658990113332530e+01 4.4185585316459608e+01 -3 -2 0
14247 1 13 -1.1128000000000000e+00 1.6652777058721355e+00 1.4826950558349873e+01 4.3331857979511909e+01 -3 -2 0
14267 1 14 5.5640000000000001e-01 4.0110703961175176e-01 1.2381107466200900e+01 4.5971084609752239e+01 0 1 0
12406 1 14 5.5640000000000001e-01 7.1593014837981315e+00 1.1107057904943957e+01 4.2699828321288294e+01 -2 0 0
11237 1 14 5.5640000000000001e-01 3.9633180583824217e+00 1.4309952230762972e+01 4.1836737975310278e+01 0 0 0
9251 1 14 5.5640000000000001e-01 5.4742117126643892e+00 8.7013635263169338e+00 4.0034865259250736e+01 0 1 0
13829 1 14 5.5640000000000001e-01 6.1584396771340870e+00 1.2223223247454337e+01 5.3719581254871322e+01 0 0 0
7669 1 14 5.5640000000000001e-01 1.0754701681003740e+00 8.7136610613985823e+00 5.2807858480491362e+01 3 -2 0
8045 1 14 5.5640000000000001e-01 2.4950577315361673e+00 7.7529794998816941e+00 4.9329402887798700e+01 0 1 0
6957 1 13 -1.1128000000000000e+00 5.7131382176717977e+00 8.6324954556742384e+00 5.1229099653328731e+01 3 -1 0
7236 1 13 -1.1128000000000000e+00 1.3716242660222675e+00 1.0909268479350892e+01 5.3700743935413570e+01 1 1 0
9435 1 13 -1.1128000000000000e+00 5.7020305291866773e+00 1.1662060910901953e+01 4.7722531518808225e+01 -2 -1 0
11050 1 14 5.5640000000000001e-01 6.3394587566187743e+00 8.8280097654144516e+00 4.8911512732100071e+01 1 -2 0
8948 1 14 5.5640000000000001e-01 4.2023121137382553e+00 1.2929202606940942e+01 5.0281942038942788e+01 0 0 0
11049 1 13 -1.1128000000000000e+00 6.6093469489851087e+00 9.0560953525656842e+00 4.8021923406105785e+01 1 -2 0
14749 1 14 5.5640000000000001e-01 1.2513476003650645e+00 1.4250284332491372e+01 5.3228794836220438e+01 -6 -1 0
7632 1 13 -1.1128000000000000e+00 3.7540847932243993e+00 1.3560105463374876e+01 4.8034928310927135e+01 3 0 0
7668 1 13 -1.1128000000000000e+00 1.1803745497386198e+00 7.8116364171024255e+00 5.2505239162154162e+01 3 -2 0
14748 1 13 -1.1128000000000000e+00 1.5784257451363579e+00 1.3663135393124900e+01 5.3910342964215680e+01 -6 -1 0
11651 1 14 5.5640000000000001e-01 4.6384336277634812e+00 1.3991401974620430e+01 5.3977446437963280e+01 1 1 0
9437 1 14 5.5640000000000001e-01 6.0966623956700268e+00 1.0799022561256084e+01 4.7847680783516687e+01 -2 -1 0
8043 1 13 -1.1128000000000000e+00 2.6091378128124076e+00 8.6962584593091155e+00 4.9213461608757427e+01 0 1 0
11650 1 14 5.5640000000000001e-01 4.0196814628776840e+00 1.3952199429862514e+01 5.2596322217853277e+01 1 1 0
9419 1 14 5.5640000000000001e-01 2.9977825022229365e+00 9.6438674693600603e+00 5.0970576234069789e+01 -3 1 0
9418 1 14 5.5640000000000001e-01 2.4645939286624405e+00 1.0304692168274675e+01 5.2223938055634711e+01 -3 1 0
14048 1 14 5.5640000000000001e-01 7.5660689045202223e-01 1.2548821499934405e+01 4.8140730659449048e+01 2 2 0
14750 1 14 5.5640000000000001e-01 2.5277504816587131e+00 1.3784908283588093e+01 5.3896714000810988e+01 -6 -1 0
9417 1 13 -1.1128000000000000e+00 3.2325579488907934e+00 1.0272144869272003e+01 5.1653496316717799e+01 -3 1 0
14046 1 13 -1.1128000000000000e+00 1.0605054998866783e+00 1.2881741448418410e+01 4.8985148674248805e+01 2 2 0
6958 1 14 5.5640000000000001e-01 5.7866388254672154e+00 7.9350525100815172e+00 5.1880561730781977e+01 3 -1 0
14047 1 14 5.5640000000000001e-01 1.9238046513472393e+00 1.3251736115552211e+01 4.8800621273499438e+01 2 2 0
8946 1 13 -1.1128000000000000e+00 4.4042127986331332e+00 1.2785330974675395e+01 5.1206479170219204e+01 0 0 0
8044 1 14 5.5640000000000001e-01 2.1330017180504082e+00 8.8983767302307744e+00 4.8408058315724723e+01 0 1 0
7238 1 14 5.5640000000000001e-01 1.5547752531414030e+00 1.1814429027271125e+01 5.3449006096792196e+01 1 1 0
8947 1 14 5.5640000000000001e-01 4.0673846491303953e+00 1.1908790044462439e+01 5.1392098773094922e+01 0 0 0
8158 1 14 5.5640000000000001e-01 6.6520109502320919e+00 1.0202444966511631e+01 5.2017523219619115e+01 -4 -1 0
7670 1 14 5.5640000000000001e-01 1.9401587180109525e+00 7.8404153457528070e+00 5.1923748292952901e+01 3 -2 0
6959 1 14 5.5640000000000001e-01 4.8297650103928289e+00 8.9809911914816212e+00 5.1349242647029989e+01 3 -2 0
11649 1 13 -1.1128000000000000e+00 4.1238750280667507e+00 1.4515221523337214e+01 5.3363382622677008e+01 1 1 0
7634 1 14 5.5640000000000001e-01 4.3877792250103234e+00 1.2843922566836564e+01 4.7993151920111210e+01 3 0 0
8995 1 14 5.5640000000000001e-01 6.8628635863206569e+00 1.2669952439677260e+01 4.8530790849922283e+01 1 3 0
8996 1 14 5.5640000000000001e-01 6.9831307524262805e+00 1.3844436930993968e+01 4.9478428534517995e+01 1 3 0
9593 1 14 5.5640000000000001e-01 6.2996851461192618e+00 1.3462087341577703e+01 5.1369726917663549e+01 4 -1 0
9591 1 13 -1.1128000000000000e+00 6.8724567797305900e+00 1.4228988415636687e+01 5.1374945975646888e+01 4 -1 0
7633 1 14 5.5640000000000001e-01 3.8899535986752491e+00 1.4048439377097894e+01 4.7222954483129804e+01 3 0 0
10875 1 13 -1.1128000000000000e+00 1.5373831316624962e+00 7.6583651302677254e+00 5.6736486252941809e+01 0 -3 0
5527 1 14 5.5640000000000001e-01 5.0458271821351603e+00 8.0850166429803529e+00 5.6840534713543946e+01 -1 0 0
13345 1 14 5.5640000000000001e-01 3.2321670041824646e+00 8.1633459781270172e+00 5.8913192921863683e+01 2 -1 0
5908 1 14 5.5640000000000001e-01 2.0561232190409293e+00 1.1984741329377144e+01 5.6764043796716258e+01 -1 -1 0
7237 1 14 5.5640000000000001e-01 1.7227033950099282e+00 1.0831149673369508e+01 5.4587802410564912e+01 1 1 0
9212 1 14 5.5640000000000001e-01 5.4336858054020860e+00 1.2534920369730871e+01 6.0696678002304381e+01 3 0 0
9211 1 14 5.5640000000000001e-01 5.8002901150203243e+00 1.1086384207814071e+01 6.0940069580063785e+01 3 0 0
14135 1 14 5.5640000000000001e-01 1.3059888066183507e+00 1.0755274976246094e+01 5.9399180663422420e+01 4 0 0
11060 1 14 5.5640000000000001e-01 7.7104927046016913e-01 8.9410707084602770e+00 5.7726785311795467e+01 0 1 0
11596 1 14 5.5640000000000001e-01 4.5455354795953768e+00 1.3503772270804292e+01 5.9351015683589630e+01 4 -1 0
14133 1 13 -1.1128000000000000e+00 1.7728959886613347e+00 1.1534268057046196e+01 5.9701503841361834e+01 4 0 0
10876 1 14 5.5640000000000001e-01 2.4912512548826578e+00 7.6841537279131753e+00 5.6660972067890050e+01 0 -3 0
13828 1 14 5.5640000000000001e-01 5.5986554396738626e+00 1.2131570304096835e+01 5.5123196778476981e+01 0 0 0
12099 1 13 -1.1128000000000000e+00 4.8970419431281416e+00 1.0412914954112884e+01 5.6426755068744548e+01 0 1 0
9770 1 14 5.5640000000000001e-01 6.8394840255774048e+00 9.9164285778311694e+00 5.6808085515214515e+01 0 -1 0
8654 1 14 5.5640000000000001e-01 1.7576099233849991e+00 1.4818644659297236e+01 5.7699070177791590e+01 -2 -1 0
5526 1 13 -1.1128000000000000e+00 4.3835003269232216e+00 7.6434356721905967e+00 5.7372099595047061e+01 -1 0 0
12101 1 14 5.5640000000000001e-01 4.9949610744438635e+00 1.1174080088194289e+01 5.6998831395363972e+01 0 1 0
13344 1 13 -1.1128000000000000e+00 2.5539054955454747e+00 8.0819839381264007e+00 5.9583695259532199e+01 2 -1 0
11597 1 14 5.5640000000000001e-01 3.3633025416449822e+00 1.2707874259313458e+01 5.9861669017991076e+01 4 -1 0
12100 1 14 5.5640000000000001e-01 3.9514725733567397e+00 1.0320195830864613e+01 5.6310421186759193e+01 0 1 0
11595 1 13 -1.1128000000000000e+00 3.9553224837132714e+00 1.3421255421308089e+01 6.0100062697814586e+01 4 -1 0
14134 1 14 5.5640000000000001e-01 1.8125953610047405e+00 1.1436154975748677e+01 6.0652834291187773e+01 4 0 0
5907 1 13 -1.1128000000000000e+00 2.2710590046491324e+00 1.1095310943335605e+01 5.6483066862306202e+01 -2 -1 0
7888 1 14 5.5640000000000001e-01 2.9005054893950089e-01 1.3545696875244829e+01 5.6704214788605533e+01 2 0 0
10578 1 13 -1.1128000000000000e+00 5.3176918944447333e+00 1.3018277645917038e+01 5.7639691614092087e+01 -3 2 0
5909 1 14 5.5640000000000001e-01 1.6886486797849813e+00 1.0534451612993180e+01 5.6995382063979683e+01 -1 -1 0
7889 1 14 5.5640000000000001e-01 1.3620774154783695e+00 1.3677359902134288e+01 5.5643404514427260e+01 2 0 0
13827 1 13 -1.1128000000000000e+00 5.9477247283552837e+00 1.2755500167836194e+01 5.4486726828449058e+01 0 0 0
9210 1 13 -1.1128000000000000e+00 6.1578256841417049e+00 1.1973659366081153e+01 6.0973877141218431e+01 3 0 0
7887 1 13 -1.1128000000000000e+00 1.2383841477275861e+00 1.3513398011591686e+01 5.6578310025688495e+01 2 0 0
10579 1 14 5.5640000000000001e-01 4.9073431485353076e+00 1.3760547015125956e+01 5.7195977819456793e+01 -3 2 0
10580 1 14 5.5640000000000001e-01 6.1252907868129602e+00 1.3375845688995204e+01 5.8008691565287904e+01 -3 2 0
12432 1 13 -1.1128000000000000e+00 5.9362742797400063e+00 9.1059436713838462e+00 6.1250537352856774e+01 1 0 0
13346 1 14 5.5640000000000001e-01 2.7768970924599388e+00 8.7491660789732322e+00 6.0232828973610978e+01 2 -1 0
10220 1 14 5.5640000000000001e-01 3.3163886547112753e-01 1.2766479794909189e+01 5.9905301359808398e+01 1 1 0
11058 1 13 -1.1128000000000000e+00 3.8642418945351409e-01 9.7411234809529148e+00 5.8084850878170791e+01 0 1 0
9317 1 14 5.5640000000000001e-01 2.6708549892969202e-01 9.0460277917456313e+00 6.1243883606829009e+01 -1 2 0
14165 1 14 5.5640000000000001e-01 3.9898221309938413e+00 9.0923764035859396e+00 6.7804538779023048e+01 -2 -1 0
7959 1 13 -1.1128000000000000e+00 2.0739877805583409e+00 1.3654648473030489e+01 6.3196911756580604e+01 -3 0 0
14164 1 14 5.5640000000000001e-01 5.0653270749554640e+00 8.1615554012502205e+00 6.8322956149538172e+01 -2 -1 0
7960 1 14 5.5640000000000001e-01 1.7444037488396806e+00 1.4350263245009295e+01 6.2627942252729376e+01 -3 0 0
14664 1 13 -1.1128000000000000e+00 2.9057912669765225e+00 9.9930658816720364e+00 6.4472307773619306e+01 -3 -1 0
12467 1 14 5.5640000000000001e-01 2.0629354292915085e+00 8.1598602158077185e+00 6.6833946488114890e+01 0 -2 0
12466 1 14 5.5640000000000001e-01 1.4102451982162030e+00 9.2617158130839510e+00 6.7641290836587913e+01 0 -2 0
7961 1 14 5.5640000000000001e-01 3.0210754041253045e+00 1.3659718088243876e+01 6.3058235249764039e+01 -3 0 0
14182 1 14 5.5640000000000001e-01 6.0984980880346686e+00 8.8592209267838768e+00 6.4105990418006357e+01 4 0 0
8998 1 14 5.5640000000000001e-01 1.8874458172438742e+00 1.1970249849172388e+01 6.2509903330567589e+01 -2 1 0
13008 1 13 -1.1128000000000000e+00 4.8630692112306502e+00 1.2004092533019650e+01 6.5003778952560140e+01 -3 0 0
8999 1 14 5.5640000000000001e-01 2.2911736699589689e+00 1.0618613433979165e+01 6.3059428593723759e+01 -2 1 0
8218 1 14 5.5640000000000001e-01 4.4766345902648510e+00 1.3649373731593627e+01 6.5401892543741724e+01 1 -1 0
8217 1 13 -1.1128000000000000e+00 4.5230972147946282e+00 1.4605066546273818e+01 6.5374979536747873e+01 1 -1 0
14181 1 13 -1.1128000000000000e+00 5.2350695712017181e+00 8.5067166378201797e+00 6.3890435867648883e+01 4 0 0
13010 1 14 5.5640000000000001e-01 5.3338651108695938e+00 1.1853138442092684e+01 6.5823410531171589e+01 -2 0 0
12465 1 13 -1.1128000000000000e+00 2.1413055484874355e+00 8.6440042070465921e+00 6.7655952911854087e+01 0 -2 0
12842 1 14 5.5640000000000001e-01 7.1556839314178400e-01 8.0245185563696886e+00 6.5660016787109072e+01 -2 -2 0
7174 1 14 5.5640000000000001e-01 4.4968567331973064e-01 1.2463237983653075e+01 6.6749752172566829e+01 2 0 0
7526 1 14 5.5640000000000001e-01 6.1865436559091762e+00 1.4366500802600745e+01 6.6111289016074139e+01 2 -3 0
8073 1 13 -1.1128000000000000e+00 6.3645600043515467e+00 1.1067426374785109e+01 6.7025484786117985e+01 4 -1 0
9260 1 14 5.5640000000000001e-01 1.2465248807944662e+00 1.4381755767149109e+01 6.4866335292844155e+01 0 1 0
7524 1 13 -1.1128000000000000e+00 7.1369046540923504e+00 1.4278377935562338e+01 6.6183953822547210e+01 2 -3 0
14666 1 14 5.5640000000000001e-01 2.4574658827881204e+00 9.2425552297722451e+00 6.4862141009411971e+01 -3 -1 0
8219 1 14 5.5640000000000001e-01 4.9261482876075720e+00 1.4802025344517384e+01 6.4529409370561183e+01 1 -1 0
13009 1 14 5.5640000000000001e-01 3.9665718094407660e+00 1.1722889131387202e+01 6.5186669345046042e+01 -2 0 0
8074 1 14 5.5640000000000001e-01 5.7746221833733618e+00 1.0380789356590942e+01 6.7336506993541292e+01 4 -1 0
14665 1 14 5.5640000000000001e-01 3.7847884503276203e+00 9.6706477153046020e+00 6.4273203985824523e+01 -3 -1 0
12434 1 14 5.5640000000000001e-01 5.5978963112402162e+00 9.0205743795492097e+00 6.2141853388562190e+01 1 0 0
8997 1 13 -1.1128000000000000e+00 1.9179162931871652e+00 1.1040250892107514e+01 6.2285392014195004e+01 -2 1 0
14163 1 13 -1.1128000000000000e+00 4.8949188304304343e+00 9.0804038503157543e+00 6.8115807896766597e+01 -2 -1 0
7173 1 13 -1.1128000000000000e+00 2.6765842208041757e-01 1.1673988452110402e+01 6.7259833633574587e+01 2 0 0
14183 1 14 5.5640000000000001e-01 5.2025543318272716e+00 7.6611231435775373e+00 6.4337812937011932e+01 4 0 0
13090 1 14 5.5640000000000001e-01 6.6921375143253927e+00 1.2172871570622865e+01 6.3801484281923102e+01 -2 3 0
12840 1 13 -1.1128000000000000e+00 1.4486316004679336e+00 7.7164800157786830e+00 6.5127135531809003e+01 -2 -2 0
13613 1 14 5.5640000000000001e-01 4.7273192071697085e+00 1.4777343842943312e+01 6.1693171742978414e+01 -1 1 0
12433 1 14 5.5640000000000001e-01 6.8756008095512859e+00 9.2514445492914970e+00 6.1363351383074729e+01 1 0 0
13520 1 14 5.5640000000000001e-01 7.1182252685525027e+00 1.2815700353705321e+01 7.4068637023091412e+01 2 -1 0
5755 1 14 5.5640000000000001e-01 5.7556516007347707e+00 1.0457331128184656e+01 7.1516729195731713e+01 1 -1 0
7261 1 14 5.5640000000000001e-01 4.2166010936614038e+00 1.4644416108630814e+01 7.2457281217522024e+01 0 -2 0
12870 1 13 -1.1128000000000000e+00 5.3446887767367679e+00 1.1072422198596927e+01 6.9972049032327774e+01 1 -1 0
13519 1 14 5.5640000000000001e-01 6.2297652867472344e+00 1.1758536102848620e+01 7.3448203464905447e+01 2 -1 0
7262 1 14 5.5640000000000001e-01 4.9620157425712703e+00 1.3569792273984273e+01 7.3219800599712400e+01 0 -2 0
7029 1 13 -1.1128000000000000e+00 2.9915223050297803e+00 7.3444893267668103e+00 7.4778273905158102e+01 0 -1 0
12871 1 14 5.5640000000000001e-01 4.9039612662693743e+00 1.0440591249606918e+01 6.9403911061613300e+01 1 -1 0
5754 1 13 -1.1128000000000000e+00 5.9530759803010831e+00 1.0158780349077068e+01 7.2404492051340569e+01 1 -1 0
7030 1 14 5.5640000000000001e-01 2.7699943746505968e+00 8.1115296716592962e+00 7.5306295047504875e+01 0 -1 0
5756 1 14 5.5640000000000001e-01 5.5540309381044022e+00 9.2904977426874282e+00 7.2459991700383114e+01 1 -1 0
6460 1 14 5.5640000000000001e-01 1.9767537846828371e+00 1.2598985955997977e+01 7.4680499203538403e+01 1 0 0
13410 1 13 -1.1128000000000000e+00 2.8958135965766467e+00 1.2603386198785516e+01 7.0528668965639881e+01 -1 1 0
10663 1 14 5.5640000000000001e-01 4.1499876730880478e+00 7.5847025586014851e+00 7.3382964224427781e+01 -4 -1 0
13412 1 14 5.5640000000000001e-01 3.0709259463138743e+00 1.2970521684388332e+01 7.1395144031990412e+01 -1 1 0
7260 1 13 -1.1128000000000000e+00 4.1297556874612145e+00 1.3748134073637916e+01 7.2781885946342712e+01 0 -2 0
12872 1 14 5.5640000000000001e-01 4.7477771255287573e+00 1.1819830593552423e+01 7.0008229304425811e+01 1 -1 0
6459 1 13 -1.1128000000000000e+00 2.8223479920513328e+00 1.2337294126757188e+01 7.5044806303501389e+01 1 0 0
12833 1 14 5.5640000000000001e-01 6.4310708983719609e+00 8.2327342403907426e+00 7.5293510045407331e+01 0 3 0
6461 1 14 5.5640000000000001e-01 3.4619083099893939e+00 1.2610470408740667e+01 7.4387106403043433e+01 1 0 0
10834 1 14 5.5640000000000001e-01 1.1688891178461509e+00 8.2736122683775815e+00 6.9205727704177974e+01 1 0 0
5888 1 14 5.5640000000000001e-01 2.3342465700007153e+00 1.0193360799803566e+01 7.5559621079924057e+01 1 -1 0
10289 1 14 5.5640000000000001e-01 2.0871832403564010e+00 1.4051068439065068e+01 6.9540204763463507e+01 -3 -2 0
13411 1 14 5.5640000000000001e-01 2.1754966744408697e+00 1.1988936537900001e+01 7.0669477296240586e+01 -1 1 0
13518 1 13 -1.1128000000000000e+00 6.2338286314946583e+00 1.2451694680181348e+01 7.4108314452956535e+01 2 -1 0
10662 1 13 -1.1128000000000000e+00 4.8364287940788042e+00 7.7331207441614218e+00 7.2732577823164917e+01 -4 -1 0
10833 1 13 -1.1128000000000000e+00 7.8154767896870159e-01 8.1518885609840748e+00 7.0072550517227612e+01 1 0 0
10288 1 14 5.5640000000000001e-01 8.3459657951347310e-01 1.4825733055784832e+01 6.9189752796719688e+01 -3 -2 0
10835 1 14 5.5640000000000001e-01 2.6248837584606122e-01 8.9431049973753698e+00 7.0216723437698107e+01 1 0 0
11062 1 14 5.5640000000000001e-01 6.6090611770712346e+00 1.0522044019385737e+01 8.2677739789843159e+01 0 0 0
12831 1 13 -1.1128000000000000e+00 5.7880248402970036e+00 8.3118102086038910e+00 7.5998116743538262e+01 0 3 0
8839 1 14 5.5640000000000001e-01 5.1945604208458098e+00 7.7088174502322468e+00 8.2615634334115455e+01 0 -1 0
9354 1 13 -1.1128000000000000e+00 3.4399223159136314e+00 1.3715443287799156e+01 7.7555709110607040e+01 -4 -1 0
13798 1 14 5.5640000000000001e-01 8.8943922822947796e-01 1.2518953494064521e+01 7.9443303251792884e+01 -1 1 0
12832 1 14 5.5640000000000001e-01 5.5599166159748874e+00 9.2413346022411282e+00 7.6011640060524115e+01 0 3 0
9797 1 14 5.5640000000000001e-01 6.4836074637017873e+00 1.1259279319790320e+01 7.7255034065097476e+01 -4 2 0
9796 1 14 5.5640000000000001e-01 5.8838567110863105e+00 1.1474482556818289e+01 7.5881759950595594e+01 -4 2 0
5280 1 17 2.0000000000000000e+00 5.0233310644838118e+00 1.3799899323494104e+01 8.1907027760259581e+01 0 0 0
5262 1 11 -1.3999999999999999e+00 5.8336642009057842e+00 1.2324918172788552e+01 7.9895990578529506e+01 0 0 0
5263 1 12 4.0000000000000002e-01 5.5455477144785075e+00 1.2878020001315534e+01 7.9193339235318902e+01 0 0 0
12667 1 14 5.5640000000000001e-01 3.0465825126098842e+00 1.0799261930800693e+01 8.2179719897135953e+01 1 0 0
5886 1 13 -1.1128000000000000e+00 2.5384156814683809e+00 9.5247766346023255e+00 7.6213488060856321e+01 1 -1 0
13799 1 14 5.5640000000000001e-01 1.0387953061796036e+00 1.3943804875828075e+01 7.9932574642552538e+01 -1 1 0
9795 1 13 -1.1128000000000000e+00 5.7082769881465172e+00 1.1064350502268137e+01 7.6728633789615273e+01 -4 2 0
8887 1 14 5.5640000000000001e-01 1.2366799943431881e+00 1.0072712516580729e+01 8.0442014852512813e+01 1 0 0
5304 1 12 4.0000000000000002e-01 3.7403427195851346e+00 8.4870655149590544e+00 7.7526111305398487e+01 0 0 0
9355 1 14 5.5640000000000001e-01 2.5983809730446428e+00 1.3877048754655014e+01 7.7982234235250743e+01 -4 -1 0
12342 1 13 -1.1128000000000000e+00 3.0326085018010689e+00 1.0973388271879381e+01 7.8423693334926881e+01 0 -1 0
12668 1 14 5.5640000000000001e-01 2.6154860324718801e+00 1.2167004084799677e+01 8.1694609168849325e+01 1 0 0
12343 1 14 5.5640000000000001e-01 2.3178634025895182e+00 1.0858451707647577e+01 7.9049920826067805e+01 0 -1 0
12666 1 13 -1.1128000000000000e+00 3.1387556435013830e+00 1.1405452319693048e+01 8.1444689848255251e+01 1 0 0
5887 1 14 5.5640000000000001e-01 2.7866147022615566e+00 1.0020266142261733e+01 7.6993948973061521e+01 1 -1 0
12805 1 14 5.5640000000000001e-01 2.7276063030018904e+00 8.7712381883421031e+00 8.1825033259554417e+01 1 0 0
11794 1 14 5.5640000000000001e-01 6.8219347112340234e+00 8.4065140156470317e+00 8.2245403419844550e+01 0 0 0
5303 1 11 -1.3999999999999999e+00 4.0708500024509373e+00 8.1562144685020890e+00 7.8352597568765617e+01 0 0 0
9888 1 13 -1.1128000000000000e+00 2.2185761557878787e+00 1.3747672890299315e+01 8.2235544265226238e+01 1 0 0
6581 1 14 5.5640000000000001e-01 9.8211047581314748e-01 1.4634194160335595e+01 8.1706236332762330e+01 1 0 0
5302 1 17 2.0000000000000000e+00 4.7752692028725372e+00 1.0013859535538192e+01 8.0035218310310754e+01 0 0 0
12344 1 14 5.5640000000000001e-01 2.9842959773546749e+00 1.1895350638021320e+01 7.8170942200327161e+01 0 -1 0
8886 1 13 -1.1128000000000000e+00 6.5804621434196553e-01 1.0394781081798616e+01 7.9750866071223228e+01 1 0 0
13112 1 14 5.5640000000000001e-01 8.8999366224932985e-01 8.0408409347802845e+00 7.6945846665132208e+01 4 -1 0
12806 1 14 5.5640000000000001e-01 1.6004678996255033e+00 8.4827997154917760e+00 8.0856396350839574e+01 1 0 0
13797 1 13 -1.1128000000000000e+00 1.3257370230825640e+00 1.3346725988839664e+01 7.9241638253027560e+01 -1 1 0
7003 1 14 5.5640000000000001e-01 6.2581865991503061e-01 1.1377650087650833e+01 8.2033509775298654e+01 1 0 0
5163 1 11 -1.3999999999999999e+00 7.1059763863722427e+00 9.5317967079764649e+00 7.9202265350648787e+01 0 0 0
12804 1 13 -1.1128000000000000e+00 2.5252795621526327e+00 8.7273252244756989e+00 8.0890491984753623e+01 1 0 0
11061 1 13 -1.1128000000000000e+00 5.8159167997586643e+00 1.0109029142205250e+01 8.2336312563146990e+01 0 0 0
8838 1 13 -1.1128000000000000e+00 4.6545314740912112e+00 7.5146723064611356e+00 8.1849534963351815e+01 0 -1 0
5164 1 12 4.0000000000000002e-01 6.9806011141619955e+00 9.5180995163742725e+00 7.8265360963367613e+01 0 0 0
9356 1 14 5.5640000000000001e-01 3.2107435445216526e+00 1.3318789763534616e+01 7.6715247979138297e+01 -4 -1 0
9890 1 14 5.5640000000000001e-01 1.3699843167756796e+00 1.3395711183774674e+01 8.2504331718831523e+01 1 0 0
5282 1 12 4.0000000000000002e-01 3.5077016197093038e+00 1.4841263649047326e+01 7.9769762486228529e+01 0 0 0
10765 1 14 5.5640000000000001e-01 4.1072887157084610e+00 1.1425171372056475e+01 8.4448909155414484e+01 0 0 0
5286 1 10 4.0000000000000000e+00 6.4922871188017748e+00 1.0413751888779693e+01 8.5307276645991593e+01 0 0 0
4318 1 1 2.0000000000000000e+00 1.1000418071933940e+00 1.1117411083273902e+01 8.8251352837997459e+01 1 0 0
4314 1016 3 8.4799999999999998e-01 5.1957297673623106e+00 1.2637371575040826e+01 8.8763400931774072e+01 0 0 0
5425 1 1 2.0000000000000000e+00 3.6871772780970349e+00 1.2821341427247754e+01 8.6299044742446540e+01 0 0 0
5443 1327 16 -2.8479999999999999e+00 7.1619658251632656e-01 1.2753714678620742e+01 8.4280744060347175e+01 1 0 0
10323 1 13 -1.1128000000000000e+00 3.3409210935591283e+00 9.5065608189283548e+00 8.3280665393648718e+01 0 0 0
4312 1015 3 8.4799999999999998e-01 2.5809077003573044e+00 1.2788495896196444e+01 8.8469678458335636e+01 1 0 0
5436 1 1 2.0000000000000000e+00 3.5193770497298833e+00 9.2179638760415461e+00 8.6279790189965979e+01 0 0 0
9889 1 14 5.5640000000000001e-01 2.4554092823802973e+00 1.4360768541047705e+01 8.2931429055054323e+01 1 0 0
10325 1 14 5.5640000000000001e-01 3.7502406464918394e+00 8.6945943047004128e+00 8.3579663262183828e+01 0 0 0
5430 1322 16 -2.8479999999999999e+00 1.8667160304804065e+00 1.4626421517366087e+01 8.5692508182980518e+01 1 0 0
5453 1331 16 -2.8479999999999999e+00 4.7497466535483812e-01 7.6960420059583727e+00 8.3622263152374813e+01 1 0 0
5289 1279 15 8.4799999999999998e-01 5.0004870769401872e+00 1.0959982793240778e+01 8.5823883122353919e+01 0 0 0
11063 1 14 5.5640000000000001e-01 5.3205906281791071e+00 9.8592080015654560e+00 8.3116359500612973e+01 0 0 0
5445 1328 16 -2.8479999999999999e+00 7.7627293084084625e-01 1.0260367229856605e+01 8.3636753245636569e+01 1 0 0
5442 1327 15 8.4799999999999998e-01 7.2274159921302361e-01 1.2763728881303797e+01 8.4213762943222576e+01 1 0 0
5448 1329 15 8.4799999999999998e-01 2.8711295792268974e+00 7.3712851467262350e+00 8.3536523829540528e+01 0 -1 0
4323 1019 4 -2.8479999999999999e+00 2.7963873246026942e+00 9.3913070515788313e+00 8.8620304576881878e+01 0 0 0
10766 1 14 5.5640000000000001e-01 5.2538951153059488e+00 1.2350401281882002e+01 8.4100859488136734e+01 0 0 0
4311 1 2 4.0000000000000000e+00 3.8451665203508671e+00 1.3187385366665081e+01 8.9407607842563039e+01 0 0 0
5452 1331 15 8.4799999999999998e-01 4.1558718746850748e-01 7.6121221678706101e+00 8.3567136205317965e+01 1 0 0
5429 1322 15 8.4799999999999998e-01 1.9778598413240376e+00 1.4669242669687669e+01 8.5770473435195612e+01 1 0 0
4321 1018 4 -2.8479999999999999e+00 5.1942965030462442e+00 9.0675376255063362e+00 8.9033882052278074e+01 0 0 0
5439 1325 16 -2.8479999999999999e+00 1.7945522329165311e+00 1.1078108907359335e+01 8.5778654725591636e+01 1 0 0
5451 1330 16 -2.8479999999999999e+00 1.9371556610434175e+00 7.6107016033768469e+00 8.5824651445266582e+01 1 -1 0
5428 1 10 4.0000000000000000e+00 7.8599809626610384e-01 1.4417181946901879e+01 8.4698565028168048e+01 1 0 0
3914 1 1 2.0000000000000000e+00 6.5785085297791603e+00 1.0947606861371586e+01 8.8590178129553848e+01 0 0 0
5284 1277 16 -2.8479999999999999e+00 6.1889456580903968e+00 1.4061439976028824e+01 8.3986778069067128e+01 0 0 0
5290 1279 16 -2.8479999999999999e+00 5.0825826040857498e+00 1.0902487529549980e+01 8.5785219743342850e+01 0 0 0
5283 1277 15 8.4799999999999998e-01 6.2009304750030552e+00 1.3952019468276671e+01 8.3920814465981181e+01 0 0 0
5444 1328 15 8.4799999999999998e-01 8.5250927859223857e-01 1.0297365135432806e+01 8.3570009425948612e+01 1 0 0
5449 1329 16 -2.8479999999999999e+00 2.7652378484044711e+00 7.3467239847956067e+00 8.3643098138841282e+01 1 -1 0
4315 1016 4 -2.8479999999999999e+00 5.0832998160964911e+00 1.2695746517539524e+01 8.8817576337606354e+01 0 0 0
4319 1 2 4.0000000000000000e+00 3.8804224122563893e+00 8.8707292327671716e+00 8.9540233283234926e+01 0 0 0
10324 1 14 5.5640000000000001e-01 2.5178343085524197e+00 9.5536439858889288e+00 8.3767022423879894e+01 1 0 0
10764 1 13 -1.1128000000000000e+00 4.3737680726356531e+00 1.2097675191821667e+01 8.3822044570433022e+01 0 0 0
5438 1325 15 8.4799999999999998e-01 1.8907920893089847e+00 1.1073938071186980e+01 8.5850396211208263e+01 1 0 0
5295 1 10 4.0000000000000000e+00 6.2716363324760991e+00 7.4768986219752236e+00 8.4975537747235109e+01 0 0 0
4322 1019 3 8.4799999999999998e-01 2.6997240747436688e+00 9.4429249415053267e+00 8.8569530965282638e+01 1 0 0
5437 1 10 4.0000000000000000e+00 6.8444555115798345e-01 1.1287620699818937e+01 8.4829737556697921e+01 1 0 0
6104 1 14 5.5640000000000001e-01 6.8294513522970979e+00 1.2364202285755118e+01 8.3088040959766218e+01 0 0 0
4320 1018 3 8.4799999999999998e-01 5.3314775518844790e+00 9.0909854557688625e+00 8.8975639703616935e+01 0 0 0
4313 1015 4 -2.8479999999999999e+00 2.6782358781076834e+00 1.2834354760039574e+01 8.8528943433107287e+01 1 0 0
5301 1283 16 -2.8479999999999999e+00 6.1898156425787354e+00 9.0437685400782613e+00 8.4543809216361069e+01 0 0 0
5300 1283 15 8.4799999999999998e-01 6.1677774795189775e+00 9.0596976583126505e+00 8.4417516697413689e+01 0 0 0
5450 1330 15 8.4799999999999998e-01 1.9875679650968332e+00 7.6415898557807109e+00 8.5948304785706938e+01 1 -1 0
4310 1 1 2.0000000000000000e+00 1.0156817943410481e+00 1.4821049655772198e+01 8.7999722842957254e+01 1 0 0
3980 1 1 2.0000000000000000e+00 1.1072564680636869e+00 7.3739770839240695e+00 8.8273931273752268e+01 1 -1 0
5427 1 12 4.0000000000000002e-01 4.1421297002039532e+00 1.4673025912292823e+01 8.4361382149948071e+01 0 0 0
5276 1275 15 8.4799999999999998e-01 5.1215393568923213e+00 1.4739339537929919e+01 8.6241892308166754e+01 0 0 0
5277 1275 16 -2.8479999999999999e+00 5.2143441416493186e+00 1.4758038933305100e+01 8.6164637058777643e+01 0 0 0
4259 1006 4 -2.8479999999999999e+00 3.9720338288589772e+00 1.4800865868240715e+01 8.9313743766982142e+01 0 0 0
4258 1006 3 8.4799999999999998e-01 3.9897066812474846e+00 1.4788805143836395e+01 8.9317604204152076e+01 0 0 0
3851 1 1 2.0000000000000000e+00 6.5253531762519827e+00 1.4812526822858638e+01 8.8203224987918475e+01 0 0 0
4276 1 7 5.5640000000000001e-01 1.0842817440562726e+00 1.3380301740714565e+01 9.0351474807359494e+01 1 0 0
4333 1 8 4.0000000000000002e-01 1.5876295768390036e+00 1.3163296185069189e+01 9.4581045408523053e+01 1 0 0
4268 1 6 -1.3999999999999999e+00 5.0603043040966016e+00 1.4296349181072314e+01 9.3322557564905026e+01 0 0 0
4282 1 7 5.5640000000000001e-01 7.1220424785273702e+00 1.0073538248239169e+01 9.2650644418130568e+01 0 0 0
4269 1 8 4.0000000000000002e-01 5.2685595052403009e+00 1.3584915037699952e+01 9.2713870896914017e+01 0 0 0
4332 1 6 -1.3999999999999999e+00 1.8731301838637382e+00 1.3172555365950419e+01 9.3667252321356358e+01 1 0 0
3895 1 7 5.5640000000000001e-01 5.3817944867735035e+00 9.1386476914723112e+00 9.1902820332736482e+01 0 0 0
4335 1 8 4.0000000000000002e-01 1.2267735497576797e+00 9.0403537150629880e+00 9.4334475930801958e+01 1 0 0
4317 1017 4 -2.8479999999999999e+00 3.6448898418840860e+00 1.2836923329141330e+01 9.0820755115320097e+01 0 0 0
3878 1 5 -1.1128000000000000e+00 6.3696687517649293e+00 1.2110947417486198e+01 9.1215814224090124e+01 0 0 0
4328 1 1 2.0000000000000000e+00 2.9618626775314234e+00 1.1096006095607235e+01 9.2159509591618360e+01 0 0 0
4334 1 6 -1.3999999999999999e+00 1.7176478532411179e+00 9.6136437250913129e+00 9.3743630752876498e+01 1 0 0
3959 1 5 -1.1128000000000000e+00 7.4016936438250303e-01 8.4635389356058592e+00 9.0622779597006655e+01 1 0 0
3873 1 8 4.0000000000000002e-01 5.4611443715972943e+00 1.0988306743655084e+01 9.3394030289834120e+01 0 0 0
3893 1 5 -1.1128000000000000e+00 6.2850729867205573e+00 9.0028155343067500e+00 9.1616692005785822e+01 0 0 0
3880 1 7 5.5640000000000001e-01 5.4205517469317703e+00 1.2055667175053703e+01 9.1104670858407047e+01 0 0 0
3960 1 7 5.5640000000000001e-01 8.9792789714874532e-01 9.3838644164032097e+00 9.0833362364430855e+01 1 0 0
4330 1 1 2.0000000000000000e+00 3.6190568007960957e+00 9.6104387765274630e+00 9.5617071631534827e+01 0 0 0
3872 1 6 -1.3999999999999999e+00 4.6719559364799919e+00 1.1152283482397369e+01 9.3903963413677928e+01 0 0 0
4309 1014 4 -2.8479999999999999e+00 3.2261987738338700e+00 1.1679613337866108e+01 9.6983791606177249e+01 0 0 0
4329 1 1 2.0000000000000000e+00 3.9886690306205783e+00 1.3230599999282067e+01 9.5400982199183815e+01 0 0 0
4336 1 6 -1.3999999999999999e+00 7.2461300543485618e-01 1.1241167504208430e+01 9.0997253079288640e+01 1 0 0
4316 1017 3 8.4799999999999998e-01 3.6395640547306978e+00 1.2800994294003280e+01 9.0918573592458330e+01 0 0 0
4274 1 5 -1.1128000000000000e+00 8.5250918203261705e-01 1.4269120968126698e+01 9.0620758494951914e+01 1 0 0
3894 1 7 5.5640000000000001e-01 6.2647641861629930e+00 9.1637520753545427e+00 9.0673336915930875e+01 0 0 0
4327 1021 4 -2.8479999999999999e+00 3.6860117621718440e+00 9.2244509456306663e+00 9.0987365920121533e+01 0 0 0
4326 1021 3 8.4799999999999998e-01 3.6839887689863944e+00 9.2634016686395384e+00 9.1086248879650284e+01 0 0 0
3879 1 7 5.5640000000000001e-01 6.6022857482667963e+00 1.2971850780555588e+01 9.0868011730004270e+01 0 0 0
3942 1 6 -1.3999999999999999e+00 5.9189471329522902e+00 9.9136661239765811e+00 9.6788947667309415e+01 0 0 0
3817 1 7 5.5640000000000001e-01 6.9247208494663708e+00 1.3739544444398939e+01 9.6189068107547612e+01 0 0 0
4308 1014 3 8.4799999999999998e-01 3.2056456454810700e+00 1.1704569905297960e+01 9.6888751851806589e+01 0 0 0
4680 1 7 5.5640000000000001e-01 1.5102206582013218e+00 1.2597826854389174e+01 9.6767249505994641e+01 1 0 0
4678 1 5 -1.1128000000000000e+00 1.2557115782528179e+00 1.3509977225668923e+01 9.6906672135618450e+01 1 0 0
4009 1 8 4.0000000000000002e-01 4.9786494209091936e+00 7.5514901684260369e+00 9.3455447624458671e+01 0 -1 0
4008 1 6 -1.3999999999999999e+00 4.2216477880776102e+00 7.5628826092987120e+00 9.4027934170113937e+01 0 -1 0
4331 1 1 2.0000000000000000e+00 2.5997444433178303e+00 7.3894903735856028e+00 9.2111640963169535e+01 1 0 0
4679 1 7 5.5640000000000001e-01 2.0837615142103396e+00 1.3973966888306332e+01 9.7030279324851321e+01 1 0 0
4300 1011 3 8.4799999999999998e-01 3.3353039617332900e+00 1.4845819883945627e+01 9.7070541655463899e+01 0 0 0
3970 940 3 8.4799999999999998e-01 3.4237725308302700e+00 7.6218995199254840e+00 9.7052153898653444e+01 0 0 0
3943 1 8 4.0000000000000002e-01 6.0066932969740652e+00 1.0842717424500279e+01 9.6920970274637483e+01 0 0 0
1576 1 1 2.0000000000000000e+00 3.2748464924784537e+00 7.8760099808501716e+00 1.0154213795074527e+02 0 0 0
1575 410 4 -2.8479999999999999e+00 6.1549216328744443e+00 8.9614853418996745e+00 1.0404411120904078e+02 0 0 0
1924 492 3 8.4799999999999998e-01 6.0188593115206830e+00 1.4062999737413872e+01 1.0420278401109590e+02 0 0 0
4697 1 1 2.0000000000000000e+00 6.8260533191375072e-01 1.3572591185777481e+01 9.9394596157451332e+01 1 0 0
1979 501 4 -2.8479999999999999e+00 1.7272610491743521e+00 1.3673100304354788e+01 1.0190768633223445e+02 1 0 0
3969 939 4 -2.8479999999999999e+00 3.3558122325819508e+00 9.7418598883233187e+00 9.8497961327056302e+01 0 0 0
1569 1 2 4.0000000000000000e+00 5.9849532993642161e+00 1.0000767114205670e+01 1.0275008281862760e+02 0 0 0
3956 1 5 -1.1128000000000000e+00 4.1517831033626978e-01 8.9584605017869361e+00 9.7391977213720835e+01 1 0 0
1978 501 3 8.4799999999999998e-01 1.8233468160801729e+00 1.3621229883125737e+01 1.0186423614543212e+02 1 0 0
3968 939 3 8.4799999999999998e-01 3.3478480156850052e+00 9.7350877737443753e+00 9.8504117647067318e+01 0 0 0
1989 505 4 -2.8479999999999999e+00 2.8734075356261490e-01 7.9608813174367707e+00 1.0341056457404041e+02 1 0 0
1985 503 4 -2.8479999999999999e+00 1.6117117128557057e+00 9.7935543238549911e+00 1.0203695294824351e+02 1 0 0
3965 937 4 -2.8479999999999999e+00 4.3765960441976510e+00 7.6632209348111022e+00 9.9376904397215768e+01 0 0 0
1921 490 4 -2.8479999999999999e+00 4.8458778202364057e+00 1.3371036895903117e+01 1.0207034660894634e+02 0 0 0
1983 1 2 4.0000000000000000e+00 5.9985687789181097e-01 9.5881440215336617e+00 1.0312509101578145e+02 1 0 0
1920 490 3 8.4799999999999998e-01 4.7386625240376086e+00 1.3393818434304283e+01 1.0201814113659934e+02 0 0 0
4306 1013 3 8.4799999999999998e-01 2.1884490600744786e+00 1.1843650631094981e+01 9.9436173542608003e+01 1 0 0
1984 503 3 8.4799999999999998e-01 1.6879362328531355e+00 9.8135838524650563e+00 1.0194045729526701e+02 1 0 0
4305 1012 4 -2.8479999999999999e+00 4.7203949273047625e+00 1.1883863745141467e+01 9.8956357768471932e+01 0 0 0
4292 1 1 2.0000000000000000e+00 6.0887244096581581e+00 1.3583219593330364e+01 9.9791709224185752e+01 0 0 0
4304 1012 3 8.4799999999999998e-01 4.8397035177560994e+00 1.1931422437451602e+01 9.9009102487898872e+01 0 0 0
1925 492 4 -2.8479999999999999e+00 6.0254954543610539e+00 1.3976450176987969e+01 1.0407749887620886e+02 0 0 0
3892 1 7 5.5640000000000001e-01 4.9381227510360386e+00 1.3689580229976004e+01 9.7610328651675331e+01 0 0 0
1923 491 4 -2.8479999999999999e+00 6.0804420658847533e+00 1.1496884968265862e+01 1.0330472590679138e+02 0 0 0
4307 1013 4 -2.8479999999999999e+00 2.2916118147078772e+00 1.1786490590931654e+01 9.9342169049893940e+01 1 0 0
4355 1 1 2.0000000000000000e+00 6.0786613731112882e-01 9.9894469835137762e+00 9.9760932065427568e+01 1 0 0
1548 1 7 5.5640000000000001e-01 4.0012000493379345e+00 1.4276377343135216e+01 1.0419014193772361e+02 0 0 0
1570 408 3 8.4799999999999998e-01 4.5513195796544972e+00 9.7946271342974836e+00 1.0213112726201049e+02 0 0 0
1917 1 2 4.0000000000000000e+00 6.0653026168728852e+00 1.3182961779961264e+01 1.0286380843093711e+02 0 0 0
1568 1 1 2.0000000000000000e+00 3.0592424329434045e+00 1.1777257618921148e+01 1.0214535174536640e+02 0 0 0
4303 1 2 4.0000000000000000e+00 3.4345014312882043e+00 1.1389882128528654e+01 9.8466276263768265e+01 0 0 0
4302 1 1 2.0000000000000000e+00 6.1842508678191148e+00 9.8700018773576357e+00 9.9406928241140008e+01 0 0 0
3552 1 7 5.5640000000000001e-01 5.5980844822380256e+00 7.8687070612162913e+00 9.7264474653198178e+01 0 0 0
3964 937 3 8.4799999999999998e-01 4.4957612413344483e+00 7.6228207581783582e+00 9.9438117699877623e+01 0 0 0
1571 408 4 -2.8479999999999999e+00 4.6851352271717861e+00 9.8034487894201927e+00 1.0217346073406465e+02 0 0 0
1922 491 3 8.4799999999999998e-01 6.0763973702782508e+00 1.1507077583996752e+01 1.0339382371608203e+02 0 0 0
1988 505 3 8.4799999999999998e-01 2.5032272200714328e-01 7.9639885624498179e+00 1.0347461377835006e+02 1 0 0
3963 1 2 4.0000000000000000e+00 3.2778500506234982e+00 8.1170294588526808e+00 9.8509752848774539e+01 0 0 0
1975 1 2 4.0000000000000000e+00 4.0321916066294156e-01 1.4036595178359635e+01 1.0257819271093238e+02 1 0 0
3551 1 7 5.5640000000000001e-01 7.0196677004052246e+00 7.3482943116599602e+00 9.7251555059431439e+01 0 1 0
3971 940 4 -2.8479999999999999e+00 3.4093647130978195e+00 7.6784374720096640e+00 9.7145566133444248e+01 0 0 0
3957 1 7 5.5640000000000001e-01 8.5466153545799994e-01 8.1991822442269431e+00 9.7774838630938007e+01 1 0 0
3891 1 7 5.5640000000000001e-01 5.7694283763055640e+00 1.2424714474983599e+01 9.7641000670797922e+01 0 0 0
3966 938 3 8.4799999999999998e-01 1.8960250639292009e+00 7.7242859524490042e+00 9.9140617872673928e+01 1 0 0
3890 1 5 -1.1128000000000000e+00 5.6719592739870492e+00 1.3255348260936332e+01 9.7175405213400538e+01 0 0 0
3967 938 4 -2.8479999999999999e+00 1.9921947135599609e+00 7.7565822356870031e+00 9.9097866470446476e+01 1 0 0
1574 410 3 8.4799999999999998e-01 6.1589253635715258e+00 8.9801542708680007e+00 1.0406613830526985e+02 0 0 0
1549 1 7 5.5640000000000001e-01 2.4971318655013239e+00 1.4107459188925413e+01 1.0415636697188199e+02 1 0 0
1981 502 4 -2.8479999999999999e+00 4.6023918728958946e-01 1.3637086072726143e+01 1.0402479462950372e+02 1 0 0
1547 1 5 -1.1128000000000000e+00 3.1894905740582833e+00 1.4754055840858230e+01 1.0401931212566775e+02 0 0 0
1573 409 4 -2.8479999999999999e+00 7.1030895809391463e+00 9.8538649650272738e+00 1.0177056485025514e+02 0 0 0
2004 1 5 -1.1128000000000000e+00 3.0765322718848815e+00 7.5624228733548247e+00 1.0413892862813800e+02 0 0 0
1980 502 3 8.4799999999999998e-01 4.5276523417267645e-01 1.3597625269278483e+01 1.0415054839708813e+02 1 0 0
1601 1 8 4.0000000000000002e-01 3.8487272235539218e+00 1.0813935415295104e+01 1.0836784499349493e+02 0 0 0
1994 1 1 2.0000000000000000e+00 1.1222509141473100e+00 1.1066891440865742e+01 1.0919106779660829e+02 1 0 0
1596 1 1 2.0000000000000000e+00 4.6392540137088645e+00 8.3821270565160741e+00 1.0986799279649003e+02 0 0 0
1598 1 6 -1.3999999999999999e+00 3.8199603840664040e+00 1.1727374092786805e+01 1.0508685238802762e+02 0 0 0
1990 506 3 8.4799999999999998e-01 1.0958951890529174e+00 1.0145628692315944e+01 1.0456717566027957e+02 1 0 0
1933 1 8 4.0000000000000002e-01 4.5245449848230859e+00 1.4500920098133857e+01 1.0621323547943176e+02 0 0 0
1535 1 5 -1.1128000000000000e+00 4.8702373136044042e+00 1.2573241694283196e+01 1.0747856145918013e+02 0 0 0
1462 1 5 -1.1128000000000000e+00 7.0493598980245293e+00 1.2033233539623581e+01 1.0587077857340904e+02 0 0 0
1534 1 7 5.5640000000000001e-01 1.5518315927495343e+00 1.3982548696398688e+01 1.1059804212694920e+02 1 0 0
1945 1 7 5.5640000000000001e-01 1.8263570209593434e+00 1.3398165002739390e+01 1.0722834988065269e+02 1 0 0
1995 1 1 2.0000000000000000e+00 3.0231093130203823e+00 9.4818876834930386e+00 1.0564947066182458e+02 0 0 0
1599 1 8 4.0000000000000002e-01 4.4814492854944818e+00 1.1779852105129356e+01 1.0440735183822542e+02 0 0 0
1471 1 5 -1.1128000000000000e+00 6.5579342227330422e+00 9.0411010725076988e+00 1.0855125944169281e+02 0 0 0
1991 506 4 -2.8479999999999999e+00 1.0526880536120267e+00 1.0103801779123490e+01 1.0443506630147037e+02 1 0 0
1880 1 7 5.5640000000000001e-01 6.7003818382123992e+00 1.0628288614337482e+01 1.0889325407757985e+02 0 0 0
1879 1 7 5.5640000000000001e-01 6.0070078796610957e+00 1.1881455755129563e+01 1.0840264235018327e+02 0 0 0
1591 1 2 4.0000000000000000e+00 4.5173382223925644e+00 1.2146174341741004e+01 1.1107854995546072e+02 0 0 0
1463 1 7 5.5640000000000001e-01 6.3299761557827727e+00 1.2664286941898428e+01 1.0589292530694894e+02 0 0 0
1602 1 5 -1.1128000000000000e+00 1.0848988019689907e+00 7.7970647666030191e+00 1.0631338065012635e+02 1 0 0
1566 407 3 8.4799999999999998e-01 5.2303887367800979e+00 1.0690057961110352e+01 1.1129103919695599e+02 0 0 0
1946 1 7 5.5640000000000001e-01 2.4281502174411789e+00 1.2288719404619911e+01 1.0639236506681571e+02 1 0 0
1600 1 6 -1.3999999999999999e+00 3.2543685114741971e+00 1.0087862596835208e+01 1.0822691259535156e+02 0 0 0
1536 1 7 5.5640000000000001e-01 4.1285279170207740e+00 1.2582689970966866e+01 1.0808354884933465e+02 0 0 0
1944 1 5 -1.1128000000000000e+00 1.8052329872601014e+00 1.2449697436426455e+01 1.0710109071421854e+02 1 0 0
1603 1 7 5.5640000000000001e-01 9.4273217127434161e-01 7.5208909117755711e+00 1.0540798101803985e+02 1 0 0
1592 417 3 8.4799999999999998e-01 4.6886345397785663e+00 1.2763777637581963e+01 1.0965050302034308e+02 0 0 0
1928 1 1 2.0000000000000000e+00 5.8270960358681254e+00 1.4588079305928057e+01 1.0891539559818371e+02 0 0 0
1537 1 7 5.5640000000000001e-01 4.5099045562199969e+00 1.2226171278765904e+01 1.0666251349521832e+02 0 0 0
1464 1 7 5.5640000000000001e-01 6.7973126500577630e+00 1.1405659868208462e+01 1.0519338997383092e+02 0 0 0
1589 416 3 8.4799999999999998e-01 4.6309836008756688e+00 7.8841980384619514e+00 1.0593681917465456e+02 0 0 0
1593 417 4 -2.8479999999999999e+00 4.6697557148086277e+00 1.2704074565302250e+01 1.0980649910410831e+02 0 0 0
1590 416 4 -2.8479999999999999e+00 4.7553383597482419e+00 7.8862143282110049e+00 1.0588437268835381e+02 0 0 0
1878 1 5 -1.1128000000000000e+00 6.8085049576611150e+00 1.1577145334515846e+01 1.0882835287713353e+02 0 0 0
1586 1 2 4.0000000000000000e+00 6.0822142703080981e+00 7.8792462284135443e+00 1.0525232201519718e+02 0 0 0
1594 1 6 -1.3999999999999999e+00 2.6906722363219777e+00 1.1787024760706494e+01 1.1131587863130351e+02 0 0 0
1473 1 7 5.5640000000000001e-01 6.6729975746286492e+00 8.8811607592222348e+00 1.0761455705304793e+02 0 0 0
1949 1 7 5.5640000000000001e-01 3.8107812900778626e-01 9.2572020949731346e+00 1.0702799505274736e+02 1 0 0
1532 1 5 -1.1128000000000000e+00 1.9484049041212885e+00 1.4686024884136721e+01 1.1008415234819996e+02 1 0 0
1567 407 4 -2.8479999999999999e+00 5.1758499392480868e+00 1.0771639917670946e+01 1.1136367101862960e+02 0 0 0
330 100 16 -2.8479999999999999e+00 2.0786603105984396e+00 1.1795711692506561e+01 1.1721012389749762e+02 1 0 0
1563 405 4 -2.8479999999999999e+00 7.0704794748031050e+00 1.0327837969508028e+01 1.1312883818368107e+02 0 0 0
341 104 15 8.4799999999999998e-01 1.8700971823227661e+00 7.8885433238346332e+00 1.1679787659495200e+02 1 0 0
2028 510 4 -2.8479999999999999e+00 5.6654598111540888e-01 9.4610739529767010e+00 1.1207606862719012e+02 1 0 0
331 101 15 8.4799999999999998e-01 4.6154979993295164e+00 1.1608914924535764e+01 1.1683058792747312e+02 0 0 0
6880 1 14 5.5640000000000001e-01 5.2676080989789327e+00 8.7484585162497179e+00 1.1799525375539181e+02 0 0 0
339 103 15 8.4799999999999998e-01 4.5960647958023246e+00 7.9301213318228916e+00 1.1642968054766169e+02 0 0 0
1555 402 4 -2.8479999999999999e+00 4.8150545378163283e+00 1.3953204493483394e+01 1.1464553283017023e+02 0 0 0
157 1 1 2.0000000000000000e+00 6.5225972591709311e+00 1.4075320710958598e+01 1.1643295097815063e+02 0 0 0
1558 404 3 8.4799999999999998e-01 4.9744234399846805e+00 1.3151725537022733e+01 1.1224057348497433e+02 0 0 0
171 1 1 2.0000000000000000e+00 6.0167512523920292e+00 1.0072660195620552e+01 1.1594697456041567e+02 0 0 0
332 101 16 -2.8479999999999999e+00 4.4971662674602060e+00 1.1617188534206786e+01 1.1690868344880072e+02 0 0 0
6428 1 14 5.5640000000000001e-01 5.9497791827375366e+00 1.2177391702646338e+01 1.1772631788422861e+02 0 -1 0
2021 507 3 8.4799999999999998e-01 1.7768259278485306e+00 1.0062743582560282e+01 1.1449505800714392e+02 1 0 0
2020 1 2 4.0000000000000000e+00 4.9871364984774758e-01 1.0357796681465157e+01 1.1355011329722529e+02 1 0 0
1561 1 2 4.0000000000000000e+00 5.7778598537632684e+00 9.9319330668870016e+00 1.1276657475011677e+02 0 0 0
1966 1 1 2.0000000000000000e+00 3.2241557697801846e+00 1.1924041377595533e+01 1.1474295394088752e+02 0 0 0
335 1 1 2.0000000000000000e+00 4.5264409586056398e-01 1.0063404488895181e+01 1.1669252176080106e+02 1 0 0
1551 1 2 4.0000000000000000e+00 5.5828713687191502e+00 1.4154455715700344e+01 1.1340915243882705e+02 0 0 0
1559 404 4 -2.8479999999999999e+00 4.9445612441176543e+00 1.3126975674520923e+01 1.1221255435781080e+02 0 0 0
2025 509 3 8.4799999999999998e-01 5.0485710964062347e-01 1.1973456331108201e+01 1.1320241469620166e+02 1 0 0
328 1 10 4.0000000000000000e+00 3.3356399116447397e+00 1.1907548190988516e+01 1.1788812885058620e+02 0 0 0
1614 1 5 -1.1128000000000000e+00 2.9887995157010803e+00 8.8199564526977987e+00 1.1164132683327557e+02 0 0 0
2026 509 4 -2.8479999999999999e+00 4.9864377036631341e-01 1.1931272022357563e+01 1.1325334040305846e+02 1 0 0
1968 497 3 8.4799999999999998e-01 1.7307048517647117e+00 1.3680003353852886e+01 1.1464156238155068e+02 1 0 0
2027 510 3 8.4799999999999998e-01 6.7689285420983758e-01 9.4577591201083067e+00 1.1205570235803921e+02 1 0 0
340 103 16 -2.8479999999999999e+00 4.4872475748044796e+00 7.8703638195123444e+00 1.1648430517996201e+02 0 0 0
1565 406 4 -2.8479999999999999e+00 4.8025029780839574e+00 1.0067529221887575e+01 1.1386624000668043e+02 0 0 0
1615 1 7 5.5640000000000001e-01 2.4715269812354128e+00 9.6251778470801916e+00 1.1165804428807627e+02 1 0 0
1969 497 4 -2.8479999999999999e+00 1.6210712568395533e+00 1.3680512907212760e+01 1.1457816908628584e+02 1 0 0
329 100 15 8.4799999999999998e-01 1.9610515481597024e+00 1.1772260267414113e+01 1.1714152221281607e+02 1 0 0
1554 402 3 8.4799999999999998e-01 4.7394128761587559e+00 1.3913233324317142e+01 1.1478954858897751e+02 0 0 0
1564 406 3 8.4799999999999998e-01 4.7342399728367033e+00 1.0104016963193006e+01 1.1395810466421138e+02 0 0 0
1967 1 2 4.0000000000000000e+00 4.3912089172903257e-01 1.3560967228413878e+01 1.1362951808174589e+02 1 0 0
2022 507 4 -2.8479999999999999e+00 1.6784333430989735e+00 1.0086627123718999e+01 1.1439420061584215e+02 1 0 0
1972 499 3 8.4799999999999998e-01 6.1499069747708013e-01 1.4400221237771291e+01 1.1229867848321855e+02 1 0 0
342 104 16 -2.8479999999999999e+00 1.9913122788961992e+00 7.8416122135531188e+00 1.1682465486886392e+02 1 0 0
1626 420 3 8.4799999999999998e-01 5.7458526402291943e+00 8.4444751782180614e+00 1.1203956493373965e+02 0 0 0
1627 420 4 -2.8479999999999999e+00 5.7532512904048829e+00 8.4473466702447428e+00 1.1212137672436455e+02 0 0 0
2019 1 1 2.0000000000000000e+00 3.2564474795320910e+00 8.3526018710442216e+00 1.1426726071495912e+02 0 0 0
1553 401 4 -2.8479999999999999e+00 6.9820535057421216e+00 1.3996830583828196e+01 1.1363077071668323e+02 0 0 0
1552 401 3 8.4799999999999998e-01 7.1231844508927411e+00 1.3965185847989083e+01 1.1366726539561704e+02 0 0 0
1616 1 7 5.5640000000000001e-01 2.3517976632145885e+00 8.1222693673576831e+00 1.1179525283081624e+02 1 0 0
1595 1 8 4.0000000000000002e-01 1.8665706773803095e+00 1.2174148987920310e+01 1.1159036801039389e+02 1 0 0
1973 499 4 -2.8479999999999999e+00 6.0372030143521538e-01 1.4367273802627663e+01 1.1239866557300823e+02 1 0 0
6879 1 13 -1.1128000000000000e+00 5.7180265425828303e+00 9.4664841506138249e+00 1.1843999441922054e+02 0 0 0
6881 1 14 5.5640000000000001e-01 5.0994383922864017e+00 1.0196112572835769e+01 1.1840502426971564e+02 0 0 0
338 1 10 4.0000000000000000e+00 3.3415528262195777e+00 7.3954958895001344e+00 1.1732393720467208e+02 0 0 0
320 98 16 -2.8479999999999999e+00 3.5104459330996627e+00 1.3437687262298475e+01 1.1849679787751414e+02 0 0 0
10940 1 14 5.5640000000000001e-01 6.9248929926517819e+00 7.8174228577490483e+00 1.1731727493046428e+02 0 0 -1
14407 1 14 5.5640000000000001e-01 7.1175893229754428e-01 7.7634532104402654e+00 1.1802572600657666e+02 1 0 0
6427 1 14 5.5640000000000001e-01 5.1957800053902856e+00 1.3257601743585571e+01 1.1847232505588730e+02 0 -1 0
324 99 15 8.4799999999999998e-01 3.3224662551697732e+00 1.5591678444375308e+01 1.2504671922416144e+01 0 0 0
6494 1 14 5.5640000000000001e-01 4.0913248651153369e+00 1.9442641495827516e+01 1.3255730353688191e+01 0 0 0
10451 1 14 5.5640000000000001e-01 6.0253567746035879e+00 1.5046227477037537e+01 1.2247373417991723e+01 3 0 0
429 133 15 8.4799999999999998e-01 3.7472486652298631e+00 2.1306004097200919e+01 1.1375426215569359e+01 0 0 0
326 1 1 2.0000000000000000e+00 2.4703690905143030e+00 1.7552503044692383e+01 1.3057979302135200e+01 1 0 0
12195 1 13 -1.1128000000000000e+00 3.3135613907695052e+00 1.7924932371518473e+01 1.6344421059557575e+01 -1 0 0
310 95 16 -2.8479999999999999e+00 3.8622466571561960e+00 1.8777528897825427e+01 1.1681349985496519e+01 0 0 0
14452 1 14 5.5640000000000001e-01 1.6743564633738606e+00 2.0701514818436831e+01 1.4680462513328022e+01 1 0 0
7039 1 14 5.5640000000000001e-01 3.8053482044652416e+00 2.1965284244891958e+01 1.3015904457275456e+01 0 0 0
10091 1 14 5.5640000000000001e-01 6.5419758446091318e+00 1.9939514212196400e+01 1.2337762702513849e+01 0 0 0
6992 1 14 5.5640000000000001e-01 6.8272836009515911e+00 1.6078288868615775e+01 1.4296918544806088e+01 -1 2 0
12196 1 14 5.5640000000000001e-01 4.0031740440585128e+00 1.8514768828146416e+01 1.6039857133345247e+01 -1 0 0
6492 1 13 -1.1128000000000000e+00 3.3777369310358849e+00 1.9821763850646644e+01 1.3768848615646613e+01 1 0 0
11425 1 14 5.5640000000000001e-01 5.7409967145026064e+00 2.1645271585045329e+01 1.5941091181142337e+01 -2 1 0
12136 1 14 5.5640000000000001e-01 5.6705932715800023e+00 1.5031693441126922e+01 1.7406643332704505e+01 4 -1 0
8115 1 13 -1.1128000000000000e+00 5.2520790723910382e+00 1.7557904929588457e+01 1.2872057030711295e+01 0 0 0
12135 1 13 -1.1128000000000000e+00 5.6305378810452886e+00 1.5968838531336472e+01 1.7597395753158541e+01 4 -1 0
8116 1 14 5.5640000000000001e-01 4.7743271966744540e+00 1.6886911475509326e+01 1.2384458042255856e+01 0 0 0
8117 1 14 5.5640000000000001e-01 5.3771236903034083e+00 1.8268397026318986e+01 1.2242933299796245e+01 0 0 0
6765 1 13 -1.1128000000000000e+00 1.3085136096331136e+00 1.9393344728222022e+01 1.7148464315032491e+01 -3 0 0
457 1 12 4.0000000000000002e-01 1.4681102971095994e+00 1.6625638267584083e+01 1.5601056463356956e+01 1 0 0
11665 1 14 5.5640000000000001e-01 5.0383393715778366e+00 1.9825403564963814e+01 1.5326474448745655e+01 -1 1 0
10090 1 14 5.5640000000000001e-01 5.3662395153037998e+00 2.0838956697946045e+01 1.2020678343776391e+01 0 0 0
11664 1 13 -1.1128000000000000e+00 5.5206654447924093e+00 1.9013174587156943e+01 1.5480997869865785e+01 -1 1 0
13312 1 14 5.5640000000000001e-01 1.6933084778115257e+00 1.5138224210115341e+01 1.2893970449141348e+01 1 0 0
6493 1 14 5.5640000000000001e-01 2.8328322118855991e+00 2.0273859892434029e+01 1.3124705882102321e+01 1 0 0
313 1 12 4.0000000000000002e-01 3.1568139959884434e-01 1.5646411590959405e+01 1.1355371722665806e+01 1 0 0
11666 1 14 5.5640000000000001e-01 5.6710441295044358e+00 1.8653348368801943e+01 1.4606845031089945e+01 -1 1 0
10089 1 13 -1.1128000000000000e+00 5.8439940268686570e+00 2.0447130304936838e+01 1.2751742331880742e+01 0 0 0
6766 1 14 5.5640000000000001e-01 1.9708817326412214e+00 1.8895999501266669e+01 1.6668726848552751e+01 -3 0 0
312 1 11 -1.3999999999999999e+00 4.5192686923658770e-01 1.6462295122966605e+01 1.1836649893854400e+01 1 0 0
11573 1 14 5.5640000000000001e-01 6.4714578019824509e-01 1.6038604044049197e+01 1.7822913623478687e+01 0 0 0
456 1 11 -1.3999999999999999e+00 7.2735929117526843e-01 1.6934908884274616e+01 1.5085640971634147e+01 1 0 0
12197 1 14 5.5640000000000001e-01 3.5586659163067198e+00 1.7068302854221379e+01 1.5994647585149245e+01 -1 0 0
325 99 16 -2.8479999999999999e+00 3.3504727558171976e+00 1.5578224425229736e+01 1.2386739659975600e+01 0 0 0
11831 1 14 5.5640000000000001e-01 2.7568940989949344e+00 1.6298524698224714e+01 1.7832511344682924e+01 -5 2 0
13856 1 14 5.5640000000000001e-01 9.4098086809301118e-01 1.9950471654853370e+01 1.1984731163074207e+01 1 0 0
6767 1 14 5.5640000000000001e-01 1.8003682423004512e+00 2.0088229431040460e+01 1.7586009867688336e+01 -3 0 0
309 95 15 8.4799999999999998e-01 3.9234691999348006e+00 1.8671127674258443e+01 1.1775545625619403e+01 0 0 0
8010 1 13 -1.1128000000000000e+00 3.7581956554610434e+00 1.5975927158689995e+01 1.4683710086226217e+01 0 0 0
14419 1 14 5.5640000000000001e-01 6.7592737179082683e+00 1.6946558437739114e+01 1.2290775448059831e+01 0 0 0
6292 1 14 5.5640000000000001e-01 5.9400261315389233e+00 1.9361875786647015e+01 1.7213233815164955e+01 -1 1 0
8011 1 14 5.5640000000000001e-01 3.0682070332407476e+00 1.5479103600839711e+01 1.4244035309828364e+01 0 0 0
8012 1 14 5.5640000000000001e-01 4.4189252546633275e+00 1.6120152265117934e+01 1.4006312592067612e+01 0 0 0
12137 1 14 5.5640000000000001e-01 5.5845043304306001e+00 1.6387002497615331e+01 1.6737598306189579e+01 4 -1 0
11829 1 13 -1.1128000000000000e+00 2.2060247696518758e+00 1.5552594411672091e+01 1.7595102773262514e+01 -5 2 0
14451 1 13 -1.1128000000000000e+00 1.3594816515727459e+00 2.1557253361898987e+01 1.4971662167778188e+01 1 0 0
13854 1 13 -1.1128000000000000e+00 4.4544453687949237e-01 1.9541496395315725e+01 1.2694248483224573e+01 1 0 0
11426 1 14 5.5640000000000001e-01 4.3026533923370440e+00 2.1780065489934241e+01 1.5488438682451084e+01 -2 1 0
8458 1 14 5.5640000000000001e-01 1.6292804223410851e+00 2.1930559185428073e+01 1.1351197455021319e+01 1 0 0
11424 1 13 -1.1128000000000000e+00 4.8429253057445649e+00 2.1672253399317700e+01 1.6271199599366749e+01 -2 1 0
14483 1 14 5.5640000000000001e-01 3.8799444106787009e+00 2.1379005549964401e+01 1.8039673165295767e+01 0 -1 0
6291 1 13 -1.1128000000000000e+00 6.3458015597857456e+00 1.9453934665836552e+01 1.8075268214431599e+01 -1 1 0
14453 1 14 5.5640000000000001e-01 2.0101001222306820e+00 2.2177219592194454e+01 1.4642163577729569e+01 1 0 0
288 88 15 8.4799999999999998e-01 7.0944383307776926e+00 1.8607034224732303e+01 1.1256279679131524e+01 0 0 0
8457 1 13 -1.1128000000000000e+00 1.0469996191114683e+00 2.2345910557594628e+01 1.1987329632398673e+01 1 0 0
7081 1 14 5.5640000000000001e-01 1.2648229316604860e+00 2.2046112341629211e+01 1.6817016386648337e+01 2 -3 0
14482 1 14 5.5640000000000001e-01 2.4265287387240893e+00 2.1768275876561312e+01 1.8206845801224652e+01 0 -1 0
301 92 15 8.4799999999999998e-01 6.9587130186238477e+00 2.1671801028844104e+01 1.1287112964081047e+01 0 0 0
430 133 16 -2.8479999999999999e+00 3.7317367970507989e+00 2.1279381149244887e+01 1.1271862047601815e+01 0 0 0
302 92 16 -2.8479999999999999e+00 7.1154304881378057e+00 2.1662869071365929e+01 1.1308800234247940e+01 0 0 0
11216 1 14 5.5640000000000001e-01 3.7490115804985913e+00 1.7103160144850410e+01 1.9694906779806331e+01 -1 -1 0
12034 1 14 5.5640000000000001e-01 1.2526444357205628e+00 2.0719342487196254e+01 2.2503199233471474e+01 1 0 0
12199 1 14 5.5640000000000001e-01 6.1537429075087626e+00 1.7590766002806408e+01 2.0864813448481463e+01 -1 3 0
11214 1 13 -1.1128000000000000e+00 4.5389859960484618e+00 1.6733860121912361e+01 2.0089608890726655e+01 -1 -1 0
8488 1 14 5.5640000000000001e-01 3.9010001200493507e+00 2.1276951289278649e+01 2.0338192063014514e+01 3 -1 0
7781 1 14 5.5640000000000001e-01 6.5773373417326741e+00 2.1919252963710623e+01 1.9703879740969491e+01 3 1 0
6779 1 14 5.5640000000000001e-01 1.8768769097811386e+00 1.8936652337498888e+01 2.0235539332205981e+01 1 -1 0
13556 1 14 5.5640000000000001e-01 6.1823444706215724e+00 1.9893767407595693e+01 2.3580268294909409e+01 1 -2 0
12686 1 14 5.5640000000000001e-01 5.4844995736033813e+00 1.6277402488799083e+01 2.4234668944383063e+01 0 0 0
12685 1 14 5.5640000000000001e-01 5.5828578141124625e+00 1.7698127477958021e+01 2.3721091925449716e+01 0 0 0
13295 1 14 5.5640000000000001e-01 7.6366135455569606e-01 2.2155128067351288e+01 2.4318894593975322e+01 -1 0 0
11215 1 14 5.5640000000000001e-01 5.1721258632072811e+00 1.6699783052004488e+01 1.9372528349279545e+01 -1 -1 0
12200 1 14 5.5640000000000001e-01 6.5752110883410895e+00 1.8698144491960672e+01 1.9922490443073102e+01 -1 3 0
11555 1 14 5.5640000000000001e-01 4.3806827890867401e+00 1.5176235623267029e+01 2.2757224061196879e+01 5 0 0
6778 1 14 5.5640000000000001e-01 2.1921586042850922e+00 1.8659783900224298e+01 1.8780947804152540e+01 1 -1 0
12684 1 13 -1.1128000000000000e+00 4.9552001636045269e+00 1.7052035834402449e+01 2.4044887080456345e+01 0 0 0
11554 1 14 5.5640000000000001e-01 4.3142946135055542e+00 1.5312067317182663e+01 2.1250891576895143e+01 5 0 0
10827 1 13 -1.1128000000000000e+00 3.5126754803318434e+00 1.4914222380783555e+01 2.5436288692931775e+01 3 -2 0
9112 1 14 5.5640000000000001e-01 6.4560821518597660e+00 2.1806730359707483e+01 2.1923701022334239e+01 -3 0 0
13554 1 13 -1.1128000000000000e+00 6.7516215897003589e+00 1.9140532981017230e+01 2.3422809409423216e+01 1 -2 0
13555 1 14 5.5640000000000001e-01 6.8679640329896090e+00 1.9122064994362422e+01 2.2472885617758170e+01 1 -2 0
7533 1 13 -1.1128000000000000e+00 5.1353899079780883e+00 2.1824810601987249e+01 2.3738423447067380e+01 -3 0 0
7535 1 14 5.5640000000000001e-01 4.5200519868904010e+00 2.1657118115676262e+01 2.3024651554977059e+01 -3 0 0
12484 1 14 5.5640000000000001e-01 1.0643105994278319e+00 1.6940775280956593e+01 2.5281251513714185e+01 5 -1 0
8489 1 14 5.5640000000000001e-01 3.1256320009900236e+00 2.0734793617141804e+01 2.1520039993346117e+01 3 -1 0
10217 1 14 5.5640000000000001e-01 3.3777611707047326e+00 1.8350311377359379e+01 2.5486741766976959e+01 -3 -4 0
7780 1 14 5.5640000000000001e-01 6.0425212876080652e+00 2.1016292653583744e+01 1.8612765787567405e+01 3 1 0
8487 1 13 -1.1128000000000000e+00 4.0117384973180288e+00 2.0955201569083290e+01 2.1232868524025655e+01 3 -1 0
6777 1 13 -1.1128000000000000e+00 1.9107910329829672e+00 1.8231318903592690e+01 1.9589330063127861e+01 1 -1 0
10829 1 14 5.5640000000000001e-01 3.9624616758875142e+00 1.5719262421582119e+01 2.5179705858105280e+01 3 -2 0
14481 1 13 -1.1128000000000000e+00 3.0710225028000577e+00 2.1114453097538100e+01 1.8477724745989697e+01 0 -1 0
10073 1 14 5.5640000000000001e-01 4.3685380855819282e+00 2.1837467119152340e+01 2.5277306879868981e+01 0 -1 0
13293 1 13 -1.1128000000000000e+00 6.6660826313482635e-01 2.1229449214876126e+01 2.4095441689683291e+01 -1 0 0
12198 1 13 -1.1128000000000000e+00 6.8754711296920972e+00 1.8190667034456386e+01 2.0676507935450630e+01 -1 3 0
12033 1 13 -1.1128000000000000e+00 1.3500499616941986e+00 2.0475687375374985e+01 2.1582668847697896e+01 1 0 0
7779 1 13 -1.1128000000000000e+00 5.9059658124222558e+00 2.1870094621096477e+01 1.9023383181455333e+01 3 1 0
12035 1 14 5.5640000000000001e-01 8.0783120738935754e-01 2.1106323373661631e+01 2.1108824040827862e+01 1 0 0
12253 1 14 5.5640000000000001e-01 2.7026558148605990e+00 1.6329179185062227e+01 2.9883958720188314e+01 0 0 0
14121 1 13 -1.1128000000000000e+00 2.2624995567203574e+00 1.8073624589043092e+01 3.0345483785926156e+01 3 -2 0
10850 1 14 5.5640000000000001e-01 6.3620489775746227e+00 2.0606168689292851e+01 2.7783455215579654e+01 0 -1 0
6057 1 13 -1.1128000000000000e+00 5.6367746344963958e+00 1.5418378454079020e+01 3.1353622604195117e+01 1 2 0
12108 1 13 -1.1128000000000000e+00 5.1986699593943495e+00 1.7467827391372861e+01 2.7626489284153624e+01 -3 0 0
10848 1 13 -1.1128000000000000e+00 5.4580225258567712e+00 2.0309133600567417e+01 2.7887080365706929e+01 0 -1 0
12244 1 14 5.5640000000000001e-01 6.2562043681228658e+00 1.9038290302074707e+01 3.1826157689123448e+01 2 2 0
13868 1 14 5.5640000000000001e-01 8.4355004269831158e-01 1.7951954828298991e+01 2.8523534471118413e+01 1 3 0
12109 1 14 5.5640000000000001e-01 5.5342996159083331e+00 1.8361427215237043e+01 2.7697650572336801e+01 -3 0 0
13403 1 14 5.5640000000000001e-01 6.4522703002423221e+00 1.5945985559085551e+01 2.7758678043187853e+01 -5 -3 0
9897 1 13 -1.1128000000000000e+00 4.9343707822319525e+00 2.1446251928053954e+01 3.0270474133516217e+01 0 1 0
10849 1 14 5.5640000000000001e-01 4.9609493185774047e+00 2.0827988997101983e+01 2.7254672945517765e+01 0 -1 0
12243 1 13 -1.1128000000000000e+00 5.9122902155511712e+00 1.9702458525712796e+01 3.2423514757145128e+01 2 2 0
6058 1 14 5.5640000000000001e-01 4.7776835290788746e+00 1.5493060110080977e+01 3.0938150627613748e+01 1 2 0
12254 1 14 5.5640000000000001e-01 3.7316945891146873e+00 1.5918062566303099e+01 2.8852475555561611e+01 0 0 0
6747 1 13 -1.1128000000000000e+00 2.4093828515414351e+00 2.1061518811584268e+01 3.0821093650692280e+01 -2 0 0
6748 1 14 5.5640000000000001e-01 3.1801506317206329e+00 2.1420672041440589e+01 3.0381596407147718e+01 -2 0 0
12252 1 13 -1.1128000000000000e+00 3.2688895918187391e+00 1.5601074082289385e+01 2.9628079627306157e+01 0 0 0
14123 1 14 5.5640000000000001e-01 2.2572424263247872e+00 1.9030585748079037e+01 3.0324758366246868e+01 3 -2 0
10216 1 14 5.5640000000000001e-01 2.2530173486105021e+00 1.8706661004864579e+01 2.6435352050464459e+01 -3 -4 0
6749 1 14 5.5640000000000001e-01 2.2367863931712901e+00 2.1670740323129099e+01 3.1538931691439945e+01 -1 0 0
12110 1 14 5.5640000000000001e-01 4.3553269042100338e+00 1.7562767960628005e+01 2.7183781005074696e+01 -3 0 0
10071 1 13 -1.1128000000000000e+00 3.9113226208856990e+00 2.1889743553763260e+01 2.6116623884678152e+01 0 -1 0
12245 1 14 5.5640000000000001e-01 5.3392815209045832e+00 2.0241787563956180e+01 3.1878522037297166e+01 2 2 0
14122 1 14 5.5640000000000001e-01 1.3626223259041190e+00 1.7833415930161223e+01 3.0566283718461793e+01 3 -2 0
6059 1 14 5.5640000000000001e-01 6.1671778649476297e+00 1.6094020036976541e+01 3.0931233322646317e+01 1 2 0
13104 1 13 -1.1128000000000000e+00 1.5864071740326535e+00 2.0315376212339906e+01 2.6580919698196663e+01 0 0 0
13105 1 14 5.5640000000000001e-01 2.4565706760249872e+00 2.0709667775258811e+01 2.6640765204177601e+01 0 0 0
10215 1 13 -1.1128000000000000e+00 2.8803315543963137e+00 1.8012946742518178e+01 2.6231712048403725e+01 -3 -4 0
9899 1 14 5.5640000000000001e-01 5.1267022073944561e+00 2.1029769785683872e+01 2.9430365158326918e+01 0 1 0
12463 1 14 5.5640000000000001e-01 7.6870011192844545e-01 2.1343647095761227e+01 2.8101726242540199e+01 3 -1 0
13401 1 13 -1.1128000000000000e+00 7.1399236509284645e+00 1.5295469137633914e+01 2.7616575631597993e+01 -5 -3 0
13106 1 14 5.5640000000000001e-01 1.2047568470573329e+00 2.0695158988944730e+01 2.5789503302438469e+01 0 0 0
12485 1 14 5.5640000000000001e-01 3.0314445592125744e-01 1.6631465499870178e+01 2.6552805190613523e+01 5 -1 0
12483 1 13 -1.1128000000000000e+00 2.7229606095955927e-01 1.6510730307183348e+01 2.5603751330146398e+01 5 -1 0
8154 1 13 -1.1128000000000000e+00 1.2225093673999261e+00 1.7052568223053186e+01 3.4270214913958171e+01 -5 0 0
7445 1 14 5.5640000000000001e-01 3.9166478028694454e+00 1.7824777939294059e+01 3.7876785333487767e+01 0 1 0
13705 1 14 5.5640000000000001e-01 6.1940652385868766e+00 1.5889756430671520e+01 3.4630193527262001e+01 -2 0 0
9450 1 13 -1.1128000000000000e+00 5.4094513550429149e+00 1.9533651323340532e+01 3.5470579576682866e+01 1 0 0
12513 1 13 -1.1128000000000000e+00 3.2254256195898554e+00 1.9000235115299798e+01 3.3836918401887822e+01 2 2 0
8541 1 13 -1.1128000000000000e+00 5.7676773895846789e-01 2.1599923199524518e+01 3.9255762937449873e+01 0 0 0
9246 1 13 -1.1128000000000000e+00 2.6026094951835974e+00 2.1707741802342209e+01 3.7518313920551194e+01 3 2 0
5837 1 14 5.5640000000000001e-01 6.0021298131651664e+00 1.5177559563994770e+01 3.8651709676863575e+01 1 0 0
6306 1 13 -1.1128000000000000e+00 1.3505404702655142e+00 2.0494270568533402e+01 3.5612582910615458e+01 0 -2 0
9451 1 14 5.5640000000000001e-01 4.6465878738849771e+00 1.9318523633233713e+01 3.4933931435344277e+01 1 0 0
11196 1 13 -1.1128000000000000e+00 4.4429190352681207e+00 1.9763427221443997e+01 3.8005695341648106e+01 -3 -2 0
5836 1 14 5.5640000000000001e-01 4.5528297978923629e+00 1.5516162054391788e+01 3.8374630243459492e+01 1 0 0
13704 1 13 -1.1128000000000000e+00 5.5756561966178024e+00 1.5326784137913069e+01 3.4164506619382003e+01 -2 0 0
12515 1 14 5.5640000000000001e-01 2.5478727150297948e+00 1.8332430426285907e+01 3.3942704976554538e+01 2 2 0
9452 1 14 5.5640000000000001e-01 6.0887476751639404e+00 1.8926904359375321e+01 3.5176221849429112e+01 1 0 0
6154 1 14 5.5640000000000001e-01 5.9764943554801349e+00 2.1144649327914305e+01 3.5486143609109902e+01 1 -1 0
13706 1 14 5.5640000000000001e-01 5.8261012811986665e+00 1.5405093213815285e+01 3.3243975908802575e+01 -2 0 0
7443 1 13 -1.1128000000000000e+00 3.4584105464333628e+00 1.7034463879953396e+01 3.7591033439486672e+01 0 1 0
6308 1 14 5.5640000000000001e-01 1.8385563347634006e+00 1.9770927418393196e+01 3.5219076819804918e+01 0 -3 0
11197 1 14 5.5640000000000001e-01 4.9950613919457858e+00 2.0395155618538823e+01 3.8466444612602224e+01 -3 -2 0
14752 1 14 5.5640000000000001e-01 5.8971668721094748e+00 2.2057461432766917e+01 3.7295275746522918e+01 1 0 0
8156 1 14 5.5640000000000001e-01 1.8999513178515770e+00 1.6389234247702824e+01 3.4401715034884340e+01 -4 0 0
7444 1 14 5.5640000000000001e-01 2.6608114987219293e+00 1.7015043448253383e+01 3.8119891119978071e+01 0 1 0
11198 1 14 5.5640000000000001e-01 4.9038886596247373e+00 1.9596509744075281e+01 3.7183577708823933e+01 -3 -2 0
9248 1 14 5.5640000000000001e-01 3.3814030487689517e+00 2.1180484791921607e+01 3.7696393921586157e+01 3 2 0
12514 1 14 5.5640000000000001e-01 3.0132119260507886e+00 1.9428129165012098e+01 3.3007398136563587e+01 2 2 0
14458 1 14 5.5640000000000001e-01 1.4246314964523938e+00 2.1979636789641166e+01 3.4072962052168442e+01 4 2 0
13022 1 14 5.5640000000000001e-01 2.8507177545291627e+00 1.5894573448370757e+01 3.6222596194727878e+01 4 0 0
6307 1 14 5.5640000000000001e-01 1.9127911509227324e+00 2.0805183741533490e+01 3.6322117274116785e+01 0 -2 0
14751 1 13 -1.1128000000000000e+00 5.7597596911687008e+00 2.2231724513839904e+01 3.8226395226437255e+01 1 0 0
6155 1 14 5.5640000000000001e-01 7.1124839930311481e+00 2.2100306820978354e+01 3.5189257279658214e+01 1 -1 0
13021 1 14 5.5640000000000001e-01 3.9313804610788727e+00 1.5385135549476333e+01 3.5292791734523824e+01 4 0 0
13527 1 13 -1.1128000000000000e+00 4.6733317563437177e-01 1.6460981951676910e+01 3.8370980937789945e+01 -3 1 0
9247 1 14 5.5640000000000001e-01 2.0172835931814310e+00 2.1527295009102357e+01 3.8253884708915741e+01 3 2 0
8155 1 14 5.5640000000000001e-01 7.3915331165402198e-01 1.6752625476761597e+01 3.3500388236846753e+01 -5 0 0
13020 1 13 -1.1128000000000000e+00 2.9863997460231726e+00 1.5356641944185634e+01 3.5442562903766202e+01 4 0 0
6153 1 13 -1.1128000000000000e+00 6.1851230519037079e+00 2.2076848592836892e+01 3.5425230237046996e+01 1 -1 0
13552 1 14 5.5640000000000001e-01 6.4387339058497197e+00 1.6685083909521762e+01 4.5741927212147722e+01 -1 0 0
8134 1 14 5.5640000000000001e-01 6.9754952777427164e+00 1.9732298153435835e+01 4.4187254447494901e+01 -3 -1 0
10152 1 13 -1.1128000000000000e+00 3.5776798171191952e+00 2.1493625028105068e+01 4.1660453046073648e+01 1 -1 0
11440 1 14 5.5640000000000001e-01 4.7202035720726752e+00 1.5211723567520769e+01 4.4804717183926989e+01 -3 0 0
11267 1 14 5.5640000000000001e-01 2.6064779285142725e+00 1.9359705622406381e+01 4.3786295603057958e+01 -5 -1 0
10153 1 14 5.5640000000000001e-01 3.2730903595361354e+00 2.2268878195104620e+01 4.1188817985911506e+01 1 -1 0
5463 1 13 -1.1128000000000000e+00 1.6334625107876990e+00 1.9988374816001595e+01 4.5362791867654018e+01 -1 -1 0
11265 1 13 -1.1128000000000000e+00 2.9949639189703441e+00 1.9028716309434312e+01 4.2976507636671435e+01 -5 -1 0
11266 1 14 5.5640000000000001e-01 3.0718668358117447e+00 1.9799779862948807e+01 4.2414565666012315e+01 -5 -1 0
7204 1 14 5.5640000000000001e-01 6.9643454050359068e+00 1.5856806725156760e+01 4.2464496032828130e+01 0 -3 0
5984 1 14 5.5640000000000001e-01 4.5790477344601745e+00 1.9746276041605192e+01 4.4273339037543600e+01 0 0 0
10154 1 14 5.5640000000000001e-01 4.3306173728900159e+00 2.1186086645708212e+01 4.1155738254505117e+01 1 -1 0
6536 1 14 5.5640000000000001e-01 2.5594379215693559e+00 1.6065735160083104e+01 4.2236302000562780e+01 2 0 0
5983 1 14 5.5640000000000001e-01 4.9571050398959233e+00 2.1076732924162826e+01 4.3657829208774999e+01 0 0 0
13553 1 14 5.5640000000000001e-01 6.9056616082620481e+00 1.5369424979633584e+01 4.5156337514668195e+01 -1 0 0
5982 1 13 -1.1128000000000000e+00 5.2433556236166021e+00 2.0434583402098017e+01 4.4307395552507018e+01 0 0 0
6534 1 13 -1.1128000000000000e+00 2.9068470123561854e+00 1.6657175963171294e+01 4.1568666965221794e+01 2 0 0
5465 1 14 5.5640000000000001e-01 7.1911855151103377e-01 1.9712304456319920e+01 4.5299608634690543e+01 -1 -1 0
7785 1 13 -1.1128000000000000e+00 6.3408932714727735e+00 2.0972041679596732e+01 4.0897477504331555e+01 2 -1 0
13551 1 13 -1.1128000000000000e+00 6.3270599174861450e+00 1.6112076293139324e+01 4.4983360779832857e+01 -1 0 0
6535 1 14 5.5640000000000001e-01 2.9429330757768728e+00 1.7511032424877218e+01 4.1999780383702458e+01 2 0 0
9821 1 14 5.5640000000000001e-01 3.2950085788537914e-01 1.8823792037648634e+01 4.0307335893272082e+01 -1 -1 0
7786 1 14 5.5640000000000001e-01 6.2396888715576120e+00 2.1598377519246405e+01 4.1614201249221836e+01 2 -1 0
5464 1 14 5.5640000000000001e-01 1.6268126550123796e+00 2.0694629231700446e+01 4.6008850936545926e+01 0 -1 0
8543 1 14 5.5640000000000001e-01 5.2743220461086082e-01 2.1788191878261458e+01 4.0192967691241201e+01 -1 0 0
11441 1 14 5.5640000000000001e-01 3.2336789499793657e+00 1.4986887012959718e+01 4.4626986306719004e+01 -3 0 0
7787 1 14 5.5640000000000001e-01 6.6974615118610306e+00 2.1489293057451036e+01 4.0175298895955521e+01 2 -1 0
14081 1 14 5.5640000000000001e-01 1.6640104728065743e+00 1.8551801772968304e+01 4.7874579981540933e+01 0 0 0
11090 1 14 5.5640000000000001e-01 1.7828245817977348e+00 1.6502826863862133e+01 5.3271060648507323e+01 2 0 0
14079 1 13 -1.1128000000000000e+00 1.5147447024028875e+00 1.7642799586571741e+01 4.8134708017912885e+01 0 0 0
7876 1 14 5.5640000000000001e-01 6.2992781477462740e+00 1.6456019414301188e+01 5.3125729107154669e+01 0 0 0
11088 1 13 -1.1128000000000000e+00 2.6550970931343332e+00 1.6869518066106181e+01 5.3415663788880956e+01 2 0 0
6357 1 13 -1.1128000000000000e+00 6.7488120074363831e+00 2.0289363410669850e+01 4.8375048986831757e+01 -2 1 0
6388 1 14 5.5640000000000001e-01 1.8489014352511415e+00 2.1787002050981947e+01 4.7928930174516680e+01 -2 -1 0
12169 1 14 5.5640000000000001e-01 3.0192480915270603e+00 1.8082888507958042e+01 5.1531236904059725e+01 5 0 0
14230 1 14 5.5640000000000001e-01 2.7863565089483164e+00 2.0876691615952456e+01 5.2594663712056594e+01 2 -1 0
14229 1 13 -1.1128000000000000e+00 1.8553798055416164e+00 2.1008812883710082e+01 5.2773711718153002e+01 2 -1 0
7875 1 13 -1.1128000000000000e+00 6.0902008237503598e+00 1.6806265417374480e+01 5.2259792475156743e+01 0 0 0
12168 1 13 -1.1128000000000000e+00 3.8587526297456383e+00 1.8308387114296814e+01 5.1130469703375525e+01 5 0 0
7877 1 14 5.5640000000000001e-01 5.2463539051403609e+00 1.7243172519962648e+01 5.2374972342366362e+01 0 0 0
6641 1 14 5.5640000000000001e-01 4.4804477651480088e+00 2.1498818773644402e+01 4.9655686473919772e+01 -3 -1 0
12170 1 14 5.5640000000000001e-01 3.9339586548248127e+00 1.7716642384988976e+01 5.0381861615022146e+01 5 0 0
9541 1 14 5.5640000000000001e-01 4.3099675388436625e+00 2.0011014333935261e+01 5.1113444241521933e+01 3 0 0
9542 1 14 5.5640000000000001e-01 5.2105716403577906e+00 2.0818279275484731e+01 5.2024010416932370e+01 3 0 0
14231 1 14 5.5640000000000001e-01 1.5599359935971164e+00 2.0173819167261598e+01 5.3136658391662429e+01 2 -1 0
12000 1 13 -1.1128000000000000e+00 3.9363381453239445e+00 1.6646150472947411e+01 4.8923729042199881e+01 4 -3 0
8676 1 13 -1.1128000000000000e+00 6.6150463548800982e+00 2.1111929188329835e+01 5.3277996268130948e+01 -1 -3 0
12001 1 14 5.5640000000000001e-01 3.1126721442893368e+00 1.6973683354436353e+01 4.8562441938478948e+01 4 -3 0
9540 1 13 -1.1128000000000000e+00 4.4583313309337704e+00 2.0899326837176950e+01 5.1437667811748454e+01 3 0 0
9029 1 14 5.5640000000000001e-01 6.6651398311159058e+00 1.8416519983587349e+01 4.7949925723404448e+01 8 -1 0
13971 1 13 -1.1128000000000000e+00 1.4826543841871320e+00 2.1504571218924635e+01 4.9984158307565778e+01 1 -2 0
11089 1 14 5.5640000000000001e-01 3.2464828659349245e+00 1.6121262552795702e+01 5.3334371753259795e+01 2 0 0
6640 1 14 5.5640000000000001e-01 5.3575347701613216e+00 2.1130931489072363e+01 4.8477861136988125e+01 -3 -1 0
9028 1 14 5.5640000000000001e-01 5.9248342644239038e+00 1.7169819046904923e+01 4.8385333158431905e+01 8 -1 0
9592 1 14 5.5640000000000001e-01 6.2853316368180741e+00 1.4965880340693097e+01 5.1543783761155083e+01 4 -1 0
14080 1 14 5.5640000000000001e-01 1.2786352973772230e+00 1.7693912148946421e+01 4.9060921652417768e+01 0 0 0
12002 1 14 5.5640000000000001e-01 3.9451140261430955e+00 1.5716329856561931e+01 4.8696598142941411e+01 4 -3 0
6387 1 13 -1.1128000000000000e+00 1.6376049763187561e+00 2.2109802456929586e+01 4.7052924726635517e+01 -2 -1 0
6639 1 13 -1.1128000000000000e+00 4.6490136626153769e+00 2.1718948583467750e+01 4.8739520415989539e+01 -3 -1 0
13973 1 14 5.5640000000000001e-01 1.5645094923513865e+00 2.0952728094252265e+01 5.0761976247235076e+01 1 -2 0
9027 1 13 -1.1128000000000000e+00 6.5184416640332410e+00 1.7501173451335092e+01 4.7711488700141807e+01 8 -1 0
6359 1 14 5.5640000000000001e-01 6.8818986532263446e+00 2.0476036392266085e+01 4.7445708907502322e+01 -2 1 0
7908 1 13 -1.1128000000000000e+00 8.4149816720173842e-01 1.7779492933669431e+01 5.0733286787691029e+01 2 1 0
7909 1 14 5.5640000000000001e-01 6.8900478758260431e-01 1.6866647087207230e+01 5.0977602301547130e+01 2 1 0
9168 1 13 -1.1128000000000000e+00 2.3080978989515258e-01 1.5130717986025548e+01 5.1916088980130631e+01 -4 0 0
8677 1 14 5.5640000000000001e-01 6.8463982858533878e+00 2.1409514791346464e+01 5.4157854741762662e+01 -1 -3 0
6389 1 14 5.5640000000000001e-01 7.1098420890645109e-01 2.2344979113590508e+01 4.7100859418481939e+01 -2 -1 0
13898 1 14 5.5640000000000001e-01 1.1064117177943129e+00 2.2224138354945953e+01 5.3792003055088593e+01 -2 0 0
13972 1 14 5.5640000000000001e-01 9.6438695659980589e-01 2.2254710613245852e+01 5.0275571421587834e+01 1 -2 0
9777 1 13 -1.1128000000000000e+00 4.9441549997114924e+00 1.6475551192955223e+01 5.8402886000942026e+01 -6 0 0
5487 1 13 -1.1128000000000000e+00 1.3059409888209910e+00 1.8216226027462501e+01 5.7611170975160732e+01 2 -2 0
13657 1 14 5.5640000000000001e-01 4.7813871490507402e+00 1.5708847052066517e+01 5.6841879068820205e+01 -2 2 0
13579 1 14 5.5640000000000001e-01 1.8539692320725505e+00 2.0978189263113933e+01 5.6423523972420192e+01 0 -2 0
13578 1 13 -1.1128000000000000e+00 9.3375224720278560e-01 2.0717833199575182e+01 5.6464110442059244e+01 0 -2 0
9779 1 14 5.5640000000000001e-01 4.7601979873028446e+00 1.7352831907346733e+01 5.8738698756282979e+01 -6 0 0
12346 1 14 5.5640000000000001e-01 5.1516282381208764e+00 1.9434465433021863e+01 5.9299667161031294e+01 -2 0 0
13656 1 13 -1.1128000000000000e+00 4.3155388552442338e+00 1.5131673653501856e+01 5.6236826941797183e+01 -2 2 0
5489 1 14 5.5640000000000001e-01 1.6900259354832927e+00 1.7358296843342718e+01 5.7791914189450004e+01 2 -2 0
8575 1 14 5.5640000000000001e-01 8.5501573347507343e-01 1.9966808595359296e+01 6.1089094782338108e+01 -1 1 0
12380 1 14 5.5640000000000001e-01 1.9014588077279855e+00 1.5321547605406785e+01 6.0303355969880066e+01 3 -1 0
14464 1 14 5.5640000000000001e-01 6.0386636357698809e+00 1.7335438251916770e+01 6.0785029711471545e+01 -2 0 0
9189 1 13 -1.1128000000000000e+00 2.9786631694201251e+00 1.8928478111348902e+01 5.5120803094598479e+01 5 0 0
8574 1 13 -1.1128000000000000e+00 1.1368057045538158e+00 2.0143010646017693e+01 6.0191442795303736e+01 -1 1 0
12527 1 14 5.5640000000000001e-01 4.6396868417339885e+00 2.0911031770216390e+01 5.7867363914070523e+01 0 2 0
8653 1 14 5.5640000000000001e-01 2.9666231282971105e+00 1.5633158381326190e+01 5.8107420100365943e+01 -2 -1 0
9778 1 14 5.5640000000000001e-01 5.7117056539279742e+00 1.6185880326578118e+01 5.8896027585801853e+01 -6 0 0
8576 1 14 5.5640000000000001e-01 5.7933398726945695e-01 2.0865420108103081e+01 5.9902337808115917e+01 -1 1 0
13658 1 14 5.5640000000000001e-01 4.8335898751091220e+00 1.5158834922486617e+01 5.5432390961407606e+01 -2 2 0
5488 1 14 5.5640000000000001e-01 1.4099661609695679e+00 1.8702821258218219e+01 5.8428872439893091e+01 2 -2 0
8652 1 13 -1.1128000000000000e+00 2.0319335470507474e+00 1.5525405907359294e+01 5.8283421894310678e+01 -2 -1 0
6528 1 13 -1.1128000000000000e+00 6.7427534351320233e+00 1.6368190042937073e+01 5.5098815461209831e+01 -1 -1 0
12345 1 13 -1.1128000000000000e+00 4.8712169048193585e+00 1.8721386772882564e+01 5.9873357103462368e+01 -2 0 0
14463 1 13 -1.1128000000000000e+00 6.4708984691253502e+00 1.6487356898560293e+01 6.0885840955870869e+01 -2 0 0
8380 1 14 5.5640000000000001e-01 3.7124236391432732e+00 2.1953229006590615e+01 5.5459636228858166e+01 1 1 0
13580 1 14 5.5640000000000001e-01 9.4434253688923186e-01 1.9866183832885437e+01 5.6900931964696348e+01 0 -2 0
12347 1 14 5.5640000000000001e-01 4.5215641941202760e+00 1.9160513641340522e+01 6.0648690848671500e+01 -2 0 0
12525 1 13 -1.1128000000000000e+00 5.5037626618245010e+00 2.0901410104111054e+01 5.8279082557333311e+01 -1 2 0
12526 1 14 5.5640000000000001e-01 5.4271791605643633e+00 2.1512276648311790e+01 5.9012027898717889e+01 -1 2 0
8381 1 14 5.5640000000000001e-01 3.6068737116159824e+00 2.0450221049686490e+01 5.5607018342297827e+01 1 1 0
8379 1 13 -1.1128000000000000e+00 3.7538544318316283e+00 2.1251601011876243e+01 5.6109431186184452e+01 1 1 0
8132 1 14 5.5640000000000001e-01 6.2549576420235100e+00 2.1823592594595350e+01 5.6631018744265653e+01 0 0 0
12379 1 14 5.5640000000000001e-01 6.9230936090386896e-01 1.5705432107298414e+01 6.1129482774114763e+01 3 -1 0
8611 1 14 5.5640000000000001e-01 4.3194477080649811e+00 2.2192988533330354e+01 6.1189853738796295e+01 -4 -2 0
12378 1 13 -1.1128000000000000e+00 1.6404302444843357e+00 1.5586375772027868e+01 6.1185377495698162e+01 3 -1 0
9190 1 14 5.5640000000000001e-01 2.3517941283644217e+00 1.8599395088923952e+01 5.5764985840917014e+01 5 0 0
8130 1 13 -1.1128000000000000e+00 6.8595806959914043e+00 2.2101117391070684e+01 5.5942801634495652e+01 0 0 0
9191 1 14 5.5640000000000001e-01 2.8979724977821388e+00 1.8328631699336686e+01 5.4379247204336728e+01 5 0 0
11816 1 14 5.5640000000000001e-01 6.6424619983135802e+00 1.9386979728338879e+01 6.0365182475449807e+01 -1 1 0
12138 1 13 -1.1128000000000000e+00 5.0479054603503464e+00 1.7173107946624334e+01 6.6453378939577789e+01 4 -1 0
12140 1 14 5.5640000000000001e-01 4.2232364130784674e+00 1.7518468239320359e+01 6.6795254751981957e+01 4 -1 0
7837 1 14 5.5640000000000001e-01 2.9458259423356203e+00 2.0309393890736803e+01 6.6003641012567243e+01 4 3 0
10371 1 13 -1.1128000000000000e+00 4.5306904299473256e+00 2.0894838785590345e+01 6.7104208090317485e+01 -4 -2 0
8884 1 14 5.5640000000000001e-01 3.2200623846596232e+00 1.8252357751589788e+01 6.2497274045925103e+01 -1 1 0
8671 1 14 5.5640000000000001e-01 1.0345054415046584e+00 2.1389279737646781e+01 6.7102064252114531e+01 1 1 0
5659 1 14 5.5640000000000001e-01 7.1449467663547725e+00 1.8778159806673564e+01 6.7119430276337752e+01 -1 1 0
7836 1 13 -1.1128000000000000e+00 2.0331954367611491e+00 2.0208267423391476e+01 6.5733250853460518e+01 4 3 0
12139 1 14 5.5640000000000001e-01 4.8054645192060406e+00 1.6351127142589267e+01 6.6026996729993144e+01 4 -1 0
7838 1 14 5.5640000000000001e-01 1.9574377300100831e+00 1.9287241122633485e+01 6.5483845232945328e+01 4 3 0
12321 1 13 -1.1128000000000000e+00 1.8912077926096427e+00 1.7446550088442869e+01 6.5280638480630287e+01 0 -1 0
6190 1 14 5.5640000000000001e-01 5.4293558838505716e+00 2.1056832659695171e+01 6.5339744380471032e+01 2 0 0
10822 1 14 5.5640000000000001e-01 3.7287645260087867e+00 2.0686641268353792e+01 6.2524478367572534e+01 3 -3 0
6216 1 13 -1.1128000000000000e+00 2.5797113662100504e+00 2.2086612483841847e+01 6.2609986908302311e+01 -2 2 0
9923 1 14 5.5640000000000001e-01 1.0599909139623518e+00 1.8264963677778269e+01 6.7514250835970159e+01 3 0 0
13612 1 14 5.5640000000000001e-01 4.0278257097539738e+00 1.5779224753029029e+01 6.2586949501417358e+01 -1 1 0
10372 1 14 5.5640000000000001e-01 4.1683016531604675e+00 2.1166680281290621e+01 6.7947421239990746e+01 -4 -2 0
5460 1 13 -1.1128000000000000e+00 5.6362981873869877e+00 1.7893373548835761e+01 6.3870297367172711e+01 5 0 0
10821 1 13 -1.1128000000000000e+00 4.1140819360185503e+00 1.9865016476621154e+01 6.2220019773309048e+01 3 -3 0
8883 1 13 -1.1128000000000000e+00 3.0800389306776328e+00 1.7339197823214427e+01 6.2747801925486385e+01 -1 1 0
10373 1 14 5.5640000000000001e-01 5.3552682924447002e+00 2.0462104362784586e+01 6.7325667136692317e+01 -4 -2 0
6191 1 14 5.5640000000000001e-01 6.1235608730450446e+00 2.1657333075984308e+01 6.4135844934689928e+01 2 0 0
5462 1 14 5.5640000000000001e-01 5.0004443645871328e+00 1.7335948295635578e+01 6.3421745426769299e+01 5 0 0
12323 1 14 5.5640000000000001e-01 2.1128429082079845e+00 1.7486494769082185e+01 6.4350308357106769e+01 0 -1 0
13611 1 13 -1.1128000000000000e+00 4.4610955582406628e+00 1.4925805515051648e+01 6.2600539331616481e+01 -1 1 0
8670 1 13 -1.1128000000000000e+00 2.3138040229401630e-01 2.1767042051524438e+01 6.7460557831438564e+01 1 1 0
6189 1 13 -1.1128000000000000e+00 5.9678309961480904e+00 2.0825425179265348e+01 6.4582957110648934e+01 2 0 0
8885 1 14 5.5640000000000001e-01 2.3934157850150584e+00 1.7030703671784636e+01 6.2156522080314957e+01 -1 1 0
5658 1 13 -1.1128000000000000e+00 6.8966070755641598e+00 1.9656284011847774e+01 6.7408319733880589e+01 -1 1 0
10823 1 14 5.5640000000000001e-01 4.9113913332332135e+00 1.9766502785812332e+01 6.2740427900080604e+01 3 -3 0
12322 1 14 5.5640000000000001e-01 1.5821275751427100e+00 1.6550712860431531e+01 6.5415460293227639e+01 0 -1 0
5461 1 14 5.5640000000000001e-01 5.3158616414832531e+00 1.7946450947342317e+01 6.4770705635924614e+01 5 0 0
11691 1 13 -1.1128000000000000e+00 2.7402291021896552e-01 2.0526972763834429e+01 6.2768167090558087e+01 2 -1 0
11693 1 14 5.5640000000000001e-01 1.0660647174203126e+00 2.1060064626996795e+01 6.2699503548944911e+01 2 -1 0
14465 1 14 5.5640000000000001e-01 6.9996333863527953e+00 1.6580172079709108e+01 6.1678341157505528e+01 -2 0 0
9921 1 13 -1.1128000000000000e+00 2.6004561139995908e-01 1.8671080798020917e+01 6.7847999601099190e+01 3 0 0
11692 1 14 5.5640000000000001e-01 2.9202775910664869e-01 2.0184410499184601e+01 6.3661788240958849e+01 2 -1 0
6218 1 14 5.5640000000000001e-01 2.8072652400886078e+00 2.2323027575332400e+01 6.3509185985306111e+01 -2 2 0
9258 1 13 -1.1128000000000000e+00 7.2015160367227271e-01 1.4912146709032791e+01 6.5464539658322877e+01 0 1 0
10384 1 14 5.5640000000000001e-01 1.7193960745364560e+00 1.9519877920695343e+01 7.0997197470708684e+01 1 2 0
14293 1 14 5.5640000000000001e-01 6.3348026455232889e+00 1.5984495462486933e+01 6.8802544832669696e+01 -3 2 0
6651 1 13 -1.1128000000000000e+00 4.8417485192559786e+00 2.0086227819980479e+01 7.1560635088200641e+01 3 1 0
5948 1 14 5.5640000000000001e-01 5.2406132635157521e+00 2.1880130214427457e+01 7.2315359003740426e+01 2 1 0
7146 1 13 -1.1128000000000000e+00 4.3642860907367824e+00 1.6406388249012942e+01 7.2094649698981982e+01 2 -1 0
13114 1 14 5.5640000000000001e-01 5.7978439473268315e+00 1.6679353282510306e+01 7.5055923379175937e+01 3 -1 0
9530 1 14 5.5640000000000001e-01 1.6326611464348535e+00 1.6217403640632405e+01 7.1182204432606781e+01 2 -1 0
9529 1 14 5.5640000000000001e-01 1.5197028884364976e+00 1.7707758478732565e+01 7.1422990813968354e+01 3 -1 0
10385 1 14 5.5640000000000001e-01 2.3442435531960153e+00 1.9964751191001604e+01 6.9691996875396981e+01 1 2 0
9528 1 13 -1.1128000000000000e+00 1.7905594730875225e+00 1.6891488636928145e+01 7.1843195640564886e+01 2 -1 0
10383 1 13 -1.1128000000000000e+00 1.7432381182103502e+00 1.9318028050203292e+01 7.0061825872056247e+01 1 2 0
13892 1 14 5.5640000000000001e-01 3.7635577857094757e+00 1.9511667836584330e+01 7.4842375194374640e+01 3 2 0
7147 1 14 5.5640000000000001e-01 3.4834129155091431e+00 1.6775118568554404e+01 7.2160469466196759e+01 2 -1 0
6653 1 14 5.5640000000000001e-01 5.4457577803849002e+00 1.9561182670254428e+01 7.1035532960898962e+01 3 1 0
9548 1 14 5.5640000000000001e-01 5.5427989118320218e+00 2.1259913567630072e+01 7.5338431653201525e+01 5 -1 0
5924 1 14 5.5640000000000001e-01 5.2081022503514642e+00 1.9662745827085114e+01 7.3475972964820627e+01 0 -2 0
5923 1 14 5.5640000000000001e-01 5.7037400734857551e+00 1.8747281149607026e+01 7.4575137540786912e+01 0 -2 0
13890 1 13 -1.1128000000000000e+00 2.8482896101877486e+00 1.9283758401995723e+01 7.5005388380678724e+01 3 2 0
14294 1 14 5.5640000000000001e-01 4.8955252109172722e+00 1.6402084608669099e+01 6.8588080467741975e+01 -3 2 0
10287 1 13 -1.1128000000000000e+00 1.7375621112669724e+00 1.4940478756483143e+01 6.9485925909938160e+01 -3 -2 0
10486 1 14 5.5640000000000001e-01 1.7324114882210229e+00 1.9317023709498848e+01 7.3477753840514268e+01 4 0 0
6652 1 14 5.5640000000000001e-01 4.1959576991612382e+00 2.0409258495282405e+01 7.0932274332148907e+01 3 1 0
12541 1 14 5.5640000000000001e-01 6.6699614580807722e+00 1.8919615445134657e+01 6.8995305836144269e+01 -4 -1 0
7148 1 14 5.5640000000000001e-01 4.5755424796690587e+00 1.6454504107908065e+01 7.1162293842686182e+01 2 -1 0
13115 1 14 5.5640000000000001e-01 5.5035561505132975e+00 1.6885318686575449e+01 7.3585254096959574e+01 3 -1 0
14292 1 13 -1.1128000000000000e+00 5.4936149631912015e+00 1.6060722143737472e+01 6.9252905374164229e+01 -3 2 0
5922 1 13 -1.1128000000000000e+00 5.3329962618795790e+00 1.9616706119185427e+01 7.4423872575508796e+01 0 -2 0
10487 1 14 5.5640000000000001e-01 8.8943065321928472e-01 2.0384238050837254e+01 7.2812673353761141e+01 4 0 0
13791 1 13 -1.1128000000000000e+00 1.4102205019940732e+00 2.1975465465237967e+01 7.1764837725963304e+01 0 -1 0
13113 1 13 -1.1128000000000000e+00 6.1659230070855724e+00 1.7053562011920096e+01 7.4255475084143029e+01 3 -1 0
14243 1 14 5.5640000000000001e-01 2.6305579632432301e+00 1.8169487521545189e+01 6.9017045081667646e+01 -1 -3 0
10485 1 13 -1.1128000000000000e+00 1.1017489497156818e+00 1.9451839303685180e+01 7.2770419860755013e+01 4 0 0
12075 1 13 -1.1128000000000000e+00 3.3346700721288616e+00 2.1721182832545601e+01 6.9923288232740873e+01 -1 -1 0
10639 1 14 5.5640000000000001e-01 8.2690496011391545e-01 1.6290899339034294e+01 7.3535495103304157e+01 -2 -2 0
12077 1 14 5.5640000000000001e-01 2.7479749036336525e+00 2.1927309801108539e+01 7.0650977928534317e+01 -1 -1 0
12540 1 13 -1.1128000000000000e+00 6.4354246751455939e+00 1.8550282053829548e+01 6.9846667794643494e+01 -4 -1 0
12542 1 14 5.5640000000000001e-01 6.1777575754879885e+00 1.7648691271684037e+01 6.9654382672595702e+01 -4 -1 0
10640 1 14 5.5640000000000001e-01 1.0810869440229898e+00 1.6280802496121321e+01 7.5027870647506688e+01 -2 -1 0
10638 1 13 -1.1128000000000000e+00 4.1961532099033999e-01 1.6062952455103261e+01 7.4371190746735138e+01 -2 -2 0
13891 1 14 5.5640000000000001e-01 2.8776919408022277e+00 1.8377841149620060e+01 7.5313091607976858e+01 3 2 0
14242 1 14 5.5640000000000001e-01 2.6064416195593378e+00 1.6656285240222690e+01 6.8977898559892338e+01 -1 -3 0
14241 1 13 -1.1128000000000000e+00 2.9573280531549853e+00 1.7419850090812471e+01 6.8519554507753526e+01 -1 -3 0
9922 1 14 5.5640000000000001e-01 4.6384545731776977e-01 1.8891136337382861e+01 6.8756995213251813e+01 3 0 0
5947 1 14 5.5640000000000001e-01 5.3782674562408639e+00 2.2280132358817401e+01 7.3768956196946178e+01 2 1 0
7340 1 14 5.5640000000000001e-01 5.0256258236373670e+00 1.8493724122953573e+01 7.8487885163616355e+01 5 2 0
10588 1 14 5.5640000000000001e-01 5.8676428194178898e-01 2.0244114420095350e+01 8.2452288501800638e+01 1 0 0
8708 1 14 5.5640000000000001e-01 6.6679847268195998e+00 1.7926066741139174e+01 8.2037266006956571e+01 0 0 0
12224 1 14 5.5640000000000001e-01 2.5611445050232899e+00 1.7292018946939439e+01 7.6772442544353311e+01 0 1 0
11592 1 13 -1.1128000000000000e+00 1.8332792275351482e+00 1.9269937635451804e+01 8.1532452821748663e+01 1 0 0
5435 1 1 2.0000000000000000e+00 2.4529128399962330e+00 1.6621941114822885e+01 8.2176135774098725e+01 1 0 0
12117 1 13 -1.1128000000000000e+00 5.3623790686549970e+00 1.5545905784570163e+01 7.6647515581457142e+01 1 1 0
5257 1 11 -1.3999999999999999e+00 4.0999465126035846e+00 2.0423469147616505e+01 7.9990196646415882e+01 0 0 0
6579 1 13 -1.1128000000000000e+00 3.8878117417528962e-01 1.5252637176026543e+01 8.1279949539335277e+01 1 0 0
7348 1 14 5.5640000000000001e-01 3.1363801958706325e+00 1.6827487170852116e+01 7.9252229005265974e+01 0 -3 0
14119 1 14 5.5640000000000001e-01 5.4644568325681178e+00 1.6434991423767801e+01 7.9762209919122512e+01 5 0 0
6650 1 14 5.5640000000000001e-01 2.9411871181489158e+00 2.0144938528233720e+01 7.6584999095646921e+01 -1 -2 0
14118 1 13 -1.1128000000000000e+00 6.2676527891219553e+00 1.6894436992544062e+01 7.9517224477655745e+01 5 0 0
7339 1 14 5.5640000000000001e-01 5.3633988194911062e+00 1.7792017508575860e+01 7.7189650815559048e+01 5 2 0
12649 1 14 5.5640000000000001e-01 5.4511532107060505e+00 2.1302406354939819e+01 7.8930552136671025e+01 -1 0 0
6648 1 13 -1.1128000000000000e+00 2.8198012593585928e+00 2.0591554264194620e+01 7.7422872414489674e+01 -1 -2 0
7193 1 14 5.5640000000000001e-01 1.1419004167845070e+00 1.7047146226092782e+01 7.8826282142565461e+01 1 1 0
12288 1 13 -1.1128000000000000e+00 4.4838703614143842e+00 1.8276220988679846e+01 8.2123543954047705e+01 0 0 0
7191 1 13 -1.1128000000000000e+00 3.4188723411730254e-01 1.6525509591171275e+01 7.8762204292172001e+01 1 1 0
11593 1 14 5.5640000000000001e-01 2.2701613192352128e+00 1.9428849556292807e+01 8.2369180308966449e+01 1 0 0
14120 1 14 5.5640000000000001e-01 6.6210905990700004e+00 1.7218319862854347e+01 8.0345725196760284e+01 5 0 0
7347 1 13 -1.1128000000000000e+00 2.6944797606799438e+00 1.7566730056899996e+01 7.8834525993791772e+01 0 -3 0
12648 1 13 -1.1128000000000000e+00 6.2526962906230148e+00 2.1543688114907372e+01 7.8466285354633584e+01 -1 0 0
5256 1 17 2.0000000000000000e+00 1.7773524254989559e+00 2.1492878934538062e+01 7.9630121131419841e+01 1 0 0
12370 1 14 5.5640000000000001e-01 7.1565261677504237e+00 1.8828883850573238e+01 7.8198608848266701e+01 0 1 0
5258 1 12 4.0000000000000002e-01 3.5071416325570661e+00 2.0001055346430721e+01 8.0597397836210277e+01 0 0 0
12222 1 13 -1.1128000000000000e+00 2.8104128745214823e+00 1.6771610419307073e+01 7.6008720025908161e+01 0 1 0
7349 1 14 5.5640000000000001e-01 2.9922755832093304e+00 1.8332745620806769e+01 7.9325208828406801e+01 0 -3 0
5281 1 11 -1.3999999999999999e+00 3.7952653936825840e+00 1.5549266451923478e+01 8.0338847483117618e+01 0 0 0
11594 1 14 5.5640000000000001e-01 9.8360620038782165e-01 1.8899830600063428e+01 8.1771844505096894e+01 1 0 0
5724 1 13 -1.1128000000000000e+00 6.4538876191518488e+00 1.5976089909894236e+01 8.2167303028100221e+01 0 0 0
7338 1 13 -1.1128000000000000e+00 5.1076655910355067e+00 1.8642836353162036e+01 7.7545936725687824e+01 5 2 0
5271 1 1 2.0000000000000000e+00 5.7655802618468908e+00 2.0559744103112095e+01 8.1949978373365667e+01 0 0 0
9547 1 14 5.5640000000000001e-01 6.0670580757173713e+00 2.1833603013518317e+01 7.6637634463063350e+01 4 -1 0
12223 1 14 5.5640000000000001e-01 3.6368672765900167e+00 1.6358657439441288e+01 7.6259069378471452e+01 0 1 0
6649 1 14 5.5640000000000001e-01 3.6039938870829111e+00 2.0373802836054171e+01 7.7926715723182127e+01 -1 -2 0
12650 1 14 5.5640000000000001e-01 6.7899608374693878e+00 2.1981427912926900e+01 7.9126559930945646e+01 -1 0 0
12290 1 14 5.5640000000000001e-01 5.2095128783314957e+00 1.7741268137082947e+01 8.2445258471425618e+01 0 0 0
12119 1 14 5.5640000000000001e-01 6.2740344439562996e+00 1.5309901198120192e+01 7.6819032788743385e+01 1 1 0
9546 1 13 -1.1128000000000000e+00 5.7009935295452774e+00 2.2088542400147386e+01 7.5790737480779583e+01 4 -1 0
7217 1 14 5.5640000000000001e-01 3.5986780500475035e-01 2.1546935990962570e+01 7.5937547937485689e+01 1 0 0
7192 1 14 5.5640000000000001e-01 2.1063145846694198e-01 1.6178066115060727e+01 7.9644409933354183e+01 1 1 0
13143 1 13 -1.1128000000000000e+00 2.2210658713837819e+00 2.2144467910403641e+01 8.2202674610800656e+01 1 0 0
12118 1 14 5.5640000000000001e-01 4.8513995139115247e+00 1.4897262194162733e+01 7.7131657325149376e+01 1 1 0
13145 1 14 5.5640000000000001e-01 1.6277758479733166e+00 2.1628242549867750e+01 8.2748339506191897e+01 1 0 0
3843 1 1 2.0000000000000000e+00 6.4654504493675056e+00 1.8724952409314501e+01 8.7738591718098775e+01 0 0 0
5264 1 10 4.0000000000000000e+00 6.2589955229899834e+00 1.8174721553027702e+01 8.4711558520950760e+01 0 0 0
5413 1 10 4.0000000000000000e+00 8.6681598346143451e-01 1.8945313310843272e+01 8.4813538498240419e+01 1 0 0
6378 1 13 -1.1128000000000000e+00 3.9488595987322457e+00 2.0344272067087580e+01 8.3797239398839494e+01 0 0 0
4253 1 2 4.0000000000000000e+00 3.7574683213063831e+00 1.6432961776221553e+01 8.9209025435819612e+01 0 0 0
5270 1273 16 -2.8479999999999999e+00 6.0223604233378536e+00 1.8837328111678996e+01 8.3492956808669533e+01 0 0 0
5405 1315 15 8.4799999999999998e-01 2.3724659437071498e+00 2.1958477246701296e+01 8.6344510027661485e+01 1 0 0
4249 1002 4 -2.8479999999999999e+00 5.0973902765050267e+00 2.0493561609505463e+01 8.8405687598253749e+01 0 0 0
4257 1005 4 -2.8479999999999999e+00 2.7199797326264261e+00 1.6699251791055694e+01 8.8154548646120574e+01 1 0 0
5412 1 1 2.0000000000000000e+00 3.5200729498982670e+00 1.6676652577297808e+01 8.5885132967882043e+01 0 0 0
5278 1276 15 8.4799999999999998e-01 6.2499724842712467e+00 1.6546297147725276e+01 8.4414314663704815e+01 0 0 0
6379 1 14 5.5640000000000001e-01 4.7000538777742138e+00 1.9908337169877807e+01 8.4199607098780774e+01 0 0 0
5415 1318 16 -2.8479999999999999e+00 1.9446435536850624e+00 1.8574066171285111e+01 8.5866097928701365e+01 1 0 0
6380 1 14 5.5640000000000001e-01 3.8914909210939208e+00 2.1187356012044802e+01 8.4246850497906408e+01 0 0 0
5406 1315 16 -2.8479999999999999e+00 2.2484547602928928e+00 2.1966215317805744e+01 8.6274450801667413e+01 1 0 0
5403 1 1 2.0000000000000000e+00 3.7591892450399671e+00 2.0222631693227989e+01 8.6390972469296301e+01 0 0 0
5279 1276 16 -2.8479999999999999e+00 6.2477904238495112e+00 1.6560951030263702e+01 8.4483268833471882e+01 0 0 0
5434 1324 16 -2.8479999999999999e+00 9.7569031726609345e-01 1.5224304746178124e+01 8.3468765870825763e+01 1 0 0
5423 1321 15 8.4799999999999998e-01 1.1170880385199109e+00 1.8174798000359736e+01 8.3463711823091941e+01 1 0 0
5404 1 10 4.0000000000000000e+00 1.0408086996092598e+00 2.2021594025551973e+01 8.5367559894590102e+01 1 0 0
5267 1272 15 8.4799999999999998e-01 5.0427337211348053e+00 1.8533999021257394e+01 8.5697371717525527e+01 0 0 0
5424 1321 16 -2.8479999999999999e+00 1.0976601436002860e+00 1.8253036773295861e+01 8.3547430477551856e+01 1 0 0
5433 1324 15 8.4799999999999998e-01 9.8049987312462794e-01 1.5304160106743751e+01 8.3383362069245862e+01 1 0 0
4255 1004 4 -2.8479999999999999e+00 5.0049989269456177e+00 1.7114096290209275e+01 8.8971684813393338e+01 0 0 0
4247 1001 4 -2.8479999999999999e+00 2.7144854155311724e+00 2.0247662725879554e+01 8.8984470025145342e+01 1 0 0
4254 1004 3 8.4799999999999998e-01 5.1050497159992485e+00 1.7200611256901311e+01 8.8947457636733333e+01 0 0 0
5260 1270 16 -2.8479999999999999e+00 6.5749029878454373e+00 2.2297364670415735e+01 8.3155267845959997e+01 0 0 0
5414 1318 15 8.4799999999999998e-01 2.0238955954309272e+00 1.8533018268749021e+01 8.5931763665370354e+01 1 0 0
5252 1268 15 8.4799999999999998e-01 4.9819338901951609e+00 2.1847027162842991e+01 8.5172024349146923e+01 0 0 0
5726 1 14 5.5640000000000001e-01 5.7381396893676575e+00 1.6030720592280666e+01 8.2800510925217480e+01 0 0 0
5269 1273 15 8.4799999999999998e-01 6.0269957622010137e+00 1.8905764980973100e+01 8.3384700750385804e+01 0 0 0
5418 1320 15 8.4799999999999998e-01 8.9598576526650364e-01 2.0597290770567430e+01 8.4549995226543160e+01 1 0 0
4246 1001 3 8.4799999999999998e-01 2.6059233721833697e+00 2.0184973341045659e+01 8.8937442229515781e+01 1 0 0
5253 1268 16 -2.8479999999999999e+00 5.0939044700428138e+00 2.1910492626218399e+01 8.5133031192310781e+01 0 0 0
4252 1 1 2.0000000000000000e+00 1.0669867438076810e+00 1.8469951761047678e+01 8.8015805409418263e+01 1 0 0
5259 1270 15 8.4799999999999998e-01 6.6388663087642721e+00 2.2271451494622617e+01 8.3031750220264755e+01 0 0 0
5268 1272 16 -2.8479999999999999e+00 5.1208849487703212e+00 1.8505992448446737e+01 8.5634488196106517e+01 0 0 0
4248 1002 3 8.4799999999999998e-01 5.1755790470237670e+00 2.0469107914418512e+01 8.8335015763418923e+01 0 0 0
5426 1 11 -1.3999999999999999e+00 3.8851635592012816e+00 1.5387758173694003e+01 8.3773963022655906e+01 0 0 0
4256 1005 3 8.4799999999999998e-01 2.6355563449677479e+00 1.6749619613886225e+01 8.8087641691923196e+01 1 0 0
4245 1 2 4.0000000000000000e+00 3.9958512493343092e+00 2.0715819460752623e+01 8.9472387505713499e+01 0 0 0
5419 1320 16 -2.8479999999999999e+00 8.8322548734290807e-01 2.0576014577219993e+01 8.4618194176996781e+01 1 0 0
12289 1 14 5.5640000000000001e-01 4.2779424851759469e+00 1.8863618357655824e+01 8.2850723361762377e+01 0 0 0
4192 992 3 8.4799999999999998e-01 3.8386343853935676e+00 2.2370654296179698e+01 8.9616342941668066e+01 0 0 0
3786 1 1 2.0000000000000000e+00 6.6135570535031682e+00 2.2301898643976724e+01 8.7746566416169557e+01 0 0 0
5273 1 10 4.0000000000000000e+00 6.2703446693153273e+00 1.4972160806103163e+01 8.5097289814496207e+01 0 0 0
4193 992 4 -2.8479999999999999e+00 3.8634286717678350e+00 2.2363101448410205e+01 8.9538231660950515e+01 0 0 0
4272 1 6 -1.3999999999999999e+00 3.5632210124045773e+00 2.0237289604726310e+01 9.3844595985484290e+01 0 0 0
4260 1007 3 8.4799999999999998e-01 3.1914861603762645e+00 1.6705730397365709e+01 9.0718002463149318e+01 0 0 0
4262 1 1 2.0000000000000000e+00 3.7454217295638066e+00 1.8386295980386013e+01 9.2149805840278020e+01 0 0 0
3820 1 7 5.5640000000000001e-01 5.7645323794046748e+00 1.9113459698637769e+01 9.0408232153559652e+01 0 0 0
3870 1 6 -1.3999999999999999e+00 5.7540971359682853e+00 1.7518133066068962e+01 9.3428327776361570e+01 0 0 0
4250 1003 3 8.4799999999999998e-01 4.4583800699896949e+00 2.0163644242886136e+01 9.0910331781442267e+01 0 0 0
4339 1 8 4.0000000000000002e-01 2.0966080183878222e+00 1.6054246549439249e+01 9.4293117009002572e+01 1 0 0
4338 1 6 -1.3999999999999999e+00 2.6565522340394354e+00 1.6759423308461901e+01 9.3981042431025031e+01 1 0 0
4223 1 5 -1.1128000000000000e+00 1.7794532369399745e+00 2.0141928290906090e+01 9.1502390550894802e+01 1 0 0
4210 1 7 5.5640000000000001e-01 5.5363495833913290e-01 1.9939998882483785e+01 9.2597300527387333e+01 1 0 0
3819 1 5 -1.1128000000000000e+00 6.5109745158245600e+00 1.8521289324551827e+01 9.0499830340121349e+01 0 0 0
4217 1 5 -1.1128000000000000e+00 1.2462031950767427e+00 1.8755206472970130e+01 9.5378366925402219e+01 1 0 0
4225 1 7 5.5640000000000001e-01 1.6599619700052706e+00 2.1091635352297825e+01 9.1499199492701194e+01 1 0 0
4289 1 5 -1.1128000000000000e+00 6.1224875136222934e-01 1.7644161275129036e+01 9.0351866544920355e+01 1 0 0
4199 1 1 2.0000000000000000e+00 5.5385116728618726e+00 2.1497658112061217e+01 9.2578010555379336e+01 0 0 0
4219 1 7 5.5640000000000001e-01 7.5884070084129218e-01 1.8310801689725945e+01 9.6072062847980945e+01 1 0 0
4261 1007 4 -2.8479999999999999e+00 3.2394982701356159e+00 1.6672590868115474e+01 9.0626424811469477e+01 0 0 0
4290 1 7 5.5640000000000001e-01 1.4868776044177454e+00 1.7343996840350023e+01 9.0599167017937106e+01 1 0 0
4224 1 7 5.5640000000000001e-01 1.4914807302377362e+00 1.9860896953849316e+01 9.0633871658466845e+01 1 0 0
4264 1 1 2.0000000000000000e+00 4.5401783913362079e+00 1.7796959999915003e+01 9.5588480816587790e+01 0 0 0
3867 922 4 -2.8479999999999999e+00 6.5538485188453022e+00 1.7688206530183805e+01 9.6908494295518608e+01 0 0 0
4273 1 8 4.0000000000000002e-01 2.9349805598664398e+00 2.0590151232513847e+01 9.3237121036204499e+01 0 0 0
4251 1003 4 -2.8479999999999999e+00 4.4272846156027166e+00 2.0189578219181435e+01 9.0810123501557300e+01 0 0 0
4218 1 7 5.5640000000000001e-01 1.7057561849300280e+00 1.8051968582223580e+01 9.4919564829329815e+01 1 0 0
3871 1 8 4.0000000000000002e-01 6.4688927351032417e+00 1.8051462828030331e+01 9.3742555789017729e+01 0 0 0
4263 1 1 2.0000000000000000e+00 2.4867491229454162e+00 2.1144807263613213e+01 9.5924479234741227e+01 1 0 0
3757 1 5 -1.1128000000000000e+00 6.9710329775626096e+00 2.1349100259135842e+01 9.0366307210665184e+01 0 0 0
3821 1 7 5.5640000000000001e-01 6.1591673742793382e+00 1.7656953835017941e+01 9.0286786352221839e+01 0 0 0
3823 1 7 5.5640000000000001e-01 5.2992239618447705e+00 2.0635176980125323e+01 9.6602560808639609e+01 0 0 0
3822 1 5 -1.1128000000000000e+00 6.2216451237554553e+00 2.0497508017384167e+01 9.6818009873470615e+01 0 0 0
4607 1 5 -1.1128000000000000e+00 1.9875313277858808e-01 2.1768560812799382e+01 9.6849072209036152e+01 1 0 0
4265 1 1 2.0000000000000000e+00 2.9011574003547120e+00 1.4923732274541290e+01 9.2120681678255522e+01 0 0 0
4242 1000 3 8.4799999999999998e-01 3.8446255094083801e+00 1.9637483800149191e+01 9.6971930384680192e+01 0 0 0
3866 922 3 8.4799999999999998e-01 6.4179643459865847e+00 1.7731490742001530e+01 9.6970897768961891e+01 0 0 0
4243 1000 4 -2.8479999999999999e+00 3.8135061309592491e+00 1.9563934478524533e+01 9.7069117029246200e+01 0 0 0
3758 1 7 5.5640000000000001e-01 6.7863607483335535e+00 2.0482695989702414e+01 9.0003717014778928e+01 0 0 0
4238 998 3 8.4799999999999998e-01 4.5497136492226993e+00 1.9101687483902410e+01 9.9551048197750490e+01 0 0 0
4239 998 4 -2.8479999999999999e+00 4.4675322003145874e+00 1.9068595719684328e+01 9.9457064790440924e+01 0 0 0
4687 1 1 2.0000000000000000e+00 4.7675306677417978e-01 1.7432653807235397e+01 9.9530067073752008e+01 1 0 0
4236 1 1 2.0000000000000000e+00 6.2293894843022866e+00 1.7236532015862021e+01 9.9410354299261229e+01 0 0 0
1849 474 3 8.4799999999999998e-01 4.7981034094819703e+00 2.1256748717671364e+01 1.0191027230095931e+02 0 0 0
4299 1010 4 -2.8479999999999999e+00 3.4829049210984180e+00 1.7252201578292205e+01 9.7937281468422526e+01 0 0 0
2308 572 3 8.4799999999999998e-01 1.7049324176854497e+00 2.1181786251345834e+01 1.0151669471620417e+02 1 0 0
4294 1008 3 8.4799999999999998e-01 4.7104197700011365e+00 1.5465269440278481e+01 9.9335299111368073e+01 0 0 0
2319 576 4 -2.8479999999999999e+00 2.1128300742782949e-01 1.5630386737682755e+01 1.0256134026481152e+02 1 0 0
2305 1 2 4.0000000000000000e+00 5.8030592241891799e-01 2.1337032545760902e+01 1.0270653656252091e+02 1 0 0
4237 1 2 4.0000000000000000e+00 3.4478002643192198e+00 1.8834836833962516e+01 9.8392645468526865e+01 0 0 0
1854 476 4 -2.8479999999999999e+00 6.3736184990861871e+00 2.1292152210507293e+01 1.0395879881782072e+02 0 0 0
1916 1 1 2.0000000000000000e+00 3.4380134196145979e+00 1.5278835403223752e+01 1.0153863897744486e+02 0 0 0
1851 475 3 8.4799999999999998e-01 6.2380516372028065e+00 1.9244854658645647e+01 1.0250136884645654e+02 0 0 0
1909 1 2 4.0000000000000000e+00 6.0875287973073737e+00 1.7624437361223837e+01 1.0274776787692417e+02 0 0 0
2314 574 3 8.4799999999999998e-01 1.6998550023594572e+00 1.7540422704926392e+01 1.0178059908781715e+02 1 0 0
1911 486 4 -2.8479999999999999e+00 4.6732913148850725e+00 1.7179810115384878e+01 1.0235426472562682e+02 0 0 0
4297 1009 4 -2.8479999999999999e+00 2.1923501492310087e+00 1.5583874048264164e+01 9.9256023711597308e+01 1 0 0
4296 1009 3 8.4799999999999998e-01 2.0807480828085869e+00 1.5578548943432605e+01 9.9332001020704382e+01 1 0 0
1908 1 1 2.0000000000000000e+00 3.1845606094843690e+00 1.9242734226914028e+01 1.0148983195968260e+02 0 0 0
2311 573 4 -2.8479999999999999e+00 8.0762851915999323e-01 2.0335504034776470e+01 1.0378873921022083e+02 1 0 0
1850 474 4 -2.8479999999999999e+00 4.9038791166371460e+00 2.1217406808236156e+01 1.0196091980012811e+02 0 0 0
4240 999 3 8.4799999999999998e-01 2.0176200290489352e+00 1.9112513931962248e+01 9.8904163351505503e+01 1 0 0
1852 475 4 -2.8479999999999999e+00 6.2447915425689970e+00 1.9242774793321836e+01 1.0253309034428497e+02 0 0 0
4226 1 1 2.0000000000000000e+00 6.0543058473846010e+00 2.1075634676302140e+01 9.9314316661292992e+01 0 0 0
4295 1008 4 -2.8479999999999999e+00 4.6174727125423676e+00 1.5462271160638076e+01 9.9295463142730497e+01 0 0 0
4298 1010 3 8.4799999999999998e-01 3.4623523732753179e+00 1.7236634575789846e+01 9.7868624766739003e+01 0 0 0
2313 1 2 4.0000000000000000e+00 5.8398725436466037e-01 1.7192030737189626e+01 1.0282579284798025e+02 1 0 0
4241 999 4 -2.8479999999999999e+00 2.1278615808986800e+00 1.9079390515421721e+01 9.8885421345038822e+01 1 0 0
1846 1 2 4.0000000000000000e+00 6.2246859486413042e+00 2.0899089578505805e+01 1.0256057929019545e+02 0 0 0
2309 572 4 -2.8479999999999999e+00 1.6419650197932518e+00 2.1202843300292361e+01 1.0160490721543518e+02 1 0 0
2315 574 4 -2.8479999999999999e+00 1.6013499266293250e+00 1.7515237353260758e+01 1.0186350889832673e+02 1 0 0
1910 486 3 8.4799999999999998e-01 4.5545578537225833e+00 1.7127920228475833e+01 1.0228703860735969e+02 0 0 0
4293 1 2 4.0000000000000000e+00 3.3726482357919805e+00 1.5707199287481798e+01 9.8395568831637576e+01 0 0 0
4632 1 1 2.0000000000000000e+00 5.2619747110251913e-01 2.0967552631221135e+01 9.9353270409471534e+01 1 0 0
1913 487 4 -2.8479999999999999e+00 7.1444183244462875e+00 1.6986867851081861e+01 1.0196957421530486e+02 0 0 0
1853 476 3 8.4799999999999998e-01 6.3922079636116962e+00 2.1345224707325194e+01 1.0407757371467055e+02 0 0 0
2310 573 3 8.4799999999999998e-01 8.1628842170478144e-01 2.0230056090984558e+01 1.0385640342563428e+02 1 0 0
1941 1 5 -1.1128000000000000e+00 3.4175238905930461e+00 1.9568336822895663e+01 1.0418327437495998e+02 0 0 0
3824 1 7 5.5640000000000001e-01 6.2725161917168748e+00 1.9577935219043368e+01 9.7078835189584396e+01 0 0 0
1942 1 7 5.5640000000000001e-01 2.5727211858145798e+00 1.9994144957459682e+01 1.0403757720861731e+02 1 0 0
4301 1011 4 -2.8479999999999999e+00 3.3607939759747634e+00 1.4897681249985489e+01 9.7174866456194266e+01 0 0 0
1932 1 6 -1.3999999999999999e+00 4.5802997742038061e+00 1.5402737124465880e+01 1.0653347687433904e+02 0 0 0
2277 1 5 -1.1128000000000000e+00 8.6802412864106726e-01 1.7615969693382613e+01 1.0915021820155316e+02 1 0 0
2259 1 1 2.0000000000000000e+00 7.9944720990012408e-01 1.9262885836547554e+01 1.0571564262901030e+02 1 0 0
2331 1 8 4.0000000000000002e-01 3.2373403384673747e+00 1.8247721716487867e+01 1.0766330258473903e+02 0 0 0
2327 1 8 4.0000000000000002e-01 5.0100553529494829e-01 2.1817845017122458e+01 1.0871578269309342e+02 1 0 0
2278 1 7 5.5640000000000001e-01 1.6638314034538946e+00 1.7562286663078243e+01 1.0862102942749640e+02 1 0 0
2322 1 1 2.0000000000000000e+00 3.6849410280268344e+00 1.7095095919095552e+01 1.0473898271858282e+02 0 0 0
2330 1 6 -1.3999999999999999e+00 2.6757900026497050e+00 1.8208011977401064e+01 1.0689199162349746e+02 1 0 0
2274 1 5 -1.1128000000000000e+00 5.0063879128459332e+00 1.9727598211447987e+01 1.0667878220554077e+02 0 0 0
2275 1 7 5.5640000000000001e-01 5.1089909647307863e+00 2.0089436221092871e+01 1.0755899678801794e+02 0 0 0
2276 1 7 5.5640000000000001e-01 4.2999318445903159e+00 1.9087288719287557e+01 1.0676337192756768e+02 0 0 0
1530 1 6 -1.3999999999999999e+00 5.2213645263670490e+00 1.7294112339683736e+01 1.0890407992380382e+02 0 0 0
1531 1 8 4.0000000000000002e-01 4.5045705785571402e+00 1.7071246285991283e+01 1.0832767871077171e+02 0 0 0
2283 1 5 -1.1128000000000000e+00 1.5582125256069765e+00 2.1415984136440130e+01 1.0654823260745167e+02 1 0 0
1927 1 1 2.0000000000000000e+00 4.9855723604438351e+00 1.9002229853742673e+01 1.1068694778899031e+02 0 0 0
1993 1 1 2.0000000000000000e+00 2.4002655626639938e-01 1.6285779395274250e+01 1.1136218117376785e+02 1 0 0
1877 1 7 5.5640000000000001e-01 6.6227339867284769e+00 1.7346123142774214e+01 1.0771405056393665e+02 0 0 0
2284 1 7 5.5640000000000001e-01 2.4520502669538700e+00 2.1659954773717757e+01 1.0678857458428489e+02 1 0 0
1936 1 6 -1.3999999999999999e+00 2.8578652184387403e+00 2.0084195030166629e+01 1.0962813193138153e+02 0 0 0
1937 1 8 4.0000000000000002e-01 2.8448519554818259e+00 1.9809881007681835e+01 1.0871155854307267e+02 0 0 0
1869 1 8 4.0000000000000002e-01 3.9946517349740831e+00 2.1613793170193148e+01 1.0729320679025989e+02 0 0 0
2324 1 1 2.0000000000000000e+00 5.4582125353973121e-01 1.9681441316279287e+01 1.1062480886485632e+02 1 0 0
1926 1 1 2.0000000000000000e+00 7.0032597202636184e+00 1.5514691463103038e+01 1.0540208249507387e+02 0 0 0
1862 1 1 2.0000000000000000e+00 3.8969249784502544e+00 2.2295985750507381e+01 1.1022630790007345e+02 0 0 0
2285 1 7 5.5640000000000001e-01 1.1407371812566920e+00 2.2242577550002959e+01 1.0630597341790633e+02 1 0 0
1883 1 7 5.5640000000000001e-01 2.7435422317466744e+00 1.5358357052517803e+01 1.0706959413550997e+02 1 0 0
1873 1 7 5.5640000000000001e-01 6.3422433478570124e+00 2.1087618881770730e+01 1.0830419785517930e+02 0 0 0
1874 1 7 5.5640000000000001e-01 6.2761040609904759e+00 2.0999749102804280e+01 1.0981409841240090e+02 0 0 0
1881 1 5 -1.1128000000000000e+00 1.8333838819444443e+00 1.5143651618236456e+01 1.0727391056258358e+02 1 0 0
1533 1 7 5.5640000000000001e-01 2.5423480705624200e+00 1.5123392055731021e+01 1.1069421244126893e+02 1 0 0
1872 1 5 -1.1128000000000000e+00 5.7469712795276333e+00 2.0882347650536126e+01 1.0902513248034910e+02 0 0 0
1882 1 7 5.5640000000000001e-01 1.7838674543904789e+00 1.5192138781064237e+01 1.0822859845099254e+02 1 0 0
2320 577 3 8.4799999999999998e-01 1.1384572331180762e+00 1.7192822745640111e+01 1.0435409718143204e+02 1 0 0
1914 488 3 8.4799999999999998e-01 6.2257372813795104e+00 1.7444048299307070e+01 1.0434391761402560e+02 0 0 0
1863 1 1 2.0000000000000000e+00 7.1345950808678884e+00 1.9466683036195526e+01 1.0526462840925919e+02 0 0 0
2321 577 4 -2.8479999999999999e+00 1.0967940806230336e+00 1.7174852702808650e+01 1.0424173552469507e+02 1 0 0
1915 488 4 -2.8479999999999999e+00 6.2108179493182512e+00 1.7462990739387131e+01 1.0423884407397969e+02 0 0 0
1943 1 7 5.5640000000000001e-01 4.0431001303789555e+00 2.0290375162325823e+01 1.0424282977801337e+02 0 0 0
2299 568 4 -2.8479999999999999e+00 1.6614932064845624e+00 2.1139261787605186e+01 1.1427338290902793e+02 1 0 0
284 1 1 2.0000000000000000e+00 6.3576150497313906e+00 2.1487807834227983e+01 1.1623568338948346e+02 0 0 0
303 1 1 2.0000000000000000e+00 2.5078428861161756e-01 2.1500623291872309e+01 1.1679949729197683e+02 1 0 0
1901 1 2 4.0000000000000000e+00 5.6255219273416808e+00 1.7258736381791316e+01 1.1348731119646988e+02 0 0 0
1905 484 4 -2.8479999999999999e+00 4.7332197799644726e+00 1.8136216412960117e+01 1.1267811057896166e+02 0 0 0
1898 482 3 8.4799999999999998e-01 5.3177798861680152e+00 2.1015488172200570e+01 1.1153763404306281e+02 0 0 0
304 1 10 4.0000000000000000e+00 3.4235585240313182e+00 1.9753554795951331e+01 1.1802018171387815e+02 0 0 0
315 96 15 8.4799999999999998e-01 5.2223427623991281e+00 1.5445428139822484e+01 1.1800749184500646e+02 0 0 0
314 1 10 4.0000000000000000e+00 3.6425750677332251e+00 1.5083420570664565e+01 1.1830569896538755e+02 0 0 0
1895 480 4 -2.8479999999999999e+00 5.0209847786793080e+00 2.1441777599394410e+01 1.1406318469806084e+02 0 0 0
1964 496 3 8.4799999999999998e-01 1.2130756320165701e+00 1.8029640063001693e+01 1.1230789600503499e+02 1 0 0
1891 1 2 4.0000000000000000e+00 5.8811512323816935e+00 2.1617555205441697e+01 1.1290343244706733e+02 0 0 0
1903 483 4 -2.8479999999999999e+00 5.1089662958153603e+00 1.7178534481207791e+01 1.1485521309277532e+02 0 0 0
318 97 16 -2.8479999999999999e+00 2.8020042643894252e+00 1.5635713463275602e+01 1.1727223025120558e+02 1 0 0
308 94 16 -2.8479999999999999e+00 4.1347509583071620e+00 1.9538744470513571e+01 1.1673489124482312e+02 0 0 0
1546 1 7 5.5640000000000001e-01 2.7149111889483035e+00 1.7485745098721630e+01 1.1186432223268200e+02 0 0 0
147 1 1 2.0000000000000000e+00 5.5424460961068371e+00 1.7528715174718652e+01 1.1712709113150646e+02 0 0 0
307 94 15 8.4799999999999998e-01 4.1960675521680351e+00 1.9530657503118462e+01 1.1661986380129217e+02 0 0 0
317 97 15 8.4799999999999998e-01 2.7149689435348829e+00 1.5700573728663827e+01 1.1719552390066545e+02 1 0 0
1902 483 3 8.4799999999999998e-01 5.0821744010488041e+00 1.7167788633361891e+01 1.1494036624522397e+02 0 0 0
2298 568 3 8.4799999999999998e-01 1.7664592445409200e+00 2.1178199194573597e+01 1.1432621451281994e+02 1 0 0
1904 484 3 8.4799999999999998e-01 4.6513106903777430e+00 1.8204860543431998e+01 1.1260797918892838e+02 0 0 0
306 93 16 -2.8479999999999999e+00 1.9274725520079818e+00 1.9696397539797921e+01 1.1786414853765180e+02 1 0 0
1899 482 4 -2.8479999999999999e+00 5.3499805542369900e+00 2.1067070071893060e+01 1.1161592615730837e+02 0 0 0
1557 403 4 -2.8479999999999999e+00 5.2954976546587513e+00 1.5678819820793674e+01 1.1296737553995771e+02 0 0 0
1959 493 4 -2.8479999999999999e+00 1.5194118950907087e+00 1.7796927596299170e+01 1.1479678712697354e+02 1 0 0
1894 480 3 8.4799999999999998e-01 4.9505168800926134e+00 2.1423632358898672e+01 1.1415860835009431e+02 0 0 0
305 93 15 8.4799999999999998e-01 1.8028762253028747e+00 1.9698315348541108e+01 1.1784211091833332e+02 1 0 0
316 96 16 -2.8479999999999999e+00 5.1004245615907191e+00 1.5425192606855484e+01 1.1801166858327269e+02 0 0 0
1957 1 2 4.0000000000000000e+00 4.7607881510213823e-01 1.7986634729110364e+01 1.1368394941935462e+02 1 0 0
2296 1 1 2.0000000000000000e+00 3.4156418189092954e+00 1.9463948350015617e+01 1.1445283356555002e+02 0 0 0
1545 1 7 5.5640000000000001e-01 3.7906933587374989e+00 1.6436385384167558e+01 1.1204716671548803e+02 0 0 0
1965 496 4 -2.8479999999999999e+00 1.1239531093026429e+00 1.8045824307967525e+01 1.1241140285695143e+02 1 0 0
1556 403 3 8.4799999999999998e-01 5.2365416909609523e+00 1.5704993521555178e+01 1.1291564572843005e+02 0 0 0
1958 493 3 8.4799999999999998e-01 1.5799479957677274e+00 1.7806815333869110e+01 1.1489737285266523e+02 1 0 0
1956 1 1 2.0000000000000000e+00 3.0260004551883779e+00 1.5755534445643567e+01 1.1498333574452748e+02 0 0 0
311 1 1 2.0000000000000000e+00 7.6045285905669557e-01 1.7785072990404707e+01 1.1699218000181882e+02 1 0 0
1906 485 3 8.4799999999999998e-01 7.1514527027067096e+00 1.7660283749922623e+01 1.1338010297277430e+02 0 0 0
2297 1 2 4.0000000000000000e+00 3.3112142342761275e-01 2.1059714220959211e+01 1.1367543660922723e+02 1 0 0
1907 485 4 -2.8479999999999999e+00 7.0395502388692943e+00 1.7597840312197665e+01 1.1336117196295564e+02 0 0 0
1885 1 7 5.5640000000000001e-01 2.0798683910453244e+00 2.2048885488283286e+01 1.1254084707637524e+02 1 0 0
1527 1 8 4.0000000000000002e-01 7.1287449729187768e+00 1.5462446016341701e+01 1.1146942972690678e+02 0 0 0
1544 1 5 -1.1128000000000000e+00 2.9352030414090682e+00 1.6580949623359704e+01 1.1164285329843860e+02 0 0 0
2302 570 3 8.4799999999999998e-01 4.2198159034454868e-01 2.1521911601452615e+01 1.1211261574926479e+02 1 0 0
2303 570 4 -2.8479999999999999e+00 4.2024138560440077e-01 2.1481725053153454e+01 1.1222817101030736e+02 1 0 0
431 1 17 2.0000000000000000e+00 6.0013301092898157e+00 2.2839292136707890e+01 1.3070087080335220e+01 0 0 0
434 134 15 8.4799999999999998e-01 4.0694890574445726e+00 2.3645304260479357e+01 1.1896927990974811e+01 0 0 0
12723 1 13 -1.1128000000000000e+00 3.5887416296368309e+00 2.7764685584330763e+01 1.3089144061821029e+01 0 0 0
13833 1 13 -1.1128000000000000e+00 5.0950003838658295e+00 2.9758353384920714e+01 1.8199516659079602e+01 4 0 0
6987 1 13 -1.1128000000000000e+00 7.2819795940093568e-01 2.5800208176740799e+01 1.5819580982788093e+01 1 0 0
7038 1 13 -1.1128000000000000e+00 3.6376023202206036e+00 2.2582766077906989e+01 1.3727809894573737e+01 0 0 0
9494 1 14 5.5640000000000001e-01 5.5931378074299447e+00 2.8787731951462384e+01 1.4963869746942098e+01 0 0 0
577 1 17 2.0000000000000000e+00 5.2635850895486689e+00 2.5920684068034145e+01 1.6961919513754669e+01 0 0 0
13116 1 13 -1.1128000000000000e+00 6.1078725744627524e+00 2.7577787754024648e+01 1.1708187422261673e+01 0 0 -1
7064 1 14 5.5640000000000001e-01 2.0453612078337655e+00 2.5892056181240626e+01 1.2462807904449953e+01 1 0 0
9492 1 13 -1.1128000000000000e+00 4.9405138105939317e+00 2.8222863619911507e+01 1.5377678313337201e+01 0 0 0
13117 1 14 5.5640000000000001e-01 5.7769611883658456e+00 2.8467944515505391e+01 1.1588394094978842e+01 0 0 -1
7063 1 14 5.5640000000000001e-01 2.4235278402059244e+00 2.4457380172757343e+01 1.2161826274767272e+01 1 0 0
5500 1 14 5.5640000000000001e-01 6.5969744236410950e+00 2.3259597524699352e+01 1.8038643798576086e+01 -2 -1 0
7062 1 13 -1.1128000000000000e+00 2.2254761807479397e+00 2.5052174960408070e+01 1.2885170276306152e+01 1 0 0
9523 1 14 5.5640000000000001e-01 2.4205187164651800e+00 2.4944739115592167e+01 1.5634105163838942e+01 1 0 0
8699 1 14 5.5640000000000001e-01 1.7240684385260971e+00 2.9243697659560059e+01 1.4006776603144065e+01 1 0 0
433 1 12 4.0000000000000002e-01 6.4290590906822267e+00 2.4717908021419589e+01 1.4895284975676777e+01 0 0 0
432 1 11 -1.3999999999999999e+00 5.5144794174905885e+00 2.4757651232687756e+01 1.4648461091885656e+01 0 0 0
5499 1 13 -1.1128000000000000e+00 6.9062796800904502e+00 2.4018711709362549e+01 1.7544368820368369e+01 -2 -1 0
12725 1 14 5.5640000000000001e-01 4.1588455299473583e+00 2.8284236566293977e+01 1.2522328249352158e+01 0 0 0
7082 1 14 5.5640000000000001e-01 1.7005839329212773e+00 2.3415905120367722e+01 1.7292069316051389e+01 2 -3 0
435 134 16 -2.8479999999999999e+00 4.0482848153272606e+00 2.3586577909903372e+01 1.1786004868258868e+01 0 0 0
10044 1 13 -1.1128000000000000e+00 6.9950966215024557e-01 2.9022873843210085e+01 1.1409308162722919e+01 1 0 0
275 1 11 -1.3999999999999999e+00 6.6433618688288592e+00 2.4622147534809859e+01 1.1333968329659028e+01 0 0 0
9522 1 13 -1.1128000000000000e+00 3.0374122606351102e+00 2.4427093593204432e+01 1.6151519223825442e+01 1 0 0
436 1 1 2.0000000000000000e+00 4.7054921038922188e+00 2.5673469782191301e+01 1.2358070448309507e+01 0 0 0
8697 1 13 -1.1128000000000000e+00 1.3743123536074040e+00 2.8707340079222654e+01 1.4718270152565038e+01 1 0 0
9524 1 14 5.5640000000000001e-01 3.7149022579753699e+00 2.4166869709529713e+01 1.5527401706704877e+01 1 0 0
8459 1 14 5.5640000000000001e-01 5.5928782297623858e-01 2.2993901584257152e+01 1.1478923616210549e+01 1 0 0
7040 1 14 5.5640000000000001e-01 3.2509732961234992e+00 2.3345541045792576e+01 1.3297781764873198e+01 0 0 0
12724 1 14 5.5640000000000001e-01 2.8503692448722577e+00 2.7522839914968106e+01 1.2530083476544274e+01 1 0 0
9493 1 14 5.5640000000000001e-01 4.3459893614559100e+00 2.7982490568293723e+01 1.4667049494696281e+01 0 0 0
422 1 11 -1.3999999999999999e+00 3.1520356267128022e+00 2.7154265097066403e+01 1.7550297693588643e+01 1 0 0
8733 1 13 -1.1128000000000000e+00 6.8726616454490885e-01 2.9299136288789548e+01 1.8120804570683934e+01 2 1 0
6989 1 14 5.5640000000000001e-01 1.0093470879668405e+00 2.6546905894086258e+01 1.5290780899628276e+01 1 0 0
7080 1 13 -1.1128000000000000e+00 1.0732496265495475e+00 2.2716027475055640e+01 1.7473328220607051e+01 2 -3 0
8698 1 14 5.5640000000000001e-01 4.3539573185501468e-01 2.8654485980135334e+01 1.4539737620887978e+01 1 0 0
423 1 12 4.0000000000000002e-01 2.4036506005098177e+00 2.6684112938994115e+01 1.7232755393594289e+01 1 0 0
585 1 17 2.0000000000000000e+00 2.8844286453097516e+00 2.9508253432583015e+01 1.6831563477248789e+01 1 0 0
12426 1 13 -1.1128000000000000e+00 5.3005857560385987e+00 2.9885123524950338e+01 1.2910962416389179e+01 0 0 0
5957 1 14 5.5640000000000001e-01 3.1010474013165958e+00 2.9859239849779595e+01 1.2717106349142174e+01 0 0 0
13834 1 14 5.5640000000000001e-01 5.9409437358214978e+00 2.9356217279050874e+01 1.8002290296224292e+01 4 0 0
12427 1 14 5.5640000000000001e-01 6.1685112172320729e+00 2.9722574405763570e+01 1.2541483019898347e+01 0 0 0
12549 1 13 -1.1128000000000000e+00 5.3594433378611379e+00 2.4415745333767287e+01 2.2770882927019802e+01 2 -1 0
12551 1 14 5.5640000000000001e-01 4.4698092615096972e+00 2.4763163620143853e+01 2.2706979988644818e+01 2 -1 0
8099 1 14 5.5640000000000001e-01 5.8786294141600965e+00 2.5047417184710444e+01 2.4598905785692285e+01 -2 -3 0
9476 1 14 5.5640000000000001e-01 3.0902529541669477e-01 2.8244175663152383e+01 2.3693035228397395e+01 0 2 0
12695 1 14 5.5640000000000001e-01 1.2705217931829289e+00 2.4988337434435525e+01 1.9950078514410020e+01 4 0 0
8734 1 14 5.5640000000000001e-01 5.3824179359365254e-01 2.9749315211080138e+01 1.8952286690401397e+01 2 1 0
10068 1 13 -1.1128000000000000e+00 5.7250483263298904e+00 2.8261404054442401e+01 2.3702260427768124e+01 2 2 0
12693 1 13 -1.1128000000000000e+00 2.0355741177871645e+00 2.4451370802232105e+01 2.0156460724789767e+01 4 0 0
10069 1 14 5.5640000000000001e-01 6.5225016594945675e+00 2.8107215418602742e+01 2.4208744274021221e+01 2 2 0
9036 1 13 -1.1128000000000000e+00 1.9967487766094418e+00 2.8387826820434231e+01 2.2922763330966788e+01 -1 -3 0
11859 1 13 -1.1128000000000000e+00 6.4229707553548803e+00 2.7186287093745985e+01 1.8858024008642854e+01 2 1 0
9457 1 14 5.5640000000000001e-01 5.9716835281660439e+00 2.8256446098005704e+01 2.2049280397870827e+01 2 -3 0
9456 1 13 -1.1128000000000000e+00 6.3203800592368227e+00 2.8524778604616241e+01 2.1199197909776903e+01 2 -3 0
10300 1 14 5.5640000000000001e-01 2.2522723887558911e+00 2.4914261983666457e+01 2.3591863668214003e+01 -6 0 0
11861 1 14 5.5640000000000001e-01 6.1670008674163226e+00 2.7732973583910418e+01 1.9600886808587450e+01 2 1 0
6517 1 14 5.5640000000000001e-01 4.5633252190140272e+00 2.3492398496414417e+01 1.8915087515436976e+01 2 -1 0
12694 1 14 5.5640000000000001e-01 2.1868410120091064e+00 2.4597967374113438e+01 2.1090194954651089e+01 4 0 0
10299 1 13 -1.1128000000000000e+00 2.7819319612505256e+00 2.5409713435257018e+01 2.2967187402238999e+01 -6 0 0
12550 1 14 5.5640000000000001e-01 5.8451352372432694e+00 2.4871837940738594e+01 2.2083631333037676e+01 2 -1 0
10301 1 14 5.5640000000000001e-01 2.6111821595860838e+00 2.6326737703686298e+01 2.3181996239525464e+01 -6 0 0
10070 1 14 5.5640000000000001e-01 5.0125951803283453e+00 2.8070817197143263e+01 2.4312439913912222e+01 2 2 0
13119 1 13 -1.1128000000000000e+00 2.1080972954892152e+00 2.7524878155759346e+01 2.0273035866178713e+01 -3 -1 0
6518 1 14 5.5640000000000001e-01 3.3804057652349022e+00 2.4413705895029505e+01 1.9124346771350595e+01 2 -1 0
13120 1 14 5.5640000000000001e-01 2.5340266569863039e+00 2.7434924612347114e+01 1.9420554557973190e+01 -3 -1 0
13121 1 14 5.5640000000000001e-01 2.7708647952440533e+00 2.7242754169534763e+01 2.0903414433469614e+01 -3 -1 0
9038 1 14 5.5640000000000001e-01 2.3410307019891703e+00 2.9273035919841597e+01 2.3041534735110329e+01 -1 -3 0
9037 1 14 5.5640000000000001e-01 1.6888912304671224e+00 2.8369638859488024e+01 2.2016603979706009e+01 -1 -3 0
7534 1 14 5.5640000000000001e-01 5.3251149977880958e+00 2.2760990507736160e+01 2.3676751610812406e+01 -3 0 0
12904 1 14 5.5640000000000001e-01 1.9011136452824713e+00 2.3999535884773966e+01 2.5305505964104725e+01 -4 -2 0
12905 1 14 5.5640000000000001e-01 5.4318184755369914e-01 2.4621907958420941e+01 2.5059397393688027e+01 -4 -2 0
9299 1 14 5.5640000000000001e-01 6.9717938124219820e+00 2.5627184298525343e+01 2.0097634768806710e+01 -1 -1 0
6516 1 13 -1.1128000000000000e+00 4.2600773488036587e+00 2.4384800949812814e+01 1.8748083232217848e+01 2 -1 0
12903 1 13 -1.1128000000000000e+00 1.1738109374557497e+00 2.4007857921775738e+01 2.4683257334813689e+01 -4 -2 0
8097 1 13 -1.1128000000000000e+00 5.7742180014047495e+00 2.5137713190041630e+01 2.5546099920503433e+01 -2 -2 0
7511 1 14 5.5640000000000001e-01 4.5704938466079170e-01 2.6794124927369211e+01 1.9129498571066598e+01 -3 0 0
13615 1 14 5.5640000000000001e-01 4.6080016961971513e+00 2.4629298218325616e+01 2.9488495278668662e+01 4 5 0
5853 1 13 -1.1128000000000000e+00 3.2432250726173084e+00 2.4483201798201080e+01 2.6182900912102646e+01 2 -1 0
12788 1 14 5.5640000000000001e-01 4.8387168157640836e+00 2.7840348588586131e+01 2.6938002250746298e+01 -2 -1 0
6145 1 14 5.5640000000000001e-01 1.2465357516468718e+00 2.6240098975343582e+01 3.2223351927928590e+01 -5 -2 0
5855 1 14 5.5640000000000001e-01 4.0962242464818646e+00 2.4834638447154944e+01 2.5927721499072653e+01 2 -1 0
5854 1 14 5.5640000000000001e-01 3.1383079528041087e+00 2.4747793548757098e+01 2.7096802134315002e+01 2 -1 0
9898 1 14 5.5640000000000001e-01 5.1285623289498883e+00 2.2372812343265473e+01 3.0129027037411355e+01 0 1 0
7109 1 14 5.5640000000000001e-01 2.9907419090327299e+00 2.8835818581890319e+01 2.9999817374705735e+01 -6 3 0
11143 1 14 5.5640000000000001e-01 2.0184253641444712e+00 2.9688245794629857e+01 2.6472579263784962e+01 -3 -2 0
10542 1 13 -1.1128000000000000e+00 2.8961046840383031e+00 2.5342591346714876e+01 2.9085922822903417e+01 4 0 0
13616 1 14 5.5640000000000001e-01 5.9671192925748313e+00 2.4888653890937821e+01 3.0102847935988024e+01 4 5 0
7108 1 14 5.5640000000000001e-01 2.2782549957349501e+00 2.8526477023561892e+01 2.8700369264493069e+01 -7 3 0
12786 1 13 -1.1128000000000000e+00 4.3305294042906297e+00 2.7799011831227517e+01 2.6127898141655628e+01 -2 -1 0
13614 1 13 -1.1128000000000000e+00 5.5039470183194581e+00 2.4293312953591141e+01 2.9513549662980022e+01 4 5 0
10543 1 14 5.5640000000000001e-01 2.7744430341745647e+00 2.6216814110508125e+01 2.9456280545216025e+01 4 0 0
14316 1 13 -1.1128000000000000e+00 6.9024794060985935e+00 2.8423466945703691e+01 2.7611319957672961e+01 0 -1 0
7107 1 13 -1.1128000000000000e+00 2.3005830135550780e+00 2.8287299935035676e+01 2.9626936920099279e+01 -6 3 0
12787 1 14 5.5640000000000001e-01 3.4427471098253637e+00 2.8044025117728697e+01 2.6388748535284662e+01 -2 -1 0
8784 1 13 -1.1128000000000000e+00 6.9199985302016085e+00 2.5905563119728292e+01 3.1048827094970935e+01 0 0 0
10072 1 14 5.5640000000000001e-01 3.7865709588421290e+00 2.2827271776327805e+01 2.6263965988650810e+01 0 -1 0
11144 1 14 5.5640000000000001e-01 9.9373784356893413e-01 2.8600812626845865e+01 2.6716299971142742e+01 -3 -2 0
8768 1 14 5.5640000000000001e-01 6.5555152447231657e-01 2.2997411693337394e+01 2.9814625633316140e+01 -2 -1 0
8098 1 14 5.5640000000000001e-01 5.7052776359681641e+00 2.6081357254866735e+01 2.5691065244957418e+01 -2 -2 0
10280 1 14 5.5640000000000001e-01 7.5167749454907740e-01 2.7671245521903590e+01 3.0682627201407747e+01 -1 0 0
12633 1 13 -1.1128000000000000e+00 4.7495419229576123e+00 2.9550398206738056e+01 3.0959898654160796e+01 8 4 0
12635 1 14 5.5640000000000001e-01 4.8245663937869807e+00 2.9317556152515589e+01 3.1885310858021068e+01 8 4 0
7304 1 14 5.5640000000000001e-01 6.7543341609856107e+00 2.8777628144809999e+01 3.0318140485078736e+01 1 0 0
10544 1 14 5.5640000000000001e-01 2.2769044202727011e+00 2.4791077436285033e+01 2.9564101953196097e+01 4 0 0
8766 1 13 -1.1128000000000000e+00 8.9454389073811535e-01 2.3772248261420444e+01 3.0323293288492028e+01 -2 -1 0
8554 1 14 5.5640000000000001e-01 6.8144834407058976e+00 2.4374951950753790e+01 2.8361848042801533e+01 -3 0 0
6146 1 14 5.5640000000000001e-01 1.9527243591343626e+00 2.4938337229683182e+01 3.1909330908087629e+01 -5 -2 0
6853 1 14 5.5640000000000001e-01 4.2983368718576903e-01 2.8863209874625376e+01 3.2609667447311743e+01 -1 1 0
11142 1 13 -1.1128000000000000e+00 1.9218748339013485e+00 2.8805494182772158e+01 2.6829873858789298e+01 -3 -2 0
6144 1 13 -1.1128000000000000e+00 1.7418217715105477e+00 2.5529995987984197e+01 3.2631613299320527e+01 -5 -2 0
14318 1 14 5.5640000000000001e-01 7.0928826616080975e+00 2.7741104639525830e+01 2.6967611853366581e+01 0 -1 0
8555 1 14 5.5640000000000001e-01 7.0486100951356780e+00 2.4692909212296101e+01 2.6900347758002479e+01 -3 0 0
10278 1 13 -1.1128000000000000e+00 2.3632686048289386e-01 2.7332951765549463e+01 3.1414885966607667e+01 -1 0 0
11244 1 13 -1.1128000000000000e+00 2.7542285282487615e+00 2.3981860005813015e+01 3.5900172968060787e+01 1 1 0
10250 1 14 5.5640000000000001e-01 2.4550083719874318e+00 2.7597324919425123e+01 3.7991350467776499e+01 0 -2 0
6852 1 13 -1.1128000000000000e+00 7.3228550204570342e-01 2.9639295627993153e+01 3.3081308882909845e+01 -1 1 0
14753 1 14 5.5640000000000001e-01 5.6931231094580186e+00 2.3184808433582525e+01 3.8284896923894259e+01 1 0 0
14557 1 14 5.5640000000000001e-01 5.7950698820384909e+00 2.8056095404004278e+01 3.3792769794101950e+01 2 1 0
13876 1 14 5.5640000000000001e-01 5.8865489864113556e+00 2.5892617949033568e+01 3.3835048209732292e+01 4 2 0
14556 1 13 -1.1128000000000000e+00 5.2956682464576774e+00 2.8861236726348928e+01 3.3656471229756484e+01 2 1 0
11712 1 13 -1.1128000000000000e+00 2.7681770250450106e+00 2.7875096634001679e+01 3.3958722680403540e+01 0 1 0
11245 1 14 5.5640000000000001e-01 1.9041617603682439e+00 2.4383404643557075e+01 3.6080118056209123e+01 1 1 0
7170 1 13 -1.1128000000000000e+00 5.7534871014993536e+00 2.7348972315910892e+01 3.8559457031922030e+01 2 2 0
14459 1 14 5.5640000000000001e-01 2.2149873646128300e+00 2.3208071246048021e+01 3.3675241570910615e+01 4 2 0
11962 1 14 5.5640000000000001e-01 3.9515778144210358e+00 2.4547706039685259e+01 3.7299022869972674e+01 -1 0 0
11824 1 14 5.5640000000000001e-01 1.3296448124124092e+00 2.9078460763688174e+01 3.6296245777000479e+01 -4 1 0
10248 1 13 -1.1128000000000000e+00 2.7080990442862674e+00 2.7335805305115723e+01 3.8876666481482047e+01 0 -2 0
14558 1 14 5.5640000000000001e-01 4.3921697094490213e+00 2.8620897443873762e+01 3.3861798442054862e+01 2 1 0
11714 1 14 5.5640000000000001e-01 2.0517507023068347e+00 2.8365997223936390e+01 3.3556253084633489e+01 0 1 0
10675 1 14 5.5640000000000001e-01 4.2900549220177675e+00 2.4462730538893020e+01 3.4872488893478874e+01 -3 -1 0
13877 1 14 5.5640000000000001e-01 6.8362407163165733e+00 2.6286660117752000e+01 3.2723872444713273e+01 4 2 0
11823 1 13 -1.1128000000000000e+00 2.0913323657838125e+00 2.8535343029811514e+01 3.6498945156165256e+01 -4 1 0
14457 1 13 -1.1128000000000000e+00 1.7504097665966107e+00 2.2455553434954467e+01 3.3309022456332137e+01 4 2 0
10674 1 13 -1.1128000000000000e+00 5.2288572167945011e+00 2.4501594167146660e+01 3.4689809638875538e+01 -3 -1 0
11961 1 13 -1.1128000000000000e+00 4.5810429636703880e+00 2.4698415127741765e+01 3.8004212374679980e+01 -1 0 0
11963 1 14 5.5640000000000001e-01 4.8289074958280462e+00 2.5618367131314134e+01 3.7912107407239048e+01 -1 0 0
11713 1 14 5.5640000000000001e-01 2.6341833679615161e+00 2.6973077365506100e+01 3.3667795233308134e+01 0 1 0
13875 1 13 -1.1128000000000000e+00 6.5653503569321536e+00 2.6528678888821840e+01 3.3609466691111891e+01 4 2 0
7172 1 14 5.5640000000000001e-01 6.2888528670236115e+00 2.8057561757336661e+01 3.8202362729484683e+01 2 2 0
11825 1 14 5.5640000000000001e-01 2.2724486105065944e+00 2.8063094320190462e+01 3.5686289077061325e+01 -4 1 0
11246 1 14 5.5640000000000001e-01 2.7386010117706632e+00 2.3158240284118033e+01 3.6387654429818795e+01 1 1 0
11416 1 14 5.5640000000000001e-01 3.5648449444052503e+00 2.3945484537825038e+01 3.9336948200694017e+01 0 -1 0
10676 1 14 5.5640000000000001e-01 5.5832925265076927e+00 2.3704719309032598e+01 3.5084268651254689e+01 -3 -1 0
10249 1 14 5.5640000000000001e-01 3.6651612816945449e+00 2.7331058810171147e+01 3.8861136353666176e+01 0 -2 0
7171 1 14 5.5640000000000001e-01 5.6340070194426417e+00 2.7579368526304307e+01 3.9480800581729106e+01 2 2 0
14676 1 13 -1.1128000000000000e+00 2.3747280966343647e+00 2.8032227629552892e+01 4.5692402895328129e+01 0 -1 0
8590 1 14 5.5640000000000001e-01 2.8980449627334841e+00 2.9646283987970854e+01 4.2290803668072400e+01 1 2 0
10345 1 14 5.5640000000000001e-01 5.0044307850663996e+00 2.6953468908399596e+01 4.1888501755714920e+01 -3 -2 0
13692 1 13 -1.1128000000000000e+00 4.7640503278370243e+00 2.5511905415714168e+01 4.3157693390789753e+01 -2 -2 0
11415 1 13 -1.1128000000000000e+00 3.0296567915186641e+00 2.3793318162991842e+01 4.0115826160531888e+01 0 -1 0
6577 1 14 5.5640000000000001e-01 2.6891818393035805e+00 2.4645109290527927e+01 4.4793818331493888e+01 0 -1 0
6576 1 13 -1.1128000000000000e+00 3.1255408174572188e+00 2.5377387987165868e+01 4.5229238351243815e+01 0 -1 0
10401 1 13 -1.1128000000000000e+00 4.5061909958733071e-01 2.5939458454882004e+01 4.3140206777285783e+01 -1 1 0
14092 1 14 5.5640000000000001e-01 6.0102370838058317e+00 2.5347206769436468e+01 4.4312948524620069e+01 -2 -1 0
11417 1 14 5.5640000000000001e-01 2.1837492983056475e+00 2.4189594715236183e+01 3.9906930858136342e+01 0 -1 0
10402 1 14 5.5640000000000001e-01 9.0980092767954512e-01 2.5119315533186100e+01 4.3321174944196521e+01 -1 1 0
14093 1 14 5.5640000000000001e-01 6.9977466392680219e+00 2.4219570465213049e+01 4.4525448961597760e+01 -2 -1 0
6694 1 14 5.5640000000000001e-01 3.3984352807701512e-01 2.8938175579512730e+01 4.5385263247951613e+01 -1 -3 0
11761 1 14 5.5640000000000001e-01 1.3969685748677103e+00 2.7962103558654462e+01 4.2279116909351899e+01 3 -2 0
14091 1 13 -1.1128000000000000e+00 6.8029670680330225e+00 2.5116457778850727e+01 4.4797268581509186e+01 -2 -1 0
13693 1 14 5.5640000000000001e-01 4.1000288311100253e+00 2.5428571391608628e+01 4.3842063709927096e+01 -3 -2 0
10435 1 14 5.5640000000000001e-01 8.1547462089685840e-01 2.3395201832832878e+01 4.4412306189626435e+01 -3 0 0
8651 1 14 5.5640000000000001e-01 6.9687108899766477e+00 2.2561272855518968e+01 4.3629634024224231e+01 0 0 0
11762 1 14 5.5640000000000001e-01 1.8114826876583581e+00 2.8536393697938220e+01 4.0941109406255933e+01 3 -2 0
11760 1 13 -1.1128000000000000e+00 1.4026054917984805e+00 2.8774630144299518e+01 4.1773151877937202e+01 3 -2 0
10346 1 14 5.5640000000000001e-01 4.5866973575881254e+00 2.8406656491427430e+01 4.1813402989922487e+01 -3 -2 0
13694 1 14 5.5640000000000001e-01 4.7418104047435010e+00 2.4672477313931957e+01 4.2698239706622587e+01 -2 -2 0
8649 1 13 -1.1128000000000000e+00 6.6095803739259642e+00 2.2859489153273980e+01 4.2793976108300612e+01 0 1 0
10344 1 13 -1.1128000000000000e+00 5.1357808834815133e+00 2.7753505692127785e+01 4.1379659798922418e+01 -3 -2 0
11847 1 13 -1.1128000000000000e+00 4.6744579736087690e+00 2.9630812795590920e+01 4.5384238326171889e+01 -1 -2 0
14650 1 14 5.5640000000000001e-01 6.8418037036299193e+00 2.8656819285833361e+01 4.1754408830668233e+01 5 -1 0
14709 1 13 -1.1128000000000000e+00 4.7456400051960888e+00 2.3261523042256439e+01 4.6255781681733360e+01 3 1 0
9239 1 14 5.5640000000000001e-01 6.7131013328032898e+00 2.5176797921245129e+01 4.6708205539637412e+01 0 -2 0
6578 1 14 5.5640000000000001e-01 3.7237390704323818e+00 2.4964347263035574e+01 4.5851964656333472e+01 0 -1 0
14677 1 14 5.5640000000000001e-01 2.6230969409677645e+00 2.7194684127903301e+01 4.5301166853227393e+01 0 -1 0
14710 1 14 5.5640000000000001e-01 5.0526960075111145e+00 2.2678702283240856e+01 4.5561326201213141e+01 3 1 0
10436 1 14 5.5640000000000001e-01 1.1962751916055707e+00 2.3290274789324588e+01 4.2950842391435167e+01 -3 0 0
14678 1 14 5.5640000000000001e-01 2.0059005870551334e+00 2.7799147008160045e+01 4.6544383841345066e+01 0 -1 0
11848 1 14 5.5640000000000001e-01 3.9185585183950207e+00 2.9122379695515072e+01 4.5678081206864348e+01 -1 -2 0
10434 1 13 -1.1128000000000000e+00 1.5467602200340753e+00 2.3528252906160457e+01 4.3809188767477686e+01 -3 0 0
11849 1 14 5.5640000000000001e-01 4.5668199551683664e+00 2.9694179652041406e+01 4.4435222762809126e+01 -1 -2 0
14711 1 14 5.5640000000000001e-01 4.0681520850058135e+00 2.2759267653178544e+01 4.6708530489108099e+01 3 1 0
12868 1 14 5.5640000000000001e-01 5.9290026357120373e+00 2.8507386613095704e+01 4.6921673260967353e+01 0 -1 0
6465 1 13 -1.1128000000000000e+00 1.5284235431975994e+00 2.5154849905020935e+01 4.8157038018463425e+01 2 -1 0
12160 1 14 5.5640000000000001e-01 2.8018917618903445e+00 2.5827510127873115e+01 4.9003819846125175e+01 -2 0 0
12738 1 13 -1.1128000000000000e+00 2.4572621281748988e+00 2.4865427115468648e+01 5.1495975672935984e+01 -5 1 0
8775 1 13 -1.1128000000000000e+00 5.3104127463731929e+00 2.7541301718201488e+01 5.3212137619307171e+01 7 1 0
7372 1 14 5.5640000000000001e-01 4.7361596084738142e+00 2.3802684720733719e+01 5.2775154501246327e+01 -2 -1 0
9214 1 14 5.5640000000000001e-01 7.9641499053788700e-01 2.6476056492639344e+01 5.1404138455806319e+01 2 -1 0
12739 1 14 5.5640000000000001e-01 3.0357757533443674e+00 2.4397471703976187e+01 5.2098114825299000e+01 -5 1 0
8777 1 14 5.5640000000000001e-01 5.5058597427342555e+00 2.6725741961682338e+01 5.2750732595863710e+01 7 1 0
14534 1 14 5.5640000000000001e-01 6.6812446525068792e+00 2.4800584774895110e+01 5.2569507269754425e+01 1 -1 0
7373 1 14 5.5640000000000001e-01 4.0871731184860263e+00 2.2435842373252353e+01 5.2725619414296915e+01 -2 -1 0
14533 1 14 5.5640000000000001e-01 6.0852754211290776e+00 2.4523743372460878e+01 5.1205661711209274e+01 1 -1 0
10093 1 14 5.5640000000000001e-01 7.9679535228297171e-01 2.4411844508620167e+01 5.0671613227978945e+01 -3 -1 0
12740 1 14 5.5640000000000001e-01 3.0238265108539131e+00 2.5119266148515951e+01 5.0767413811484545e+01 -5 1 0
9226 1 14 5.5640000000000001e-01 6.9739214740851763e+00 2.7076468277398327e+01 5.0845074535914925e+01 -2 -2 0
12161 1 14 5.5640000000000001e-01 4.2636520019409270e+00 2.5645545024469573e+01 4.9353163367778812e+01 -2 0 0
14532 1 13 -1.1128000000000000e+00 6.0428977628520260e+00 2.5136140028919232e+01 5.1940104567949440e+01 1 -1 0
5680 1 14 5.5640000000000001e-01 2.2449668109518051e+00 2.9197121161416163e+01 4.8902035432040392e+01 2 -2 0
9215 1 14 5.5640000000000001e-01 8.8257718476265101e-01 2.7944905849828366e+01 5.1760442868363612e+01 2 -1 0
6466 1 14 5.5640000000000001e-01 1.4826425864942554e+00 2.4488684819520916e+01 4.7471210034754911e+01 2 -1 0
9692 1 14 5.5640000000000001e-01 1.8460436012798138e+00 2.9012051211525282e+01 5.3194923740708369e+01 2 1 0
8776 1 14 5.5640000000000001e-01 5.0658535635807045e+00 2.8155827017154611e+01 5.2520197373972756e+01 7 1 0
12869 1 14 5.5640000000000001e-01 6.6165549530853989e+00 2.8595179047738583e+01 4.8267577972037294e+01 0 -1 0
5679 1 13 -1.1128000000000000e+00 1.6381389378110922e+00 2.9235042998983662e+01 4.8162742724755056e+01 2 -2 0
7600 1 14 5.5640000000000001e-01 2.8688228391666786e+00 2.8942715745404069e+01 5.1101536478192536e+01 1 2 0
6467 1 14 5.5640000000000001e-01 9.1519578617834429e-01 2.4852261875148994e+01 4.8826832049166669e+01 2 -1 0
9690 1 13 -1.1128000000000000e+00 1.4856145764073696e+00 2.9496077627607271e+01 5.2451928998075630e+01 2 1 0
7452 1 13 -1.1128000000000000e+00 5.5035964253681424e+00 2.4370076383704973e+01 4.9504759002607500e+01 6 -2 0
7601 1 14 5.5640000000000001e-01 3.5024577061722910e+00 2.7962586728275042e+01 5.0137301466590110e+01 1 2 0
7453 1 14 5.5640000000000001e-01 5.2324683550612452e+00 2.3544976099555786e+01 4.9102352576725757e+01 6 -2 0
7599 1 13 -1.1128000000000000e+00 3.4503872025304316e+00 2.8896038821771302e+01 5.0342697894325170e+01 1 2 0
7454 1 14 5.5640000000000001e-01 6.0939281593862367e+00 2.4766892594271592e+01 4.8864230173008025e+01 6 -2 0
7371 1 13 -1.1128000000000000e+00 4.0181101755445461e+00 2.3291692365832201e+01 5.3148683168663922e+01 -2 -1 0
12159 1 13 -1.1128000000000000e+00 3.5366609111667016e+00 2.6262643594693991e+01 4.9436260599861193e+01 -2 0 0
12867 1 13 -1.1128000000000000e+00 6.7500272698800643e+00 2.8298664304080578e+01 4.7367302465573836e+01 -1 -1 0
9237 1 13 -1.1128000000000000e+00 7.0374031295861821e+00 2.5424467581090223e+01 4.7574069226873355e+01 0 -2 0
9227 1 14 5.5640000000000001e-01 5.7500751881726542e+00 2.7412555390509596e+01 5.0019761920756522e+01 -2 -2 0
9225 1 13 -1.1128000000000000e+00 6.6118248098279944e+00 2.7747973182520994e+01 5.0266975056370946e+01 -2 -2 0
9213 1 13 -1.1128000000000000e+00 5.3350760992442903e-01 2.7345142266604210e+01 5.1101150887117605e+01 2 -1 0
6364 1 14 5.5640000000000001e-01 5.4018009271107659e-01 2.6877201319131302e+01 5.6677559453167326e+01 0 0 0
10378 1 14 5.5640000000000001e-01 1.5388404563775091e+00 2.4832353042221623e+01 5.6097964676626383e+01 3 -3 0
14446 1 14 5.5640000000000001e-01 5.1352465861600489e+00 2.5048234687877436e+01 5.9767175826317967e+01 5 -2 0
8610 1 13 -1.1128000000000000e+00 5.1033821273208115e+00 2.2382197154521293e+01 6.0674219407093794e+01 -4 -2 0
6523 1 14 5.5640000000000001e-01 5.7721795677718521e+00 2.8464697908371459e+01 5.8425926441200623e+01 -1 -1 0
14445 1 13 -1.1128000000000000e+00 5.9320470450253273e+00 2.5487115718574323e+01 6.0065042088670872e+01 5 -2 0
13644 1 13 -1.1128000000000000e+00 2.3449814403885418e+00 2.5305269943812988e+01 5.4588998318679948e+01 7 -1 0
6408 1 13 -1.1128000000000000e+00 2.2293879503257266e+00 2.7990864578781526e+01 5.4643812328325311e+01 -2 -1 0
6409 1 14 5.5640000000000001e-01 2.5826599217018189e+00 2.7138661650305909e+01 5.4388506777957822e+01 -2 -1 0
10377 1 13 -1.1128000000000000e+00 1.1322772698237136e+00 2.5138203233461308e+01 5.6908762972241803e+01 3 -3 0
12504 1 13 -1.1128000000000000e+00 3.2736984762275134e+00 2.5035851217347279e+01 5.9018270050366091e+01 2 -1 0
10379 1 14 5.5640000000000001e-01 3.0046501818753313e-01 2.4666636725588589e+01 5.6952867927851813e+01 3 -3 0
6874 1 14 5.5640000000000001e-01 4.6382859808651533e+00 2.4270867052505174e+01 5.6803411543111132e+01 -3 -1 0
11411 1 14 5.5640000000000001e-01 3.5208043652345498e+00 2.8075363724590204e+01 5.8921763498730805e+01 2 2 0
13896 1 13 -1.1128000000000000e+00 6.8597988453041858e-01 2.2976339189883966e+01 5.4208731766312475e+01 -2 0 0
11409 1 13 -1.1128000000000000e+00 4.3020362071357985e+00 2.7833978234625715e+01 5.9419399607239377e+01 2 2 0
5597 1 14 5.5640000000000001e-01 6.5600235686732642e+00 2.8653129390467345e+01 5.5704831634561103e+01 -2 0 0
6365 1 14 5.5640000000000001e-01 8.6131030285870125e-01 2.7878167447668524e+01 5.5588138786031848e+01 0 0 0
12505 1 14 5.5640000000000001e-01 2.5701212906274522e+00 2.5474726818707637e+01 5.8540149573189375e+01 1 -1 0
13645 1 14 5.5640000000000001e-01 2.1085343124138163e+00 2.4410545197587130e+01 5.4344473832208202e+01 7 -1 0
12506 1 14 5.5640000000000001e-01 2.8345339175825797e+00 2.4611195896151404e+01 5.9755178585470176e+01 2 -1 0
6875 1 14 5.5640000000000001e-01 5.9433200208066959e+00 2.4970944288280769e+01 5.6489288620024908e+01 -4 -1 0
14579 1 14 5.5640000000000001e-01 1.3954648669112086e+00 2.8360148303831281e+01 5.9413937229849971e+01 0 -2 0
7105 1 14 5.5640000000000001e-01 4.5389385052426769e+00 2.9058028399960410e+01 6.0885141264508093e+01 1 -2 0
6524 1 14 5.5640000000000001e-01 7.1270109418123599e+00 2.9138971215677262e+01 5.8466946540691708e+01 -1 -1 0
14578 1 14 5.5640000000000001e-01 1.3412730998283477e+00 2.8776160277952112e+01 5.7959326463263992e+01 0 -2 0
11410 1 14 5.5640000000000001e-01 4.2416638003524332e+00 2.6883452022840892e+01 5.9514725017332012e+01 2 2 0
6873 1 13 -1.1128000000000000e+00 5.1812532025090086e+00 2.4567967788214045e+01 5.6073240611581284e+01 -3 -1 0
5596 1 14 5.5640000000000001e-01 6.6862176370171733e+00 2.8116329917736149e+01 5.4294932143047163e+01 -2 0 0
6410 1 14 5.5640000000000001e-01 2.9966205955180545e+00 2.8500327050791945e+01 5.4904645413060237e+01 -2 -1 0
6522 1 13 -1.1128000000000000e+00 6.5302079521671388e+00 2.8674298400932010e+01 5.7880314451944237e+01 -1 -1 0
14447 1 14 5.5640000000000001e-01 6.4822611442079454e+00 2.5541892346389108e+01 5.9283699777483413e+01 5 -2 0
14512 1 14 5.5640000000000001e-01 1.1017300182728651e+00 2.4732986927120326e+01 6.0822331848829073e+01 5 -1 0
14577 1 13 -1.1128000000000000e+00 1.8442292877381179e+00 2.8244642751700148e+01 5.8576380782396164e+01 0 -2 0
8131 1 14 5.5640000000000001e-01 6.4561980725223398e+00 2.2885479411526486e+01 5.5570927300297548e+01 0 0 0
11881 1 14 5.5640000000000001e-01 6.9929327385742814e+00 2.3778332613236657e+01 5.9736261804595173e+01 -1 1 0
10534 1 14 5.5640000000000001e-01 7.0954810947225928e+00 2.7048124844600466e+01 5.7639230077493870e+01 4 -4 0
13897 1 14 5.5640000000000001e-01 3.2682151091089295e-01 2.2628724934817594e+01 5.5025065908966660e+01 -2 0 0
13646 1 14 5.5640000000000001e-01 3.2283405435066772e+00 2.5229943965066870e+01 5.4949878537219668e+01 7 -1 0
6811 1 14 5.5640000000000001e-01 6.9550321556158012e+00 2.6429551131292964e+01 6.3143528457584544e+01 1 -3 0
6822 1 13 -1.1128000000000000e+00 5.3287971693311516e+00 2.6876337350203997e+01 6.2246088334513573e+01 1 0 0
9411 1 13 -1.1128000000000000e+00 3.1047436914125308e+00 2.7228574522538626e+01 6.5693695738175052e+01 -2 -2 0
8968 1 14 5.5640000000000001e-01 6.3276331640394687e+00 2.3757049536905708e+01 6.6212380184274195e+01 7 0 0
6477 1 13 -1.1128000000000000e+00 6.3401655689873149e+00 2.3136433947159112e+01 6.3209058403395666e+01 -4 -1 0
10080 1 13 -1.1128000000000000e+00 6.5024737063629245e-01 2.9184477550671080e+01 6.8302029310565004e+01 2 0 0
6824 1 14 5.5640000000000001e-01 5.2958230049595842e+00 2.7816914502321655e+01 6.2071562786853796e+01 1 0 0
6288 1 13 -1.1128000000000000e+00 2.9321159654186957e-01 2.3413599567099467e+01 6.4381403480570683e+01 2 0 0
7631 1 14 5.5640000000000001e-01 3.7477511285204019e+00 2.6810654839970923e+01 6.2893326177663354e+01 2 2 0
13249 1 14 5.5640000000000001e-01 3.6966200614359308e+00 2.3567997512399486e+01 6.5626689904940079e+01 -3 -2 0
14513 1 14 5.5640000000000001e-01 2.1129504554780492e+00 2.5359904746407196e+01 6.1758442134925509e+01 5 -1 0
14511 1 13 -1.1128000000000000e+00 1.8907854684747507e+00 2.4534981215298426e+01 6.1326729583647769e+01 5 -1 0
10268 1 14 5.5640000000000001e-01 5.4587374696507593e+00 2.9449800130137127e+01 6.8245582320168992e+01 2 2 0
6217 1 14 5.5640000000000001e-01 2.5013388874044904e+00 2.2924584954245994e+01 6.2154035447822956e+01 -2 2 0
9412 1 14 5.5640000000000001e-01 3.4947196921140073e+00 2.6849420829880074e+01 6.6481346064374222e+01 -3 -2 0
8969 1 14 5.5640000000000001e-01 5.2978738148602416e+00 2.3927764436249596e+01 6.7308896165873790e+01 7 0 0
6823 1 14 5.5640000000000001e-01 5.4584193343869787e+00 2.6477036764346238e+01 6.1385862214436962e+01 1 0 0
10266 1 13 -1.1128000000000000e+00 5.0742548830483853e+00 2.8597395216747085e+01 6.8041105318115825e+01 2 2 0
10819 1 14 5.5640000000000001e-01 1.8970707845543628e+00 2.8526047410428966e+01 6.2523538469421801e+01 2 1 0
7629 1 13 -1.1128000000000000e+00 2.8434230844939981e+00 2.6612305275729845e+01 6.3136390121259389e+01 2 2 0
7630 1 14 5.5640000000000001e-01 2.7826639367279253e+00 2.6861329329456151e+01 6.4058630430439550e+01 2 2 0
9413 1 14 5.5640000000000001e-01 3.1140642934796321e+00 2.8172572606363605e+01 6.5851849411488033e+01 -2 -2 0
6290 1 14 5.5640000000000001e-01 5.1787918621098372e-01 2.2657428704226614e+01 6.3839220909386015e+01 2 0 0
6478 1 14 5.5640000000000001e-01 6.3615755566862600e+00 2.3944058751047674e+01 6.3722396137338940e+01 -4 -1 0
13250 1 14 5.5640000000000001e-01 3.1620543104833199e+00 2.4396936190626505e+01 6.4478214690686769e+01 -3 -2 0
13248 1 13 -1.1128000000000000e+00 2.9913978723053649e+00 2.3600032596427315e+01 6.4980263375451187e+01 -3 -2 0
10818 1 13 -1.1128000000000000e+00 1.4084400807659703e+00 2.9236357308473021e+01 6.2939389072837670e+01 2 1 0
10944 1 13 -1.1128000000000000e+00 2.3985905858972427e+00 2.5487306286477647e+01 6.8018965086870367e+01 -3 0 0
7529 1 14 5.5640000000000001e-01 4.6168424179115997e-01 2.8187735840789120e+01 6.4665856820708797e+01 -2 -2 0
8967 1 13 -1.1128000000000000e+00 5.3981867054695574e+00 2.3934388513512811e+01 6.6356990033086902e+01 7 0 0
6289 1 14 5.5640000000000001e-01 9.7596653055277183e-01 2.3439576472892771e+01 6.5051778555493300e+01 2 0 0
8612 1 14 5.5640000000000001e-01 5.8078122870012914e+00 2.2437411037827321e+01 6.1319944904000465e+01 -4 -1 0
10945 1 14 5.5640000000000001e-01 1.8601177037939931e+00 2.5594021612747891e+01 6.7234815461672639e+01 -3 0 0
6340 1 14 5.5640000000000001e-01 6.4015824669816537e+00 2.7478953539835974e+01 6.8240794724436583e+01 -2 2 0
7104 1 13 -1.1128000000000000e+00 5.0276606456854642e+00 2.9475236026854724e+01 6.1594591971804554e+01 1 -2 0
5716 1 14 5.5640000000000001e-01 1.5808393277247923e+00 2.9594740970440046e+01 6.6642539621663786e+01 2 -1 0
10820 1 14 5.5640000000000001e-01 2.0826411072143256e+00 2.9829570820445781e+01 6.3270723564902724e+01 2 1 0
13792 1 14 5.5640000000000001e-01 8.8554407802361101e-01 2.2546364379879456e+01 7.1203570481598746e+01 0 -1 0
9969 1 13 -1.1128000000000000e+00 4.1166764479143660e+00 2.8269806956841975e+01 7.3303024397204254e+01 -1 -1 0
9549 1 13 -1.1128000000000000e+00 4.2902447784612381e+00 2.5852563129530793e+01 7.1715149365949458e+01 2 -3 0
9880 1 14 5.5640000000000001e-01 3.6913699604572736e+00 2.6912075089053388e+01 7.0490137250167891e+01 1 -1 0
9970 1 14 5.5640000000000001e-01 3.6382896755431111e+00 2.7902072515437265e+01 7.4046091902380311e+01 -1 -1 0
9971 1 14 5.5640000000000001e-01 4.8279485682902283e+00 2.8772199064394158e+01 7.3700423417984922e+01 -1 -1 0
11070 1 13 -1.1128000000000000e+00 6.0677874139898247e+00 2.9893542783403333e+01 7.0947489281653418e+01 0 2 0
5930 1 14 5.5640000000000001e-01 2.7783341030525501e+00 2.4331509200841040e+01 7.4251646687533125e+01 1 0 0
7110 1 13 -1.1128000000000000e+00 4.6465327054112073e+00 2.4257654924066053e+01 6.9467682376134960e+01 -1 0 0
7813 1 14 5.5640000000000001e-01 1.3771454453490573e+00 2.8394845240359672e+01 7.5032256394896550e+01 0 -2 0
12954 1 13 -1.1128000000000000e+00 7.7080369403396509e-01 2.6635644255162571e+01 7.0165823680434471e+01 5 2 0
10267 1 14 5.5640000000000001e-01 4.5329216186604349e+00 2.8389398025054117e+01 6.8802634901075820e+01 2 2 0
9881 1 14 5.5640000000000001e-01 2.4544760952207358e+00 2.7585544532349104e+01 6.9934774604874562e+01 1 -1 0
7494 1 13 -1.1128000000000000e+00 7.1269338757485263e+00 2.8051684577518511e+01 7.2747778561113321e+01 1 1 0
7111 1 14 5.5640000000000001e-01 4.5685891768713978e+00 2.4781444390204733e+01 7.0265053835646327e+01 -1 0 0
9879 1 13 -1.1128000000000000e+00 3.3876267573321268e+00 2.7728363617177905e+01 7.0093091980033620e+01 1 -1 0
10946 1 14 5.5640000000000001e-01 1.9550598380261515e+00 2.6009352720983735e+01 6.8687530593277742e+01 -3 0 0
12720 1 13 -1.1128000000000000e+00 6.0837416125115573e-01 2.6151720126533590e+01 7.2851060510958405e+01 -1 1 0
13793 1 14 5.5640000000000001e-01 1.7223595101032361e+00 2.2548472677389377e+01 7.2465168943783752e+01 0 -1 0
12473 1 14 5.5640000000000001e-01 3.4761147321185470e+00 2.9348731140599991e+01 7.0912713898150443e+01 2 -1 0
9550 1 14 5.5640000000000001e-01 4.4015811757659318e+00 2.6673579751099293e+01 7.2194490325363063e+01 2 -3 0
9551 1 14 5.5640000000000001e-01 3.7228770510390277e+00 2.5322747808197970e+01 7.2275168498817806e+01 2 -3 0
12327 1 13 -1.1128000000000000e+00 2.5601225198792754e+00 2.6930235478611529e+01 7.5463150154026636e+01 -1 -1 0
7812 1 13 -1.1128000000000000e+00 4.7764369300896953e-01 2.8710273665612675e+01 7.4944887370346535e+01 0 -2 0
7209 1 13 -1.1128000000000000e+00 3.2601405312316761e-01 2.3565402218045477e+01 6.9496416453682556e+01 -2 -1 0
7211 1 14 5.5640000000000001e-01 2.8849716305539957e-01 2.2874561655747740e+01 6.8834930518721791e+01 -2 -1 0
12722 1 14 5.5640000000000001e-01 1.3762256909879294e+00 2.5759699568372941e+01 7.3266940001271749e+01 -1 1 0
12956 1 14 5.5640000000000001e-01 6.0258194902080531e-01 2.6477224705342234e+01 7.1094713626401514e+01 5 2 0
10081 1 14 5.5640000000000001e-01 5.5282797170339848e-01 2.9854960799430479e+01 6.8978190174936771e+01 2 0 0
5928 1 13 -1.1128000000000000e+00 2.8350226145302102e+00 2.4307425918627949e+01 7.3296430351043625e+01 1 0 0
5946 1 13 -1.1128000000000000e+00 4.9894359424632810e+00 2.2560225264369940e+01 7.2940349017034123e+01 2 1 0
8008 1 14 5.5640000000000001e-01 6.6825634779358749e+00 2.3998701423796390e+01 6.9485552403680444e+01 -1 -1 0
7112 1 14 5.5640000000000001e-01 4.0066612022694486e+00 2.4638999704556976e+01 6.8866539747302099e+01 -1 0 0
12076 1 14 5.5640000000000001e-01 3.8325558582333104e+00 2.2526224825511036e+01 6.9780989342819538e+01 -1 -1 0
7496 1 14 5.5640000000000001e-01 6.7759738487257994e+00 2.8781018055273410e+01 7.2236768210824224e+01 1 1 0
14449 1 14 5.5640000000000001e-01 6.2895898768347402e+00 2.4919274636114576e+01 7.2742863316532961e+01 2 1 0
12326 1 14 5.5640000000000001e-01 7.0280948955060003e+00 2.7455630951023508e+01 7.4850986246166798e+01 1 0 0
5929 1 14 5.5640000000000001e-01 3.5326960011557693e+00 2.3678208033058127e+01 7.3113213156965259e+01 1 0 0
7210 1 14 5.5640000000000001e-01 3.5781746345757115e-01 2.4378636899203659e+01 6.8992561576908855e+01 -2 -1 0
6860 1 14 5.5640000000000001e-01 5.1022331748910785e+00 2.4837527965750663e+01 8.0960332459564299e+01 -1 3 0
13093 1 14 5.5640000000000001e-01 2.5960287879623829e+00 2.5181707555740335e+01 8.1902851171017801e+01 1 0 0
9734 1 14 5.5640000000000001e-01 2.8729735612914760e+00 2.4275271772267999e+01 7.9890406126095911e+01 -1 0 0
14288 1 14 5.5640000000000001e-01 6.7639323819671260e+00 2.9194637369170554e+01 7.6344777379120359e+01 3 1 0
13842 1 13 -1.1128000000000000e+00 7.3527050663792581e-01 2.5944255722774038e+01 7.8523864561644132e+01 0 0 0
10335 1 13 -1.1128000000000000e+00 4.8361832524535204e+00 2.9358289089687240e+01 8.1399210009535238e+01 0 0 0
6628 1 14 5.5640000000000001e-01 3.6223955841696567e+00 2.4516386136865300e+01 7.6593978573392462e+01 1 2 0
10337 1 14 5.5640000000000001e-01 4.7980085295623214e+00 2.8557468947390344e+01 8.1922145604853540e+01 0 0 0
9732 1 13 -1.1128000000000000e+00 3.2593125410168842e+00 2.3522187028258912e+01 7.9443374353895322e+01 -1 0 0
11399 1 14 5.5640000000000001e-01 6.6885003037903639e+00 2.5314941864764698e+01 7.9695606922796784e+01 -3 -1 0
13094 1 14 5.5640000000000001e-01 1.3084413399117991e+00 2.5776593492739224e+01 8.1373583300340115e+01 1 0 0
6858 1 13 -1.1128000000000000e+00 4.9480612438182359e+00 2.5747449167005222e+01 8.0706351625260609e+01 -1 3 0
14434 1 14 5.5640000000000001e-01 7.0187785529680955e+00 2.9807240214817444e+01 8.2633974968799976e+01 0 0 0
6933 1 13 -1.1128000000000000e+00 4.9627699614213503e+00 2.2998871871278375e+01 8.1486405123993265e+01 0 0 0
6627 1 13 -1.1128000000000000e+00 3.2354897057104046e+00 2.3808367667416608e+01 7.6078958642852328e+01 1 2 0
14142 1 13 -1.1128000000000000e+00 1.7949521754957150e+00 2.8493469109554617e+01 7.9430881143130364e+01 -1 -1 0
6935 1 14 5.5640000000000001e-01 4.4596554325221627e+00 2.2672536289192823e+01 8.2232469935795436e+01 0 0 0
9075 1 13 -1.1128000000000000e+00 7.0438475238714657e+00 2.4592366852330610e+01 7.6304498410215118e+01 1 0 0
14090 1 14 5.5640000000000001e-01 1.8566434921442185e+00 2.3175835192610503e+01 7.6921496101694359e+01 2 -1 0
12772 1 14 5.5640000000000001e-01 4.6864239504621823e+00 2.6732294087415632e+01 7.8030004607526323e+01 0 -1 0
13844 1 14 5.5640000000000001e-01 1.0882279572194185e+00 2.6716852770630087e+01 7.8965165683455027e+01 0 0 0
12773 1 14 5.5640000000000001e-01 4.2689062369479398e+00 2.5342649225754940e+01 7.8461816267445840e+01 0 -1 0
7393 1 14 5.5640000000000001e-01 2.1833938536239637e+00 2.7196139560339844e+01 8.2443548237032346e+01 1 0 0
14144 1 14 5.5640000000000001e-01 9.6812936730678611e-01 2.8949671828921169e+01 7.9587325905325358e+01 -1 -2 0
6934 1 14 5.5640000000000001e-01 5.7448748413817388e+00 2.3389105530878840e+01 8.1876612118334805e+01 0 0 0
6859 1 14 5.5640000000000001e-01 4.9681409951592412e+00 2.6233421956362719e+01 8.1530766020158183e+01 -2 3 0
13092 1 13 -1.1128000000000000e+00 2.1062988096361162e+00 2.5328008662283818e+01 8.1093535170584076e+01 1 0 0
9076 1 14 5.5640000000000001e-01 6.4402048198356612e+00 2.3922414597661991e+01 7.5983544671208620e+01 1 0 0
14088 1 13 -1.1128000000000000e+00 1.0130514872360135e+00 2.2896211745156091e+01 7.7277016985932903e+01 2 -1 0
9733 1 14 5.5640000000000001e-01 3.9273886326603491e+00 2.3200544637210037e+01 8.0048727433077730e+01 0 0 0
7392 1 13 -1.1128000000000000e+00 1.9451828692844961e+00 2.8044734787359765e+01 8.2070220617727927e+01 1 0 0
8245 1 14 5.5640000000000001e-01 6.0081436013696488e+00 2.8546752502957560e+01 7.9877615977387450e+01 0 -2 0
14089 1 14 5.5640000000000001e-01 6.0641659696689720e-01 2.3703110722843999e+01 7.7592918784222931e+01 2 -1 0
12771 1 13 -1.1128000000000000e+00 4.3272342345710584e+00 2.5911151672395142e+01 7.7693939549971674e+01 0 -1 0
14143 1 14 5.5640000000000001e-01 1.9902918180857803e+00 2.8059211206211494e+01 8.0261239101981886e+01 -1 -2 0
9544 1 14 5.5640000000000001e-01 5.0447175284559298e-01 2.6868622558847967e+01 8.1923623528963063e+01 1 0 0
8246 1 14 5.5640000000000001e-01 5.6455811285723181e+00 2.7082165348175071e+01 7.9753406029017427e+01 0 -2 0
11213 1 14 5.5640000000000001e-01 6.5263252732693999e+00 2.4978486988481002e+01 8.2618692469239107e+01 0 0 0
8244 1 13 -1.1128000000000000e+00 5.9211956498574025e+00 2.7840097942720075e+01 7.9237841620860465e+01 0 -2 0
10882 1 14 5.5640000000000001e-01 6.7083914347469173e+00 2.7046464732630923e+01 8.2089051885723592e+01 0 0 0
6629 1 14 5.5640000000000001e-01 3.8634591601283446e+00 2.3089407951856824e+01 7.6149549946939899e+01 1 2 0
6850 1 14 5.5640000000000001e-01 3.1726318917518421e+00 2.9229408964358466e+01 7.8554186723121660e+01 2 0 0
12324 1 13 -1.1128000000000000e+00 6.9214504597652136e+00 2.7382591329682388e+01 7.5799418646721335e+01 1 0 0
12329 1 14 5.5640000000000001e-01 3.2544601635615269e+00 2.6511484276177338e+01 7.5971848991550601e+01 -1 -1 0
7394 1 14 5.5640000000000001e-01 1.4276133273199183e+00 2.8470746240741512e+01 8.2753497907744418e+01 1 0 0
12325 1 14 5.5640000000000001e-01 6.6618648465712278e+00 2.6472415546679105e+01 7.5942342380633946e+01 1 1 0
9077 1 14 5.5640000000000001e-01 6.9975703750825726e+00 2.4520224067842239e+01 7.7257853372988833e+01 1 0 0
10336 1 14 5.5640000000000001e-01 5.5012821713118543e+00 2.9894955841586462e+01 8.1830329564335898e+01 0 0 0
11211 1 13 -1.1128000000000000e+00 7.0880362578174276e+00 2.4412790387357379e+01 8.2088881209158870e+01 0 0 0
11397 1 13 -1.1128000000000000e+00 6.9574577205893364e+00 2.4576195089540356e+01 7.9149578580852577e+01 -3 -1 0
14287 1 14 5.5640000000000001e-01 6.4308203056262396e+00 2.9706737202708698e+01 7.7729943541764442e+01 3 1 0
12328 1 14 5.5640000000000001e-01 1.7487113615460252e+00 2.6579763390663075e+01 7.5830591425604553e+01 -1 -1 0
5391 1 10 4.0000000000000000e+00 9.8788376956303436e-01 2.6427799616846357e+01 8.4628036901573125e+01 1 0 0
4179 1 2 4.0000000000000000e+00 3.6320401406578400e+00 2.8106881011342839e+01 8.9097461950406483e+01 0 0 0
5240 1 10 4.0000000000000000e+00 6.5363058211102683e+00 2.5843316791378797e+01 8.5011819240552313e+01 0 0 0
4183 988 4 -2.8479999999999999e+00 4.8381162381395715e+00 2.7785168373482911e+01 8.8266503193462412e+01 0 0 0
3778 1 1 2.0000000000000000e+00 6.5049254248596693e+00 2.6095967443225984e+01 8.8493565455642837e+01 0 0 0
13432 1 14 5.5640000000000001e-01 2.4164627232063407e+00 2.4420654742676554e+01 8.3618488886171733e+01 1 0 0
5388 1 1 2.0000000000000000e+00 3.5771119846353470e+00 2.4070573766212732e+01 8.5765157730805043e+01 0 0 0
13431 1 13 -1.1128000000000000e+00 3.2132151581847883e+00 2.4859828976647790e+01 8.3320926457501841e+01 0 0 0
5409 1317 15 8.4799999999999998e-01 1.3363785641222750e+00 2.3061165847101140e+01 8.4144347212104677e+01 1 0 0
5392 1311 15 8.4799999999999998e-01 2.2244291508172465e+00 2.5946626355624268e+01 8.5538319417423040e+01 1 0 0
5380 1 10 4.0000000000000000e+00 9.7130021534297017e-01 2.9685081717606167e+01 8.4839919575299632e+01 1 0 0
4188 990 3 8.4799999999999998e-01 4.8987502448653313e+00 2.3972215680611676e+01 8.7752104273448580e+01 0 0 0
8028 1 13 -1.1128000000000000e+00 4.8431090701380102e+00 2.7201460192187000e+01 8.2984000890731977e+01 0 0 0
5237 1263 15 8.4799999999999998e-01 6.1905223957373385e+00 2.9169923494673021e+01 8.3768072132965713e+01 0 0 0
5397 1313 16 -2.8479999999999999e+00 9.8461453691084067e-01 2.8076775440589557e+01 8.4459176542044574e+01 1 0 0
12336 1 13 -1.1128000000000000e+00 3.6931364148791759e+00 2.9660535034463376e+01 8.3885423252126998e+01 0 0 0
13433 1 14 5.5640000000000001e-01 3.3307388525003443e+00 2.5585248471994145e+01 8.3934266968616981e+01 0 0 0
5255 1269 16 -2.8479999999999999e+00 6.0490397439773593e+00 2.4202381313032941e+01 8.4654491605048747e+01 0 0 0
5401 1314 15 8.4799999999999998e-01 1.1332824264905119e+00 2.5804727620776021e+01 8.3160159583068349e+01 1 0 0
5402 1314 16 -2.8479999999999999e+00 1.1020866220834884e+00 2.5859043463130767e+01 8.3264017806141950e+01 1 0 0
4127 978 4 -2.8479999999999999e+00 3.6091373969371436e+00 2.9723509269736169e+01 8.9423097103463121e+01 0 0 0
8030 1 14 5.5640000000000001e-01 5.6120112655231544e+00 2.7692824981630491e+01 8.3273106255072491e+01 0 0 0
4186 1 1 2.0000000000000000e+00 1.0742319515596792e+00 2.5950824968482326e+01 8.7897340085741519e+01 1 0 0
4190 991 3 8.4799999999999998e-01 2.4614759458882691e+00 2.4341642605747253e+01 8.8757727093119044e+01 1 0 0
4181 987 4 -2.8479999999999999e+00 2.3935533162188398e+00 2.7774928129484085e+01 8.8351183009386773e+01 1 0 0
3717 1 1 2.0000000000000000e+00 6.5133593394871054e+00 2.9861369883547447e+01 8.8151654565246744e+01 0 0 0
4180 987 3 8.4799999999999998e-01 2.2931607181479654e+00 2.7733946491398964e+01 8.8299460473611575e+01 1 0 0
5410 1317 16 -2.8479999999999999e+00 1.3106985727023113e+00 2.2989617616478590e+01 8.4248772907131837e+01 1 0 0
5243 1265 15 8.4799999999999998e-01 5.1387053321766913e+00 2.6510454752343879e+01 8.5294696218039363e+01 0 0 0
5396 1313 15 8.4799999999999998e-01 9.8051237096322175e-01 2.8092200535493319e+01 8.4409045047145568e+01 1 0 0
5238 1263 16 -2.8479999999999999e+00 6.2032126782376036e+00 2.9271665018516114e+01 8.3884143489783114e+01 0 0 0
4189 990 4 -2.8479999999999999e+00 4.8317603826977509e+00 2.3964521659986428e+01 8.7857063658243490e+01 0 0 0
4191 991 4 -2.8479999999999999e+00 2.5649963489503689e+00 2.4279689529012401e+01 8.8755671743745921e+01 1 0 0
5244 1265 16 -2.8479999999999999e+00 5.2582616457807889e+00 2.6447447809550706e+01 8.5262869458382326e+01 0 0 0
4187 1 2 4.0000000000000000e+00 3.9916443243238096e+00 2.3882447003759111e+01 8.9067501935587501e+01 0 0 0
4126 978 3 8.4799999999999998e-01 3.5915229032169056e+00 2.9758130661609538e+01 8.9433347374302954e+01 0 0 0
4182 988 3 8.4799999999999998e-01 4.9455732345157424e+00 2.7758442856779279e+01 8.8187511873666438e+01 0 0 0
5379 1 1 2.0000000000000000e+00 3.8037267700829327e+00 2.7991615715206574e+01 8.5992599927399951e+01 0 0 0
12337 1 14 5.5640000000000001e-01 4.3997253585440914e+00 2.9019502133164835e+01 8.3807701147556955e+01 0 0 0
8029 1 14 5.5640000000000001e-01 4.5768293823635249e+00 2.6697992758803849e+01 8.3753317157162826e+01 0 0 0
4178 1 1 2.0000000000000000e+00 8.5034578102887870e-01 2.9791336862290272e+01 8.7950274852761368e+01 1 0 0
5393 1311 16 -2.8479999999999999e+00 2.1409891934705687e+00 2.5980188600265144e+01 8.5467190786555776e+01 1 0 0
5249 1 10 4.0000000000000000e+00 6.2763966492976913e+00 2.2634815352432700e+01 8.4593995747387126e+01 0 0 0
5254 1269 15 8.4799999999999998e-01 5.9989292337902906e+00 2.4235763344724770e+01 8.4609927819517040e+01 0 0 0
4244 1 1 2.0000000000000000e+00 1.0289700651939080e+00 2.2399446567554200e+01 8.8489488236508066e+01 1 0 0
13144 1 14 5.5640000000000001e-01 2.5175498825914913e+00 2.2852795702361419e+01 8.2774164611693635e+01 1 0 0
4195 993 4 -2.8479999999999999e+00 4.6656204455426717e+00 2.4613507012601939e+01 9.0197372006917490e+01 0 0 0
3742 1 5 -1.1128000000000000e+00 5.8722196303364624e+00 2.5434096932494281e+01 9.4088234926833820e+01 0 0 0
3807 1 8 4.0000000000000002e-01 5.2033272034305904e+00 2.2555223305614462e+01 9.5520336871777445e+01 0 0 0
4184 989 3 8.4799999999999998e-01 3.5674124882913905e+00 2.7382954056979681e+01 9.0530218255946252e+01 0 0 0
4235 997 4 -2.8479999999999999e+00 3.7850804258693822e+00 2.2821755801376252e+01 9.6927121071077963e+01 0 0 0
4205 1 8 4.0000000000000002e-01 2.6532708899401825e+00 2.7142806862370367e+01 9.2902530014159083e+01 1 0 0
4196 1 1 2.0000000000000000e+00 4.5509182115734657e+00 2.6065060941270680e+01 9.1870892200655703e+01 0 0 0
4157 1 5 -1.1128000000000000e+00 7.8737023181836863e-01 2.9194554900489823e+01 9.0505337913485221e+01 1 0 0
4204 1 6 -1.3999999999999999e+00 2.7548203539217768e+00 2.6543840815889261e+01 9.3628410583663722e+01 1 0 0
4146 1 7 5.5640000000000001e-01 5.6064184751564570e+00 2.8560649335455487e+01 9.4324415268059994e+01 0 0 0
4202 1 6 -1.3999999999999999e+00 1.9536680577265975e+00 2.3450151142589966e+01 9.4743327079874490e+01 1 0 0
4151 1 5 -1.1128000000000000e+00 6.6095820416592659e+00 2.3770737555679418e+01 9.1636391808358411e+01 0 0 0
3744 1 7 5.5640000000000001e-01 6.5258347900238487e+00 2.5935381846591682e+01 9.4575813126025253e+01 0 0 0
4159 1 7 5.5640000000000001e-01 1.2247241610226915e+00 2.8352708256227025e+01 9.0377871798668792e+01 1 0 0
4547 1 5 -1.1128000000000000e+00 1.5265772444554893e+00 2.5682866317689655e+01 9.0759005557328535e+01 1 0 0
4185 989 4 -2.8479999999999999e+00 3.5840619714530577e+00 2.7433900398229930e+01 9.0420569221123472e+01 0 0 0
4548 1 7 5.5640000000000001e-01 2.3602592271984344e+00 2.6084428508403246e+01 9.0514150496345877e+01 1 0 0
3755 1 7 5.5640000000000001e-01 5.6597492258209776e+00 2.8139209155223536e+01 9.6649916300051530e+01 0 0 0
4197 1 1 2.0000000000000000e+00 2.5892872043346764e+00 2.8606089973526647e+01 9.5671820999191894e+01 1 0 0
4194 993 3 8.4799999999999998e-01 4.7252267984289471e+00 2.4652106804879178e+01 9.0287790718471072e+01 0 0 0
4083 1 7 5.5640000000000001e-01 3.4090578127152655e+00 2.8748472880788391e+01 9.1573199580564989e+01 0 0 0
3743 1 7 5.5640000000000001e-01 6.0683521396422044e+00 2.4520060568016195e+01 9.4293908002513334e+01 0 0 0
4145 1 5 -1.1128000000000000e+00 4.6781260372695446e+00 2.8791232532564777e+01 9.4360971922235422e+01 0 0 0
4149 1 7 5.5640000000000001e-01 6.1593076562339624e+00 2.4096590963042388e+01 9.6524483723169055e+01 0 0 0
4549 1 7 5.5640000000000001e-01 1.5209141845822844e+00 2.4842808507790561e+01 9.0300199880944646e+01 1 0 0
4082 1 5 -1.1128000000000000e+00 3.9333075391524552e+00 2.9344845175818108e+01 9.2107740647995257e+01 0 0 0
4664 1 1 2.0000000000000000e+00 5.6807548380961237e-01 2.4996425849666686e+01 9.2952005076444976e+01 1 0 0
4086 1 7 5.5640000000000001e-01 6.1797852507812703e+00 2.8482283187407180e+01 9.0494826793141627e+01 0 0 0
4213 1 7 5.5640000000000001e-01 3.0718345131905442e+00 2.3430393380641405e+01 9.3388084054959819e+01 0 0 0
4152 1 7 5.5640000000000001e-01 5.9378792118363437e+00 2.3823546739963046e+01 9.0956495977806625e+01 0 0 0
4087 1 7 5.5640000000000001e-01 5.2378647328769619e+00 2.9566214400686519e+01 9.0974174325322679e+01 0 0 0
4147 1 7 5.5640000000000001e-01 4.4399960900949909e+00 2.8972929074376420e+01 9.3451844675697203e+01 0 0 0
4198 1 1 2.0000000000000000e+00 3.8413814813672378e+00 2.4984819083432541e+01 9.5612645377621561e+01 0 0 0
4203 1 8 4.0000000000000002e-01 1.4209334102619204e+00 2.3567178059930487e+01 9.5524526040178912e+01 1 0 0
4267 1 8 4.0000000000000002e-01 1.8617432731134373e+00 2.3206332065165405e+01 9.0943809250493999e+01 1 0 0
4212 1 7 5.5640000000000001e-01 3.2291251341626506e+00 2.3505838801330718e+01 9.1884267960339599e+01 0 0 0
4085 1 5 -1.1128000000000000e+00 6.0161179992442646e+00 2.9423517936822826e+01 9.0435480147744727e+01 0 0 0
4211 1 5 -1.1128000000000000e+00 3.7258708588944245e+00 2.3557564238323923e+01 9.2700846190198021e+01 0 0 0
4545 1 7 5.5640000000000001e-01 4.9066008582652276e-01 2.6840040901068225e+01 9.6195158649538868e+01 1 0 0
4176 986 3 8.4799999999999998e-01 3.7371399694827558e+00 2.7158011937026824e+01 9.7004354699627498e+01 0 0 0
4148 1 5 -1.1128000000000000e+00 6.0313800832703093e+00 2.4978997376738956e+01 9.6872657961245153e+01 0 0 0
4266 1 6 -1.3999999999999999e+00 1.1062935172974553e+00 2.2891938248544125e+01 9.1422738394412036e+01 1 0 0
3804 1 6 -1.3999999999999999e+00 6.8600935316754716e+00 2.6998553947960531e+01 9.1397326251930195e+01 0 0 0
3806 1 6 -1.3999999999999999e+00 5.8289932592054878e+00 2.2718002751308092e+01 9.4798125740351225e+01 0 0 0
4150 1 7 5.5640000000000001e-01 6.6479924753511712e+00 2.5522341800778207e+01 9.6381946400021633e+01 0 0 0
4234 997 3 8.4799999999999998e-01 3.8102901679842804e+00 2.2754722529710740e+01 9.6817779661899010e+01 0 0 0
3754 1 5 -1.1128000000000000e+00 5.8330267333096355e+00 2.8994277422007485e+01 9.7043699244575592e+01 0 0 0
4544 1 5 -1.1128000000000000e+00 8.9336714166329501e-01 2.7312082040751900e+01 9.6924018066333431e+01 1 0 0
2254 563 3 8.4799999999999998e-01 7.7575011325869558e-01 2.5401898027825684e+01 1.0404922372976328e+02 1 0 0
2253 562 4 -2.8479999999999999e+00 6.9998692702839971e-01 2.2850828708695108e+01 1.0331231573182602e+02 1 0 0
4231 995 4 -2.8479999999999999e+00 2.2951903559510840e+00 2.2794348802656096e+01 9.8850428144680720e+01 1 0 0
4566 1 1 2.0000000000000000e+00 5.8972427840241326e-01 2.8464062149328271e+01 9.9356440864283115e+01 1 0 0
1838 1 2 4.0000000000000000e+00 6.2908417823882248e+00 2.5249770135325715e+01 1.0268318464934397e+02 0 0 0
1844 472 4 -2.8479999999999999e+00 6.4527274879162437e+00 2.4620911104510419e+01 1.0401632584094976e+02 0 0 0
2239 1 2 4.0000000000000000e+00 5.5466177875695111e-01 2.8829225379145530e+01 1.0283208336640682e+02 1 0 0
2242 558 3 8.4799999999999998e-01 1.8863996311408195e+00 2.7845464388531880e+01 1.0266778657250838e+02 1 0 0
1785 458 4 -2.8479999999999999e+00 4.8179688169619315e+00 2.8736312664180222e+01 1.0219901352442677e+02 0 0 0
4160 1 1 2.0000000000000000e+00 6.1869953408058196e+00 2.8819862237701656e+01 9.9525906534030284e+01 0 0 0
4229 994 4 -2.8479999999999999e+00 4.7346362888050209e+00 2.3035767226815899e+01 9.9246369749847105e+01 0 0 0
4233 996 4 -2.8479999999999999e+00 3.4619216233815888e+00 2.4871481015393172e+01 9.8173129485507843e+01 0 0 0
4227 1 2 4.0000000000000000e+00 3.5704239939008047e+00 2.3302581664065727e+01 9.8288238273192150e+01 0 0 0
4230 995 3 8.4799999999999998e-01 2.2074524611298014e+00 2.2723618487381565e+01 9.8889744940994703e+01 1 0 0
4171 1 2 4.0000000000000000e+00 3.4905919789585731e+00 2.6523803142945933e+01 9.8443470018317257e+01 0 0 0
1787 459 4 -2.8479999999999999e+00 6.4276475920233533e+00 2.6817732480745367e+01 1.0299626236597669e+02 0 0 0
1784 458 3 8.4799999999999998e-01 4.7153377314296296e+00 2.8803336079237166e+01 1.0213224428718941e+02 0 0 0
1837 1 1 2.0000000000000000e+00 3.4827317649797398e+00 2.6635934721391912e+01 1.0159040350744893e+02 0 0 0
4622 1 1 2.0000000000000000e+00 5.9356059482214196e-01 2.4585474070865722e+01 9.9616604525416719e+01 1 0 0
4175 985 4 -2.8479999999999999e+00 2.1568413183867157e+00 2.6797129607594936e+01 9.9052484603791427e+01 1 0 0
4172 984 3 8.4799999999999998e-01 4.7109240361892519e+00 2.6850800187240214e+01 9.9500123124432776e+01 0 0 0
1781 1 2 4.0000000000000000e+00 6.0726467108696616e+00 2.8417707396128424e+01 1.0288215101037487e+02 0 0 0
4546 1 7 5.5640000000000001e-01 8.7578511877236753e-01 2.6690328128539512e+01 9.7651578916025116e+01 1 0 0
4174 985 3 8.4799999999999998e-01 2.0300788144982560e+00 2.6813235715305176e+01 9.9120943589851237e+01 1 0 0
1815 1 7 5.5640000000000001e-01 3.5276084039381495e+00 2.8803846129067612e+01 1.0355175586313818e+02 0 0 0
2249 560 4 -2.8479999999999999e+00 1.7925670350285738e+00 2.4672915561227097e+01 1.0183621728761713e+02 1 0 0
2248 560 3 8.4799999999999998e-01 1.9091647625870649e+00 2.4716940164284861e+01 1.0176879637126873e+02 1 0 0
2247 1 2 4.0000000000000000e+00 6.6958666125654909e-01 2.4466314149724482e+01 1.0276497082357248e+02 1 0 0
1845 1 1 2.0000000000000000e+00 3.4689016203738179e+00 2.2922507254942822e+01 1.0164286782237743e+02 0 0 0
1840 470 4 -2.8479999999999999e+00 4.9914735038949036e+00 2.4980425534222917e+01 1.0205638158369716e+02 0 0 0
1843 472 3 8.4799999999999998e-01 6.4651352954151813e+00 2.4554519992216079e+01 1.0411886715387763e+02 0 0 0
4173 984 4 -2.8479999999999999e+00 4.6313018975183846e+00 2.6816648764488644e+01 9.9413866513243960e+01 0 0 0
2243 558 4 -2.8479999999999999e+00 1.7839817312318551e+00 2.7931275272778173e+01 1.0268097699383691e+02 1 0 0
4232 996 3 8.4799999999999998e-01 3.4534755719619352e+00 2.4886341951415627e+01 9.8170769264889003e+01 0 0 0
2252 562 3 8.4799999999999998e-01 7.1434101777358527e-01 2.2848365242386109e+01 1.0340196960752100e+02 1 0 0
1839 470 3 8.4799999999999998e-01 4.8613503239461178e+00 2.4921884792217984e+01 1.0199664983025845e+02 0 0 0
1786 459 3 8.4799999999999998e-01 6.4788848765114340e+00 2.6824134230072989e+01 1.0302306265644630e+02 0 0 0
4170 1 1 2.0000000000000000e+00 6.3070852903845456e+00 2.4994004632347405e+01 9.9370022821879601e+01 0 0 0
4228 994 3 8.4799999999999998e-01 4.8392647674998601e+00 2.3015671986365980e+01 9.9319229470708706e+01 0 0 0
2255 563 4 -2.8479999999999999e+00 7.6108327582759427e-01 2.5311998171677846e+01 1.0397033930897939e+02 1 0 0
1887 1 5 -1.1128000000000000e+00 3.2749164421409214e+00 2.2975191671696447e+01 1.0416939738504767e+02 0 0 0
4177 986 4 -2.8479999999999999e+00 3.7205338288075098e+00 2.7077508298364162e+01 9.7095501878932495e+01 0 0 0
3756 1 7 5.5640000000000001e-01 4.9656282127727653e+00 2.9348420712237150e+01 9.7239745615597897e+01 0 0 0
2606 1 7 5.5640000000000001e-01 5.9360016267861571e-01 2.7867874451091165e+01 1.0832006589321729e+02 1 0 0
2271 1 5 -1.1128000000000000e+00 5.5796015359392459e-01 2.3825007682191242e+01 1.0619854252713336e+02 1 0 0
1747 1 7 5.5640000000000001e-01 5.4167128320019504e+00 2.7373234343096307e+01 1.0820763027043752e+02 0 0 0
1804 1 5 -1.1128000000000000e+00 5.4372147351455951e+00 2.4060523542342889e+01 1.0971859804526525e+02 0 0 0
1814 1 7 5.5640000000000001e-01 4.4595426360044756e+00 2.9004103093992494e+01 1.0472788975338214e+02 0 0 0
1856 1 1 2.0000000000000000e+00 3.9615632500061762e+00 2.5161627997239115e+01 1.0788109274705548e+02 0 0 0
1788 460 3 8.4799999999999998e-01 6.0986676722619464e+00 2.8872991944653091e+01 1.0449719425504428e+02 0 0 0
1858 477 3 8.4799999999999998e-01 4.4429297887311110e+00 2.6638920072614759e+01 1.0949696090018924e+02 0 0 0
2272 1 7 5.5640000000000001e-01 4.9598492147420548e-01 2.4215233454947221e+01 1.0532669692136615e+02 1 0 0
1870 1 6 -1.3999999999999999e+00 6.5012159616337444e+00 2.4706112991568084e+01 1.0715897533093205e+02 0 0 0
1817 1 7 5.5640000000000001e-01 2.7343729578435219e+00 2.9315860553015028e+01 1.0810412355277842e+02 0 0 0
1797 1 1 2.0000000000000000e+00 6.8339839488002703e+00 2.6635650992123857e+01 1.0562383138245991e+02 0 0 0
1746 1 7 5.5640000000000001e-01 5.4539534967101693e+00 2.8713514258826709e+01 1.0750466649297277e+02 0 0 0
1867 1 8 4.0000000000000002e-01 1.3830046781885996e+00 2.3784180128375528e+01 1.0908815966179685e+02 1 0 0
1745 1 5 -1.1128000000000000e+00 5.5350126180829911e+00 2.7773041477432610e+01 1.0734600897421744e+02 0 0 0
2256 1 1 2.0000000000000000e+00 1.9028917791221895e+00 2.7088054940426144e+01 1.0497741538367160e+02 1 0 0
1864 1 6 -1.3999999999999999e+00 4.0116026159515155e+00 2.5570136177581745e+01 1.0536099100648634e+02 0 0 0
1806 1 7 5.5640000000000001e-01 6.0938911422953357e+00 2.4198492105595765e+01 1.0903597617753401e+02 0 0 0
1813 1 5 -1.1128000000000000e+00 3.5327947299069282e+00 2.8927634607435156e+01 1.0450090356303735e+02 0 0 0
1816 1 5 -1.1128000000000000e+00 3.1099596687941715e+00 2.9225686665931438e+01 1.0897992897301252e+02 0 0 0
1818 1 7 5.5640000000000001e-01 3.3631286836281151e+00 2.8304452842265214e+01 1.0903879775934891e+02 0 0 0
1855 1 1 2.0000000000000000e+00 5.5833890695023412e+00 2.2916870568476412e+01 1.0548425945338677e+02 0 0 0
2264 1 6 -1.3999999999999999e+00 1.8675834434950029e+00 2.6656761272593808e+01 1.0742369242541180e+02 1 0 0
2258 1 1 2.0000000000000000e+00 1.4686366721827377e+00 2.6309463862759060e+01 1.1085552059743019e+02 1 0 0
1857 1 2 4.0000000000000000e+00 4.6727900725285663e+00 2.6868752523599792e+01 1.1097737597349752e+02 0 0 0
1859 477 4 -2.8479999999999999e+00 4.4865256398627329e+00 2.6666093861804384e+01 1.0961772439385582e+02 0 0 0
1865 1 8 4.0000000000000002e-01 4.6504551122686433e+00 2.5411673288651464e+01 1.0467002373059238e+02 0 0 0
1789 460 4 -2.8479999999999999e+00 6.1023022279975931e+00 2.8828632295131072e+01 1.0436384288565947e+02 0 0 0
1871 1 8 4.0000000000000002e-01 7.1574894480118232e+00 2.4151801211891136e+01 1.0757184552330452e+02 0 0 0
2265 1 8 4.0000000000000002e-01 1.3982873940694269e+00 2.6203367391908841e+01 1.0811618931908220e+02 1 0 0
1866 1 6 -1.3999999999999999e+00 2.0942147444908796e+00 2.4202935864540784e+01 1.0954519941791784e+02 1 0 0
1868 1 6 -1.3999999999999999e+00 3.9757748752657687e+00 2.2553201516757813e+01 1.0743675458857133e+02 0 0 0
1805 1 7 5.5640000000000001e-01 5.7749119654310768e+00 2.4537853958082319e+01 1.1047645561509214e+02 0 0 0
1827 466 3 8.4799999999999998e-01 5.5769300831339148e+00 2.8249374057921955e+01 1.1115876666077845e+02 0 0 0
1828 466 4 -2.8479999999999999e+00 5.5551237616450271e+00 2.8225319150103676e+01 1.1126062713955068e+02 0 0 0
1888 1 7 5.5640000000000001e-01 3.3319019140940713e+00 2.3848107632815516e+01 1.0455798743381979e+02 0 0 0
1889 1 7 5.5640000000000001e-01 2.3593633940372367e+00 2.2720650169535975e+01 1.0428430205178157e+02 1 0 0
2273 1 7 5.5640000000000001e-01 1.0072916594956551e+00 2.4485598390483993e+01 1.0672575496635530e+02 1 0 0
427 132 15 8.4799999999999998e-01 2.1610776380609997e+00 2.3069673955095059e+01 1.1746053449699023e+02 1 0 0
1834 468 4 -2.8479999999999999e+00 4.7293353830647495e+00 2.5031145486045951e+01 1.1398279532578616e+02 0 0 0
2287 1 2 4.0000000000000000e+00 5.3759169223642123e-01 2.5307519501394527e+01 1.1392340225390788e+02 1 0 0
10045 1 14 5.5640000000000001e-01 9.1818481500270555e-01 2.8199989327892194e+01 1.1826452162668578e+02 1 0 0
1897 481 4 -2.8479999999999999e+00 5.9904397644687979e+00 2.3300674874477206e+01 1.1272884236325601e+02 0 0 0
2292 566 3 8.4799999999999998e-01 8.8744816040737795e-01 2.6963782295427748e+01 1.1367506791189236e+02 1 0 0
414 1 10 4.0000000000000000e+00 3.6122832283678346e+00 2.7711525118595045e+01 1.1732365204916859e+02 0 0 0
2233 554 4 -2.8479999999999999e+00 1.8113077733178702e+00 2.9167945672262753e+01 1.1361504741370392e+02 1 0 0
2289 564 4 -2.8479999999999999e+00 1.6012999111959640e+00 2.4849792712113420e+01 1.1489630179450045e+02 1 0 0
2231 1 2 4.0000000000000000e+00 5.0805009016315250e-01 2.8489459048603329e+01 1.1324702974992491e+02 1 0 0
1833 468 3 8.4799999999999998e-01 4.6451305260987192e+00 2.5062109684732729e+01 1.1404946712283393e+02 0 0 0
417 129 15 8.4799999999999998e-01 5.0806926900408023e+00 2.7171260301563766e+01 1.1692061878682162e+02 0 0 0
425 131 15 8.4799999999999998e-01 4.6838071159388193e+00 2.3004022028106409e+01 1.1665408561809110e+02 0 0 0
1896 481 3 8.4799999999999998e-01 6.0294514694485901e+00 2.3282188862360371e+01 1.1268704709046109e+02 0 0 0
2144 1 7 5.5640000000000001e-01 2.7973269252245059e+00 2.9483643670189913e+01 1.1197916191644771e+02 0 0 0
1835 469 3 8.4799999999999998e-01 5.5358467492827321e+00 2.5675503847015218e+01 1.1166243822324874e+02 0 0 0
2288 564 3 8.4799999999999998e-01 1.6834256134275278e+00 2.4799780687183503e+01 1.1496100942077214e+02 1 0 0
418 129 16 -2.8479999999999999e+00 4.9706801977014194e+00 2.7209171175241945e+01 1.1693175280113780e+02 0 0 0
2293 566 4 -2.8479999999999999e+00 8.4836491170337414e-01 2.6960923044796228e+01 1.1366364886154905e+02 1 0 0
1820 1 2 4.0000000000000000e+00 6.0003113184861538e+00 2.9129096821911361e+01 1.1245424112790766e+02 0 0 0
2295 567 4 -2.8479999999999999e+00 7.1697567006547325e-01 2.4762396479929762e+01 1.1253230184459953e+02 1 0 0
424 1 10 4.0000000000000000e+00 3.6673690869654063e+00 2.2810653381383243e+01 1.1789777125864293e+02 0 0 0
416 128 16 -2.8479999999999999e+00 2.7068950537061167e+00 2.7935625864493833e+01 1.1622635315676362e+02 1 0 0
421 1 1 2.0000000000000000e+00 1.1518903874288553e+00 2.5350551677954904e+01 1.1719430416300503e+02 1 0 0
2286 1 1 2.0000000000000000e+00 3.2915768604208999e+00 2.3143445214311051e+01 1.1468890465435122e+02 0 0 0
409 126 16 -2.8479999999999999e+00 3.7770903469438912e+00 2.9221768924394933e+01 1.1802501275695873e+02 0 0 0
1836 469 4 -2.8479999999999999e+00 5.4977853469848492e+00 2.5687590803072336e+01 1.1171351801753615e+02 0 0 0
2232 554 3 8.4799999999999998e-01 1.9306613604616194e+00 2.9214157994692020e+01 1.1364342863888120e+02 1 0 0
413 1 1 2.0000000000000000e+00 7.5545845146311308e-01 2.9269545005654045e+01 1.1608501002908824e+02 1 0 0
415 128 15 8.4799999999999998e-01 2.6179207832403026e+00 2.7964925436282783e+01 1.1612693893005481e+02 1 0 0
1824 464 4 -2.8479999999999999e+00 5.1920877561583749e+00 2.8844736412308535e+01 1.1359151782856451e+02 0 0 0
419 130 15 8.4799999999999998e-01 2.9560636287911928e+00 2.6664421320032019e+01 1.1833034592126705e+02 0 0 0
420 130 16 -2.8479999999999999e+00 3.0038396029394736e+00 2.6720674645153807e+01 1.1825416405482879e+02 0 0 0
2294 567 3 8.4799999999999998e-01 7.1763359493480872e-01 2.4704079414093588e+01 1.1242820918376140e+02 1 0 0
1830 1 2 4.0000000000000000e+00 5.8340863319031619e+00 2.4819298101300131e+01 1.1308380315777168e+02 0 0 0
2230 1 1 2.0000000000000000e+00 3.3693732280354225e+00 2.7137771064818939e+01 1.1407460941256467e+02 0 0 0
408 126 15 8.4799999999999998e-01 3.7904899463782171e+00 2.9226359045164426e+01 1.1812440005013973e+02 0 0 0
1823 464 3 8.4799999999999998e-01 5.1201287130074657e+00 2.8784623976987721e+01 1.1370993314331439e+02 0 0 0
1884 1 5 -1.1128000000000000e+00 2.7057180564818522e+00 2.2741084999158698e+01 1.1232776522534556e+02 1 0 0
426 131 16 -2.8479999999999999e+00 4.5792775197981310e+00 2.2987385427580236e+01 1.1673387619632582e+02 0 0 0
258 1 1 2.0000000000000000e+00 6.2861838713624012e+00 2.9090664089013703e+01 1.1620932781550120e+02 0 0 0
274 1 1 2.0000000000000000e+00 6.1095494254213776e+00 2.5203386100288263e+01 1.1620259533004156e+02 0 0 0
1886 1 7 5.5640000000000001e-01 2.1679145539527909e+00 2.3525156096001147e+01 1.1221716797881072e+02 1 0 0
273 83 16 -2.8479999999999999e+00 7.0243050748597229e+00 2.9561116101720440e+01 1.1833973605330749e+02 0 0 0
428 132 16 -2.8479999999999999e+00 2.2710797227400716e+00 2.3048167150265975e+01 1.1748782426553289e+02 1 0 0
13118 1 14 5.5640000000000001e-01 6.3298958201748166e+00 2.7283387505702677e+01 1.1811742314861030e+02 0 0 -1
272 83 15 8.4799999999999998e-01 6.9144341342364388e+00 2.9575336211410129e+01 1.1831176782766278e+02 0 0 0
1860 478 3 8.4799999999999998e-01 3.3129064715242720e+00 2.7056107227539215e+01 1.1172785981427167e+02 0 0 0
1861 478 4 -2.8479999999999999e+00 3.4297856132198268e+00 2.7038632323251793e+01 1.1165127923432165e+02 0 0 0
1832 467 4 -2.8479999999999999e+00 7.0194396479293939e+00 2.5304448742544292e+01 1.1376192168177063e+02 0 0 0
1831 467 3 8.4799999999999998e-01 7.1287266718895754e+00 2.5350942722980779e+01 1.1381705286100213e+02 0 0 0
8231 1 14 5.5640000000000001e-01 9.0273347981564711e-01 3.1198040047745412e+01 1.4983759294033307e+01 1 0 0
12794 1 14 5.5640000000000001e-01 6.4884525302920109e+00 3.3190173767656724e+01 1.7240796449495825e+01 -1 -2 0
7206 1 13 -1.1128000000000000e+00 2.5938801019438462e+00 3.6785970551679696e+01 1.4559578935989492e+01 1 0 0
13537 1 14 5.5640000000000001e-01 1.4395744932740491e+00 3.3053543532255823e+01 1.2954470739947487e+01 1 0 -1
5955 1 13 -1.1128000000000000e+00 2.4541090785658910e+00 3.0424514203054311e+01 1.3139205337656577e+01 1 0 0
8183 1 14 5.5640000000000001e-01 4.5750916097345637e+00 3.5873951090205630e+01 1.6641403382867722e+01 -1 2 0
556 1 12 4.0000000000000002e-01 5.2235105496983669e+00 3.1049433703080123e+01 1.6029782683204694e+01 0 0 0
7066 1 14 5.5640000000000001e-01 2.6445230155687520e+00 3.5714829297672871e+01 1.1610144477981594e+01 0 0 0
5956 1 14 5.5640000000000001e-01 2.1232922950724671e+00 3.0979593664095368e+01 1.2433033335442280e+01 1 0 0
250 1 12 4.0000000000000002e-01 5.0572076816467524e+00 3.4184575493673840e+01 1.5214971842058384e+01 0 0 0
10919 1 14 5.5640000000000001e-01 1.2578893310223658e+00 3.4290904882627721e+01 1.4890586834033888e+01 -4 1 0
410 127 15 8.4799999999999998e-01 4.0234807547247948e+00 3.1711706817569329e+01 1.1346569736277823e+01 0 0 0
13735 1 14 5.5640000000000001e-01 3.6096290186701756e+00 3.2937818195633078e+01 1.6402083609056994e+01 0 -1 0
249 1 11 -1.3999999999999999e+00 5.5143583399306451e+00 3.4296348481557942e+01 1.4383759001645256e+01 0 0 0
412 1 1 2.0000000000000000e+00 4.1930059712325818e+00 3.2275015275903236e+01 1.3487402835690531e+01 0 0 0
13038 1 13 -1.1128000000000000e+00 6.7716719596807518e-01 3.5060671884636761e+01 1.1339492190430649e+01 1 0 0
13538 1 14 5.5640000000000001e-01 2.1542500978023265e+00 3.4387315081215263e+01 1.2907700782578052e+01 1 0 -1
7065 1 13 -1.1128000000000000e+00 3.3973585789375500e+00 3.5493508133092490e+01 1.2158311791677100e+01 0 0 0
13734 1 13 -1.1128000000000000e+00 3.3944284134130895e+00 3.3819275045716708e+01 1.6706967790599123e+01 0 -1 0
7067 1 14 5.5640000000000001e-01 3.8648636402173508e+00 3.4820510024353382e+01 1.1663595297089348e+01 0 0 0
13536 1 13 -1.1128000000000000e+00 2.0023465330771870e+00 3.3629324420950795e+01 1.3472153889352239e+01 1 0 -1
8229 1 13 -1.1128000000000000e+00 1.3037021733279492e+00 3.1354282456592713e+01 1.5838770556114509e+01 1 0 0
8181 1 13 -1.1128000000000000e+00 5.0962241692707817e+00 3.6649876772280791e+01 1.6435025011918768e+01 -1 2 0
13736 1 14 5.5640000000000001e-01 2.4831570008604573e+00 3.3758298532792907e+01 1.6993495481887269e+01 0 -1 0
7208 1 14 5.5640000000000001e-01 2.0825354006002388e+00 3.6975656140742480e+01 1.3772954619460661e+01 1 0 0
8230 1 14 5.5640000000000001e-01 5.7214272704529001e-01 3.1597748220446199e+01 1.6406024502360669e+01 1 0 0
555 1 11 -1.3999999999999999e+00 4.3392410276799476e+00 3.1324065750260548e+01 1.5793263058595267e+01 0 0 0
10917 1 13 -1.1128000000000000e+00 8.0335426217738948e-01 3.4734990149339858e+01 1.5606420605822123e+01 -4 1 0
388 1 17 2.0000000000000000e+00 5.0737962124376503e+00 3.6654519735040566e+01 1.3777621711886285e+01 0 0 0
7207 1 14 5.5640000000000001e-01 2.1228735576402391e+00 3.6069452094906786e+01 1.4985003402750859e+01 1 0 0
12428 1 14 5.5640000000000001e-01 4.7568430216635660e+00 3.0110683587122843e+01 1.2156178775402639e+01 0 0 0
8182 1 14 5.5640000000000001e-01 4.7768101719791343e+00 3.7320910400527431e+01 1.7038283173069392e+01 -1 2 0
5539 1 14 5.5640000000000001e-01 7.1111576597312931e+00 3.0128993227325068e+01 1.4201534419783908e+01 0 0 0
6015 1 13 -1.1128000000000000e+00 1.3541924447717903e+00 3.2034746608590183e+01 1.1389276354675301e+01 1 0 -1
411 127 16 -2.8479999999999999e+00 4.0049510793947460e+00 3.1598719439455056e+01 1.1259408497667749e+01 0 0 1
10476 1 13 -1.1128000000000000e+00 4.9692995652020455e+00 3.3531292021230200e+01 1.1405028159468884e+01 0 0 0
11027 1 14 5.5640000000000001e-01 1.9719547431363988e+00 3.6037983188819510e+01 2.2369937143976440e+01 2 -1 0
5654 1 14 5.5640000000000001e-01 4.6834641046449388e+00 2.9966714558281723e+01 2.3387429760346432e+01 -2 0 0
13423 1 14 5.5640000000000001e-01 4.6986891383508729e+00 3.4133073982981259e+01 2.2892705915986962e+01 -3 1 0
5652 1 13 -1.1128000000000000e+00 3.9688773525818237e+00 3.0586451161552993e+01 2.3534140893431587e+01 -2 0 0
13424 1 14 5.5640000000000001e-01 6.1984105641502705e+00 3.3955320289645819e+01 2.2998225880127414e+01 -3 1 0
8054 1 14 5.5640000000000001e-01 1.2140181136571855e+00 3.5462324577082981e+01 1.9074414004822643e+01 5 -2 0
9728 1 14 5.5640000000000001e-01 2.9822407774333435e+00 3.2041908549117217e+01 1.9428586672042933e+01 1 -1 0
11451 1 13 -1.1128000000000000e+00 5.6624133168144599e+00 3.1418745230591394e+01 2.0472630789951122e+01 -2 0 0
11453 1 14 5.5640000000000001e-01 6.4319105665205276e+00 3.1858074489030567e+01 2.0834702089285560e+01 -2 0 0
11452 1 14 5.5640000000000001e-01 5.7098759362331624e+00 3.0527546694625382e+01 2.0818671697181568e+01 -2 0 0
11026 1 14 5.5640000000000001e-01 7.9622598376726239e-01 3.6849896374580531e+01 2.1869583211724571e+01 2 -1 0
9727 1 14 5.5640000000000001e-01 1.5743715631902087e+00 3.1547688909651772e+01 1.9172566329881256e+01 1 -1 0
8052 1 13 -1.1128000000000000e+00 2.0642384088365153e+00 3.5206772312423517e+01 1.9432255213490730e+01 5 -2 0
10480 1 14 5.5640000000000001e-01 5.2140479858368014e+00 3.2881360751865785e+01 1.9374602815277679e+01 1 -2 0
13763 1 14 5.5640000000000001e-01 4.0128209050215800e+00 3.6247056178697903e+01 2.3148299394402240e+01 3 -2 0
11506 1 14 5.5640000000000001e-01 6.2729688783276831e+00 3.2519447036576601e+01 2.4539512873627356e+01 0 0 0
5653 1 14 5.5640000000000001e-01 4.3786262379615613e+00 3.1448006705889590e+01 2.3456296592010670e+01 -2 0 0
8053 1 14 5.5640000000000001e-01 1.9044153306113423e+00 3.5086971835260051e+01 2.0368383554006218e+01 5 -2 0
13761 1 13 -1.1128000000000000e+00 3.5210005005007230e+00 3.5687152645886009e+01 2.2547589344500508e+01 3 -2 0
10479 1 13 -1.1128000000000000e+00 5.3852417834663138e+00 3.3611353745998734e+01 1.8779594619949059e+01 1 -2 0
7513 1 14 5.5640000000000001e-01 2.5226545030014043e+00 3.1265282329202925e+01 2.4756197267489505e+01 -2 1 0
13225 1 14 5.5640000000000001e-01 2.8543700811769925e+00 3.6754871028072209e+01 1.8969470781342206e+01 2 -4 0
11025 1 13 -1.1128000000000000e+00 1.0565926868682063e+00 3.5958478890719206e+01 2.2101565732054272e+01 2 -1 0
13422 1 13 -1.1128000000000000e+00 5.3709205319626694e+00 3.3632148099080794e+01 2.3354669175087842e+01 -3 1 0
9726 1 13 -1.1128000000000000e+00 2.4818141318319045e+00 3.1426046454147407e+01 1.8893312076604541e+01 1 -1 0
13762 1 14 5.5640000000000001e-01 3.7361032427426100e+00 3.6021939616366183e+01 2.1677026115660436e+01 3 -2 0
14624 1 14 5.5640000000000001e-01 2.8905331999186856e-01 3.5883751752180039e+01 2.3892972080048086e+01 -1 -2 0
6884 1 14 5.5640000000000001e-01 4.2011983998330349e+00 3.7401018221443749e+01 2.0042959043087656e+01 5 0 0
11505 1 13 -1.1128000000000000e+00 6.7681842672069825e+00 3.1941527920057574e+01 2.5120032514807839e+01 0 0 0
13835 1 14 5.5640000000000001e-01 5.3137948650529960e+00 3.0635341883022249e+01 1.8514559496463107e+01 4 0 0
13986 1 13 -1.1128000000000000e+00 4.5857694781235780e+00 3.6431747826424846e+01 2.5524088120706590e+01 -2 0 0
10481 1 14 5.5640000000000001e-01 4.5207835676586372e+00 3.3865387158242029e+01 1.8456467928259656e+01 1 -2 0
6082 1 14 5.5640000000000001e-01 4.6027191170647486e+00 3.2403120212919106e+01 2.7548180682564389e+01 6 0 0
8901 1 13 -1.1128000000000000e+00 9.8087636220687080e-01 3.6631878799804788e+01 3.0722238338582120e+01 0 0 0
8209 1 14 5.5640000000000001e-01 1.2147406665454639e+00 3.4446937498065381e+01 2.8774851639518882e+01 -2 -1 0
10439 1 14 5.5640000000000001e-01 3.6740923203890552e+00 3.4315803527693731e+01 2.8022247498168742e+01 -4 -2 0
11085 1 13 -1.1128000000000000e+00 5.9146352231972736e+00 3.0895815682487534e+01 2.8012871165507974e+01 3 -3 0
6801 1 13 -1.1128000000000000e+00 2.0453422926706128e+00 3.7353277969795819e+01 2.6023861656487231e+01 -3 -1 0
12737 1 14 5.5640000000000001e-01 3.2501040158784775e+00 3.2541426942042534e+01 3.1016931071364770e+01 0 0 0
11629 1 14 5.5640000000000001e-01 1.0687864193496441e+00 3.2797873157752598e+01 3.2206096592972990e+01 0 -2 0
7514 1 14 5.5640000000000001e-01 2.6529342046503266e+00 3.1835440849099278e+01 2.6152564573644771e+01 -2 1 0
12263 1 14 5.5640000000000001e-01 6.3437881406474128e+00 3.4876456755628702e+01 2.7331450424499309e+01 -3 1 0
8902 1 14 5.5640000000000001e-01 1.6063108335762843e+00 3.6411580083549886e+01 3.1412551338601386e+01 0 0 0
8210 1 14 5.5640000000000001e-01 3.1604225886096665e-01 3.5239192779001741e+01 2.9700361193163751e+01 -2 -1 0
13987 1 14 5.5640000000000001e-01 5.1585299154427737e+00 3.7148045075075018e+01 2.5798123836719075e+01 -2 0 0
11087 1 14 5.5640000000000001e-01 6.5889266302799561e+00 3.1152393342470059e+01 2.8641942579022754e+01 3 -3 0
11628 1 13 -1.1128000000000000e+00 1.9445433302049120e+00 3.2416901383113029e+01 3.2141736821502079e+01 0 -2 0
6831 1 13 -1.1128000000000000e+00 6.3647325407569033e+00 3.5505570363459860e+01 2.8974029276413766e+01 0 -2 0
12425 1 14 5.5640000000000001e-01 5.8751487627755088e+00 3.5130129571365664e+01 3.2100398120329395e+01 -2 -1 0
10438 1 14 5.5640000000000001e-01 3.4650299503781525e+00 3.3866142268642548e+01 2.9452629569561338e+01 -4 -2 0
11086 1 14 5.5640000000000001e-01 6.1172203310869770e+00 2.9984297219224054e+01 2.7802335643028130e+01 3 -3 0
12735 1 13 -1.1128000000000000e+00 4.0484992451173305e+00 3.2733482812710442e+01 3.0525086134422512e+01 0 0 0
6081 1 13 -1.1128000000000000e+00 4.0799338784601868e+00 3.2902355806073807e+01 2.6920732471576503e+01 6 0 0
12262 1 14 5.5640000000000001e-01 5.7610296218343162e+00 3.5261019383451668e+01 2.5988171121055803e+01 -3 1 0
13514 1 14 5.5640000000000001e-01 3.6789874115609202e+00 3.6613299772816305e+01 2.9475160621841454e+01 1 1 0
12423 1 13 -1.1128000000000000e+00 5.0791130446900601e+00 3.5038055185852556e+01 3.1576870390751381e+01 -2 0 0
6833 1 14 5.5640000000000001e-01 5.8944468343986269e+00 3.6338224232559682e+01 2.9015870991265906e+01 0 -2 0
12261 1 13 -1.1128000000000000e+00 6.3033009522365315e+00 3.4598582683448832e+01 2.6416366478158682e+01 -3 1 0
11507 1 14 5.5640000000000001e-01 6.1823840581713165e+00 3.1786342479729122e+01 2.5860969377420780e+01 0 0 0
10437 1 13 -1.1128000000000000e+00 3.2630110014695033e+00 3.4578346237234982e+01 2.8845846499992234e+01 -4 -2 0
12424 1 14 5.5640000000000001e-01 5.3389892353157560e+00 3.5306758105059608e+01 3.0695680883832924e+01 -2 0 0
12634 1 14 5.5640000000000001e-01 4.8334743730977348e+00 3.0503790868955935e+01 3.0944745582432382e+01 8 4 0
12736 1 14 5.5640000000000001e-01 4.5162290026608805e+00 3.3369939749983750e+01 3.1065810909073868e+01 0 0 0
6083 1 14 5.5640000000000001e-01 4.7224540763337846e+00 3.3401147317266826e+01 2.6416146835471821e+01 5 0 0
6802 1 14 5.5640000000000001e-01 1.4319377063825121e+00 3.6750082116384718e+01 2.5604193434159093e+01 -3 -1 0
13988 1 14 5.5640000000000001e-01 3.7195099447201172e+00 3.6680323573344012e+01 2.5846634799109435e+01 -2 0 0
8208 1 13 -1.1128000000000000e+00 3.7601316185550043e-01 3.4405308094709078e+01 2.9234237105712140e+01 -2 -1 0
6854 1 14 5.5640000000000001e-01 9.9964897705514599e-01 3.0249035871047560e+01 3.2393584048035180e+01 -1 1 0
7512 1 13 -1.1128000000000000e+00 2.0404794768097010e+00 3.1379702099074589e+01 2.5575127790120167e+01 -2 1 0
7562 1 14 5.5640000000000001e-01 2.1791998990053143e+00 3.3207807853416725e+01 3.5375967945592159e+01 -3 0 0
14417 1 14 5.5640000000000001e-01 3.4478810960509949e+00 3.1672741430722230e+01 3.6317950066121107e+01 1 -2 0
6798 1 13 -1.1128000000000000e+00 1.6956936648740970e+00 3.7052114199174000e+01 3.8439898967069823e+01 0 1 0
13428 1 13 -1.1128000000000000e+00 4.3285414331784065e+00 3.4039578251469891e+01 3.8207777333390901e+01 -4 -1 0
13429 1 14 5.5640000000000001e-01 5.1312330600829323e+00 3.4236706708784958e+01 3.7725016145440016e+01 -4 -1 0
9500 1 14 5.5640000000000001e-01 5.4884693761108325e+00 3.0271671617672986e+01 3.5036844024930410e+01 -3 1 0
11154 1 13 -1.1128000000000000e+00 3.4809256394116788e+00 3.6312512634961308e+01 3.4018925336093673e+01 -3 -1 0
11936 1 14 5.5640000000000001e-01 6.8370713172272302e+00 3.0023196020787370e+01 3.7768963445175999e+01 1 -2 0
6904 1 14 5.5640000000000001e-01 3.4095584268672554e+00 3.4594308903218220e+01 3.9605205340896319e+01 -1 -3 0
14415 1 13 -1.1128000000000000e+00 2.8734869657655362e+00 3.2287044257197159e+01 3.6775044433839760e+01 1 -2 0
11179 1 14 5.5640000000000001e-01 5.7053150435712254e+00 3.1570342315095427e+01 3.9604761582622501e+01 0 -1 0
9498 1 13 -1.1128000000000000e+00 5.1817525534805737e+00 3.0913835871812740e+01 3.5676985963768281e+01 -3 1 0
10115 1 14 5.5640000000000001e-01 6.8642951465367537e+00 3.3911374470487942e+01 3.6282868022383070e+01 3 0 0
11180 1 14 5.5640000000000001e-01 4.9574336975860307e+00 3.2883385162826350e+01 3.9512635772861870e+01 0 -1 0
11156 1 14 5.5640000000000001e-01 3.6221773514429918e+00 3.5372863429928380e+01 3.3903430030733844e+01 -3 -1 0
11155 1 14 5.5640000000000001e-01 2.6917139027926735e+00 3.6372175049511661e+01 3.4557271945833264e+01 -3 -1 0
14416 1 14 5.5640000000000001e-01 2.1238371504489240e+00 3.1757641793780873e+01 3.7047055511782965e+01 1 -2 0
9499 1 14 5.5640000000000001e-01 5.8348892270835355e+00 3.1612958122367917e+01 3.5647449455195229e+01 -3 1 0
6800 1 14 5.5640000000000001e-01 2.4222967959849355e+00 3.6540924350463875e+01 3.8796219986827538e+01 0 1 0
7560 1 13 -1.1128000000000000e+00 2.0248053718212882e+00 3.3825345716011704e+01 3.4661096517478711e+01 -3 0 0
6799 1 14 5.5640000000000001e-01 9.7426944024021700e-01 3.6901889969045691e+01 3.9050809443172085e+01 0 1 0
11935 1 14 5.5640000000000001e-01 5.4062261728221008e+00 3.0402571418116345e+01 3.7451706967400206e+01 1 -2 0
7561 1 14 5.5640000000000001e-01 1.1057502870055695e+00 3.3696284126316023e+01 3.4426761933202101e+01 -3 0 0
13430 1 14 5.5640000000000001e-01 3.7388954583220171e+00 3.3668197265077758e+01 3.7551556617095187e+01 -5 -1 0
9597 1 13 -1.1128000000000000e+00 1.2915669693366181e+00 3.6668912767830037e+01 3.5726000417668779e+01 1 -2 0
9598 1 14 5.5640000000000001e-01 1.3192451651339916e+00 3.6856305336660334e+01 3.6664269986284289e+01 1 -2 0
10114 1 14 5.5640000000000001e-01 6.9603697585305495e+00 3.5403139610759126e+01 3.6522245607528866e+01 3 0 0
11934 1 13 -1.1128000000000000e+00 6.0320736381754578e+00 3.0346219748771539e+01 3.8173767408213934e+01 1 -2 0
14514 1 13 -1.1128000000000000e+00 2.9166369325419123e-01 3.1350768953679410e+01 3.6634912521624969e+01 5 3 0
10113 1 13 -1.1128000000000000e+00 6.6766800672808859e+00 3.4587099127886304e+01 3.6934349879351302e+01 3 0 0
11630 1 14 5.5640000000000001e-01 2.3674867007925275e+00 3.2646379453231027e+01 3.2969197129188899e+01 0 -2 0
14515 1 14 5.5640000000000001e-01 2.4476814104932032e-01 3.1870392275015003e+01 3.5832401305739587e+01 5 3 0
10841 1 14 5.5640000000000001e-01 7.0931939178840864e+00 3.4329533112608217e+01 3.8562514581110214e+01 -4 -1 0
10840 1 14 5.5640000000000001e-01 6.7635125156297002e+00 3.3540976841261347e+01 3.9812068250750023e+01 -4 -1 0
8067 1 13 -1.1128000000000000e+00 2.8538216777744299e+00 3.6267901687511376e+01 4.6655762964233773e+01 -2 0 0
13674 1 13 -1.1128000000000000e+00 3.9902781782480590e+00 3.2511704824094636e+01 4.5173252406838628e+01 4 3 0
5483 1 14 5.5640000000000001e-01 4.2586957302818575e+00 3.2664665087348908e+01 4.1469287702846174e+01 -1 1 0
11247 1 13 -1.1128000000000000e+00 5.6201438445169973e+00 3.4724820480097165e+01 4.6130894657835967e+01 0 -2 0
6905 1 14 5.5640000000000001e-01 2.5285229324766201e+00 3.4713081787807795e+01 4.0830588812893218e+01 -1 -3 0
8591 1 14 5.5640000000000001e-01 3.7284521418902119e+00 3.0859362145639324e+01 4.2652411872460078e+01 1 2 0
10295 1 14 5.5640000000000001e-01 3.9859219156879694e-01 3.1224790076757980e+01 4.2759591306625730e+01 0 0 0
5481 1 13 -1.1128000000000000e+00 3.7787392094652650e+00 3.2608015943434417e+01 4.2295522810650326e+01 -1 1 0
10291 1 14 5.5640000000000001e-01 5.3045158805990864e+00 3.5554253759861034e+01 4.2115496193408454e+01 2 -1 0
10501 1 14 5.5640000000000001e-01 6.4267505377550940e+00 3.3897539390799331e+01 4.3169893822574281e+01 3 -1 0
10294 1 14 5.5640000000000001e-01 1.4659090990391201e+00 3.1416180079696581e+01 4.1703135118182928e+01 0 0 0
9722 1 14 5.5640000000000001e-01 1.3153768140700040e+00 3.4477266034708457e+01 4.2957478143937607e+01 1 -2 0
9721 1 14 5.5640000000000001e-01 8.9524955284114471e-01 3.3416188779622672e+01 4.1962740320937101e+01 1 -2 0
10290 1 13 -1.1128000000000000e+00 4.9034887411048356e+00 3.6325775222657860e+01 4.1715291611346984e+01 2 -1 0
11248 1 14 5.5640000000000001e-01 5.8028749157809729e+00 3.5584455166826025e+01 4.6510195860065174e+01 0 -2 0
7805 1 14 5.5640000000000001e-01 1.1202406081154364e+00 3.4166725298169148e+01 4.5246412834410833e+01 -2 0 0
7803 1 13 -1.1128000000000000e+00 1.7670264968912062e+00 3.4456562055475601e+01 4.4603066497452318e+01 -2 0 0
7804 1 14 5.5640000000000001e-01 2.2798123775847206e+00 3.3672158998121887e+01 4.4408145168013711e+01 -2 0 0
8626 1 14 5.5640000000000001e-01 5.6909026560260054e+00 3.7350282686135934e+01 4.0151796588287581e+01 -3 -1 0
10500 1 13 -1.1128000000000000e+00 5.6858976156732028e+00 3.4472698622752503e+01 4.3361102207991394e+01 3 -1 0
5482 1 14 5.5640000000000001e-01 4.3229193560585557e+00 3.3084667622317106e+01 4.2922342549978936e+01 -1 1 0
10293 1 13 -1.1128000000000000e+00 5.7844050384027257e-01 3.1685456604633355e+01 4.1940034856404630e+01 0 0 0
9720 1 13 -1.1128000000000000e+00 1.1388788049158316e+00 3.4339645079397314e+01 4.2026811303871767e+01 1 -2 0
11178 1 13 -1.1128000000000000e+00 5.3972072707510179e+00 3.2304839105396276e+01 4.0135624941959890e+01 0 -1 0
13676 1 14 5.5640000000000001e-01 4.5864153147099156e+00 3.3193945032257481e+01 4.5482122368451037e+01 4 3 0
8069 1 14 5.5640000000000001e-01 2.7157765442552555e+00 3.5724467188057943e+01 4.5879970255638234e+01 -2 0 0
10292 1 14 5.5640000000000001e-01 4.1228320027933538e+00 3.5989451283581367e+01 4.1275185821231446e+01 2 -1 0
13675 1 14 5.5640000000000001e-01 4.3214577840268209e+00 3.1706002455574616e+01 4.5569983552812367e+01 4 3 0
10968 1 13 -1.1128000000000000e+00 2.5161956265696878e-01 3.1645261904743077e+01 4.4887545020482321e+01 -6 -1 0
10969 1 14 5.5640000000000001e-01 6.8901896790551775e-01 3.2222194485391590e+01 4.5513693883343599e+01 -6 -1 0
10502 1 14 5.5640000000000001e-01 5.8191704640801465e+00 3.4741588997549883e+01 4.4270040134722123e+01 3 -1 0
5989 1 14 5.5640000000000001e-01 6.6604092325190924e+00 3.0057441300520864e+01 4.5261511380062835e+01 -2 0 0
11300 1 14 5.5640000000000001e-01 4.5099242052017380e-01 3.5793586977859341e+01 4.0969331895289869e+01 1 -1 0
6903 1 13 -1.1128000000000000e+00 3.0605517968301106e+00 3.5232305255183682e+01 4.0227609444149493e+01 -1 -3 0
11299 1 14 5.5640000000000001e-01 8.2770556706529885e-01 3.7245370430905155e+01 4.1175019045105039e+01 1 -1 0
11249 1 14 5.5640000000000001e-01 6.3336271448169548e+00 3.4168235875299310e+01 4.6442963557407495e+01 0 -2 0
8589 1 13 -1.1128000000000000e+00 3.7583001654437713e+00 2.9903084850869099e+01 4.2622837014984142e+01 1 2 0
10074 1 13 -1.1128000000000000e+00 5.8637788887742195e+00 3.7336051964086998e+01 4.6975457640191799e+01 1 -1 0
8068 1 14 5.5640000000000001e-01 2.0170810931997334e+00 3.6713341018630146e+01 4.6788732274291377e+01 -2 0 0
6553 1 14 5.5640000000000001e-01 1.4890939112308834e+00 3.2602966797241450e+01 4.8638801879877185e+01 4 0 0
7891 1 14 5.5640000000000001e-01 4.2317196766726681e+00 3.2472615013038393e+01 4.9526734016738637e+01 -2 -3 0
8202 1 13 -1.1128000000000000e+00 5.7050150794584988e+00 3.5744274504681940e+01 5.0323130864688771e+01 -1 -1 0
13172 1 14 5.5640000000000001e-01 3.3067893086213291e+00 3.1149106061988842e+01 5.3998189529984302e+01 1 0 0
9990 1 13 -1.1128000000000000e+00 6.0538357479950742e+00 3.1954042859223300e+01 5.2512347317868922e+01 0 -2 0
7996 1 14 5.5640000000000001e-01 1.6110897715508912e+00 3.2625603316057834e+01 5.2627027349724443e+01 1 -2 0
8203 1 14 5.5640000000000001e-01 5.4338373335863670e+00 3.6585684597633815e+01 5.0690177899981393e+01 -1 -1 0
8204 1 14 5.5640000000000001e-01 6.6614120264156504e+00 3.5764977097006550e+01 5.0356419357579966e+01 -2 -1 0
7890 1 13 -1.1128000000000000e+00 4.7566939860115891e+00 3.1891883152986928e+01 5.0077537358968627e+01 -2 -3 0
13914 1 13 -1.1128000000000000e+00 2.0664510860916394e+00 3.6618900080439424e+01 5.2904085126196847e+01 -4 0 0
10697 1 14 5.5640000000000001e-01 5.3331151611202303e+00 3.3620652214020893e+01 5.3004456617812316e+01 1 -2 0
6265 1 14 5.5640000000000001e-01 6.4369660899835726e+00 3.2400840811651094e+01 4.9327816782503191e+01 2 -1 0
7995 1 13 -1.1128000000000000e+00 1.6621548458674775e+00 3.2375057787744382e+01 5.3549443274045011e+01 1 -2 0
9991 1 14 5.5640000000000001e-01 5.5642129759553267e+00 3.1525825165006218e+01 5.3214580176863336e+01 0 -2 0
9992 1 14 5.5640000000000001e-01 5.5692535089117214e+00 3.1738032090598022e+01 5.1715634545288268e+01 0 -2 0
10332 1 13 -1.1128000000000000e+00 2.0317272253367196e+00 3.5692973371458883e+01 4.9691420836013499e+01 3 0 0
13170 1 13 -1.1128000000000000e+00 4.1551431438609061e+00 3.0734512614847070e+01 5.4155160495253540e+01 1 0 0
7892 1 14 5.5640000000000001e-01 4.2606666165160680e+00 3.1073683462308075e+01 5.0104702686887734e+01 -2 -3 0
10696 1 14 5.5640000000000001e-01 5.5911650306628928e+00 3.4840570971785475e+01 5.2145909192670629e+01 1 -2 0
6552 1 13 -1.1128000000000000e+00 1.7377006324121536e+00 3.2053679438544329e+01 4.7895357237795238e+01 4 0 0
11711 1 14 5.5640000000000001e-01 4.3915868966753226e+00 3.4632183372048878e+01 4.9146994651764103e+01 -4 -1 0
11709 1 13 -1.1128000000000000e+00 3.8946831362514325e+00 3.4017314162046432e+01 4.8607314794151350e+01 -4 -1 0
7997 1 14 5.5640000000000001e-01 7.4972790895430952e-01 3.2310879742745165e+01 5.3831560457205420e+01 1 -2 0
5681 1 14 5.5640000000000001e-01 1.7687872930141200e+00 3.0106735404763196e+01 4.7789493213867694e+01 2 -2 0
11710 1 14 5.5640000000000001e-01 3.6861079248560116e+00 3.4509307589088273e+01 4.7813167018591223e+01 -4 -1 0
10695 1 13 -1.1128000000000000e+00 5.2757107148406659e+00 3.4576112838865278e+01 5.3010074866015692e+01 1 -2 0
6554 1 14 5.5640000000000001e-01 2.5372689624106277e+00 3.2456176978591436e+01 4.7556361579858354e+01 4 0 0
7166 1 14 5.5640000000000001e-01 3.7961263498451974e+00 3.4471993766745825e+01 5.4073328339620964e+01 -1 -2 0
10333 1 14 5.5640000000000001e-01 2.6093048874824798e+00 3.6387910643350153e+01 4.9375670819920146e+01 3 0 0
13916 1 14 5.5640000000000001e-01 1.1115662737530272e+00 3.6685428522638460e+01 5.2903189640616645e+01 -4 0 0
9691 1 14 5.5640000000000001e-01 1.1618772390975174e+00 3.0312821612135430e+01 5.2831870099366974e+01 2 1 0
13915 1 14 5.5640000000000001e-01 2.2549408837530707e+00 3.5879177945749753e+01 5.3481592356004725e+01 -4 0 0
10334 1 14 5.5640000000000001e-01 2.5912400894408569e+00 3.4917603268182610e+01 4.9735900021661820e+01 3 0 0
6117 1 13 -1.1128000000000000e+00 3.1894751264284338e-01 3.2422686702921560e+01 5.1110923552140598e+01 -3 0 0
12455 1 14 5.5640000000000001e-01 6.9001409702703063e+00 3.6151116623312078e+01 5.3753731316247908e+01 -5 0 0
7165 1 14 5.5640000000000001e-01 2.4771307613472868e+00 3.3733889298911741e+01 5.4159046631836809e+01 -1 -2 0
7140 1 13 -1.1128000000000000e+00 1.9426150924385230e+00 3.6385777075229143e+01 5.9164252514217679e+01 3 1 0
6917 1 14 5.5640000000000001e-01 3.5729522113651129e+00 3.4676269693825013e+01 5.6380343874450197e+01 2 -2 0
8148 1 13 -1.1128000000000000e+00 2.8037812007548655e+00 3.2109407684882868e+01 5.8423058231469085e+01 0 -1 0
7142 1 14 5.5640000000000001e-01 2.6476050389600805e+00 3.7018597170879275e+01 5.9027286304924814e+01 3 1 0
12256 1 14 5.5640000000000001e-01 6.9300039945483549e+00 3.4177706963194353e+01 5.8566331490143462e+01 1 0 0
8149 1 14 5.5640000000000001e-01 1.9694700460695713e+00 3.1727938032549108e+01 5.8149859324349485e+01 0 -1 0
8150 1 14 5.5640000000000001e-01 2.8944960935176089e+00 3.2897161651244190e+01 5.7886918009925012e+01 0 -1 0
11800 1 14 5.5640000000000001e-01 4.3126944421091142e+00 3.3035735204338636e+01 6.1038195619060296e+01 0 0 0
7141 1 14 5.5640000000000001e-01 2.1681780290216603e+00 3.5648665183018267e+01 5.8596785105268104e+01 3 1 0
13171 1 14 5.5640000000000001e-01 4.2375834974452093e+00 3.0710074150933842e+01 5.5108490548694625e+01 1 0 0
12255 1 13 -1.1128000000000000e+00 6.5527543712599687e+00 3.4562499457820991e+01 5.7775225113878349e+01 1 0 0
11801 1 14 5.5640000000000001e-01 4.0477461880226899e+00 3.2321416162615812e+01 5.9729973190870041e+01 0 0 0
11678 1 14 5.5640000000000001e-01 6.5830774350719539e+00 3.3472600894098463e+01 6.0568828897261938e+01 6 1 0
14208 1 13 -1.1128000000000000e+00 6.4162880162799718e+00 3.7230853941063707e+01 5.8097270671087202e+01 4 -3 0
12545 1 14 5.5640000000000001e-01 6.3466379357038516e-01 3.6965387420133773e+01 5.7312891007364883e+01 3 -3 0
14209 1 14 5.5640000000000001e-01 6.2803437981072818e+00 3.6289086318603090e+01 5.7993228581686836e+01 4 -3 0
9279 1 13 -1.1128000000000000e+00 5.7955785931754300e-01 3.1032805687522437e+01 5.7407840217779338e+01 -3 0 0
11381 1 14 5.5640000000000001e-01 5.0905047596720312e+00 3.0245820416310778e+01 5.7456317994344658e+01 0 4 0
6915 1 13 -1.1128000000000000e+00 3.7405659666435929e+00 3.4633113510891391e+01 5.7321765678630484e+01 2 -2 0
11380 1 14 5.5640000000000001e-01 3.9287007646615950e+00 3.1207156166015814e+01 5.7322376791915701e+01 0 4 0
6916 1 14 5.5640000000000001e-01 4.6897939264283490e+00 3.4727477796819628e+01 5.7401097275655182e+01 2 -2 0
11379 1 13 -1.1128000000000000e+00 4.5339307143552743e+00 3.0674650264267903e+01 5.6806270200980137e+01 0 4 0
7164 1 13 -1.1128000000000000e+00 2.9186131719733113e+00 3.4531423989874426e+01 5.4451045842614469e+01 -1 -2 0
11799 1 13 -1.1128000000000000e+00 4.7543604772012014e+00 3.2579972683850819e+01 6.0321645914881735e+01 0 0 0
9281 1 14 5.5640000000000001e-01 5.2897908545406835e-01 3.1348393076964079e+01 5.6505577380495886e+01 -3 0 0
7106 1 14 5.5640000000000001e-01 5.4720603056185695e+00 3.0213622200143398e+01 6.1178026680884123e+01 1 -2 0
6200 1 14 5.5640000000000001e-01 2.8440377901941449e+00 3.0892853191168960e+01 6.7847981961651129e+01 -2 1 0
9078 1 13 -1.1128000000000000e+00 7.3488472054206699e-01 3.2708402537591468e+01 6.5896914957651532e+01 -2 2 0
14365 1 14 5.5640000000000001e-01 5.9829717591111793e+00 3.4590206966499053e+01 6.3746013325247141e+01 0 0 0
12950 1 14 5.5640000000000001e-01 3.1816832845684329e+00 3.4390538818229089e+01 6.5816709574294677e+01 -2 1 0
14149 1 14 5.5640000000000001e-01 5.0129880268692828e+00 3.5919987561406955e+01 6.6706847349414360e+01 0 -2 0
14364 1 13 -1.1128000000000000e+00 6.5600848103651863e+00 3.5343927692077195e+01 6.3868803530680246e+01 0 0 0
12949 1 14 5.5640000000000001e-01 1.8387166581371801e+00 3.4110298431580816e+01 6.5176552438797131e+01 -2 1 0
5715 1 13 -1.1128000000000000e+00 2.0238448854914690e+00 3.0113880202563706e+01 6.5971367233520240e+01 2 -1 0
14413 1 14 5.5640000000000001e-01 4.0765160333379153e+00 3.0898877024191808e+01 6.2743788979596843e+01 4 -1 0
6199 1 14 5.5640000000000001e-01 3.5873376610716043e+00 3.2122852075728062e+01 6.8323905524738123e+01 -2 1 0
5891 1 14 5.5640000000000001e-01 3.9461857995222451e+00 3.3078893613237533e+01 6.3324228710716383e+01 2 -1 0
11974 1 14 5.5640000000000001e-01 5.5424236091531327e+00 3.3848773758270696e+01 6.7426205021583371e+01 -1 3 0
14148 1 13 -1.1128000000000000e+00 4.9634915629969925e+00 3.6864765292256592e+01 6.6561324223559211e+01 -1 -2 0
14412 1 13 -1.1128000000000000e+00 3.4468854969785689e+00 3.1306273446474975e+01 6.3338621210825764e+01 4 -1 0
14366 1 14 5.5640000000000001e-01 5.9900849410799308e+00 3.6104076624799525e+01 6.3752589979356038e+01 0 0 0
13033 1 14 5.5640000000000001e-01 1.3047240596185656e+00 3.7398916548026300e+01 6.7333612139936506e+01 2 -1 0
11975 1 14 5.5640000000000001e-01 4.3180750425028114e+00 3.4257359416033417e+01 6.8217358320051815e+01 -1 3 0
14414 1 14 5.5640000000000001e-01 3.7232862550715344e+00 3.1024212228216054e+01 6.4210559242027884e+01 4 -1 0
11181 1 13 -1.1128000000000000e+00 8.6967704426258507e-01 3.7035510558688117e+01 6.4322629524810466e+01 4 -3 0
12948 1 13 -1.1128000000000000e+00 2.5226887903173356e+00 3.4776928576461202e+01 6.5239941811975967e+01 -2 1 0
11973 1 13 -1.1128000000000000e+00 4.6325823649011149e+00 3.4127524704451659e+01 6.7322674055582723e+01 -1 3 0
11182 1 14 5.5640000000000001e-01 1.5841388994874255e+00 3.6422989399364070e+01 6.4497540723084157e+01 4 -3 0
5890 1 14 5.5640000000000001e-01 3.5385151047880989e+00 3.4528590867803295e+01 6.3479398510606607e+01 2 -1 0
14150 1 14 5.5640000000000001e-01 4.0256998448428316e+00 3.7054765911299839e+01 6.6535280060305240e+01 -1 -2 0
5889 1 13 -1.1128000000000000e+00 4.2433251362098368e+00 3.3971714331974127e+01 6.3148697461827673e+01 2 -1 0
5717 1 14 5.5640000000000001e-01 1.5597173143647389e+00 3.0951027891593149e+01 6.5970278629902566e+01 2 -1 0
9080 1 14 5.5640000000000001e-01 7.2996125951841406e-01 3.3252016903349329e+01 6.6684754422062639e+01 -2 2 0
14560 1 14 5.5640000000000001e-01 1.7927814480198874e+00 3.3836708220149724e+01 6.8837188162277641e+01 -2 -1 0
12586 1 14 5.5640000000000001e-01 6.9768757215349879e+00 3.5675459089271747e+01 7.1662662456165933e+01 -4 0 0
11524 1 14 5.5640000000000001e-01 1.2202997008175538e+00 3.4984994460744964e+01 7.4053202009941074e+01 0 0 0
8740 1 14 5.5640000000000001e-01 3.2701364999363247e+00 3.5155018958763684e+01 7.0007868363772033e+01 0 1 0
14224 1 14 5.5640000000000001e-01 2.4647761623061260e+00 3.7055274893281229e+01 7.0992076704350012e+01 -4 -1 0
9136 1 14 5.5640000000000001e-01 3.7616099606871565e+00 3.1828534351775460e+01 7.5428934726339079e+01 -2 0 0
12471 1 13 -1.1128000000000000e+00 3.2211055272180955e+00 3.0250491846749213e+01 7.1107726142909868e+01 2 -1 0
7149 1 13 -1.1128000000000000e+00 7.0842027997655777e-01 3.1227125017878429e+01 7.5012001995064921e+01 -1 1 0
11071 1 14 5.5640000000000001e-01 5.2006877910354090e+00 3.0104529946649077e+01 7.1293689369906758e+01 0 2 0
9983 1 14 5.5640000000000001e-01 3.0769707783777482e+00 3.0881046529286525e+01 7.2950113631207699e+01 2 1 0
9982 1 14 5.5640000000000001e-01 2.3445299444348078e+00 3.1298907816396675e+01 7.4207419307417751e+01 2 1 0
11126 1 14 5.5640000000000001e-01 4.4408246083787883e+00 3.6820136850713055e+01 7.4827291767447591e+01 0 3 0
10751 1 14 5.5640000000000001e-01 5.6918439433700110e+00 3.4075733500347525e+01 7.1415221568727773e+01 4 -2 0
11124 1 13 -1.1128000000000000e+00 3.9717708002105354e+00 3.6403898958885371e+01 7.5550455914269492e+01 0 3 0
14561 1 14 5.5640000000000001e-01 1.2055368918182130e+00 3.2441356916161823e+01 6.8842998630282395e+01 -2 -1 0
11523 1 13 -1.1128000000000000e+00 1.7268457404358284e+00 3.5657594345029707e+01 7.3597952248038823e+01 0 0 0
14432 1 14 5.5640000000000001e-01 4.7156472617332907e+00 3.0708942963492351e+01 7.4233821262205666e+01 0 -2 0
12587 1 14 5.5640000000000001e-01 6.3760200670529850e+00 3.6066053069426630e+01 7.0329131797235675e+01 -4 0 0
14559 1 13 -1.1128000000000000e+00 1.0294756909825573e+00 3.3335495244994242e+01 6.8550166010240616e+01 -2 -1 0
11104 1 14 5.5640000000000001e-01 1.4808873205471766e+00 3.0604401104372418e+01 7.0920439489845037e+01 -2 0 0
6452 1 14 5.5640000000000001e-01 5.7814269162573355e+00 3.2650542721844637e+01 7.5170093846300603e+01 2 -1 0
14225 1 14 5.5640000000000001e-01 2.8508181559933066e+00 3.5942789873447886e+01 7.1943519741152244e+01 -4 -1 0
14223 1 13 -1.1128000000000000e+00 3.2210675747347488e+00 3.6571231006102586e+01 7.1323673831949023e+01 -4 -1 0
7150 1 14 5.5640000000000001e-01 6.8182486373619233e-01 3.0289904261841563e+01 7.4819279963460005e+01 -1 1 0
6450 1 13 -1.1128000000000000e+00 6.5596352305371113e+00 3.3077982525254363e+01 7.4812436364385064e+01 2 -1 0
10749 1 13 -1.1128000000000000e+00 4.8872539154105734e+00 3.3876651895742107e+01 7.1894004653151924e+01 4 -2 0
9981 1 13 -1.1128000000000000e+00 3.2056054585479279e+00 3.1321849477679670e+01 7.3789981311630228e+01 2 1 0
10750 1 14 5.5640000000000001e-01 5.1793084240146685e+00 3.3378708919801475e+01 7.2657541683533637e+01 4 -2 0
14430 1 13 -1.1128000000000000e+00 5.5815307056924031e+00 3.0345572294132062e+01 7.4419399976783396e+01 0 -2 0
11525 1 14 5.5640000000000001e-01 2.5345012411929919e+00 3.5734657748254989e+01 7.4105875140027322e+01 0 0 0
8741 1 14 5.5640000000000001e-01 3.8524691915257634e+00 3.3840547996306483e+01 7.0482157218005540e+01 1 1 0
12472 1 14 5.5640000000000001e-01 3.2609529084057813e+00 3.0699152325166231e+01 7.0263126946152084e+01 2 -1 0
8317 1 14 5.5640000000000001e-01 4.2193437369759303e+00 3.7411426394492153e+01 7.2363470219044459e+01 -2 0 0
8739 1 13 -1.1128000000000000e+00 3.4910977762871860e+00 3.4273096612806086e+01 6.9708500810667232e+01 0 1 0
12585 1 13 -1.1128000000000000e+00 6.8681668398715745e+00 3.5368744955635414e+01 7.0762473220625026e+01 -4 0 0
11103 1 13 -1.1128000000000000e+00 7.4105818697614534e-01 3.1104454002315276e+01 7.0575719613485248e+01 -2 0 0
11072 1 14 5.5640000000000001e-01 6.0589977849573238e+00 3.0235540556653820e+01 7.0053513831186379e+01 0 2 0
14278 1 14 5.5640000000000001e-01 7.0495092892852389e+00 3.0685240591997189e+01 7.3433739994872028e+01 0 0 0
6451 1 14 5.5640000000000001e-01 6.8897019612588011e+00 3.2464890779449057e+01 7.4155621089709982e+01 2 -1 0
7241 1 14 5.5640000000000001e-01 2.4031565518158174e-01 3.7403204387920127e+01 6.9885142089005285e+01 -4 -4 0
6048 1 13 -1.1128000000000000e+00 5.5935517880004548e+00 3.7338067391625621e+01 6.9287965363427020e+01 1 0 0
14431 1 14 5.5640000000000001e-01 5.7279722606729067e+00 3.0535602935992287e+01 7.5346047194743520e+01 0 -2 0
7980 1 13 -1.1128000000000000e+00 7.0957161548696401e+00 3.7168248145545846e+01 7.5496222740515378e+01 -2 -1 0
6198 1 13 -1.1128000000000000e+00 3.1427491367121028e+00 3.1336939454774132e+01 6.8641575536511738e+01 -2 1 0
7590 1 13 -1.1128000000000000e+00 6.6885423213635269e+00 3.1056285133533883e+01 6.8614471564402606e+01 0 1 0
7924 1 14 5.5640000000000001e-01 5.0009071860090089e+00 3.6370487802828450e+01 8.0097368108072857e+01 0 0 0
5225 1259 16 -2.8479999999999999e+00 5.7495128388008432e+00 3.5247399630522374e+01 8.1376707097602235e+01 0 0 0
5387 1 1 2.0000000000000000e+00 1.0530478636017699e+00 3.4309708447237156e+01 8.0007189201374871e+01 1 0 0
6295 1 14 5.5640000000000001e-01 4.0057760466700598e+00 3.5690865116170016e+01 8.1108493897438066e+01 0 0 0
6945 1 13 -1.1128000000000000e+00 2.5771267423927624e-01 3.2504919461289902e+01 8.2440693533863865e+01 1 0 0
10668 1 13 -1.1128000000000000e+00 5.2618831567747417e+00 3.3283332966846416e+01 7.9743931447304888e+01 0 0 0
5398 1 17 2.0000000000000000e+00 2.4841917502444595e+00 3.0569836232568463e+01 8.1839570578759194e+01 1 0 0
7923 1 13 -1.1128000000000000e+00 5.5669348518715527e+00 3.7110850491591826e+01 7.9878947382167865e+01 0 0 0
11301 1 13 -1.1128000000000000e+00 2.2797579424279770e+00 3.4411626452041183e+01 7.7586906646840220e+01 -3 0 0
10669 1 14 5.5640000000000001e-01 5.0326602204018442e+00 3.2993199104460814e+01 8.0626830666267125e+01 0 0 0
9307 1 14 5.5640000000000001e-01 7.1170793687396072e+00 3.4476356434747508e+01 8.0327443563046913e+01 0 0 0
11302 1 14 5.5640000000000001e-01 2.6525312565823729e+00 3.5262035395228914e+01 7.7354363047244874e+01 -3 0 0
6296 1 14 5.5640000000000001e-01 4.2854687033138701e+00 3.4486717465490514e+01 8.0234597080877407e+01 0 0 0
11303 1 14 5.5640000000000001e-01 2.8007573320503214e+00 3.3778179179466768e+01 7.7093412949781495e+01 -3 0 0
6849 1 13 -1.1128000000000000e+00 3.7426158843097057e+00 2.9978199266365035e+01 7.8379077692750030e+01 2 0 0
9135 1 13 -1.1128000000000000e+00 4.2157835806473596e+00 3.2118257838779911e+01 7.6220148012681548e+01 -2 0 0
6677 1 14 5.5640000000000001e-01 4.9027293095937967e+00 3.4386973329866571e+01 7.7888805548809856e+01 1 0 0
5868 1 13 -1.1128000000000000e+00 1.0504497204386245e+00 3.6855291796449954e+01 7.9048980161864975e+01 -3 0 0
10670 1 14 5.5640000000000001e-01 5.7733718831991379e+00 3.4081109445038734e+01 7.9878704663153641e+01 0 0 0
5671 1 14 5.5640000000000001e-01 6.4205299042494373e+00 3.1827497099885996e+01 7.9811841193525169e+01 2 1 0
5224 1259 15 8.4799999999999998e-01 5.7491283006922576e+00 3.5248228991206666e+01 8.1237340191298188e+01 0 0 0
5399 1 11 -1.3999999999999999e+00 2.4169039193683575e+00 3.2261934452196407e+01 7.9999186384917721e+01 1 0 0
5400 1 12 4.0000000000000002e-01 3.3178188741368837e+00 3.2545361825278739e+01 7.9965930603126893e+01 0 0 0
6851 1 14 5.5640000000000001e-01 3.2306190342537628e+00 3.0738925808064867e+01 7.8653643157863769e+01 2 0 0
7151 1 14 5.5640000000000001e-01 7.3352035213002176e-01 3.1274999619027778e+01 7.5967674454713688e+01 -1 1 0
7471 1 14 5.5640000000000001e-01 6.8958251010258644e+00 3.3114534681758315e+01 8.1840752844263193e+01 0 0 0
11288 1 14 5.5640000000000001e-01 1.8029255676778606e+00 3.6960805769019096e+01 8.2531633223628916e+01 1 0 0
6294 1 13 -1.1128000000000000e+00 3.6013531813672008e+00 3.5118293448808636e+01 8.0456699702039629e+01 0 0 0
9137 1 14 5.5640000000000001e-01 4.1835353778363640e+00 3.1361927161957119e+01 7.6805943029004297e+01 -2 0 0
14286 1 13 -1.1128000000000000e+00 6.8413581689719942e+00 2.9966710702427054e+01 7.6905259187858505e+01 3 1 0
9308 1 14 5.5640000000000001e-01 6.6532278467190960e+00 3.5790755622122035e+01 7.9736603707133526e+01 0 0 0
8864 1 14 5.5640000000000001e-01 1.3133541034362481e+00 3.1665347138130187e+01 7.8574866258612943e+01 0 -1 0
8862 1 13 -1.1128000000000000e+00 7.5385238056171300e-01 3.1538651872948925e+01 7.7808616969146442e+01 0 -1 0
6676 1 14 5.5640000000000001e-01 6.0236814759588384e+00 3.5329227999336489e+01 7.8272885710575750e+01 1 0 0
11259 1 13 -1.1128000000000000e+00 4.6646481296596756e+00 3.2019165482137034e+01 8.2217702714326236e+01 0 0 0
7925 1 14 5.5640000000000001e-01 6.2270832841412540e+00 3.7120889636643760e+01 8.0572009505642384e+01 0 0 0
5870 1 14 5.5640000000000001e-01 1.8549999243248527e+00 3.7364641724384875e+01 7.8951545766987763e+01 -3 0 0
11125 1 14 5.5640000000000001e-01 4.6433734068005830e+00 3.6249328218617727e+01 7.6214752283212789e+01 0 3 0
6675 1 13 -1.1128000000000000e+00 5.4190870772073376e+00 3.5122865201687972e+01 7.7560066063348231e+01 1 0 0
8863 1 14 5.5640000000000001e-01 4.2019124290000731e-01 3.0646157474264278e+01 7.7900027220147138e+01 0 -1 0
8292 1 13 -1.1128000000000000e+00 1.0375415705877264e+00 3.5147491495465246e+01 8.2618513034012750e+01 1 0 0
5223 1 10 4.0000000000000000e+00 5.7674144846652302e+00 3.5330346886609654e+01 8.2752945432281791e+01 0 0 0
11261 1 14 5.5640000000000001e-01 5.3766175339428175e+00 3.1689770743872117e+01 8.2766182903661218e+01 0 0 0
5236 1262 16 -2.8479999999999999e+00 6.3869014103310784e+00 3.1738475704473760e+01 8.4502473723667421e+01 0 0 0
4124 977 3 8.4799999999999998e-01 2.2391733314664202e+00 3.1609809699234017e+01 8.8461623250627454e+01 1 0 0
5227 1 11 -1.3999999999999999e+00 4.2269144448490552e+00 3.5491336635987246e+01 8.3370776894180707e+01 0 0 0
8293 1 14 5.5640000000000001e-01 1.8412236404081952e+00 3.5161296024554311e+01 8.3138259520329441e+01 1 0 0
5213 1255 15 8.4799999999999998e-01 6.5930425989697135e+00 3.6607035694059839e+01 8.3255883994688205e+01 0 0 0
4122 976 3 8.4799999999999998e-01 4.8790872797880480e+00 3.1831125391172389e+01 8.8807097765039813e+01 0 0 0
5206 1253 15 8.4799999999999998e-01 5.2375716675501467e+00 3.7178704431406508e+01 8.5509718283879906e+01 0 0 0
5207 1253 16 -2.8479999999999999e+00 5.3732153922302297e+00 3.7201912827249913e+01 8.5429660265301990e+01 0 0 0
6947 1 14 5.5640000000000001e-01 8.5989851949295038e-01 3.3115226365607001e+01 8.2866286705093174e+01 1 0 0
4125 977 4 -2.8479999999999999e+00 2.3524297366074980e+00 3.1587687353431285e+01 8.8520335924977388e+01 1 0 0
4117 974 4 -2.8479999999999999e+00 5.1910519465726415e+00 3.5675736805716930e+01 8.8323399767962528e+01 0 0 0
4121 1 2 4.0000000000000000e+00 3.5129269996308077e+00 3.1310286462270717e+01 8.9429900915785751e+01 0 0 0
5366 1 1 2.0000000000000000e+00 3.5305851029516604e+00 3.1767492385625538e+01 8.6273642506137648e+01 0 0 0
4114 973 3 8.4799999999999998e-01 2.6339449924249654e+00 3.5570201800042973e+01 8.8561611099906656e+01 1 0 0
5221 1258 15 8.4799999999999998e-01 6.3935412076572415e+00 3.3962400154682797e+01 8.3391054737336432e+01 0 0 0
4120 1 1 2.0000000000000000e+00 1.1567164143043827e+00 3.3812874663486433e+01 8.8680067062570728e+01 1 0 0
5235 1262 15 8.4799999999999998e-01 6.3656223013466082e+00 3.1710343491924203e+01 8.4421776662215876e+01 0 0 0
5214 1255 16 -2.8479999999999999e+00 6.5072343565023418e+00 3.6541637188889737e+01 8.3309962232605656e+01 0 0 0
5222 1258 16 -2.8479999999999999e+00 6.3483588935776458e+00 3.4030205634153425e+01 8.3453558430292432e+01 0 0 0
5386 1310 16 -2.8479999999999999e+00 1.0179572635651837e+00 3.0355275494137913e+01 8.3544818931707340e+01 1 0 0
4116 974 3 8.4799999999999998e-01 5.2771946886059187e+00 3.5659645816324286e+01 8.8221151589442854e+01 0 0 0
5373 1306 16 -2.8479999999999999e+00 1.0441486567545972e+00 3.5577088840806972e+01 8.4848670880447756e+01 1 0 0
11260 1 14 5.5640000000000001e-01 4.1451554235902615e+00 3.2569534855997858e+01 8.2803751112282058e+01 0 0 0
5371 1305 16 -2.8479999999999999e+00 2.2428376748957386e+00 3.3567792251217135e+01 8.5765136839736655e+01 1 0 0
4115 973 4 -2.8479999999999999e+00 2.7366834659904273e+00 3.5606626006454640e+01 8.8615070752846293e+01 1 0 0
5370 1305 15 8.4799999999999998e-01 2.3388527140613031e+00 3.3524260789631036e+01 8.5785716868569310e+01 1 0 0
4113 1 2 4.0000000000000000e+00 4.0647888088591033e+00 3.5787523527557497e+01 8.9339455043638623e+01 0 0 0
5220 1257 16 -2.8479999999999999e+00 5.4830270175752744e+00 3.3538076189274875e+01 8.5830643935127966e+01 0 0 0
5219 1257 15 8.4799999999999998e-01 5.3799394928271740e+00 3.3586257501746758e+01 8.5935457538019506e+01 0 0 0
5357 1 1 2.0000000000000000e+00 3.7299143449583054e+00 3.5491266888016426e+01 8.6072038551502359e+01 0 0 0
5358 1 10 4.0000000000000000e+00 1.0036655192517747e+00 3.7236626655848376e+01 8.5135228544208005e+01 1 0 0
6816 1 13 -1.1128000000000000e+00 2.6818005160942366e+00 3.2942794826688861e+01 8.3755293489765023e+01 1 0 0
6818 1 14 5.5640000000000001e-01 2.0369480059301388e+00 3.2485451091772035e+01 8.4294954302745523e+01 1 0 0
5367 1 10 4.0000000000000000e+00 8.0808754117080928e-01 3.4059974446487558e+01 8.5384255063590032e+01 1 0 0
5372 1306 15 8.4799999999999998e-01 1.0498598918495403e+00 3.5576323328528638e+01 8.4765411971763626e+01 1 0 0
4123 976 4 -2.8479999999999999e+00 4.8042776835538392e+00 3.1790163249832155e+01 8.8829894970189713e+01 0 0 0
5228 1 12 4.0000000000000002e-01 3.5530698900597879e+00 3.6162338228449485e+01 8.3415274857115179e+01 0 0 0
3709 1 1 2.0000000000000000e+00 6.3767772815906296e+00 3.3669340936428917e+01 8.8172600573890733e+01 0 0 0
5230 1 10 4.0000000000000000e+00 6.3132321428300058e+00 3.0159714419359730e+01 8.4991492282448974e+01 0 0 0
6817 1 14 5.5640000000000001e-01 3.1179164715981118e+00 3.3543377039824875e+01 8.4359723568500030e+01 0 0 0
5234 1261 16 -2.8479999999999999e+00 5.1034800990647415e+00 3.0083013078055835e+01 8.5883042775048693e+01 0 0 0
5382 1308 16 -2.8479999999999999e+00 2.0816586378673141e+00 2.9944471557226148e+01 8.5821047213560163e+01 1 0 0
3652 1 1 2.0000000000000000e+00 6.7360463023086998e+00 3.7384466179656791e+01 8.7993478639326995e+01 0 0 0
5385 1310 15 8.4799999999999998e-01 1.0110411282003795e+00 3.0443811178768804e+01 8.3433506271394521e+01 1 0 0
5216 1 10 4.0000000000000000e+00 6.5183487250123706e+00 3.3270017317879699e+01 8.4921296359195935e+01 0 0 0
8294 1 14 5.5640000000000001e-01 3.4149154132293297e-01 3.5336499329213559e+01 8.3247816017496305e+01 1 0 0
5381 1308 15 8.4799999999999998e-01 2.1766178610614362e+00 3.0004068128578755e+01 8.5888855846214440e+01 1 0 0
5233 1261 15 8.4799999999999998e-01 5.0068004551856182e+00 3.0068114747333887e+01 8.5955590631408327e+01 0 0 0
12338 1 14 5.5640000000000001e-01 3.7583290201086017e+00 2.9981705306411680e+01 8.4784773807553620e+01 0 0 0
4081 1 7 5.5640000000000001e-01 5.3366823759956432e+00 3.2618576706607868e+01 9.3675586015483077e+01 0 0 0
3740 1 6 -1.3999999999999999e+00 5.5045472549270258e+00 3.1987312437624219e+01 9.6927667883445821e+01 0 0 0
4132 1 1 2.0000000000000000e+00 3.0693947044294800e+00 3.2339638244156994e+01 9.5742361839777374e+01 0 0 0
3687 1 7 5.5640000000000001e-01 6.0715406985332852e+00 3.2113949177948840e+01 9.0146546996307237e+01 0 0 0
3737 1 8 4.0000000000000002e-01 5.5075673571698420e+00 3.1063826597801853e+01 9.2730253489993785e+01 0 0 0
4138 1 6 -1.3999999999999999e+00 1.7530777342195725e+00 3.4257422214980778e+01 9.4332743052004190e+01 1 0 0
4140 1 6 -1.3999999999999999e+00 3.4483928239095218e-01 3.6397144472653977e+01 9.6617580562751755e+01 1 0 0
3686 1 7 5.5640000000000001e-01 5.4088555720554377e+00 3.3411530180665437e+01 9.0557676120202828e+01 0 0 0
4080 1 7 5.5640000000000001e-01 4.9898510609502260e+00 3.4027019668408869e+01 9.4109050736871083e+01 0 0 0
4139 1 8 4.0000000000000002e-01 1.2195586849653994e+00 3.4204667220349378e+01 9.3543808771459993e+01 1 0 0
4541 1 5 -1.1128000000000000e+00 3.0521664367009089e+00 3.6220168671243066e+01 9.2289333542339577e+01 0 0 0
3673 1 8 4.0000000000000002e-01 5.7939274762311817e+00 3.5981135464932898e+01 9.4058620511900244e+01 0 0 0
4543 1 7 5.5640000000000001e-01 3.7775192429448361e+00 3.6619361282091873e+01 9.1808979082448431e+01 0 0 0
4079 1 5 -1.1128000000000000e+00 4.6012019757205573e+00 3.3167183506238167e+01 9.3948223156350821e+01 0 0 0
4119 975 4 -2.8479999999999999e+00 4.2035275744522531e+00 3.4785767156637064e+01 9.0375952020455159e+01 0 0 0
4057 963 3 8.4799999999999998e-01 4.1564473608539609e+00 3.7365109826823371e+01 9.0077588230400636e+01 0 0 0
4542 1 7 5.5640000000000001e-01 2.7235955138962327e+00 3.6920344012824614e+01 9.2853272797200219e+01 1 0 0
3616 1 7 5.5640000000000001e-01 5.8436226090033756e+00 3.5142878719104850e+01 9.1719283262828981e+01 0 0 0
3736 1 6 -1.3999999999999999e+00 6.3569105154462440e+00 3.1255220319743248e+01 9.3155112502261005e+01 0 0 0
3672 1 6 -1.3999999999999999e+00 5.1062741945536194e+00 3.5799593081743545e+01 9.4692445738334555e+01 0 0 0
4131 1 1 2.0000000000000000e+00 2.7654867498768270e+00 3.6275156881958033e+01 9.5689180143256735e+01 1 0 0
4137 1 8 4.0000000000000002e-01 2.9626481346919684e+00 3.0279099695009648e+01 9.3551481750619558e+01 0 0 0
4200 1 6 -1.3999999999999999e+00 6.2013828420772821e-01 3.3481960761510187e+01 9.1400133455135560e+01 1 0 0
4130 1 1 2.0000000000000000e+00 3.0289556581357697e+00 3.3783423625955280e+01 9.2074388873700642e+01 0 0 0
3685 1 5 -1.1128000000000000e+00 6.2488266053833366e+00 3.2952761140416214e+01 9.0572218281576497e+01 0 0 0
4084 1 7 5.5640000000000001e-01 3.7568450750172118e+00 3.0212064740243093e+01 9.1743017369460361e+01 0 0 0
4128 979 3 8.4799999999999998e-01 3.2585735686459985e+00 3.1859918931161580e+01 9.0867309620162459e+01 0 0 0
4118 975 3 8.4799999999999998e-01 4.1947410169376198e+00 3.4678006901676227e+01 9.0456991469405409e+01 0 0 0
3668 1 1 2.0000000000000000e+00 5.9481527018771958e+00 3.4483732252660218e+01 9.6653480106595865e+01 0 0 0
4093 1 7 5.5640000000000001e-01 1.8832277464858045e+00 3.6918681190246879e+01 9.1083803760786793e+01 1 0 0
4129 979 4 -2.8479999999999999e+00 3.2724443074353706e+00 3.1802556172779063e+01 9.0751670405910332e+01 0 0 0
3614 1 5 -1.1128000000000000e+00 6.7015778816083067e+00 3.5199327969448035e+01 9.2139947111649533e+01 0 0 0
4136 1 6 -1.3999999999999999e+00 2.2258896050277195e+00 3.0673882251270612e+01 9.4020803993950835e+01 1 0 0
4156 1 7 5.5640000000000001e-01 6.5900522268300143e-01 3.0635212905822126e+01 9.5438137633829399e+01 1 0 0
4133 1 1 2.0000000000000000e+00 4.2544762643913814e-01 3.0988146462494992e+01 9.2118278141389126e+01 1 0 0
4111 972 4 -2.8479999999999999e+00 3.4139986109967504e+00 3.4465133486050640e+01 9.7044399732903727e+01 0 0 0
4110 972 3 8.4799999999999998e-01 3.4176520906724446e+00 3.4514376746117932e+01 9.6921125297221081e+01 0 0 0
4168 983 3 8.4799999999999998e-01 3.3195445461478434e+00 3.0322026045240762e+01 9.7014420967329016e+01 0 0 0
4092 1 7 5.5640000000000001e-01 3.8942486622773514e-01 3.6812207913991379e+01 9.0862192413537997e+01 1 0 0
4201 1 8 4.0000000000000002e-01 3.3452246694158266e-01 3.4324214911879707e+01 9.1049625670336013e+01 1 0 0
4154 1 5 -1.1128000000000000e+00 3.1659932830730408e-01 3.0002918629914532e+01 9.6069955641151594e+01 1 0 0
4480 1 5 -1.1128000000000000e+00 4.6818909514426865e-01 3.2932212660563856e+01 9.6918010095623075e+01 1 0 0
4058 963 4 -2.8479999999999999e+00 4.1267592447718968e+00 3.7360926011869047e+01 8.9997018601594462e+01 0 0 0
2183 546 4 -2.8479999999999999e+00 1.8155587933522170e+00 3.2612902885128818e+01 1.0212536750712994e+02 1 0 0
1774 454 3 8.4799999999999998e-01 4.7374691838578418e+00 3.2334646815971517e+01 1.0207957650907190e+02 0 0 0
4161 1 2 4.0000000000000000e+00 3.3004416256465428e+00 3.0770467631248000e+01 9.8537424294081333e+01 0 0 0
1717 445 3 8.4799999999999998e-01 5.8493268697663021e+00 3.4414717646197573e+01 1.0330217158743763e+02 0 0 0
1720 446 4 -2.8479999999999999e+00 6.0270259494326774e+00 3.6767385596102820e+01 1.0393908343483950e+02 0 0 0
1772 1 1 2.0000000000000000e+00 3.2330752582798232e+00 3.4506080990812471e+01 1.0159033691978148e+02 0 0 0
2177 544 4 -2.8479999999999999e+00 1.8129523999388637e+00 3.6303380700684365e+01 1.0223871602816190e+02 1 0 0
4094 1 1 2.0000000000000000e+00 6.1649338845990105e+00 3.6473027386290248e+01 9.9724450339332691e+01 0 0 0
2187 548 4 -2.8479999999999999e+00 1.0294484626620408e+00 3.0372466675547383e+01 1.0262464102015899e+02 1 0 0
2181 1 2 4.0000000000000000e+00 5.5408304846777678e-01 3.1976049103737733e+01 1.0268714313671445e+02 1 0 0
4169 983 4 -2.8479999999999999e+00 3.3228817104384283e+00 3.0373284104521737e+01 9.7141122046982588e+01 0 0 0
4163 980 4 -2.8479999999999999e+00 4.6106010886290729e+00 3.0580606684844639e+01 9.9254340845515713e+01 0 0 0
1716 444 4 -2.8479999999999999e+00 4.9026950150636317e+00 3.6279151867874127e+01 1.0183702803482495e+02 0 0 0
4167 982 4 -2.8479999999999999e+00 2.9628042376681436e+00 3.2403356712186316e+01 9.8546090543047058e+01 0 0 0
4109 971 4 -2.8479999999999999e+00 2.2050111684162639e+00 3.4566245886832334e+01 9.9205414666122323e+01 1 0 0
1775 454 4 -2.8479999999999999e+00 4.8195483478167871e+00 3.2374907346333153e+01 1.0213345092128885e+02 0 0 0
4105 1 2 4.0000000000000000e+00 3.2980602742948335e+00 3.4095671585997721e+01 9.8520259878329298e+01 0 0 0
2189 549 4 -2.8479999999999999e+00 3.4415318930637723e-01 3.2232644024238603e+01 1.0416583743541162e+02 1 0 0
1712 1 2 4.0000000000000000e+00 6.0554015473132079e+00 3.5973163157083256e+01 1.0276702119208281e+02 0 0 0
4502 1 1 2.0000000000000000e+00 5.4185496996868099e-01 3.6248801790298394e+01 9.9265254353900474e+01 1 0 0
4162 980 3 8.4799999999999998e-01 4.7202573744705720e+00 3.0548368559809191e+01 9.9300680858065434e+01 0 0 0
2173 1 2 4.0000000000000000e+00 4.3152213985652432e-01 3.6332911763505543e+01 1.0262213322103759e+02 1 0 0
2182 546 3 8.4799999999999998e-01 1.9263179765815006e+00 3.2663052775468145e+01 1.0209981416910699e+02 1 0 0
4108 971 3 8.4799999999999998e-01 2.0971301006228282e+00 3.4587781259184716e+01 9.9255238358110361e+01 1 0 0
2186 548 3 8.4799999999999998e-01 1.1101709301981515e+00 3.0371448448714915e+01 1.0260768127748096e+02 1 0 0
2176 544 3 8.4799999999999998e-01 1.9394729573478691e+00 3.6292947476015236e+01 1.0222335402400095e+02 1 0 0
4104 1 1 2.0000000000000000e+00 6.0731111399110693e+00 3.2455368545675469e+01 9.9508882093087081e+01 0 0 0
1773 1 2 4.0000000000000000e+00 5.9636884358103304e+00 3.2804870975438220e+01 1.0301013819866611e+02 0 0 0
4107 970 4 -2.8479999999999999e+00 4.5411458660657749e+00 3.4264627934950290e+01 9.9235296574704591e+01 0 0 0
4166 982 3 8.4799999999999998e-01 2.9159766816081762e+00 3.2420480542579917e+01 9.8559409488702087e+01 0 0 0
1715 444 3 8.4799999999999998e-01 4.8293628959695605e+00 3.6342724350895402e+01 1.0178037277005794e+02 0 0 0
2178 545 3 8.4799999999999998e-01 2.7131310223051613e-01 3.5805170089331810e+01 1.0420689325501215e+02 1 0 0
4106 970 3 8.4799999999999998e-01 4.6538593021724219e+00 3.4296279281138190e+01 9.9311424163435461e+01 0 0 0
1718 445 4 -2.8479999999999999e+00 5.8828020970486135e+00 3.4402300585376729e+01 1.0322400207770995e+02 0 0 0
3741 1 8 4.0000000000000002e-01 5.2694340086856615e+00 3.1126662034096281e+01 9.7239363106610469e+01 0 0 0
1780 1 1 2.0000000000000000e+00 3.4229267756145512e+00 3.0631669092480521e+01 1.0165196541730219e+02 0 0 0
1719 446 3 8.4799999999999998e-01 6.0563267090855417e+00 3.6862650725362172e+01 1.0403534132049366e+02 0 0 0
4164 981 3 8.4799999999999998e-01 2.1976099181682027e+00 3.0059385314703679e+01 9.9448503923705303e+01 1 0 0
3688 1 5 -1.1128000000000000e+00 5.9281807292870612e+00 3.6942768328832443e+01 9.7421956417356768e+01 0 0 0
4556 1 1 2.0000000000000000e+00 5.1357406080502255e-01 3.2432939783092102e+01 9.9618568113003448e+01 1 0 0
4165 981 4 -2.8479999999999999e+00 2.2805189813778552e+00 3.0130296705483786e+01 9.9393151394694911e+01 1 0 0
2207 1 7 5.5640000000000001e-01 2.6452038978023791e+00 3.2518130660397624e+01 1.0403501737560411e+02 1 0 0
2179 545 4 -2.8479999999999999e+00 2.9123942805514147e-01 3.5882137287407673e+01 1.0410175855429532e+02 1 0 0
4482 1 7 5.5640000000000001e-01 6.3127945031831401e-01 3.3849898095939608e+01 9.7135924800775484e+01 1 0 0
2145 1 5 -1.1128000000000000e+00 1.9905749908865249e+00 3.0498124253415160e+01 1.0616356070790468e+02 1 0 0
1762 450 3 8.4799999999999998e-01 5.7250690494685141e+00 3.5730848218140146e+01 1.1027082312230239e+02 0 0 0
1763 450 4 -2.8479999999999999e+00 5.7657322531964708e+00 3.5686454606961547e+01 1.1033465282736142e+02 0 0 0
1737 1 7 5.5640000000000001e-01 3.7015840520679406e+00 3.5375064468612166e+01 1.1022559275836687e+02 1 0 0
1736 1 5 -1.1128000000000000e+00 2.9804799201190799e+00 3.4994550237542157e+01 1.0972414526153625e+02 1 0 0
1803 1 8 4.0000000000000002e-01 4.3389592243174988e+00 3.0338395061186599e+01 1.0709636916909673e+02 0 0 0
2205 1 5 -1.1128000000000000e+00 3.2795901874144007e+00 3.2438327419481396e+01 1.0474734968626809e+02 0 0 0
1795 462 4 -2.8479999999999999e+00 4.9320925152781934e+00 3.3525396366167044e+01 1.0892029196335700e+02 0 0 0
2257 1 1 2.0000000000000000e+00 4.8045812735130589e-01 3.0287256855940093e+01 1.1030097619501522e+02 1 0 0
1676 1 5 -1.1128000000000000e+00 5.7607683021619414e+00 3.5393354154790892e+01 1.0604878157885769e+02 0 0 0
2139 1 5 -1.1128000000000000e+00 2.6277805725943395e+00 3.6534587044877050e+01 1.0517354451499523e+02 0 0 0
1800 1 6 -1.3999999999999999e+00 2.0440235920326120e+00 3.2168272072402409e+01 1.0943150876389534e+02 1 0 0
2140 1 7 5.5640000000000001e-01 2.4570738315465279e+00 3.5859764223052572e+01 1.0583058729457387e+02 0 0 0
2170 542 3 8.4799999999999998e-01 3.5286549783820514e-01 3.6282210766373943e+01 1.1055366205860017e+02 1 0 0
2146 1 7 5.5640000000000001e-01 2.2079433713614076e+00 3.1381086489617825e+01 1.0586462840244769e+02 1 0 0
2206 1 7 5.5640000000000001e-01 4.0830838564781819e+00 3.2140405557884385e+01 1.0432088476319845e+02 0 0 0
1796 1 1 2.0000000000000000e+00 4.4128505055889606e+00 3.1237472502788567e+01 1.0981076792596234e+02 0 0 0
1771 453 4 -2.8479999999999999e+00 6.0933862096241507e+00 3.3075147742690675e+01 1.1104800420824061e+02 0 0 0
2192 1 1 2.0000000000000000e+00 6.5999617494781493e-01 3.4451651354618484e+01 1.0904075388438416e+02 1 0 0
1725 1 1 2.0000000000000000e+00 4.7847906224485595e+00 3.3268147802094241e+01 1.0668057351938840e+02 0 0 0
1729 1 8 4.0000000000000002e-01 3.4782903014987490e+00 3.6776966903888926e+01 1.0811208196727318e+02 0 0 0
1791 1 2 4.0000000000000000e+00 6.0407557653296085e+00 3.4088871283878497e+01 1.0974117473625648e+02 0 0 0
1801 1 8 4.0000000000000002e-01 2.2932582000114081e+00 3.2780044779454386e+01 1.1010566545393802e+02 1 0 0
1798 1 6 -1.3999999999999999e+00 2.1323136498697020e+00 3.4427760216355388e+01 1.0683464973020865e+02 1 0 0
1799 1 8 4.0000000000000002e-01 2.4642863101752530e+00 3.3976380443866418e+01 1.0607453325779950e+02 1 0 0
2171 542 4 -2.8479999999999999e+00 3.3128364558741524e-01 3.6246529580762243e+01 1.1065547073058588e+02 1 0 0
1794 462 3 8.4799999999999998e-01 4.8269209442462513e+00 3.3475402339004276e+01 1.0884969843654953e+02 0 0 0
1778 456 3 8.4799999999999998e-01 5.7921992581566144e+00 3.2070534821078873e+01 1.0448544628127786e+02 0 0 0
1678 1 7 5.5640000000000001e-01 5.7580663731270576e+00 3.5385644972614188e+01 1.0509161643569411e+02 0 0 0
1750 1 7 5.5640000000000001e-01 2.4306277088205581e+00 3.6904772743600212e+01 1.1047982191575197e+02 0 0 0
1790 1 1 2.0000000000000000e+00 6.9852641432340290e+00 3.0569701998880404e+01 1.0560579678271252e+02 0 0 0
1738 1 7 5.5640000000000001e-01 3.4090005267325378e+00 3.4487286104697930e+01 1.0903473607117174e+02 0 0 0
1802 1 6 -1.3999999999999999e+00 5.1342419215841995e+00 3.0778803950395499e+01 1.0734937349599038e+02 0 0 0
1677 1 7 5.5640000000000001e-01 6.4312097112573605e+00 3.6035602936172793e+01 1.0628171218172267e+02 0 0 0
1770 453 3 8.4799999999999998e-01 6.0993186462870677e+00 3.3061606402887165e+01 1.1104766960761344e+02 0 0 0
1779 456 4 -2.8479999999999999e+00 5.8122102918182010e+00 3.2154701061792835e+01 1.0438625076821708e+02 0 0 0
2188 549 3 8.4799999999999998e-01 3.5000492457449794e-01 3.2249417294896915e+01 1.0428463907380782e+02 1 0 0
2199 1 8 4.0000000000000002e-01 4.1383100390633876e-01 3.2016182479565757e+01 1.0789054288594494e+02 1 0 0
2141 1 7 5.5640000000000001e-01 1.9687959532506141e+00 3.6382225836891763e+01 1.0449622835875319e+02 1 0 0
2147 1 7 5.5640000000000001e-01 2.6215420664574296e+00 2.9932087812452952e+01 1.0571890899712865e+02 1 0 0
1825 465 3 8.4799999999999998e-01 5.6912935660661885e+00 3.0791187748366845e+01 1.1196606062548196e+02 0 0 0
405 124 16 -2.8479999999999999e+00 4.6719419662795199e+00 3.0848405752494934e+01 1.1627482644143063e+02 0 0 0
2220 1 1 2.0000000000000000e+00 3.4714346855143621e+00 3.0952625455961513e+01 1.1419187567195331e+02 0 0 0
2143 1 7 5.5640000000000001e-01 2.1318202502200347e+00 3.0817751826726582e+01 1.1224212861608201e+02 1 0 0
1755 1 2 4.0000000000000000e+00 6.0316002086341962e+00 3.6417478154286442e+01 1.1176835563833130e+02 0 0 0
406 125 15 8.4799999999999998e-01 2.2137480689893527e+00 3.1090718961164942e+01 1.1674235104009030e+02 1 0 0
399 122 16 -2.8479999999999999e+00 4.6777526934593014e+00 3.4833829301155539e+01 1.1592251996497643e+02 0 0 0
402 1 1 2.0000000000000000e+00 7.7843271526995172e-01 3.3065819332996995e+01 1.1629500592430028e+02 1 0 0
2223 550 4 -2.8479999999999999e+00 1.9665102852693639e+00 3.2494616590017230e+01 1.1337597080838023e+02 1 0 0
11176 1 14 5.5640000000000001e-01 4.6317288261124725e+00 3.6845364298619671e+01 1.1818842894957383e+02 0 0 -1
2226 552 3 8.4799999999999998e-01 4.2712081436180360e-01 3.4122941519213697e+01 1.1187884996849134e+02 1 0 0
10477 1 14 5.5640000000000001e-01 4.1154728723854967e+00 3.3338617966969380e+01 1.1831017793872404e+02 0 0 0
2165 1 2 4.0000000000000000e+00 4.3889962015940887e-01 3.5772074801003598e+01 1.1208649225183467e+02 1 0 0
1758 448 3 8.4799999999999998e-01 4.7517962779991763e+00 3.6216650897755699e+01 1.1267064923886598e+02 0 0 0
10478 1 14 5.5640000000000001e-01 5.5213681956082556e+00 3.2792558469481257e+01 1.1844122204530048e+02 0 0 0
386 119 15 8.4799999999999998e-01 3.2179094048866341e+00 3.6618362741535314e+01 1.1696667865036466e+02 0 0 0
6017 1 14 5.5640000000000001e-01 2.1374999064184350e+00 3.2471323829518909e+01 1.1834708272984047e+02 1 0 -1
398 122 15 8.4799999999999998e-01 4.7943266084604179e+00 3.4815559796904843e+01 1.1586354571418543e+02 0 0 0
397 121 16 -2.8479999999999999e+00 2.2974761678047320e+00 3.4943141213687433e+01 1.1521652355449548e+02 1 0 0
234 1 1 2.0000000000000000e+00 6.2718702713823493e+00 3.6497083541424516e+01 1.1514140695652405e+02 0 0 0
2221 1 2 4.0000000000000000e+00 5.0300120265489723e-01 3.2729418272275943e+01 1.1290841594304862e+02 1 0 0
387 119 16 -2.8479999999999999e+00 3.2211007628331805e+00 3.6603051037440224e+01 1.1684805395818908e+02 0 0 0
1826 465 4 -2.8479999999999999e+00 5.7379099511345517e+00 3.0801368605578158e+01 1.1203430418962576e+02 0 0 0
2167 540 4 -2.8479999999999999e+00 1.6698762864821339e+00 3.6317553073312212e+01 1.1272933841792108e+02 1 0 0
2222 550 3 8.4799999999999998e-01 2.0720976625691674e+00 3.2471783121654660e+01 1.1344350131220803e+02 1 0 0
401 123 16 -2.8479999999999999e+00 2.7040173801135299e+00 3.4178268431918490e+01 1.1742101855452447e+02 0 0 0
2164 1 1 2.0000000000000000e+00 3.4156265823221319e+00 3.4461771896215403e+01 1.1322100501786852e+02 0 0 0
396 121 15 8.4799999999999998e-01 2.2266566398628878e+00 3.4922715200065355e+01 1.1510492875288466e+02 1 0 0
1768 452 3 8.4799999999999998e-01 5.1462083350796739e+00 3.2747181611531857e+01 1.1360257243305105e+02 0 0 0
404 124 15 8.4799999999999998e-01 4.7482679943308943e+00 3.0849636244778445e+01 1.1620298508859425e+02 0 0 0
12969 1 13 -1.1128000000000000e+00 6.6355123553862958e+00 3.1684549994551304e+01 1.1813162878462532e+02 0 0 0
248 1 1 2.0000000000000000e+00 6.1282601682765963e+00 3.2924248476243257e+01 1.1585685657215940e+02 0 0 0
395 1 10 4.0000000000000000e+00 3.2095635926583164e+00 3.5068962264506879e+01 1.1638303665457283e+02 0 0 0
394 1 1 2.0000000000000000e+00 4.3132175481847618e-01 3.6521622908614312e+01 1.1512789745274142e+02 1 0 0
407 125 16 -2.8479999999999999e+00 2.3284394532220989e+00 3.1043760427996133e+01 1.1678477300992517e+02 1 0 0
2166 540 3 8.4799999999999998e-01 1.7939127220508659e+00 3.6372394899488647e+01 1.1278453059335327e+02 1 0 0
1765 1 2 4.0000000000000000e+00 6.2053024732608977e+00 3.2240652320507650e+01 1.1254806165551224e+02 0 0 0
1769 452 4 -2.8479999999999999e+00 5.2415980242748192e+00 3.2688807644815597e+01 1.1350854874084317e+02 0 0 0
1759 448 4 -2.8479999999999999e+00 4.8531330917727997e+00 3.6253598962203824e+01 1.1258264686664066e+02 0 0 0
400 123 15 8.4799999999999998e-01 2.6794393093866931e+00 3.4102229644675745e+01 1.1753828541746235e+02 0 0 0
403 1 10 4.0000000000000000e+00 3.6446457802942120e+00 3.0760535898187811e+01 1.1740423799991845e+02 0 0 0
8211 1 13 -1.1128000000000000e+00 6.7280005099070230e+00 3.5751083656399715e+01 1.1774406517292952e+02 0 0 0
2227 552 4 -2.8479999999999999e+00 4.4011057193782399e-01 3.4155543304794321e+01 1.1196668117261714e+02 1 0 0
8213 1 14 5.5640000000000001e-01 6.1266676433668659e+00 3.5297193544903315e+01 1.1715362940577307e+02 0 0 0
6016 1 14 5.5640000000000001e-01 1.1600759362502733e+00 3.1358887190471869e+01 1.1803240464048849e+02 1 0 -1
13039 1 14 5.5640000000000001e-01 3.8330944370486542e-01 3.5464044620113903e+01 1.1781524990496048e+02 1 0 0
2142 1 5 -1.1128000000000000e+00 2.7967868778133806e+00 3.0398092355817631e+01 1.1169629241752708e+02 0 0 0
13040 1 14 5.5640000000000001e-01 1.3085306164901997e+00 3.4395583948132781e+01 1.1835770060891555e+02 1 0 0
12971 1 14 5.5640000000000001e-01 7.0608876659819666e+00 3.1206607233656111e+01 1.1741968889272756e+02 0 0 0
12970 1 14 5.5640000000000001e-01 5.9115602910196028e+00 3.1119335683596550e+01 1.1840118033600922e+02 0 0 0
380 1 12 4.0000000000000002e-01 1.6254508772934646e+00 4.1613392616820427e+01 1.3656044268144232e+01 1 0 0
5750 1 14 5.5640000000000001e-01 4.7447656605755322e+00 3.9842457184849451e+01 1.6655459300076132e+01 1 0 0
5749 1 14 5.5640000000000001e-01 4.8781273747089413e+00 4.0069898141161623e+01 1.8146224357568176e+01 1 0 0
11225 1 14 5.5640000000000001e-01 6.5279239794868582e+00 4.1734768921997500e+01 1.7568441361366084e+01 2 0 0
14656 1 14 5.5640000000000001e-01 6.9739165873981337e+00 4.4937662488692837e+01 1.8135770022528433e+01 -1 -1 0
11175 1 13 -1.1128000000000000e+00 4.9265605987770495e+00 3.7630309300457391e+01 1.1357567113951390e+01 0 0 -1
13647 1 13 -1.1128000000000000e+00 2.4057226286730122e+00 3.8005619604672830e+01 1.2163885425001705e+01 1 0 0
7770 1 13 -1.1128000000000000e+00 6.8632829276960265e+00 4.3191445152407852e+01 1.4218962042803613e+01 0 0 0
364 1 17 2.0000000000000000e+00 2.8113217381723903e+00 4.3721447295402541e+01 1.1882523627479372e+01 1 0 0
226 1 12 4.0000000000000002e-01 4.9678278891592766e+00 3.9538779857362641e+01 1.4620157139569834e+01 0 0 0
13027 1 14 5.5640000000000001e-01 2.1802525860424309e+00 4.2994638410392220e+01 1.5256117846226102e+01 -3 0 0
225 1 11 -1.3999999999999999e+00 5.4044689016488565e+00 3.9193578414264351e+01 1.3851301349768081e+01 0 0 0
379 1 11 -1.3999999999999999e+00 2.5569285616233279e+00 4.1849815710066942e+01 1.3615468172307182e+01 1 0 0
7771 1 14 5.5640000000000001e-01 7.1471202064734767e+00 4.2633103964474543e+01 1.3495136533704111e+01 0 0 0
5862 1 13 -1.1128000000000000e+00 4.7904484855732123e+00 4.2137847855176062e+01 1.5415584542556399e+01 0 1 0
7310 1 14 5.5640000000000001e-01 4.2000440589656174e+00 4.3059297885136573e+01 1.7129487050034228e+01 1 -2 0
11224 1 14 5.5640000000000001e-01 7.0680664357260170e+00 4.3003568161234199e+01 1.8193173151856996e+01 2 0 0
7729 1 14 5.5640000000000001e-01 5.7953233272815190e+00 4.3257954777945208e+01 1.2225807964100280e+01 0 0 1
5863 1 14 5.5640000000000001e-01 5.5641662920744466e+00 4.2368722936304991e+01 1.4901493797566882e+01 0 1 0
13226 1 14 5.5640000000000001e-01 2.6298086231699616e+00 3.8060535944374976e+01 1.8236868248890428e+01 2 -4 0
5748 1 13 -1.1128000000000000e+00 5.3946093607487198e+00 3.9925868653416508e+01 1.7353297055713316e+01 1 0 0
6944 1 14 5.5640000000000001e-01 2.3924104412585629e+00 3.8958847478688106e+01 1.5624457773511999e+01 3 -2 0
393 1 1 2.0000000000000000e+00 3.7692704480350874e+00 4.0275027179637746e+01 1.2089460976859032e+01 0 0 0
13026 1 13 -1.1128000000000000e+00 1.7971499752843980e+00 4.3632613075862565e+01 1.5858158174483155e+01 -3 0 0
5864 1 14 5.5640000000000001e-01 4.0991152064597065e+00 4.2012290844326358e+01 1.4765564869269664e+01 0 1 0
13648 1 14 5.5640000000000001e-01 3.1751440526651211e+00 3.7772015683556070e+01 1.1644605412452769e+01 1 0 0
6942 1 13 -1.1128000000000000e+00 3.0409908503533187e+00 3.9645767122185411e+01 1.5778460035200034e+01 3 -2 0
6943 1 14 5.5640000000000001e-01 2.7530225527642704e+00 4.0375142084088331e+01 1.5229535391115126e+01 3 -2 0
8076 1 13 -1.1128000000000000e+00 2.2827513115447728e-01 3.8341253927046587e+01 1.5711855569448035e+01 1 1 0
7728 1 13 -1.1128000000000000e+00 5.2668326578346090e+00 4.2464709799496589e+01 1.2138104684689093e+01 0 0 0
9998 1 14 5.5640000000000001e-01 6.8736897761739648e+00 3.8759439965753501e+01 1.7088143051318873e+01 2 0 0
7772 1 14 5.5640000000000001e-01 6.7673541149451752e+00 4.4060153153563562e+01 1.3828608452526003e+01 0 0 0
13649 1 14 5.5640000000000001e-01 1.7191622088626772e+00 3.8166510575955677e+01 1.1516598214521997e+01 0 0 0
9719 1 14 5.5640000000000001e-01 1.0784066372334471e+00 3.9243466285458723e+01 1.7321777654764936e+01 1 -2 0
13028 1 14 5.5640000000000001e-01 1.9239947548434584e+00 4.4477034526638377e+01 1.5425613776977213e+01 -3 0 0
7308 1 13 -1.1128000000000000e+00 4.2942037858180564e+00 4.3419436834759949e+01 1.8011340622666200e+01 1 -2 0
7459 1 14 5.5640000000000001e-01 6.9221632974121361e+00 4.1811584030342061e+01 1.2121551126012971e+01 0 0 0
7309 1 14 5.5640000000000001e-01 3.5496688833996575e+00 4.4013053763701620e+01 1.8108903737590289e+01 1 -2 0
9717 1 13 -1.1128000000000000e+00 1.3373974452225235e+00 3.9470524526316936e+01 1.8214862285266200e+01 1 -2 0
11752 1 14 5.5640000000000001e-01 1.3223741786669605e+00 4.1671040395995227e+01 2.4274281596363448e+01 -1 -2 0
11751 1 13 -1.1128000000000000e+00 6.0175424153267731e-01 4.1577580610096376e+01 2.4897341798158465e+01 -1 -2 0
6883 1 14 5.5640000000000001e-01 4.0822232985600007e+00 3.8400692628850273e+01 2.1173618672201311e+01 5 0 0
8033 1 14 5.5640000000000001e-01 2.9350778206885586e-01 4.3565301457268752e+01 2.0889334369661693e+01 5 1 0
8032 1 14 5.5640000000000001e-01 1.5621215114160421e+00 4.3250322046026710e+01 2.0125592025153793e+01 5 1 0
7466 1 14 5.5640000000000001e-01 6.6336834671831388e+00 4.2091611479994683e+01 2.3138235476482564e+01 1 -2 0
6256 1 14 5.5640000000000001e-01 6.8427254754414690e+00 3.9568078756485185e+01 2.3414514177950629e+01 -5 -1 0
13969 1 14 5.5640000000000001e-01 2.6879925060687655e+00 4.2988359456184320e+01 2.3575296439073622e+01 2 1 0
14655 1 13 -1.1128000000000000e+00 6.5389143378267738e+00 4.4714164089095398e+01 1.8958602540427439e+01 -1 0 0
14063 1 14 5.5640000000000001e-01 6.2827694078435767e+00 4.0716628418039555e+01 2.1163764291699799e+01 -1 2 0
8253 1 13 -1.1128000000000000e+00 2.6902616646074891e+00 4.4253683059271332e+01 2.4785600825343071e+01 -1 1 0
13968 1 13 -1.1128000000000000e+00 2.5147435312354509e+00 4.2305186732220072e+01 2.2927614678445078e+01 2 1 0
11811 1 13 -1.1128000000000000e+00 3.3958776321010347e+00 3.9978279083410939e+01 2.1614610490254918e+01 4 -2 0
7059 1 13 -1.1128000000000000e+00 3.6268411114791217e+00 4.0897652291436522e+01 1.9078775514069196e+01 0 0 0
8031 1 13 -1.1128000000000000e+00 9.1110761766815429e-01 4.2857142124664811e+01 2.0706816852696601e+01 5 1 0
13970 1 14 5.5640000000000001e-01 1.9089784510212302e+00 4.2710690064391201e+01 2.2307253851425973e+01 2 1 0
7060 1 14 5.5640000000000001e-01 2.8359437486692074e+00 4.0743627979229650e+01 1.8562065040590625e+01 0 0 0
14061 1 13 -1.1128000000000000e+00 5.9120690726219607e+00 4.0692300941305028e+01 2.2045932799516368e+01 -1 2 0
6882 1 13 -1.1128000000000000e+00 4.5026567895660614e+00 3.7574624191880083e+01 2.0934707689107416e+01 5 0 0
11813 1 14 5.5640000000000001e-01 2.9927039989095934e+00 4.0740976971205143e+01 2.2029308928829963e+01 4 -2 0
11812 1 14 5.5640000000000001e-01 3.4630488451870542e+00 4.0215493059424453e+01 2.0689705414048699e+01 4 -2 0
14062 1 14 5.5640000000000001e-01 5.0682480482264065e+00 4.0253098897563326e+01 2.1939633767877346e+01 -1 2 0
7654 1 14 5.5640000000000001e-01 6.4874757481943766e+00 4.4931786141305324e+01 2.0915434930490395e+01 2 -2 0
13751 1 14 5.5640000000000001e-01 6.2170789916410012e+00 3.7633328095480039e+01 2.0466527015892453e+01 2 2 0
11307 1 13 -1.1128000000000000e+00 2.0751597012845497e+00 4.4840543520492602e+01 1.9020750231717418e+01 2 1 0
7655 1 14 5.5640000000000001e-01 6.1362626212682452e+00 4.4169995710923921e+01 2.2175680887579187e+01 2 -2 0
5997 1 13 -1.1128000000000000e+00 3.0401952110694537e+00 3.9361856144425076e+01 2.4448208636505544e+01 -2 -1 0
6803 1 14 5.5640000000000001e-01 2.1139302465678629e+00 3.8088294001123934e+01 2.5414535005753464e+01 -4 -1 0
5999 1 14 5.5640000000000001e-01 3.3525424635488621e+00 3.9604170839290255e+01 2.3576454873911327e+01 -2 -1 0
5998 1 14 5.5640000000000001e-01 3.6162240444627201e+00 3.9834106446663469e+01 2.5049376064251796e+01 -2 -1 0
14657 1 14 5.5640000000000001e-01 5.6824607536182423e+00 4.4378568757850829e+01 1.8693848175704165e+01 -1 0 0
7465 1 14 5.5640000000000001e-01 6.0362253087134086e+00 4.2978536888741203e+01 2.4209824138492046e+01 1 -2 0
9718 1 14 5.5640000000000001e-01 5.2568174347837238e-01 3.9421934475272828e+01 1.8719826112213951e+01 1 -2 0
7464 1 13 -1.1128000000000000e+00 6.7194878082532243e+00 4.2956243383249046e+01 2.3539833693334490e+01 1 -2 0
7061 1 14 5.5640000000000001e-01 3.8996649779524937e+00 4.1783952372143844e+01 1.8841560114998952e+01 0 0 0
8254 1 14 5.5640000000000001e-01 3.2543083838062308e+00 4.4853165250408189e+01 2.4297027143865744e+01 -1 1 0
13749 1 13 -1.1128000000000000e+00 7.0493281053931094e+00 3.7698176231017307e+01 1.9998138317149948e+01 2 2 0
11308 1 14 5.5640000000000001e-01 1.2884922348964041e+00 4.4942290501264544e+01 1.8484994980219398e+01 2 1 0
13224 1 13 -1.1128000000000000e+00 3.3195997306024188e+00 3.7460105707853721e+01 1.8519540496720609e+01 2 -4 0
14030 1 14 5.5640000000000001e-01 6.6225965563923523e+00 4.4197653682590236e+01 2.6331417869987302e+01 -5 0 0
13490 1 14 5.5640000000000001e-01 1.2668539690924230e+00 4.2444765364747333e+01 2.7995826652053022e+01 -1 -1 0
6067 1 14 5.5640000000000001e-01 3.8965474557864703e+00 4.0383737416901326e+01 2.6869770710398836e+01 0 -1 0
7279 1 14 5.5640000000000001e-01 3.4881434370760540e+00 4.2211397234625728e+01 3.1639157370826144e+01 -2 -3 0
11783 1 14 5.5640000000000001e-01 1.1221039604945016e+00 4.2696067955942929e+01 3.1939574540045477e+01 0 -1 0
13510 1 14 5.5640000000000001e-01 1.2910870027081711e+00 4.1114355185442001e+01 3.0112557648061422e+01 2 -3 0
10202 1 14 5.5640000000000001e-01 5.9320020156945121e+00 3.9622103455136802e+01 3.1316399015791163e+01 -4 1 0
13513 1 14 5.5640000000000001e-01 3.7472706164981213e+00 3.7993013355278855e+01 2.8855787530031705e+01 1 1 0
13509 1 13 -1.1128000000000000e+00 1.7113863203424318e+00 4.1347866173936112e+01 2.9284878397297419e+01 2 -3 0
13511 1 14 5.5640000000000001e-01 2.5597918534844091e+00 4.1710050937210838e+01 2.9540342856818786e+01 2 -3 0
8893 1 14 5.5640000000000001e-01 2.4950436457885372e+00 3.8613667328450965e+01 2.7383173131451493e+01 -1 0 0
8301 1 13 -1.1128000000000000e+00 6.3029710665848313e+00 3.8577360303422026e+01 2.6520469011001264e+01 6 0 0
12431 1 14 5.5640000000000001e-01 4.8301922517166656e+00 4.2838466086289124e+01 2.9865597032141281e+01 -6 -2 0
14697 1 13 -1.1128000000000000e+00 3.1378641478896854e+00 3.8267118492754044e+01 3.2446792449193445e+01 -1 -1 0
6066 1 13 -1.1128000000000000e+00 4.5688420777935148e+00 4.0573746635600372e+01 2.6215440305162829e+01 0 -1 0
8302 1 14 5.5640000000000001e-01 6.6083066341408534e+00 3.8876077876906372e+01 2.5663865342024636e+01 6 0 0
8892 1 13 -1.1128000000000000e+00 2.8856170060207629e+00 3.9220625101903394e+01 2.8011891313547181e+01 -1 0 0
13489 1 14 5.5640000000000001e-01 8.6531850226997431e-01 4.2492523284782976e+01 2.6536928559818101e+01 -1 -1 0
12429 1 13 -1.1128000000000000e+00 4.2753988067392505e+00 4.2064631299024363e+01 2.9963657197965659e+01 -6 -2 0
9508 1 14 5.5640000000000001e-01 3.7238919586986147e-01 3.8411592411840061e+01 3.0934396834627144e+01 1 0 0
10200 1 13 -1.1128000000000000e+00 5.9231538826271048e+00 3.9768937212667403e+01 3.0370569539348242e+01 -4 1 0
7278 1 13 -1.1128000000000000e+00 3.0631599284487012e+00 4.2670144011619612e+01 3.2363845063875324e+01 -2 -3 0
12430 1 14 5.5640000000000001e-01 4.8913575399550213e+00 4.1339234720951318e+01 3.0066742037197649e+01 -6 -2 0
8894 1 14 5.5640000000000001e-01 2.1405009771310279e+00 3.9690013469901501e+01 2.8387002635679359e+01 -1 0 0
14699 1 14 5.5640000000000001e-01 3.6946937178770889e+00 3.8246531104963324e+01 3.1668493772857396e+01 -1 -1 0
10201 1 14 5.5640000000000001e-01 5.2604424850210378e+00 3.9162622560003484e+01 3.0039770527655186e+01 -4 1 0
11361 1 13 -1.1128000000000000e+00 6.1964070887781713e+00 4.4030432535472492e+01 2.9567393392328768e+01 1 -1 0
6068 1 14 5.5640000000000001e-01 5.2047034241945722e+00 3.9864786888508263e+01 2.6311815959338929e+01 0 -1 0
13488 1 13 -1.1128000000000000e+00 9.0341794690429866e-01 4.3027945593877760e+01 2.7329458195846875e+01 -1 -1 0
6419 1 14 5.5640000000000001e-01 3.4571934583060555e+00 4.4331669376805877e+01 3.2239415619455343e+01 0 1 0
13512 1 13 -1.1128000000000000e+00 4.1718009545288091e+00 3.7433310370151169e+01 2.9505970890172264e+01 1 1 0
7369 1 14 5.5640000000000001e-01 1.9026441043998696e+00 4.4545923000346129e+01 2.7457015244323607e+01 -3 -1 0
7778 1 14 5.5640000000000001e-01 4.8909938280377983e+00 4.2450321424426377e+01 2.6104491612379892e+01 0 1 0
8303 1 14 5.5640000000000001e-01 7.0315321887158424e+00 3.8762733604450759e+01 2.7112978311832119e+01 6 0 0
11781 1 13 -1.1128000000000000e+00 2.3986744285668612e-01 4.2898032671926565e+01 3.1627964493594515e+01 0 -1 0
11782 1 14 5.5640000000000001e-01 2.1398020547569022e-01 4.3853851889357657e+01 3.1583564986621170e+01 0 -1 0
11363 1 14 5.5640000000000001e-01 5.6156794350127619e+00 4.4769576680985111e+01 2.9748095259219880e+01 1 -1 0
8255 1 14 5.5640000000000001e-01 2.6249245196550959e+00 4.4642741006762030e+01 2.5657722841701347e+01 -1 1 0
7776 1 13 -1.1128000000000000e+00 5.1148730013900909e+00 4.3380679124615554e+01 2.6081156958805902e+01 0 1 0
11362 1 14 5.5640000000000001e-01 6.3575074597749426e+00 4.4076615405864331e+01 2.8624978593130262e+01 1 -1 0
7777 1 14 5.5640000000000001e-01 4.2867294794463078e+00 4.3822146101331256e+01 2.5892697266298285e+01 0 1 0
13919 1 14 5.5640000000000001e-01 3.3605687585729602e+00 4.1972384705101810e+01 3.6183854840552414e+01 1 0 0
13884 1 13 -1.1128000000000000e+00 2.6085236392732292e-01 4.2618265017805186e+01 3.5856181654328687e+01 1 0 0
6232 1 14 5.5640000000000001e-01 3.7974129441014814e+00 4.3948199281565472e+01 3.7683011183071912e+01 0 -1 0
10327 1 14 5.5640000000000001e-01 7.0799453101295899e+00 4.3692020400132385e+01 3.9220828198589203e+01 0 -1 0
13486 1 14 5.5640000000000001e-01 1.2764443511022843e+00 3.9918202323342037e+01 3.8328495142589027e+01 -4 -2 0
12734 1 14 5.5640000000000001e-01 3.0648114913475148e+00 4.4362455372629974e+01 3.4884589838140840e+01 4 -1 0
10040 1 14 5.5640000000000001e-01 6.6914486507216528e+00 3.9907874920131491e+01 3.7628785705228161e+01 0 -1 0
9943 1 14 5.5640000000000001e-01 8.1741272647499996e-01 3.9488370946689592e+01 3.4431108295171207e+01 0 -2 0
8556 1 13 -1.1128000000000000e+00 7.0176700358828255e+00 3.9616028319743990e+01 3.3201660005528986e+01 0 -1 0
7097 1 14 5.5640000000000001e-01 3.3905960816460881e+00 4.0675137814541962e+01 3.8274845730832290e+01 1 0 0
10466 1 14 5.5640000000000001e-01 6.1348307157616180e+00 4.3909653098226656e+01 3.3577746176420916e+01 0 1 0
10039 1 14 5.5640000000000001e-01 6.1563568078084803e+00 3.8597021785784882e+01 3.8164729706859845e+01 -1 -1 0
7095 1 13 -1.1128000000000000e+00 4.0418643529088731e+00 4.1169710312656200e+01 3.7777372591500097e+01 1 0 0
13485 1 13 -1.1128000000000000e+00 2.0282480556101703e+00 3.9774779083229902e+01 3.8903345388933886e+01 -4 -2 0
10328 1 14 5.5640000000000001e-01 6.3969110927472652e+00 4.3997533484993767e+01 3.7904765432015395e+01 0 -1 0
6233 1 14 5.5640000000000001e-01 3.6847565465631007e+00 4.2698237100928502e+01 3.8529650584216768e+01 0 -1 0
12146 1 14 5.5640000000000001e-01 5.2265493842438122e+00 3.8422367103288863e+01 3.5695007465544322e+01 4 -1 0
13059 1 13 -1.1128000000000000e+00 2.2013462040952341e+00 4.0325213205296087e+01 3.3802959048313319e+01 -1 2 0
13918 1 14 5.5640000000000001e-01 2.1781995066442854e+00 4.2651320732962056e+01 3.5525870026930882e+01 1 0 0
7096 1 14 5.5640000000000001e-01 4.7854930799893012e+00 4.0572596552328648e+01 3.7695498817020543e+01 1 0 0
6231 1 13 -1.1128000000000000e+00 3.6582461414248053e+00 4.3653578890122191e+01 3.8583046330687829e+01 0 -1 0
10038 1 13 -1.1128000000000000e+00 5.9187827089571821e+00 3.9343071141687581e+01 3.7614093032506474e+01 0 -1 0
13917 1 13 -1.1128000000000000e+00 3.1123974149526017e+00 4.2477962870320212e+01 3.5409882267657565e+01 1 0 0
12145 1 14 5.5640000000000001e-01 4.6055081406419056e+00 3.7752866327497621e+01 3.4487542485812405e+01 4 -1 0
10464 1 13 -1.1128000000000000e+00 6.5357905343670977e+00 4.4720555210306102e+01 3.3890637257574177e+01 0 1 0
13060 1 14 5.5640000000000001e-01 2.7004661994517520e+00 3.9569919229391402e+01 3.3492085952396017e+01 -1 2 0
12144 1 13 -1.1128000000000000e+00 5.3147849452477915e+00 3.8341693679750705e+01 3.4745303235455218e+01 4 -1 0
13061 1 14 5.5640000000000001e-01 2.6652625608595355e+00 4.0612185679184584e+01 3.4589508635747784e+01 -1 2 0
13487 1 14 5.5640000000000001e-01 2.1785117415888946e+00 3.8830010204259288e+01 3.8870719755028908e+01 -4 -2 0
9599 1 14 5.5640000000000001e-01 8.6387981760033006e-01 3.7433833066043803e+01 3.5341016678702047e+01 1 -2 0
8557 1 14 5.5640000000000001e-01 6.3919333740516029e+00 3.9131944736202144e+01 3.3740500014711117e+01 0 -1 0
7280 1 14 5.5640000000000001e-01 2.9821972536317718e+00 4.2009372782577898e+01 3.3051637378855233e+01 -2 -3 0
14698 1 14 5.5640000000000001e-01 3.3573928385538538e+00 3.7464687235750162e+01 3.2920229956691756e+01 -1 -1 0
8625 1 13 -1.1128000000000000e+00 6.4201285929712890e+00 3.7697582270198730e+01 3.9638138752370892e+01 -3 -1 0
12396 1 13 -1.1128000000000000e+00 3.8462686718155359e+00 3.8394290124311496e+01 4.5376050891509536e+01 -3 -4 0
10563 1 13 -1.1128000000000000e+00 4.0478973406165863e+00 3.8635524386952767e+01 4.2693537912265818e+01 0 0 0
10022 1 14 5.5640000000000001e-01 4.0332731343998276e+00 4.2353519808532255e+01 4.1462952930054712e+01 -3 -2 0
10564 1 14 5.5640000000000001e-01 4.3800999826998943e+00 3.7768073520439806e+01 4.2462448664738019e+01 0 0 0
8830 1 14 5.5640000000000001e-01 7.0298360451795094e+00 4.0882239734775887e+01 4.0751881549453913e+01 2 -4 0
7364 1 14 5.5640000000000001e-01 3.8115045987019003e-01 3.8719847432038556e+01 4.3127707704262562e+01 3 -4 0
8233 1 14 5.5640000000000001e-01 2.5311805878538483e+00 4.0366668843637562e+01 4.5115487780711241e+01 -6 -1 0
14552 1 14 5.5640000000000001e-01 5.8291301954688235e+00 4.1079216548930866e+01 4.2583235748303125e+01 1 -1 0
11017 1 14 5.5640000000000001e-01 1.5757130840942544e+00 4.0644788967883109e+01 4.0567540599465389e+01 -2 -2 0
14550 1 13 -1.1128000000000000e+00 5.1962831798041567e+00 4.1037559045788747e+01 4.1866297014532798e+01 1 -1 0
12397 1 14 5.5640000000000001e-01 3.4283520644804155e+00 3.7621195355157951e+01 4.5755395099904952e+01 -3 -4 0
12822 1 13 -1.1128000000000000e+00 8.3080494460561738e-01 4.3174527102790279e+01 4.4946301606261528e+01 1 1 0
8232 1 13 -1.1128000000000000e+00 2.8337757286103806e+00 4.1237693209871395e+01 4.5372362408395190e+01 -6 -1 0
9785 1 14 5.5640000000000001e-01 1.4047154374327386e+00 4.4867999568416955e+01 4.4390627784318959e+01 0 -3 0
7362 1 13 -1.1128000000000000e+00 1.1607476412396454e+00 3.8572168882169315e+01 4.2592309608476420e+01 3 -4 0
10565 1 14 5.5640000000000001e-01 3.1035026091332649e+00 3.8577233516707977e+01 4.2548787762104894e+01 0 0 0
7363 1 14 5.5640000000000001e-01 1.2845604984331704e+00 3.9393704605045485e+01 4.2116934729811426e+01 3 -4 0
11016 1 13 -1.1128000000000000e+00 1.5668404213865126e+00 4.0818839121713744e+01 4.1508741779007892e+01 -1 -2 0
5809 1 14 5.5640000000000001e-01 6.9347313846822525e+00 4.2919147133782680e+01 4.4450645354247925e+01 2 0 0
12823 1 14 5.5640000000000001e-01 1.4235455918290212e+00 4.2431794773956945e+01 4.5061362692434876e+01 1 1 0
10020 1 13 -1.1128000000000000e+00 3.4707784682522749e+00 4.3085634595168806e+01 4.1210288069837567e+01 -3 -2 0
5810 1 14 5.5640000000000001e-01 5.8972575005744607e+00 4.3690091301521392e+01 4.3662490405855486e+01 2 0 0
12398 1 14 5.5640000000000001e-01 3.7294579363437625e+00 3.8291157003792094e+01 4.4431619500638980e+01 -3 -4 0
5808 1 13 -1.1128000000000000e+00 6.0731337842550683e+00 4.2829719148260793e+01 4.4043356696819444e+01 2 0 0
5746 1 14 5.5640000000000001e-01 4.7519097614106824e+00 4.3741640950891707e+01 4.5275150686884430e+01 2 -2 0
14551 1 14 5.5640000000000001e-01 4.7922870806466147e+00 4.0174101262148163e+01 4.1952666271591546e+01 1 -1 0
10076 1 14 5.5640000000000001e-01 5.1820410313625089e+00 3.7828098750060953e+01 4.6517904042300174e+01 1 -1 0
5745 1 13 -1.1128000000000000e+00 4.2401107978816759e+00 4.4350990535474629e+01 4.5807115671664377e+01 2 -2 0
8234 1 14 5.5640000000000001e-01 3.7848448788162532e+00 4.1201031275389916e+01 4.5270601835349332e+01 -6 -1 0
11018 1 14 5.5640000000000001e-01 1.9588439981846595e+00 4.1687735925877035e+01 4.1595824382128249e+01 -1 -2 0
5747 1 14 5.5640000000000001e-01 3.4479617545402332e+00 4.4510574398377734e+01 4.5294022381920001e+01 2 -2 0
10021 1 14 5.5640000000000001e-01 3.7323224179486609e+00 4.3290547140988913e+01 4.0312603575446268e+01 -3 -2 0
14235 1 13 -1.1128000000000000e+00 5.6656239020473365e-01 3.7903846274084835e+01 4.6926968707639034e+01 3 0 0
6056 1 14 5.5640000000000001e-01 6.7691359706875645e+00 4.3517821275815400e+01 4.1933151494429147e+01 -3 1 0
7133 1 14 5.5640000000000001e-01 4.2770506620734219e+00 4.4541582059889315e+01 4.2281258907778543e+01 1 -3 0
14236 1 14 5.5640000000000001e-01 5.7697180306944418e-01 3.8675648120320325e+01 4.6360889742827865e+01 3 0 0
10075 1 14 5.5640000000000001e-01 6.6728213091507280e+00 3.7809112860881307e+01 4.6780789742919183e+01 1 -1 0
7817 1 14 5.5640000000000001e-01 1.2960866478018662e+00 4.4077577673882793e+01 4.6838249981103999e+01 0 1 0
12703 1 14 5.5640000000000001e-01 6.6558439319948715e+00 4.2204133949590215e+01 4.7819085517965632e+01 1 -2 0
13051 1 14 5.5640000000000001e-01 7.1433503812641765e+00 4.2152020168432571e+01 5.1689233375173792e+01 4 -2 0
8467 1 14 5.5640000000000001e-01 2.7344765835644234e+00 3.9152063432237533e+01 5.0553439887485105e+01 1 -2 0
14390 1 14 5.5640000000000001e-01 3.7195161038308857e+00 4.4331875209404174e+01 5.3812207469138208e+01 -2 -1 0
7816 1 14 5.5640000000000001e-01 1.0233898941074286e+00 4.3430500095046312e+01 4.8179451785330421e+01 0 1 0
6333 1 13 -1.1128000000000000e+00 4.9752824775321303e+00 4.3050209995911871e+01 4.8198390242084542e+01 0 0 0
6745 1 14 5.5640000000000001e-01 3.9467368151336677e+00 3.8869234640315483e+01 4.8584692627986172e+01 5 -1 0
13436 1 14 5.5640000000000001e-01 5.0134267464272311e+00 3.8614243774903308e+01 5.0716567176395237e+01 -7 -1 0
13050 1 13 -1.1128000000000000e+00 6.6109154161693189e+00 4.1848013350519494e+01 5.0954165553198067e+01 4 -2 0
13052 1 14 5.5640000000000001e-01 6.6102259622310893e+00 4.0894366506594658e+01 5.1036561319187456e+01 4 -2 0
14673 1 13 -1.1128000000000000e+00 6.9883791599127925e+00 4.0662791340501030e+01 5.3518416718266259e+01 1 -1 0
14674 1 14 5.5640000000000001e-01 6.0758246207140143e+00 4.0496196063102609e+01 5.3754471938080457e+01 1 -1 0
7732 1 14 5.5640000000000001e-01 4.1149417574702571e+00 3.8902131567716630e+01 5.4121801773227943e+01 1 -1 0
14530 1 14 5.5640000000000001e-01 9.9835177444576229e-01 4.0491107756779002e+01 5.1874153899666290e+01 3 0 0
7731 1 13 -1.1128000000000000e+00 4.3611422098503896e+00 3.8002186941338508e+01 5.3907986789974586e+01 1 -1 0
8646 1 13 -1.1128000000000000e+00 1.6387376794464266e+00 4.2771212540676672e+01 5.0091849629220107e+01 -4 -1 0
8648 1 14 5.5640000000000001e-01 1.2621263558421405e+00 4.2470646981007832e+01 5.0918926466897993e+01 -4 -1 0
13954 1 14 5.5640000000000001e-01 4.1714453570009677e+00 4.1369056093223584e+01 4.9038387424338751e+01 1 -1 0
13435 1 14 5.5640000000000001e-01 5.2827981525781382e+00 3.8251979993347049e+01 5.2161592847591386e+01 -7 -1 0
7815 1 13 -1.1128000000000000e+00 1.0646438777397178e+00 4.4282051189135892e+01 4.7744261386068288e+01 0 1 0
6744 1 13 -1.1128000000000000e+00 4.0050595604049812e+00 3.8042800083956273e+01 4.9064104999178070e+01 5 -1 0
13955 1 14 5.5640000000000001e-01 4.1252841974508296e+00 4.0994797862609147e+01 5.0504571285961411e+01 1 -1 0
14237 1 14 5.5640000000000001e-01 6.0551931754277732e-01 3.8257456367765030e+01 4.7815604797189941e+01 3 0 0
8647 1 14 5.5640000000000001e-01 2.2442928967432714e+00 4.2075131956318749e+01 4.9836885828289383e+01 -4 -1 0
13953 1 13 -1.1128000000000000e+00 3.6279763533548031e+00 4.0925497395147133e+01 4.9689639268088648e+01 1 -1 0
6335 1 14 5.5640000000000001e-01 5.2092484543727000e+00 4.3843996381321439e+01 4.8679425518328543e+01 0 0 0
7733 1 14 5.5640000000000001e-01 3.5369486807028481e+00 3.7578308935967051e+01 5.3668687178484547e+01 1 -1 0
6746 1 14 5.5640000000000001e-01 4.6759775231013680e+00 3.7542627626573299e+01 4.8599423989245267e+01 5 -1 0
14702 1 14 5.5640000000000001e-01 4.1526715751083748e-01 4.0182339237371416e+01 4.9966718410125551e+01 2 -1 0
13434 1 13 -1.1128000000000000e+00 5.6616224710166785e+00 3.8714049022086080e+01 5.1413785259540219e+01 -7 -1 0
8468 1 14 5.5640000000000001e-01 2.1563842784067035e+00 3.8172329166582401e+01 5.1552351919394887e+01 1 -2 0
13088 1 14 5.5640000000000001e-01 2.8329622736556566e+00 4.4810659575447701e+01 5.0437883745856219e+01 1 0 0
8466 1 13 -1.1128000000000000e+00 2.4533152672142307e+00 3.9078147867846148e+01 5.1465424889431240e+01 1 -2 0
6334 1 14 5.5640000000000001e-01 4.2022960135270786e+00 4.3296501479937817e+01 4.7690389974228580e+01 0 0 0
9348 1 13 -1.1128000000000000e+00 6.9963621388963340e+00 4.0753265268029644e+01 6.0451343930829722e+01 -4 -1 0
6152 1 14 5.5640000000000001e-01 3.3830657028387812e+00 4.1639139113669223e+01 5.9867890683655219e+01 0 -1 0
7571 1 14 5.5640000000000001e-01 4.6317818973362055e+00 4.4009674284804504e+01 6.1020795888956343e+01 -1 2 0
6151 1 14 5.5640000000000001e-01 4.6208463399618713e+00 4.1165783566964379e+01 6.0599825662722949e+01 0 -1 0
8112 1 13 -1.1128000000000000e+00 5.1418828958378411e+00 4.2348131584795595e+01 5.7408668199932919e+01 1 0 0
5519 1 14 5.5640000000000001e-01 6.3170392263437298e+00 3.7818899823258413e+01 5.5130197552333769e+01 -2 -2 0
8113 1 14 5.5640000000000001e-01 5.4997818441274520e+00 4.1579447894448400e+01 5.6964522315050800e+01 1 0 0
12931 1 14 5.5640000000000001e-01 4.8088948688517021e+00 3.8432240391852993e+01 5.8631487415609072e+01 2 1 0
12932 1 14 5.5640000000000001e-01 4.0834005049675479e+00 3.9627462355210021e+01 5.9212002341771075e+01 2 1 0
8114 1 14 5.5640000000000001e-01 4.8949386005632967e+00 4.2030215108311843e+01 5.8277103269600168e+01 1 0 0
8665 1 14 5.5640000000000001e-01 7.7291461508642367e-01 3.7504231015454252e+01 6.0071850598303961e+01 0 -2 0
6150 1 13 -1.1128000000000000e+00 4.2809519193986594e+00 4.1341066256105485e+01 5.9722340846965665e+01 0 -1 0
12251 1 14 5.5640000000000001e-01 3.0147909156213522e+00 3.9566383286242846e+01 5.7694772927631739e+01 -1 -1 0
12250 1 14 5.5640000000000001e-01 1.5769545153144620e+00 3.9928597441088094e+01 5.7389285473701207e+01 -1 -1 0
10661 1 14 5.5640000000000001e-01 2.6894353774313804e+00 4.4643180003256255e+01 5.9228906406576684e+01 2 0 0
7614 1 13 -1.1128000000000000e+00 1.6767925749062258e+00 4.1942861347684214e+01 6.0298387344444627e+01 0 0 0
11454 1 13 -1.1128000000000000e+00 2.5123353622700164e+00 4.2946566232321530e+01 5.7125158286839728e+01 1 1 0
11455 1 14 5.5640000000000001e-01 2.3942164418981329e+00 4.2003376777315523e+01 5.7237734542123889e+01 1 1 0
7615 1 14 5.5640000000000001e-01 1.8812082519966866e+00 4.2864652920155827e+01 6.0141077555880045e+01 0 0 0
14210 1 14 5.5640000000000001e-01 6.7275786621972777e+00 3.7524431972871476e+01 5.7241033604426889e+01 4 -3 0
12249 1 13 -1.1128000000000000e+00 2.4705495335579757e+00 4.0037715452616290e+01 5.7063996304831100e+01 -1 -1 0
11456 1 14 5.5640000000000001e-01 3.4606542553229178e+00 4.3064909554784364e+01 5.7071139990176242e+01 1 1 0
12528 1 13 -1.1128000000000000e+00 4.2760985011975849e+00 4.0699999871672105e+01 5.4661912057826946e+01 -1 -3 0
8851 1 14 5.5640000000000001e-01 6.2959616852980771e+00 4.4396567829672151e+01 5.7638228209568581e+01 2 2 0
12749 1 14 5.5640000000000001e-01 2.5823139706215548e+00 4.2838425124117705e+01 5.5528146868503001e+01 -2 0 0
12930 1 13 -1.1128000000000000e+00 3.9603037557998846e+00 3.8707374694896906e+01 5.8978512023586404e+01 2 1 0
10660 1 14 5.5640000000000001e-01 2.4562866790307187e+00 4.4784917266288247e+01 6.0718016014628134e+01 2 0 0
12529 1 14 5.5640000000000001e-01 3.8626623401760369e+00 4.1428347162873251e+01 5.4198433250601333e+01 -1 -3 0
12747 1 13 -1.1128000000000000e+00 2.6574792794452438e+00 4.2954438407396239e+01 5.4580981129527920e+01 -3 0 0
10659 1 13 -1.1128000000000000e+00 2.9301318941301053e+00 4.4260406157540437e+01 6.0072577675641533e+01 2 0 0
12530 1 14 5.5640000000000001e-01 3.6918907457904289e+00 4.0522010464163372e+01 5.5398968982282206e+01 -1 -3 0
7616 1 14 5.5640000000000001e-01 1.2409790476059999e+00 4.1935735030966882e+01 6.1150588979122730e+01 0 0 0
12544 1 14 5.5640000000000001e-01 8.5824188522793765e-01 3.7994556362658855e+01 5.6225362011642559e+01 3 -3 0
5602 1 14 5.5640000000000001e-01 3.9839058270668232e-01 4.1225109558440202e+01 5.9066114719864629e+01 -2 0 0
9349 1 14 5.5640000000000001e-01 6.7715754440249318e+00 3.9904971870004175e+01 6.0069112204191150e+01 -4 -1 0
12748 1 14 5.5640000000000001e-01 1.7528033372954759e+00 4.3013533190885731e+01 5.4273896308620650e+01 -3 0 0
10532 1 14 5.5640000000000001e-01 2.3156430407505724e-01 4.0982842115818599e+01 6.7130749167475926e+01 -1 -1 0
13032 1 13 -1.1128000000000000e+00 1.8158956550697201e+00 3.7816944959404395e+01 6.6640656378179955e+01 2 -1 0
10366 1 14 5.5640000000000001e-01 2.8316773381119518e+00 3.9494320201672537e+01 6.3888218929396587e+01 -1 0 0
5521 1 14 5.5640000000000001e-01 2.5574400915569875e+00 4.4347996275612374e+01 6.8062743922347636e+01 1 -3 0
11688 1 13 -1.1128000000000000e+00 5.9450013354343101e-01 4.2508146598411130e+01 6.2737284412932375e+01 2 -3 0
8147 1 14 5.5640000000000001e-01 6.6963333756288419e+00 3.8205785093729155e+01 6.4118054936000476e+01 0 0 0
5520 1 13 -1.1128000000000000e+00 3.2765678827757450e+00 4.4929006792032375e+01 6.8310763759992710e+01 1 -3 0
10441 1 14 5.5640000000000001e-01 3.0638899083141471e+00 3.9220300222311280e+01 6.6084355756284509e+01 -1 1 0
6244 1 14 5.5640000000000001e-01 6.6018971080414728e+00 4.0974722078137802e+01 6.7124590389060188e+01 -1 1 0
6042 1 13 -1.1128000000000000e+00 4.7870042478415940e+00 4.3507418642544280e+01 6.5416764649961351e+01 -2 -1 0
6043 1 14 5.5640000000000001e-01 3.9217270531360344e+00 4.3126045653200968e+01 6.5268164986249985e+01 -2 -1 0
8146 1 14 5.5640000000000001e-01 5.6488113440332253e+00 3.7745936631966309e+01 6.5109585156379779e+01 0 0 0
6684 1 13 -1.1128000000000000e+00 2.1979315447320613e+00 4.2560044005589909e+01 6.5093459461333978e+01 2 -1 0
5491 1 14 5.5640000000000001e-01 6.2968123435586199e+00 4.3562917625988121e+01 6.4576923139170745e+01 -5 -2 0
6685 1 14 5.5640000000000001e-01 1.8900811580236179e+00 4.2609286632572051e+01 6.4188453857212181e+01 2 -1 0
10283 1 14 5.5640000000000001e-01 3.9042337421191053e+00 4.0910559853666619e+01 6.8082385230068795e+01 -1 -2 0
7569 1 13 -1.1128000000000000e+00 5.0109410276108752e+00 4.4374180996254253e+01 6.1820549008069399e+01 -1 2 0
10365 1 13 -1.1128000000000000e+00 2.4012112613436094e+00 3.9072424889385438e+01 6.3144622840811593e+01 -1 0 0
6686 1 14 5.5640000000000001e-01 2.3830288738434122e+00 4.1631455908144481e+01 6.5233798210166483e+01 2 -1 0
10442 1 14 5.5640000000000001e-01 4.2162442409205418e+00 4.0140153279883997e+01 6.5741070107141823e+01 -1 1 0
6243 1 13 -1.1128000000000000e+00 5.6563750178170080e+00 4.1002183819802504e+01 6.6978078714745322e+01 -1 1 0
10440 1 13 -1.1128000000000000e+00 3.2655973118267467e+00 4.0057278543078908e+01 6.5666009901521306e+01 -1 1 0
14212 1 14 5.5640000000000001e-01 3.5968293283605157e-01 4.3250691267489721e+01 6.7144843466875940e+01 1 -2 0
10282 1 14 5.5640000000000001e-01 2.4639015378794280e+00 4.1370794241002841e+01 6.8156699715631930e+01 -1 -2 0
10367 1 14 5.5640000000000001e-01 3.0142404756230423e+00 3.9183319514195908e+01 6.2417897717631980e+01 -1 0 0
8145 1 13 -1.1128000000000000e+00 5.7688448266524102e+00 3.7980118400416274e+01 6.4189268524387131e+01 0 0 0
6044 1 14 5.5640000000000001e-01 4.6177385519930256e+00 4.4438965304668088e+01 6.5557483452827555e+01 -2 -1 0
6245 1 14 5.5640000000000001e-01 5.5187328069469235e+00 4.1785376391378371e+01 6.6445259929209470e+01 -1 1 0
10530 1 13 -1.1128000000000000e+00 5.9877057908942255e-01 4.1519079455696506e+01 6.7833487317439022e+01 -1 -1 0
11183 1 14 5.5640000000000001e-01 1.2468881137841969e+00 3.7679331313554066e+01 6.3723097636187404e+01 4 -3 0
13034 1 14 5.5640000000000001e-01 1.4741978695772371e+00 3.7440150333992847e+01 6.5829792471494756e+01 2 -1 0
6050 1 14 5.5640000000000001e-01 5.4479464816142249e+00 3.7546623611634438e+01 6.8365178693396032e+01 1 0 0
7570 1 14 5.5640000000000001e-01 5.9567114880409484e+00 4.4299065203399337e+01 6.1693632918141439e+01 -1 2 0
10454 1 14 5.5640000000000001e-01 3.6518679778859786e+00 3.9905351226523749e+01 6.9787915780478386e+01 -2 2 0
11485 1 14 5.5640000000000001e-01 6.8910663101064262e+00 4.4938977363730487e+01 7.1612099455098033e+01 5 0 0
13074 1 13 -1.1128000000000000e+00 6.2471339381453914e+00 4.3266225886718750e+01 7.2481495964858041e+01 -3 -2 0
7783 1 14 5.5640000000000001e-01 3.1434060240438231e+00 4.1668317509855413e+01 7.1470269035020792e+01 1 -1 0
8318 1 14 5.5640000000000001e-01 5.5806534000789920e+00 3.7916700452937960e+01 7.2791756714453356e+01 -2 0 0
11834 1 14 5.5640000000000001e-01 5.0273204106604990e+00 3.9303078062958861e+01 7.5225181796705343e+01 1 1 0
12150 1 13 -1.1128000000000000e+00 1.7471851491219523e+00 4.2130641105377848e+01 7.4509010997368406e+01 6 0 0
5740 1 14 5.5640000000000001e-01 2.7461082225121558e-01 4.1624634148176916e+01 7.1370680320376309e+01 0 2 0
13076 1 14 5.5640000000000001e-01 5.3137404779881292e+00 4.3133114738509754e+01 7.2316299382135156e+01 -3 -2 0
7257 1 13 -1.1128000000000000e+00 2.6579628126238081e-01 4.4898300682801356e+01 7.1757466533023688e+01 1 1 0
13416 1 13 -1.1128000000000000e+00 7.1044720798987839e+00 3.8344635782037372e+01 7.2392447591540929e+01 1 -1 0
11292 1 13 -1.1128000000000000e+00 6.0345174571047022e-01 3.9349748118665254e+01 7.4062260565260416e+01 0 -2 0
10453 1 14 5.5640000000000001e-01 4.0226664022290235e+00 3.9791258232857246e+01 7.1251263486818701e+01 -2 2 0
10281 1 13 -1.1128000000000000e+00 3.2804773938750831e+00 4.1355789659124163e+01 6.8655909665990862e+01 -1 -2 0
12152 1 14 5.5640000000000001e-01 2.3732900000011830e+00 4.1419641784815802e+01 7.4372246519067275e+01 6 0 0
10452 1 13 -1.1128000000000000e+00 3.9469496490223501e+00 3.9277341308026941e+01 7.0447280770731396e+01 -2 2 0
11020 1 14 5.5640000000000001e-01 2.2534235312809572e+00 3.9580316601927876e+01 7.3252048381778792e+01 3 -1 0
11019 1 13 -1.1128000000000000e+00 3.1091324014096595e+00 3.9995932529110760e+01 7.3145946679038261e+01 3 -1 0
7784 1 14 5.5640000000000001e-01 3.5856357739747731e+00 4.2203486259734554e+01 7.0124935451868751e+01 1 -2 0
9834 1 13 -1.1128000000000000e+00 6.8780645982468123e+00 4.3921644664824214e+01 7.5122986197285215e+01 -1 0 0
7782 1 13 -1.1128000000000000e+00 3.6829672045167383e+00 4.2347879007975791e+01 7.1066162931379552e+01 1 -2 0
11021 1 14 5.5640000000000001e-01 3.7383006275836825e+00 3.9286190744133343e+01 7.3274965213371743e+01 3 -1 0
11758 1 14 5.5640000000000001e-01 6.9105054559846515e+00 3.8487311096345508e+01 6.9651555687493698e+01 -1 0 0
12151 1 14 5.5640000000000001e-01 1.1644066151515315e+00 4.2086350715717138e+01 7.3750961273699559e+01 6 0 0
7985 1 14 5.5640000000000001e-01 1.8166582442409418e+00 3.8481906611284181e+01 7.5438779565863058e+01 -2 1 0
7239 1 13 -1.1128000000000000e+00 5.9871220455980800e-01 3.8033064257792958e+01 7.0510490230460690e+01 -4 -4 0
5522 1 14 5.5640000000000001e-01 3.2783361080284172e+00 4.4913638042608348e+01 6.9267838739358638e+01 1 -3 0
6049 1 14 5.5640000000000001e-01 5.0483076841615215e+00 3.7964107877000266e+01 6.9764425245526866e+01 1 0 0
5741 1 14 5.5640000000000001e-01 5.2992504791018047e-01 4.3078383416359131e+01 7.1707314994579363e+01 0 2 0
9835 1 14 5.5640000000000001e-01 6.7327992143677324e+00 4.3696477861580291e+01 7.4204057625444349e+01 -1 0 0
5739 1 13 -1.1128000000000000e+00 5.2856690328727907e-01 4.2201484734102543e+01 7.2091084061878249e+01 0 2 0
10988 1 14 5.5640000000000001e-01 3.5726151122040521e+00 4.4326394131979995e+01 7.1217072629046740e+01 0 -1 0
8316 1 13 -1.1128000000000000e+00 4.7230625448753480e+00 3.7667347900343749e+01 7.3136130162127557e+01 -2 0 0
13075 1 14 5.5640000000000001e-01 6.6786941338973813e+00 4.2556903429553515e+01 7.2005208982495276e+01 -3 -2 0
7981 1 14 5.5640000000000001e-01 6.6864470132052611e+00 3.8024699272534619e+01 7.5619600523003328e+01 -2 -1 0
8415 1 13 -1.1128000000000000e+00 5.3101213984108329e+00 4.1638254278073653e+01 7.8745553923184318e+01 -1 -1 0
7984 1 14 5.5640000000000001e-01 2.9181418672199237e+00 3.7598980333623004e+01 7.5985652686036985e+01 -2 1 0
12914 1 14 5.5640000000000001e-01 4.9182060027718713e+00 4.1737226053757560e+01 7.6492222696331979e+01 4 -5 0
5353 1 11 -1.3999999999999999e+00 2.8476750177554964e+00 4.4179598410095537e+01 7.9196446764905346e+01 0 0 0
13587 1 13 -1.1128000000000000e+00 6.3321327906071401e-01 4.1684342581376143e+01 8.0482564558835435e+01 1 0 0
13589 1 14 5.5640000000000001e-01 4.2382886046640522e-01 4.1036038218427208e+01 8.1154942029382795e+01 1 0 0
9831 1 13 -1.1128000000000000e+00 2.0332037980513369e+00 4.3213944027986557e+01 8.2398631750596067e+01 1 0 0
4845 1 12 4.0000000000000002e-01 2.1901831319547296e+00 4.0257986892277920e+01 7.7555623467178364e+01 0 0 0
12652 1 14 5.5640000000000001e-01 5.5560771970346874e+00 4.0847043377210092e+01 8.1804107364402299e+01 0 0 0
13588 1 14 5.5640000000000001e-01 4.0782743060701998e-01 4.2524896486062666e+01 8.0881189940396169e+01 1 0 0
11832 1 13 -1.1128000000000000e+00 5.1574413672812263e+00 3.9394571371641184e+01 7.6169072336635139e+01 1 1 0
11034 1 13 -1.1128000000000000e+00 6.7871970626641254e+00 3.9284610533645015e+01 7.9046357849959094e+01 4 3 0
5352 1 17 2.0000000000000000e+00 3.1012347321127463e+00 4.1705782042522316e+01 8.0068665639425149e+01 0 0 0
11036 1 14 5.5640000000000001e-01 6.1472837537347074e+00 3.8626727391638937e+01 7.9318263293213164e+01 4 3 0
8871 1 13 -1.1128000000000000e+00 2.8177503605584509e+00 4.0547412891086374e+01 8.2093417434756233e+01 0 0 0
11421 1 13 -1.1128000000000000e+00 3.1114208267303205e+00 3.8603532630355090e+01 7.9826665688241761e+01 0 0 0
11422 1 14 5.5640000000000001e-01 4.0050917248546369e+00 3.8407001603556104e+01 8.0107663415993756e+01 0 0 0
5341 1 17 2.0000000000000000e+00 2.2187568687238142e+00 4.3515782611447655e+01 7.6808583198480576e+01 0 0 0
5354 1 12 4.0000000000000002e-01 2.1888129963272736e+00 4.4770745908947397e+01 7.9562858623539526e+01 1 0 0
7701 1 13 -1.1128000000000000e+00 5.7716905984057005e+00 3.8974731158284911e+01 8.2047051733645574e+01 0 0 0
7703 1 14 5.5640000000000001e-01 6.4745499194711043e+00 3.9294733903868462e+01 8.2612577030690886e+01 0 0 0
5869 1 14 5.5640000000000001e-01 3.4720294280579295e-01 3.7484131711572395e+01 7.8887004325476170e+01 -2 0 0
12057 1 13 -1.1128000000000000e+00 5.0906549115938642e+00 4.4573957989432223e+01 8.2463748398823554e+01 0 0 0
12912 1 13 -1.1128000000000000e+00 4.5169836428614412e+00 4.2540898133697851e+01 7.6161520947809635e+01 4 -5 0
11287 1 14 5.5640000000000001e-01 1.7036142141464017e+00 3.8464545483110449e+01 8.2387413531107768e+01 1 0 0
8417 1 14 5.5640000000000001e-01 5.8960052559303735e+00 4.0892493567017958e+01 7.8875218523828266e+01 -1 -1 0
11286 1 13 -1.1128000000000000e+00 1.7953528772934748e+00 3.7659640916691082e+01 8.1877565995855107e+01 1 0 0
8416 1 14 5.5640000000000001e-01 5.8230817936013208e+00 4.2397439887588000e+01 7.9022575020989777e+01 -1 -1 0
12653 1 14 5.5640000000000001e-01 5.0310784506726414e+00 4.2048927247506327e+01 8.2560246684204969e+01 0 0 0
4844 1 11 -1.3999999999999999e+00 2.0154516072448496e+00 4.1165832541727333e+01 7.7846408428265505e+01 1 0 0
12651 1 13 -1.1128000000000000e+00 5.1871265871831405e+00 4.1720749774218689e+01 8.1674707084474704e+01 0 0 0
11423 1 14 5.5640000000000001e-01 2.5570491244297662e+00 3.8234826995562891e+01 8.0514386573287226e+01 0 0 0
10714 1 14 5.5640000000000001e-01 6.5992165122072699e-01 3.8250199698688313e+01 7.7037786054506213e+01 2 -1 0
7983 1 13 -1.1128000000000000e+00 2.2921271404938373e+00 3.8275620448455207e+01 7.6243520013657957e+01 -2 1 0
7702 1 14 5.5640000000000001e-01 5.0976925650158140e+00 3.8666613633568112e+01 8.2652875210930034e+01 0 0 0
11833 1 14 5.5640000000000001e-01 4.3658855478556866e+00 3.9022186322882561e+01 7.6557660293555415e+01 1 1 0
5329 1 11 -1.3999999999999999e+00 6.6701138774005395e+00 4.3771196089181451e+01 7.9884147799197535e+01 0 0 0
11658 1 13 -1.1128000000000000e+00 3.4326654867570561e-01 3.9875975413065539e+01 8.2645552321344070e+01 1 0 0
11660 1 14 5.5640000000000001e-01 1.2487350770115504e+00 4.0183691957531543e+01 8.2686407215139951e+01 1 0 0
8872 1 14 5.5640000000000001e-01 2.6086899608458118e+00 4.1259213013250438e+01 8.2698286167743731e+01 0 0 0
8873 1 14 5.5640000000000001e-01 3.1273521893749137e+00 3.9837560544354893e+01 8.2655990277792256e+01 1 0 0
12913 1 14 5.5640000000000001e-01 5.2544847590738142e+00 4.3069485717648895e+01 7.5856694586371006e+01 4 -5 0
5364 1303 16 -2.8479999999999999e+00 8.8765128018126616e-01 3.7963563818133075e+01 8.3930495507540158e+01 1 0 0
5197 1251 15 8.4799999999999998e-01 6.5453181647827741e+00 4.1280014683997791e+01 8.3240013065150507e+01 0 0 0
5355 1300 15 8.4799999999999998e-01 2.0756230818272279e+00 4.0459497752467449e+01 8.3964152943600055e+01 1 0 0
5331 1 10 4.0000000000000000e+00 1.1428248776357717e+00 4.4527801629087271e+01 8.4991878817860837e+01 1 0 0
5208 1254 15 8.4799999999999998e-01 6.5355840766306947e+00 3.9046166656232792e+01 8.4428153805033020e+01 0 0 0
5190 1248 16 -2.8479999999999999e+00 6.2644812085930850e+00 4.4089043811063021e+01 8.4201296809074577e+01 0 0 0
5203 1 10 4.0000000000000000e+00 6.5659671124958194e+00 3.7524887068138149e+01 8.4753086816799538e+01 0 0 0
3582 1 1 2.0000000000000000e+00 6.5491641935714826e+00 4.4779517994270115e+01 8.8497723519628337e+01 0 0 0
4053 961 3 8.4799999999999998e-01 5.1756497945927498e+00 3.8943640321123652e+01 8.8306103007254890e+01 0 0 0
9832 1 14 5.5640000000000001e-01 2.5466450366345272e+00 4.2837054954031196e+01 8.3113169759286336e+01 1 0 0
5347 1297 16 -2.8479999999999999e+00 2.2320088057540466e+00 4.1340290068951170e+01 8.6312109371906985e+01 1 0 0
5198 1251 16 -2.8479999999999999e+00 6.5759738522974960e+00 4.1238636775817263e+01 8.3356301180633778e+01 0 0 0
5345 1 10 4.0000000000000000e+00 1.3963803615408643e+00 4.1371341101540885e+01 8.5047393573545662e+01 1 0 0
5189 1248 15 8.4799999999999998e-01 6.2376686284051797e+00 4.3997336121875307e+01 8.4119837316365647e+01 0 0 0
5346 1297 15 8.4799999999999998e-01 2.2703912726340594e+00 4.1341226975321277e+01 8.6412844406987006e+01 1 0 0
10320 1 13 -1.1128000000000000e+00 4.2299870949248390e+00 4.2414989642607175e+01 8.3980469453349173e+01 0 0 0
5700 1 13 -1.1128000000000000e+00 3.4978154861542152e+00 3.8514864735102051e+01 8.3720598506532482e+01 0 0 0
4052 1 2 4.0000000000000000e+00 4.0797317090037408e+00 3.8878121499778835e+01 8.9469389304503210e+01 0 0 0
10321 1 14 5.5640000000000001e-01 4.2652127975126337e+00 4.1498682175855159e+01 8.4255008373739770e+01 0 0 0
5183 1246 16 -2.8479999999999999e+00 5.3726280283330716e+00 4.4829582333057175e+01 8.6333675547467521e+01 0 0 0
4056 962 4 -2.8479999999999999e+00 2.7070523118455139e+00 3.9196753026205272e+01 8.8904322894195872e+01 1 0 0
5192 1 10 4.0000000000000000e+00 6.6280116232514583e+00 4.0667110596567625e+01 8.4718783512682307e+01 0 0 0
4044 1 2 4.0000000000000000e+00 3.8474881067961388e+00 4.3344126549903962e+01 8.9758846668833101e+01 0 0 0
5209 1254 16 -2.8479999999999999e+00 6.5585170785401576e+00 3.9039972979076722e+01 8.4445841791703671e+01 0 0 0
4046 958 4 -2.8479999999999999e+00 2.6676090067861384e+00 4.3119826097607827e+01 8.8858782519927331e+01 1 0 0
4048 959 4 -2.8479999999999999e+00 5.0432108211715647e+00 4.2847582813334881e+01 8.8970772438463868e+01 0 0 0
5363 1303 15 8.4799999999999998e-01 9.0687756420679511e-01 3.8069279405707924e+01 8.3815511578729470e+01 1 0 0
5344 1 1 2.0000000000000000e+00 3.8908661464559300e+00 4.2995781647931864e+01 8.6598099342447242e+01 0 0 0
5351 1299 16 -2.8479999999999999e+00 1.3450272131245240e+00 4.3006523644083721e+01 8.4558201055421421e+01 1 0 0
10322 1 14 5.5640000000000001e-01 5.1218421959041684e+00 4.2738255037272637e+01 8.4108241936056231e+01 0 0 0
5365 1 1 2.0000000000000000e+00 3.7416666110600372e+00 3.9327828386583057e+01 8.6181103915598342e+01 0 0 0
9833 1 14 5.5640000000000001e-01 1.1699321831474390e+00 4.3371915222877114e+01 8.2780782328152171e+01 0 0 0
4045 958 3 8.4799999999999998e-01 2.5911327345149431e+00 4.3077840256479597e+01 8.8782642769073917e+01 1 0 0
5701 1 14 5.5640000000000001e-01 2.5952163041675940e+00 3.8768445371228907e+01 8.3913584065477082e+01 1 0 0
5182 1246 15 8.4799999999999998e-01 5.2682686876808118e+00 4.4809767845487997e+01 8.6388054157917665e+01 0 0 0
5195 1250 15 8.4799999999999998e-01 5.4256015369278288e+00 4.1101857652293923e+01 8.5716780422723261e+01 0 0 0
5350 1299 15 8.4799999999999998e-01 1.3875543414013891e+00 4.2980317068755397e+01 8.4475642277248681e+01 1 0 0
5196 1250 16 -2.8479999999999999e+00 5.5215815992486350e+00 4.1045506432885610e+01 8.5642891956259248e+01 0 0 0
4054 961 4 -2.8479999999999999e+00 5.0943319541608219e+00 3.8941650294572057e+01 8.8389222674495471e+01 0 0 0
4047 959 3 8.4799999999999998e-01 5.1278010337380424e+00 4.2797875519402403e+01 8.8927866550014443e+01 0 0 0
5356 1300 16 -2.8479999999999999e+00 2.0148098103464283e+00 4.0580822895155642e+01 8.4087342744256688e+01 1 0 0
4051 1 1 2.0000000000000000e+00 1.1585576082551976e+00 4.1010652300855362e+01 8.8413050492785217e+01 1 0 0
12059 1 14 5.5640000000000001e-01 4.7349230523403456e+00 4.3921709686002117e+01 8.3067286998816030e+01 0 0 0
4055 962 3 8.4799999999999998e-01 2.5947838261816933e+00 3.9231854967350650e+01 8.8884445226303399e+01 1 0 0
3644 1 1 2.0000000000000000e+00 6.4398748637969865e+00 4.0949735974598397e+01 8.8309299798838154e+01 0 0 0
4112 1 1 2.0000000000000000e+00 9.5504894937504459e-01 3.7523740703337559e+01 8.8371355734938732e+01 1 0 0
4043 1 1 2.0000000000000000e+00 1.0447886496542700e+00 4.4735793796805083e+01 8.8545157855608068e+01 1 0 0
5702 1 14 5.5640000000000001e-01 3.7002977598176225e+00 3.7838109536322015e+01 8.4366535943885054e+01 0 0 0
5359 1301 15 8.4799999999999998e-01 2.4188428000019617e+00 3.7564003189382490e+01 8.5853346281808967e+01 1 0 0
5360 1301 16 -2.8479999999999999e+00 2.3165891028863372e+00 3.7537830215346595e+01 8.5813703575471408e+01 1 0 0
4060 964 4 -2.8479999999999999e+00 4.4455127360990998e+00 3.9739038412133254e+01 9.0605921144081364e+01 0 0 0
4069 1 1 2.0000000000000000e+00 3.4724935031874077e-01 3.9363388784991379e+01 9.2408989531057912e+01 1 0 0
3625 1 7 5.5640000000000001e-01 7.0243349062673124e+00 4.2577329748722015e+01 9.0176521135233543e+01 0 0 0
4015 1 7 5.5640000000000001e-01 4.6219282883892081e+00 3.8662105778365934e+01 9.1925933676932175e+01 0 0 0
4019 1 5 -1.1128000000000000e+00 2.5988966856879872e+00 4.0563406070302946e+01 9.1767568512457103e+01 1 0 0
4061 1 1 2.0000000000000000e+00 5.2840440308603487e+00 4.1292365082599986e+01 9.2219021827603740e+01 0 0 0
4050 960 4 -2.8479999999999999e+00 3.6947236320891830e+00 4.2719807222382180e+01 9.1132677959643758e+01 0 0 0
4070 1 6 -1.3999999999999999e+00 7.9086648827853012e-01 4.4356257063703225e+01 9.1456412735848573e+01 1 0 0
4072 1 6 -1.3999999999999999e+00 6.6318016963115212e-01 4.1306601677770814e+01 9.4264358940187279e+01 1 0 0
3610 1 7 5.5640000000000001e-01 4.9137228229298877e+00 4.4092079224185298e+01 9.2320196050085826e+01 0 0 0
3675 1 8 4.0000000000000002e-01 4.7396935084242564e+00 4.1922070671597936e+01 9.5108845110433720e+01 0 0 0
4021 1 7 5.5640000000000001e-01 3.2056326567890316e+00 3.9857234280283407e+01 9.1545251833715469e+01 1 0 0
4074 1 6 -1.3999999999999999e+00 2.2024702023575968e+00 3.8359379255947758e+01 9.4048225371643895e+01 1 0 0
3609 1 7 5.5640000000000001e-01 6.2798849122014166e+00 4.4094192195032974e+01 9.1667898669047105e+01 0 0 0
3674 1 6 -1.3999999999999999e+00 4.2461064447770545e+00 4.1387430852563348e+01 9.4511357199235334e+01 0 0 0
4014 1 7 5.5640000000000001e-01 6.1162850143334468e+00 3.8438427153106318e+01 9.2019534109234428e+01 0 0 0
4064 965 3 8.4799999999999998e-01 2.6346307837111000e+00 4.3831639751694539e+01 9.5206768377360845e+01 0 0 0
4013 1 5 -1.1128000000000000e+00 5.3646372861049381e+00 3.8750764883779482e+01 9.2523223179246855e+01 0 0 0
4063 1 2 4.0000000000000000e+00 2.4061563569049413e+00 4.3693194280735199e+01 9.6719740181838574e+01 1 0 0
4065 965 4 -2.8479999999999999e+00 2.6065300560649298e+00 4.3791035560091522e+01 9.5367713426713919e+01 0 0 0
4020 1 7 5.5640000000000001e-01 2.7475711480456972e+00 4.1228154650587790e+01 9.1095082771690485e+01 1 0 0
4049 960 3 8.4799999999999998e-01 3.6894097143489479e+00 4.2652440578500048e+01 9.1233020813784293e+01 0 0 0
3618 1 7 5.5640000000000001e-01 5.8732579185583056e+00 3.8807866994742405e+01 9.4193970341508532e+01 0 0 0
4059 964 3 8.4799999999999998e-01 4.5104184551104050e+00 3.9839770523455464e+01 9.0682602680745774e+01 0 0 0
4068 1 1 2.0000000000000000e+00 2.4533181793808585e+00 4.0118371931949056e+01 9.5775400401643424e+01 1 0 0
4075 1 8 4.0000000000000002e-01 2.9974124323875935e+00 3.8670910478978143e+01 9.3611599345648500e+01 1 0 0
3608 1 5 -1.1128000000000000e+00 5.8278181528348263e+00 4.3855352447705961e+01 9.2477110051892154e+01 0 0 0
4062 1 1 2.0000000000000000e+00 2.3563973986029501e+00 4.2755051402974303e+01 9.3139515552294782e+01 1 0 0
3617 1 5 -1.1128000000000000e+00 5.9836161445140679e+00 3.8498168192229528e+01 9.5092936170636619e+01 0 0 0
4413 1 7 5.5640000000000001e-01 3.3257314655129844e-01 4.2520422788910032e+01 9.1099337474405672e+01 1 0 0
4091 1 5 -1.1128000000000000e+00 1.0890649285370391e+00 3.7448139331669950e+01 9.1011614160145371e+01 1 0 0
3623 1 5 -1.1128000000000000e+00 6.9597723821466433e+00 4.1691700747053481e+01 9.0533907192085678e+01 0 0 0
3622 1 7 5.5640000000000001e-01 5.9134251573891152e+00 4.3929678632933147e+01 9.6678963955310280e+01 0 0 0
4011 1 7 5.5640000000000001e-01 4.4098350410451541e+00 4.4706964248348477e+01 9.4768498669770807e+01 0 0 0
3619 1 7 5.5640000000000001e-01 5.7891626709270634e+00 3.7561920986583701e+01 9.5049798436048718e+01 0 0 0
2111 530 4 -2.8479999999999999e+00 1.5567390162427226e+00 4.3569542876935685e+01 1.0256755297748880e+02 1 0 0
1651 429 4 -2.8479999999999999e+00 4.9221312094695326e+00 4.3601186652523808e+01 1.0214495394334160e+02 0 0 0
4025 1 1 2.0000000000000000e+00 6.0450108886135094e+00 4.3756863236067687e+01 9.9935038857509397e+01 0 0 0
4042 957 4 -2.8479999999999999e+00 2.6484877513717797e+00 4.2303825595556873e+01 9.7366830158318521e+01 0 0 0
4099 967 4 -2.8479999999999999e+00 2.2356869386870835e+00 3.8266693615826469e+01 9.9580258275386967e+01 1 0 0
4040 956 4 -2.8479999999999999e+00 2.3711355081314096e+00 4.1886104552422793e+01 9.9929773445854210e+01 1 0 0
1647 1 2 4.0000000000000000e+00 6.0078579364160909e+00 4.3466563416157342e+01 1.0311933608829976e+02 0 0 0
2110 530 3 8.4799999999999998e-01 1.6471362967093752e+00 4.3557278749169285e+01 1.0250388218568364e+02 1 0 0
1706 440 4 -2.8479999999999999e+00 4.7007357349321461e+00 4.0052259442998569e+01 1.0254092832215322e+02 0 0 0
4037 955 3 8.4799999999999998e-01 4.7393668667556259e+00 4.2014895723718674e+01 9.9112848378015840e+01 0 0 0
4100 968 3 8.4799999999999998e-01 3.0344417859951442e+00 4.0123140765055304e+01 9.8146977932623827e+01 0 0 0
4016 1 5 -1.1128000000000000e+00 5.9163905135472730e+00 4.0765631213523534e+01 9.7305307297335276e+01 0 0 0
4097 966 4 -2.8479999999999999e+00 4.6296106074346195e+00 3.8485753425375201e+01 9.9369341068021043e+01 0 0 0
2117 532 4 -2.8479999999999999e+00 1.8107356426271679e+00 3.9750256474883010e+01 1.0258677463509230e+02 1 0 0
4101 968 4 -2.8479999999999999e+00 3.0775430793831653e+00 4.0139702172085741e+01 9.8235563288195152e+01 0 0 0
4095 1 2 4.0000000000000000e+00 3.3277247896205653e+00 3.8545467189741387e+01 9.8631444371333870e+01 0 0 0
1704 1 2 4.0000000000000000e+00 6.0868807676657051e+00 4.0232777479287833e+01 1.0316725917644584e+02 0 0 0
1705 440 3 8.4799999999999998e-01 4.5905261881947279e+00 4.0039984693301101e+01 1.0248061665599987e+02 0 0 0
1711 1 1 2.0000000000000000e+00 3.3110082844437136e+00 3.8110234668978940e+01 1.0171055324597475e+02 0 0 0
1680 1 7 5.5640000000000001e-01 2.9412753078775182e+00 3.9557180526530772e+01 1.0383993246867514e+02 0 0 0
3620 1 5 -1.1128000000000000e+00 6.4310603666091719e+00 4.3472654774462420e+01 9.7341847673501022e+01 0 0 0
4434 1 1 2.0000000000000000e+00 5.9446509238450451e-01 4.3592489719218818e+01 1.0010332581773994e+02 1 0 0
1703 1 1 2.0000000000000000e+00 3.0271014892916166e+00 4.1861659802891985e+01 1.0232310954492816e+02 0 0 0
1650 429 3 8.4799999999999998e-01 4.8270793815409707e+00 4.3617578265367598e+01 1.0204922053836370e+02 0 0 0
2107 1 2 4.0000000000000000e+00 2.8259157446250333e-01 4.3825533035389910e+01 1.0333622359281460e+02 1 0 0
4038 955 4 -2.8479999999999999e+00 4.6012453376090221e+00 4.1959595878446770e+01 9.9096408955076711e+01 0 0 0
1708 441 4 -2.8479999999999999e+00 7.1289655005806392e+00 4.0009553862277464e+01 1.0210708207256650e+02 0 0 0
4036 1 2 4.0000000000000000e+00 3.2549383331267023e+00 4.1623753993702685e+01 9.8852492910078112e+01 0 0 0
1653 430 4 -2.8479999999999999e+00 6.1035205635782797e+00 4.1935639921710973e+01 1.0359774584361999e+02 0 0 0
4492 1 1 2.0000000000000000e+00 4.9390237875576454e-01 3.9938302969611158e+01 9.9826644837717680e+01 1 0 0
4041 957 3 8.4799999999999998e-01 2.6413136067873775e+00 4.2208448847103099e+01 9.7332700752260365e+01 0 0 0
4035 1 1 2.0000000000000000e+00 6.4548630978943473e+00 4.0028087292621713e+01 9.9665933941838574e+01 0 0 0
4103 969 4 -2.8479999999999999e+00 3.3605972885968503e+00 3.7793306438990903e+01 9.7369950534860422e+01 0 0 0
4067 1 8 4.0000000000000002e-01 3.5634867802087261e-01 4.4910082372194111e+01 9.7511986670275604e+01 1 0 0
1652 430 3 8.4799999999999998e-01 6.1355751805140715e+00 4.1943477987365434e+01 1.0367733016723942e+02 0 0 0
4039 956 3 8.4799999999999998e-01 2.3021633446734913e+00 4.1926891859362200e+01 1.0005069207888327e+02 1 0 0
2115 1 2 4.0000000000000000e+00 3.9998886904532288e-01 3.9437346699264445e+01 1.0302271167646866e+02 1 0 0
2116 532 3 8.4799999999999998e-01 1.9443980876657412e+00 3.9799599161061437e+01 1.0255562182232480e+02 1 0 0
4096 966 3 8.4799999999999998e-01 4.7368013269149891e+00 3.8489451974814443e+01 9.9429264977809098e+01 0 0 0
4098 967 3 8.4799999999999998e-01 2.1358084168917957e+00 3.8232521009803378e+01 9.9644526327960989e+01 1 0 0
4066 1 6 -1.3999999999999999e+00 8.2467739664772077e-01 4.4190826635041361e+01 9.7081951045559364e+01 1 0 0
4018 1 7 5.5640000000000001e-01 6.1557467865527338e+00 4.1691316798473643e+01 9.7350546892727252e+01 0 0 0
4034 954 4 -2.8479999999999999e+00 3.2328436928668789e+00 4.4778117561816572e+01 9.7573407595817727e+01 0 0 0
4033 954 3 8.4799999999999998e-01 3.3358063309327979e+00 4.4783529780600837e+01 9.7534182304490940e+01 0 0 0
4102 969 3 8.4799999999999998e-01 3.3765657166377587e+00 3.7697127903051232e+01 9.7254446411772918e+01 0 0 0
4088 1 5 -1.1128000000000000e+00 2.9887465625458276e-01 4.0037716752419016e+01 9.7147141627581206e+01 1 0 0
3689 1 7 5.5640000000000001e-01 5.1209606434505339e+00 3.7442029133995305e+01 9.7297995844846270e+01 0 0 0
4017 1 7 5.5640000000000001e-01 4.9618644621950994e+00 4.0760801202273832e+01 9.7376641233927927e+01 0 0 0
3690 1 7 5.5640000000000001e-01 6.6178561969223546e+00 3.7513677204672739e+01 9.7083367216229718e+01 0 0 0
1730 1 6 -1.3999999999999999e+00 5.2094874664889455e+00 4.0381153507329998e+01 1.0740041136693459e+02 0 0 0
1735 1 8 4.0000000000000002e-01 3.7946346477658150e+00 4.2931451702615433e+01 1.0995954737120087e+02 0 0 0
2074 1 7 5.5640000000000001e-01 3.7321239392604539e+00 4.3245649688775707e+01 1.0713843856635130e+02 0 0 0
2201 1 8 4.0000000000000002e-01 2.2377406328009908e+00 4.0965984790131806e+01 1.0657642991095065e+02 1 0 0
1723 1 1 2.0000000000000000e+00 6.1309284953960246e+00 4.2124413812407056e+01 1.0907384324010854e+02 0 0 0
2081 1 7 5.5640000000000001e-01 1.1233342491432359e+00 4.3172819748160627e+01 1.0590237924827248e+02 1 0 0
1752 1 7 5.5640000000000001e-01 1.0887065736461030e+00 3.9143061129061117e+01 1.0746059509980694e+02 1 0 0
1727 1 8 4.0000000000000002e-01 6.7992550963128222e+00 4.3123094050822353e+01 1.0617707999240281e+02 0 0 0
2073 1 5 -1.1128000000000000e+00 4.4558205699060220e+00 4.3563652852323990e+01 1.0767822465043815e+02 0 0 0
2163 539 4 -2.8479999999999999e+00 9.7382072907388306e-01 4.0149270881854157e+01 1.1013997423644963e+02 1 0 0
2078 1 7 5.5640000000000001e-01 3.7550429610908731e+00 4.1012001101286010e+01 1.0479842185856765e+02 0 0 0
1693 436 3 8.4799999999999998e-01 5.6828227375224198e+00 4.3819430729704209e+01 1.1034461093376490e+02 0 0 0
1655 431 4 -2.8479999999999999e+00 5.6201858785465504e+00 4.4383401152651984e+01 1.0448950699703326e+02 0 0 0
1701 439 3 8.4799999999999998e-01 5.4863790853104106e+00 3.9898424252921593e+01 1.1007413879948272e+02 0 0 0
2077 1 7 5.5640000000000001e-01 4.7074919291219617e+00 4.2167889410213199e+01 1.0501900829012715e+02 0 0 0
1684 1 7 5.5640000000000001e-01 3.1798291635116334e+00 4.4207981175389172e+01 1.1103211010434271e+02 0 0 0
1709 442 3 8.4799999999999998e-01 6.2944876267418213e+00 3.9380116920766667e+01 1.0453513807515634e+02 0 0 0
2079 1 5 -1.1128000000000000e+00 2.0389722195122673e+00 4.3433314428583088e+01 1.0600228656968402e+02 1 0 0
1681 1 7 5.5640000000000001e-01 1.9800319731360367e+00 3.9738084109476098e+01 1.0499543250643899e+02 1 0 0
2126 1 1 2.0000000000000000e+00 8.5382195862249011e-01 4.2394438647752544e+01 1.0907725089775039e+02 1 0 0
1722 1 1 2.0000000000000000e+00 3.2075309368545937e+00 3.9756114474809287e+01 1.0931170629081173e+02 0 0 0
1679 1 5 -1.1128000000000000e+00 2.9007401879193302e+00 3.9568265259330715e+01 1.0479620955921555e+02 0 0 0
2104 528 3 8.4799999999999998e-01 5.8692736765765097e-01 4.4194503481319501e+01 1.1057715755325623e+02 1 0 0
1721 1 1 2.0000000000000000e+00 4.7738390339625756e+00 3.7912479516210752e+01 1.0549136124462062e+02 0 0 0
2080 1 7 5.5640000000000001e-01 2.5012794474964157e+00 4.2953803441470747e+01 1.0531484705253396e+02 1 0 0
1731 1 8 4.0000000000000002e-01 4.4296066458548982e+00 4.0380242559131069e+01 1.0685012684697142e+02 0 0 0
2162 539 3 8.4799999999999998e-01 1.0139460254023942e+00 4.0116668244667501e+01 1.1001503829789829e+02 1 0 0
1654 431 3 8.4799999999999998e-01 5.6482263134383937e+00 4.4307008760730632e+01 1.0452088141031369e+02 0 0 0
1694 436 4 -2.8479999999999999e+00 5.6946989072678935e+00 4.3862661497476068e+01 1.1045591213397316e+02 0 0 0
2200 1 6 -1.3999999999999999e+00 1.5903241722363044e+00 4.0800346480951205e+01 1.0726874860328391e+02 1 0 0
2075 1 7 5.5640000000000001e-01 5.0790280579435940e+00 4.3931366356360407e+01 1.0705162186780925e+02 0 0 0
2105 528 4 -2.8479999999999999e+00 5.7380300143766338e-01 4.4137239548388791e+01 1.1068564778228121e+02 1 0 0
1710 442 4 -2.8479999999999999e+00 6.2597017873349117e+00 3.9481110863633283e+01 1.0442809002210400e+02 0 0 0
1702 439 4 -2.8479999999999999e+00 5.5141667024580592e+00 3.9839849712587366e+01 1.1018573194908495e+02 0 0 0
2076 1 5 -1.1128000000000000e+00 3.7850572457879976e+00 4.1966657769403660e+01 1.0486136336273408e+02 0 0 0
1734 1 6 -1.3999999999999999e+00 3.2910718780287382e+00 4.2141089698285725e+01 1.1012272077601536e+02 0 0 0
1751 1 5 -1.1128000000000000e+00 9.6773315678481686e-01 3.8217704482915721e+01 1.0767346211978446e+02 1 0 0
1724 1 1 2.0000000000000000e+00 6.1720828194395869e+00 3.8002744362444055e+01 1.0900439944891113e+02 0 0 0
1753 1 7 5.5640000000000001e-01 1.8563136982978601e+00 3.7866422721103113e+01 1.0773053745687875e+02 1 0 0
1749 1 7 5.5640000000000001e-01 1.4774339924551840e+00 3.7822891617848391e+01 1.1121492372077566e+02 1 0 0
1728 1 6 -1.3999999999999999e+00 3.7563592266615649e+00 3.7642821800759151e+01 1.0782651443199805e+02 0 0 0
1748 1 5 -1.1128000000000000e+00 2.3265854219366138e+00 3.7809902583106947e+01 1.1077333004122961e+02 0 0 0
2123 535 4 -2.8479999999999999e+00 1.9930181116244938e-01 3.9523922254557412e+01 1.0448123667172921e+02 1 0 0
1732 1 6 -1.3999999999999999e+00 7.0840997032377473e+00 3.7714000780645662e+01 1.0672951234106951e+02 0 0 0
381 1 10 4.0000000000000000e+00 3.2697142592208723e+00 3.8082374585055277e+01 1.1618350139076560e+02 0 0 0
205 1 1 2.0000000000000000e+00 5.9455923207703369e+00 4.3943010694203949e+01 1.1498767872757188e+02 0 0 0
378 1 1 2.0000000000000000e+00 8.7995469698354012e-01 4.0260076109251955e+01 1.1489215304488945e+02 1 0 0
374 115 15 8.4799999999999998e-01 4.0188991510607401e+00 4.1216611808402291e+01 1.1515219291805406e+02 0 0 0
2100 526 3 8.4799999999999998e-01 1.7854821539572279e+00 4.3738000299999513e+01 1.1296555189150618e+02 1 0 0
1690 434 4 -2.8479999999999999e+00 5.0429790419272562e+00 4.3594754001296749e+01 1.1282230006911918e+02 0 0 0
383 117 16 -2.8479999999999999e+00 4.4564920512192714e+00 3.8125607018628934e+01 1.1521480389899358e+02 0 0 0
372 114 15 8.4799999999999998e-01 1.6180565143156003e+00 4.2115169481801509e+01 1.1591630612259821e+02 1 0 0
1699 438 3 8.4799999999999998e-01 4.7063690295726524e+00 3.9995164746458968e+01 1.1257944686727508e+02 0 0 0
377 116 16 -2.8479999999999999e+00 3.5875902985643169e+00 4.2084297602863593e+01 1.1752657135974172e+02 0 0 0
224 1 1 2.0000000000000000e+00 5.8378314238926485e+00 4.0139907177229603e+01 1.1474423581233494e+02 0 0 0
8973 1 13 -1.1128000000000000e+00 1.5497481660715557e+00 4.0602361137471043e+01 1.1808417014011354e+02 1 0 0
2156 536 3 8.4799999999999998e-01 1.7233371956247399e+00 4.0015736400799774e+01 1.1254421614220773e+02 1 0 0
8974 1 14 5.5640000000000001e-01 1.6111903092158286e+00 4.1370686146904347e+01 1.1751660218256308e+02 1 0 0
370 1 1 2.0000000000000000e+00 3.9183582678871864e-01 4.4009274748855233e+01 1.1511381335961522e+02 1 0 0
2098 1 1 2.0000000000000000e+00 3.4523935586894345e+00 4.1940095395703878e+01 1.1282150057537687e+02 0 0 0
8907 1 13 -1.1128000000000000e+00 5.4464097995500511e+00 4.0498878032199073e+01 1.1740715318110136e+02 0 0 0
1696 1 2 4.0000000000000000e+00 5.9245664657350865e+00 3.9586585417306466e+01 1.1161639247249525e+02 0 0 0
8975 1 14 5.5640000000000001e-01 1.9896017623415980e+00 3.9906946686470583e+01 1.1759513087797583e+02 1 0 0
2099 1 2 4.0000000000000000e+00 4.3044570377341840e-01 4.3563308256195725e+01 1.1208319688972155e+02 1 0 0
1689 434 3 8.4799999999999998e-01 4.9695637482422832e+00 4.3534576608812301e+01 1.1290627028778174e+02 0 0 0
376 116 15 8.4799999999999998e-01 3.6343927128071987e+00 4.2034451089296574e+01 1.1762369181299826e+02 0 0 0
1686 1 2 4.0000000000000000e+00 5.9334817084284488e+00 4.4262917603994694e+01 1.1186690957652763e+02 0 0 0
2101 526 4 -2.8479999999999999e+00 1.6622362482359618e+00 4.3704818482598618e+01 1.1288640116471733e+02 1 0 0
8908 1 14 5.5640000000000001e-01 5.6008101196808200e+00 4.1401483596177776e+01 1.1712841390735058e+02 0 0 0
363 112 16 -2.8479999999999999e+00 3.6185201431180247e+00 4.3764409779608819e+01 1.1566734668399165e+02 0 0 0
392 120 16 -2.8479999999999999e+00 3.4119244618539430e+00 3.8957444175482230e+01 1.1734887980950433e+02 0 0 0
371 1 10 4.0000000000000000e+00 3.2074893651393301e+00 4.2275659883002234e+01 1.1609965531791751e+02 0 0 0
385 118 16 -2.8479999999999999e+00 1.9842869081519039e+00 3.8300271704248345e+01 1.1540453744923504e+02 1 0 0
222 67 15 8.4799999999999998e-01 6.1350889325269122e+00 4.3562039544931217e+01 1.1727996015770829e+02 0 0 0
375 115 16 -2.8479999999999999e+00 3.9616839215738144e+00 4.1326012234408587e+01 1.1520807286626861e+02 0 0 0
382 117 15 8.4799999999999998e-01 4.5459330691819293e+00 3.8165575201844085e+01 1.1515456026039816e+02 0 0 0
7730 1 14 5.5640000000000001e-01 5.0739647868112661e+00 4.2407079977714993e+01 1.1849487189425787e+02 0 0 -1
2155 1 2 4.0000000000000000e+00 5.3279853514174313e-01 4.0287881501556171e+01 1.1153879519779105e+02 1 0 0
11177 1 14 5.5640000000000001e-01 4.7940886759658756e+00 3.8341443189084089e+01 1.1802325502753924e+02 0 0 -1
2157 536 4 -2.8479999999999999e+00 1.6376574473351282e+00 4.0059636063702243e+01 1.1249146084183766e+02 1 0 0
391 120 15 8.4799999999999998e-01 3.4218509614931989e+00 3.9040354628958042e+01 1.1746316776137890e+02 0 0 0
8909 1 14 5.5640000000000001e-01 4.6047552216007341e+00 4.0267108771351509e+01 1.1701455615057748e+02 0 0 0
373 114 16 -2.8479999999999999e+00 1.7302529675919429e+00 4.2124117614515967e+01 1.1591541597208929e+02 1 0 0
1700 438 4 -2.8479999999999999e+00 4.8225524209001032e+00 3.9943479756034058e+01 1.1250934530503491e+02 0 0 0
362 112 15 8.4799999999999998e-01 3.6677593585852124e+00 4.3781015072754805e+01 1.1560938897339578e+02 0 0 0
14222 1 14 5.5640000000000001e-01 5.0052183655242430e+00 4.4308319326052917e+01 1.1849495543139405e+02 0 0 -1
384 118 15 8.4799999999999998e-01 1.8969784594811718e+00 3.8314781852088046e+01 1.1535716175597835e+02 1 0 0
223 67 16 -2.8479999999999999e+00 6.2722967088647801e+00 4.3586854247667588e+01 1.1731647540494848e+02 0 0 0
2154 1 1 2.0000000000000000e+00 3.2206355931711195e+00 3.8143051148258856e+01 1.1307374851923878e+02 0 0 0
12502 1 14 5.5640000000000001e-01 4.5915545981862671e-01 3.8258962556953698e+01 1.1672995176189529e+02 1 0 0
5657 1 14 5.5640000000000001e-01 7.0566132018105749e+00 3.8046531570201701e+01 1.1808634471312818e+02 0 0 0
12501 1 13 -1.1128000000000000e+00 3.0627513396688144e-01 3.7727122859598126e+01 1.1751098056064501e+02 1 0 0
1761 449 4 -2.8479999999999999e+00 6.2607329839303061e+00 3.7977722176330396e+01 1.1156124943847556e+02 0 0 0
1760 449 3 8.4799999999999998e-01 6.3272643796936778e+00 3.7998651340219816e+01 1.1158458111511557e+02 0 0 0
9984 1 13 -1.1128000000000000e+00 1.3756032257775276e+01 5.9801725045363581e+00 1.7299085063807102e+01 -1 0 0
9105 1 13 -1.1128000000000000e+00 9.9531851646919431e+00 6.0742661742268993e+00 1.7449964129518527e+01 1 1 0
172 1 11 -1.3999999999999999e+00 8.4790202910728638e+00 7.0718468368726564e+00 1.4471198602980078e+01 0 0 0
9107 1 14 5.5640000000000001e-01 1.0230355668779426e+01 5.8007910377686214e+00 1.8324389485008453e+01 1 1 0
13073 1 14 5.5640000000000001e-01 1.2456336364726937e+01 2.3936903699191951e+00 1.4135448734558819e+01 0 1 0
9106 1 14 5.5640000000000001e-01 1.0446308179096707e+01 6.8773130970808500e+00 1.7282103554419731e+01 0 1 0
13659 1 13 -1.1128000000000000e+00 9.8954134224724815e+00 3.8008893525049374e+00 1.1965209681343424e+01 0 1 0
[truncated: 2,710,196 more chars]
