# Supplementary material for: Atomic-Level and Surface Structure of Calcium Silicate Hydrate Nanofoils
Source: J Phys Chem C Nanomater Interfaces. 2023 Sep 8;127(37):18652–61. doi: 10.1021/acs.jpcc.3c03350 (PMC10518866; doi:10.1021/acs.jpcc.3c03350)
Supplement: Supplementary file 2 — jp3c03350_si_002.zip [file jp3c03350_si_002.zip › nanofoil.xyz]

13425
Frame 0 cell_orig 0.0 0.0 0.0 cell_vec1 27.8574362293 0.0 0.0 cell_vec2 0.0 45.1452968531 0.0 cell_vec3 0.0 0.0 107.2925624029 pbc 1 1 1
Ca 2.4424838453 2.5673199309 0.5630202591
Ca 6.3868239286 2.2134582674 4.1858921285
Ca 5.6042292019 6.6425878433 66.4899332428
Ca 2.231760327 6.7825708498 68.1128036793
Ca 4.6526556944 0.7072885026 68.8742663291
Ca 5.8662216253 5.5702768508 70.4078652126
Ca 6.3477513313 3.6954916549 76.8501829384
Ca 3.6132966638 1.8480367628 75.1540617192
Ca 0.9071184583 3.6238368227 77.0384479274
Ca 6.3865301275 7.416907032 76.8919751383
Ca 3.6852638451 5.475425872 74.9289466502
Ca 4.3410616755 5.9828582874 84.6512726943
Ca 1.3556892117 3.895092557 84.6869115031
Ca 2.1411694375 3.7838492132 80.4615932916
Ca 6.8600740375 0.7677359124 82.4333412916
Ca 2.9726051012 0.6226991902 90.8208746692
Ca 2.9949929174 4.5348885214 90.6382383781
Ca 0.3267327529 6.1769557855 88.6046240568
Ca 0.405701103 2.6113088051 89.0246906166
Ca 5.8125391273 6.1884643834 88.6331689974
Ca 6.0622236864 2.4354016495 88.6755249759
Ca 4.5961979155 0.8187689138 97.7585170789
Ca 4.4029797342 4.8821668968 98.225426533
Ca 1.3746870766 0.8124737588 94.9765125351
Ca 6.5819155593 4.5031649129 94.7954831937
Ca 3.1827194876 1.2258794286 101.9132213601
Ca 0.4397771797 2.6072261011 104.1364010575
Ca 5.8851611773 6.4756600782 104.1910959433
Ca 2.9397918066 5.0184062393 101.6520396812
Ca 5.7704889373 2.891349165 103.6031080133
Ca 0.1560508603 6.531342177 104.7556609372
Ca 1.9631748755 9.3658023844 1.4973110516
Ca 4.8277791791 14.00135675 70.6627639617
Ca 4.5797173175 10.2153169621 68.7909545118
Ca 0.9044899219 11.3188685098 77.0070890395
Ca 3.4916253928 13.0227988538 75.0547809439
Ca 3.3238251644 9.4194213026 75.0355263914
Ca 6.3829566444 11.1490642879 77.345914331
Ca 0.820129909 15.0225070823 76.7554590444
Ca 0.9117045827 7.5754345105 77.0296674752
Ca 6.3298012909 15.0139842494 76.9589611894
Ca 2.7663107922 11.2974635222 80.9152457931
Ca 3.4235049155 9.8118962031 84.372807833
Ca 3.7931171453 13.4320574258 84.1567184006
Ca 2.404192558 7.5909478001 80.8673771646
Ca 3.0792946071 8.0774674074 90.2978741522
Ca 0.4870534466 13.7740486123 88.1503323589
Ca 5.8931725243 13.7846770199 88.5474454256
Ca 0.412314252 10.1909044101 88.5166682669
Ca 2.8636905476 11.9787150455 90.9010879468
Ca 5.9886989825 10.0714593039 88.1626644426
Ca 0.9266990288 11.2683488674 97.9468039981
Ca 4.4437021284 8.5835844831 98.623728998
Ca 2.8275574277 9.68334511 94.4052068633
Ca 5.6315441505 14.7895367325 97.6711317996
Ca 6.3270453738 14.2767781375 105.1886871796
Ca 5.8211993671 10.2741176222 104.7027107619
Ca 3.0286038844 12.1254988041 103.4986901424
Ca 0.2570922105 10.2648619154 105.4482579623
Ca 3.0608955942 8.5540592976 103.0229969164
Ca 2.2748172052 17.7539604712 1.8137155036
Ca 2.2573609547 16.8233985414 70.9318719756
Ca 1.5818005402 21.6943363611 68.3858573329
Ca 5.5700283765 20.7612015297 70.7057145748
Ca 6.269898564 18.9264098359 76.4943279196
Ca 3.3245210646 16.8781100038 74.6408691693
Ca 3.5636373597 20.4240891198 75.1467086708
Ca 0.8714348585 18.6714091876 76.7715416109
Ca 6.4180051682 22.5033560705 76.5023026176
Ca 3.5498698442 18.5877534069 80.9055420417
Ca 5.3429597875 21.6991155386 81.3337467568
Ca 4.344626506 17.9984174265 84.3442170181
Ca 2.2911972376 21.3462646902 84.6802154362
Ca 2.705605515 15.1251897011 80.8764178797
Ca 0.2812011814 17.6341112338 88.2858032752
Ca 6.033837599 17.4379894424 88.1660905007
Ca 3.2424615343 15.4802928298 90.2943751789
Ca 2.9890087241 19.4441916535 90.2455681611
Ca 5.858753962 21.2770921029 88.0700528628
Ca 0.3306455858 21.1690100578 88.1090066109
Ca 0.6038953246 19.4643432631 94.4713788305
Ca 3.4893891427 17.2965533456 93.49471892
Ca 4.7900204751 19.2036872803 99.4426839905
Ca 0.0444746709 16.4872368218 100.1179173752
Ca 0.3502693682 19.8828987428 99.3805450663
Ca 6.8077078349 15.7161488897 94.1578186965
Ca 3.7013730931 22.4974431771 98.9820441015
Ca 6.9390431955 19.6681404627 94.0203646107
Ca 6.1620631644 21.6892652608 104.9914195909
Ca 0.0552324033 21.7020807184 105.5552334934
Ca 5.3468942108 17.7301726013 105.882827333
Ca 3.2200899336 19.6654057766 103.208569767
Ca 2.8304485698 15.9569918722 103.739071946
Ca 0.5649009737 17.986530417 105.7479162033
Ca 5.805778224 23.0407495633 1.8258232818
Ca 5.0680332042 26.1221414946 5.7176557152
Ca 4.5099402186 25.8749272087 1.1138066498
Ca 2.68887676 29.7097108591 5.5872996787
Ca 6.3093735395 26.2974248698 77.2493016571
Ca 3.3815600993 24.2720311928 74.5208939323
Ca 0.8786800662 26.152282395 76.6530762872
Ca 6.3178074541 30.0628273101 76.9073907667
Ca 3.6081748847 28.1930731418 74.7483361289
Ca 0.6547938957 29.9927942888 76.7060110542
Ca 0.8334181799 22.6009039941 77.245224438
Ca 4.3553663262 26.2665183678 80.6266284021
Ca 2.393735319 28.8075474001 84.4275572007
Ca 0.3725235985 25.1978832762 81.7077412779
Ca 3.645829596 25.18627651 84.3683815791
Ca 0.3941723931 28.6655195759 88.1121770657
Ca 5.9914434555 29.0213196643 88.2816427355
Ca 3.2871798796 26.8373921479 90.3461397089
Ca 0.3980087095 24.7869314974 88.3723407269
Ca 3.273349735 23.1239646815 90.3986040238
Ca 6.111533405 25.1954620589 88.1257590233
Ca 3.7660113647 25.3630854238 96.6368289485
Ca 6.6384320635 26.8371084187 94.3795675839
Ca 1.7073398938 27.289512367 93.7331515851
Ca 5.3878371842 23.118327995 94.2399956548
Ca 1.2730847868 26.5109212893 99.6112567989
Ca 0.9563385021 25.5520091045 105.9500403645
Ca 3.0960249751 23.3449026409 103.4446408558
Ca 0.5599065661 29.4710024322 104.8407462306
Ca 3.1738213427 27.3392284914 102.830345614
Ca 6.090631986 29.2921215156 104.965064017
Ca 5.9139975401 25.4048435268 104.9583315315
Ca 3.9974540859 32.4764727025 2.2431390372
Ca 4.8782443271 36.8559771616 2.5333579133
Ca 0.8574959783 34.5111658738 68.7629254028
Ca 2.2886398649 30.7712936591 70.5953067802
Ca 3.3350332176 31.9689498122 75.0293787076
Ca 0.961164529 34.01433209 77.435803264
Ca 3.5343624596 35.6927243146 74.827774753
Ca 6.1812253963 33.870798363 76.9283367754
Ca 6.540494417 37.5859236062 76.7492148408
Ca 2.8738428191 32.5410956707 84.4980980412
Ca 2.5699348645 36.4766143085 84.4449163447
Ca 2.8334037728 33.9848810525 80.8301250752
Ca 5.7526008165 34.6851896792 85.4092163081
Ca 0.2298957411 31.189603889 80.8740143429
Ca 3.0375233729 34.7075384174 90.3460731212
Ca 5.9693819993 36.6744848128 88.4801865408
Ca 0.3463030846 36.4502592168 88.0209905554
Ca 5.8775592546 32.6568259722 88.2646182945
Ca 3.2273748903 30.833126519 90.4077016188
Ca 0.3180221755 32.6343972096 88.3743043145
Ca 0.284906242 30.4887142825 99.0567123965
Ca 4.2172986202 31.4389299293 98.5665041274
Ca 0.4644442896 34.6531087812 97.7964900858
Ca 4.5892387371 33.4696052286 95.4363097209
Ca 6.7897122579 30.7711594254 94.3615329842
Ca 3.2758828002 31.1540828825 102.9476118734
Ca 0.5828808299 33.2672767595 105.0507421258
Ca 6.076318386 36.698540968 103.897143158
Ca 3.220074697 34.6632293228 101.9767412193
Ca 5.9327082829 33.1257059028 104.6125927736
Ca 0.2357698695 36.7230803352 103.8836336542
Ca 2.6157698528 43.922904722 0.6382598289
Ca 3.5737185627 40.4764846062 0.8451971783
Ca 2.9056828468 41.9072394691 68.8244018409
Ca 2.0232049834 43.717240038 65.5643193999
Ca 6.3536123082 44.9809754208 77.2534597211
Ca 3.6953142611 43.1972390745 75.3538355439
Ca 3.5461147257 39.5292858131 74.9368401171
Ca 0.9630057229 41.2121097274 77.1687866942
Ca 6.2443229785 41.1511934011 77.0650360003
Ca 0.759497064 37.7251981299 77.1270919364
Ca 0.8492367643 44.9372512234 77.3008940571
Ca 0.151697465 39.5648462115 81.1647257325
Ca 5.0884921455 41.4938225092 80.9747580291
Ca 2.257766294 40.3198293585 84.5311366031
Ca 2.1608455133 42.9565088295 81.8952517538
Ca 5.8494590033 43.9583206626 88.690775059
Ca 3.1154563991 38.3116920955 90.4662894474
Ca 0.398913207 43.7939471458 88.8590620192
Ca 2.831549604 42.0631172294 91.0788457464
Ca 0.2983504934 40.1397603962 88.5823810392
Ca 6.2593112126 40.2295447192 88.4216701433
Ca 5.9353766101 42.325871239 97.8295794416
Ca 0.6582700733 42.5958960743 97.8329870992
Ca 3.0119790515 39.9575719014 98.0674424923
Ca 4.5782871486 38.1139369428 94.2470974461
Ca 5.9765309341 38.204201789 97.7601356504
Ca 5.7500404354 44.1444681208 103.743414929
Ca 0.6844028116 40.4615335358 103.6478892464
Ca 5.6422795386 40.3413646038 103.4999720138
Ca 0.1962839414 44.2107321754 103.8695495611
Ca 3.2568416734 42.1415528223 101.5772367768
Ca 3.0250837078 38.3445085748 101.8294847207
Ca 7.5456705354 5.5952729446 1.2162683533
Ca 7.2634132666 5.9189947379 5.1316095324
Ca 13.0307725299 1.1917613138 70.7187556222
Ca 11.6915661982 7.2775847925 76.4444405201
Ca 8.9997212002 5.5095022797 74.6083944077
Ca 9.1744980118 1.6381048053 74.7290586047
Ca 11.8475611193 3.6260218341 76.397101164
Ca 10.2209061104 4.2459901042 80.8125528437
Ca 13.5152822602 2.4631128026 84.2257201771
Ca 9.9918661264 0.8986626368 83.1618264964
Ca 13.3774460061 6.3479949256 84.7550355184
Ca 8.7416628194 6.0881347783 84.6019561889
Ca 11.6904540738 6.3509807276 88.247207582
Ca 8.6931644877 0.7622586105 90.7346918046
Ca 11.5782354533 2.5113355138 88.7499901204
Ca 8.806893719 4.5340234408 90.83773262
Ca 12.1931986977 7.4433530356 94.6835224219
Ca 9.9102860734 6.2658316822 97.6667928251
Ca 12.3191435719 0.512814355 94.4171138857
Ca 12.1692273106 1.0293606547 98.2245340733
Ca 10.4277962526 4.3970014885 94.3520239158
Ca 8.6891960584 0.9422816658 101.5080395662
Ca 8.4383161246 4.8594545148 101.9338642777
Ca 11.0254396991 6.7217711393 103.9125052851
Ca 11.331242203 2.5988607424 104.0309272478
Ca 10.4185379751 12.7453829177 1.3067072078
Ca 10.4730512312 8.1943909479 2.5640157737
Ca 13.3843937118 10.2211487732 0.4985842465
Ca 12.2115510343 10.8945662957 67.0862936504
Ca 8.8100223884 8.202314034 68.6017698963
Ca 8.0985527088 11.9731635515 68.6687420639
Ca 13.3048509375 9.4918920462 70.9430386175
Ca 12.0284629908 11.1977072459 76.5592320702
Ca 9.1446358073 9.2305031103 74.959481827
Ca 8.5886595847 13.1149031477 74.2946250053
Ca 11.6680861676 14.9379172447 76.2492584879
Ca 13.5394839091 7.8204047803 80.7677242007
Ca 13.616114145 14.1603800418 84.860786633
Ca 7.888983332 9.9349313641 84.3166704502
Ca 10.1253063909 11.6210078969 80.5303075986
Ca 9.6289174802 13.055015963 84.0970292233
Ca 8.0642819708 7.6156141469 80.3039161939
Ca 8.6662286196 11.8518581672 90.2991061457
Ca 11.5007507738 9.964608953 88.4949701037
Ca 11.670860407 13.5151145309 88.2038690631
Ca 8.5953697451 8.1857088784 90.7208804192
Ca 12.3670308525 8.69795356 98.3100105894
Ca 12.8162832908 12.6175364737 98.4803947039
Ca 8.7020303566 12.4533189608 96.1935407293
Ca 12.4918022005 14.6290254189 95.0850581367
Ca 8.8313220001 8.5633350083 101.3775484026
Ca 8.488109819 12.3811539017 102.0351434519
Ca 11.4440002663 14.1246523 104.6076253532
Ca 11.4826765889 10.4226626249 103.8639939699
Ca 12.3990446529 16.0321851212 4.2924458472
Ca 10.5899735534 19.6850986398 70.5079995616
Ca 8.9790008923 16.9423790369 74.5045201114
Ca 11.9711688791 18.4860023581 76.5279001258
Ca 8.7444700542 20.7302807449 74.2507634835
Ca 12.0410413108 22.3799211868 76.650291581
Ca 8.5608351442 19.0006471443 80.4281684285
Ca 8.0162413445 21.997719055 84.0949464745
Ca 10.340876702 22.3623954858 80.3061704401
Ca 10.3429645833 15.1721243222 80.1577876191
Ca 7.1351546959 15.6553824366 82.0666099409
Ca 8.4759690266 15.5561205256 90.4248429296
Ca 8.6324639767 19.5107739641 90.1455989426
Ca 11.6482828928 17.5841944739 87.8728070428
Ca 11.6577385983 21.3376399202 88.2974577688
Ca 10.0109278283 15.5082030708 98.8996518085
Ca 11.5588769275 18.7327962081 96.77320475
Ca 8.6332234719 15.9368323463 102.1900772299
Ca 11.6807292298 17.9862762479 103.8582066478
Ca 8.4533968877 19.5931433813 102.8813361924
Ca 11.6487239007 22.2047224582 103.8153607361
Ca 11.3372797545 19.7686113543 107.1070618829
Ca 11.6893649375 24.5151929304 70.5861289666
Ca 8.9414576352 26.1576703082 71.2854966679
Ca 8.9660082849 24.2917939622 75.0047611329
Ca 8.9669682943 28.0598681902 75.196817942
Ca 12.0002999809 26.2927496706 77.0967486691
Ca 11.7103208846 29.9932650977 76.7628177648
Ca 9.798983071 28.7324664263 84.1773277663
Ca 8.2748090612 25.3409535063 81.5355095033
Ca 7.7908916031 29.5245636431 80.8023673791
Ca 8.7222415335 27.0050318102 90.4907902712
Ca 8.7384024229 23.3703652098 90.0912237082
Ca 11.4982231489 25.1761633333 88.4238547532
Ca 11.6244594482 28.7478448394 88.6060614048
Ca 10.8041672044 23.4476234081 98.2429232393
Ca 10.4369298847 27.0994948011 98.1115256959
Ca 10.4762980579 27.0591040713 94.5786890592
Ca 12.3937707897 23.7409178309 94.8231896415
Ca 11.5688587773 29.1730514803 104.0658006999
Ca 8.3936197338 27.2784971895 102.2361259192
Ca 8.6004382879 23.6132923235 102.4263973301
Ca 11.8477738514 25.5792348967 103.9374347641
Ca 8.7957851367 36.8670402423 0.3493411421
Ca 7.8918017367 34.3182286242 3.2655815656
Ca 11.1711612889 34.190406849 0.0668894828
Ca 11.5122567632 31.9150065503 70.5460691355
Ca 11.6569255184 34.5503636941 67.8423878333
Ca 12.949023548 36.8698020362 71.161985229
Ca 8.8500560934 31.1216850499 66.7227811125
Ca 11.8079722585 37.3741496483 76.9839759817
Ca 11.8684983046 33.599759444 76.8643386628
Ca 9.0142165124 35.7486028024 74.9017249061
Ca 9.1371395487 31.9229190449 74.9735192923
Ca 9.8527303213 32.8060452387 84.3221250469
Ca 10.9359685929 36.1174822024 82.6535390488
Ca 13.2945476142 30.4777843687 80.864021279
Ca 7.8213136866 33.2106262322 81.0716234993
Ca 7.0248420031 31.0470909368 84.233887521
Ca 8.8492482387 34.5276166289 90.7120686054
Ca 11.6920968733 36.5612626833 88.298635761
Ca 11.2863265002 32.6512555387 88.3201497031
Ca 8.6933500364 30.9988800637 90.4099360462
Ca 10.942030594 34.6115166201 97.7307705622
Ca 10.7348933778 34.7823645043 94.236835168
Ca 11.4327022509 30.7121300266 94.6600073478
Ca 12.7574162494 30.1210147557 98.5820737996
Ca 11.2348624734 36.5555656848 103.5542042156
Ca 11.6599201031 32.8253820096 103.5731706946
Ca 8.7770897632 34.5070590214 101.4124030991
Ca 9.0699986068 30.8033639914 101.978168182
Ca 8.7603844469 43.3332648349 4.4709500414
Ca 7.7906195603 39.5308619404 2.7708212806
Ca 12.1776686568 39.3549175165 0.7666172975
Ca 12.6410871718 39.2903646504 67.5829043729
Ca 7.1036096876 43.2768885917 71.0078780861
Ca 9.0866866917 42.9447032119 74.6252604846
Ca 11.7237585592 44.9749550382 76.508834795
Ca 12.2017732259 41.2851666618 76.6686110591
Ca 9.3889114785 39.3401911925 74.3541886714
Ca 9.2881725503 42.7011133289 82.1038117917
Ca 13.6866172989 40.9691129638 80.5245167487
Ca 7.559249594 40.0881223062 84.6168235374
Ca 13.6097426397 43.7679062405 84.4758009034
Ca 8.7176705713 41.9852392924 90.6940824367
Ca 11.8316634594 43.9710134422 88.4404812058
Ca 11.4431198479 40.2386456205 88.3670660321
Ca 8.5623067802 38.2495086653 90.520194383
Ca 12.4948373251 42.0983117505 97.6522332285
Ca 12.5500824229 41.7556586803 94.1208560133
Ca 12.4856605049 38.2231240017 94.1496319166
Ca 11.1054387048 38.3708093888 97.4880065682
Ca 7.3514556738 40.4907213424 94.9526590093
Ca 9.4583845647 43.6092890235 94.4331236145
Ca 8.3614714153 42.1411081489 101.4545681461
Ca 11.2788205324 43.8519516423 103.543373241
Ca 8.7250861548 38.590726733 101.1082551209
Ca 11.3726289861 40.2526627943 103.4558398012
Ca 18.0468262602 2.780186327 4.2776403422
Ca 18.4239883845 2.7024408112 0.3783918254
Ca 17.4933192761 5.9399907946 1.8473556035
Ca 15.5517884414 1.6777756129 66.9143477502
Ca 19.1767773103 2.2327304602 66.2506462121
Ca 17.8268752919 5.7121207467 65.0486028941
Ca 18.2377964472 0.079318383 70.3473769954
Ca 17.2578567025 3.7760644249 76.7223649073
Ca 14.5129805942 5.6279103427 74.6198094444
Ca 20.0998829382 5.7838557901 74.3311273496
Ca 20.2081621601 1.8624705467 74.7691268131
Ca 14.5922860662 1.7823962856 74.6485445245
Ca 17.5139050898 7.4336952446 76.4276957378
Ca 17.1637673708 2.5427403089 87.9424495386
Ca 14.2235824802 4.4150866937 90.4351478213
Ca 19.9278483054 4.4036901643 90.131968424
Ca 19.6337762155 0.7788460557 90.5841085672
Ca 17.0167570291 6.3127527433 88.4684333701
Ca 14.4057353824 0.7079932895 90.6214590198
Ca 18.502443264 0.7596137078 97.7754414488
Ca 19.9616974551 2.8453771644 94.8589712945
Ca 16.7883570396 0.8864543568 94.1800515173
Ca 15.7809763028 5.385765696 94.1445849218
Ca 19.7466874683 0.8836899823 101.9597362821
Ca 14.1035244601 4.5280199425 102.1183182565
Ca 17.0733758866 2.6792273082 104.0644762342
Ca 17.0817522925 6.3023501092 104.457057098
Ca 19.8565570326 4.6660799954 102.1221879227
Ca 14.0026875121 0.9289146732 101.6377480376
Ca 13.9923702498 13.8123037704 0.9340665292
Ca 18.4526645012 9.9101678992 0.7439780141
Ca 14.200130268 12.6560113608 4.4498458647
Ca 17.7312954086 12.6297963113 69.3326777581
Ca 16.0705879237 12.5545496136 65.3681171754
Ca 15.6859369051 9.1615202637 67.0974837519
Ca 14.6899672308 13.2395746441 74.261819376
Ca 17.2857689231 11.2734320413 76.1962844208
Ca 19.7794335242 9.4806222887 74.2635098587
Ca 14.3220892885 9.3769609279 74.3898768382
Ca 19.6993542341 13.2611046446 74.0459339721
Ca 14.8495867347 10.3238892283 84.6278219122
Ca 18.5869284564 9.3098013619 80.7568605237
Ca 18.9174475701 10.3506574267 84.8861976074
Ca 19.2325911264 14.1537133078 85.0691555573
Ca 20.8703490853 7.6787914228 83.561752613
Ca 17.1627048931 9.8952588748 88.6698464232
Ca 14.5348723097 8.0275885447 90.9153742056
Ca 16.9977608966 13.8587913798 88.8987635327
Ca 19.8714460658 11.9004922125 91.1232368866
Ca 14.2559179787 12.0006258316 90.5354477371
Ca 19.9663267 8.1579612895 90.6004466085
Ca 19.0221964051 10.939288433 97.6497696902
Ca 16.2479880312 12.0805005479 94.9390737384
Ca 18.0885209524 8.2573366644 94.2086055183
Ca 14.3515837278 12.3787072197 101.974025683
Ca 14.0890363765 8.2827431 101.9279140484
Ca 16.8177634955 10.3235282653 104.4308952892
Ca 19.8215934023 8.437704164 102.6194132872
Ca 17.0380707264 14.0859565662 104.0566743789
Ca 19.8395671344 12.424098084 102.774372592
Ca 19.190955316 17.239862816 1.5585851407
Ca 15.4152527106 16.8653379296 1.8538283965
Ca 16.2730557812 16.1465390445 5.2029944016
Ca 20.0186621223 16.087205184 68.510922591
Ca 19.2063613891 20.4635467295 69.6960168629
Ca 19.9840682753 20.6304451143 74.1940905523
Ca 17.4931796815 18.729961194 76.4292569055
Ca 17.6229501487 15.0741888171 76.381010105
Ca 14.3026867974 16.8232238868 74.1818738688
Ca 14.4738788037 20.5944918393 74.3004077895
Ca 20.2848466862 16.9573462932 74.3722845718
Ca 17.6525310028 22.4915260866 76.4749144467
Ca 14.8858305051 22.3850136341 80.5011227899
Ca 18.4089315096 16.7223688925 82.14802109
Ca 15.667048078 21.2177841138 84.6981410649
Ca 15.2337257578 18.8173862795 80.1907112212
Ca 15.9721416726 17.1654372396 84.7010465073
Ca 19.3574016682 22.319822753 80.2296961476
Ca 20.3471670146 17.7717900862 85.330773161
Ca 15.6590331231 15.2357754576 80.2788450025
Ca 19.9112819548 15.8570062113 91.2515255441
Ca 14.5088228879 15.8432047241 90.7911212042
Ca 17.0009284729 21.3045645108 88.95612685
Ca 14.2784737016 19.4187620691 90.3747686815
Ca 17.1478273891 17.552593831 89.1154729162
Ca 19.7096033347 19.4564767096 91.609451953
Ca 16.1842998098 20.1745110215 98.8542851183
Ca 15.2245987709 18.4038607652 95.0619021454
Ca 17.9601002602 16.9979377357 98.6512833056
Ca 18.1163998049 15.544116675 94.2909977852
Ca 17.1544114372 17.7798163762 104.7146450338
Ca 19.7530283778 19.5688075063 103.0999637111
Ca 19.8339349477 16.0179316519 102.233751789
Ca 17.2303779636 21.6183681763 105.0284528336
Ca 14.0356787284 19.5992515871 102.0545073418
Ca 13.9675384222 16.0771346319 102.2781347838
Ca 14.731156407 27.0046242192 4.1687908475
Ca 18.2228282909 25.7491908393 0.9883523188
Ca 14.6196615227 25.6543376415 0.2901806137
Ca 18.5071264198 27.8762444619 70.7312611954
Ca 14.4363443597 24.4158661344 74.7747208633
Ca 20.3845610068 28.313932948 74.5340865941
Ca 17.4734364202 26.4980852625 76.4550045493
Ca 14.433569015 28.1683673587 74.665135111
Ca 20.1550634206 24.3894696475 74.2943679263
Ca 17.5532169461 30.0321760614 76.7293266321
Ca 14.1365490198 28.5378808468 84.6100824172
Ca 15.0844315541 25.2519962955 84.7827142494
Ca 19.4624203721 29.7825270924 80.580680266
Ca 19.6944880117 26.2037404148 80.3034618548
Ca 15.6356928561 26.3598022356 80.6110115136
Ca 20.3786150766 29.017783088 84.3004163799
Ca 19.8592249036 27.1094158724 90.9442419725
Ca 14.2793676497 26.9890467224 90.8661174984
Ca 17.0708704205 28.8826094348 88.9081010821
Ca 17.0052465479 25.071517681 88.9571746016
Ca 14.3749076209 23.2042773348 90.8861141526
Ca 20.0397927077 23.3122302056 91.4695376188
Ca 18.5988079985 26.675092408 98.6592373254
Ca 18.8276406349 23.0335657914 98.9788469517
Ca 18.9506771225 28.8490015871 95.2044427849
Ca 18.2370705611 23.9101570306 95.4172532112
Ca 17.1431876367 25.6163001417 104.364376867
Ca 19.9160145888 27.363541728 102.6462644966
Ca 14.3230880375 27.3223447795 101.5384528421
Ca 17.3042009473 28.9716359698 104.4400590193
Ca 14.3174708216 23.3537443115 101.8394580973
Ca 19.8138857856 23.3231910088 102.9907524645
Ca 17.9636966585 34.8649346398 1.4348518755
Ca 20.8608249083 36.7093876371 0.6262174595
Ca 18.8632823621 31.5148585332 68.2719641259
Ca 15.304979087 33.9255016014 69.6153566409
Ca 17.634037015 37.489393411 76.7182852217
Ca 14.538214886 31.9620089847 74.7636425294
Ca 14.6750446628 35.3400239869 74.4145861743
Ca 20.5710969037 31.9258380411 74.8459891152
Ca 17.395687337 33.7701653768 76.833581868
Ca 20.4453732839 35.7465777865 74.7754594683
Ca 20.4393222784 35.4607224696 84.0240359555
Ca 14.7830298288 37.3878249467 80.3899155604
Ca 14.8910301208 36.1831073676 84.5690696818
Ca 14.4952881344 33.9552765038 80.5470785021
Ca 19.6614097862 37.5382017096 80.3586730463
Ca 18.8706977838 32.4593548745 84.5709499847
Ca 14.4721232749 32.3011771182 84.4042990594
Ca 14.434565997 34.5380955123 90.3677976381
Ca 17.0814600832 32.4629132092 88.0703087818
Ca 19.9053238143 30.7495992216 90.4688445234
Ca 14.1986092057 30.6605403946 90.8697181509
Ca 16.8686076536 36.3574450446 88.1982061336
Ca 19.8593071466 34.542812674 90.2373050524
Ca 15.9673094003 30.8054062411 94.4697522884
Ca 19.1197325735 30.3566983785 98.3632074011
Ca 16.3056455475 34.302614522 94.0695296077
Ca 17.0547704199 36.6953847252 104.1754379903
Ca 20.082738684 34.6382055252 102.3817422144
Ca 14.314047445 34.7034799631 102.0195186875
Ca 16.8681824611 32.7931938685 104.6142564226
Ca 14.3976722298 30.9319976284 101.9065485645
Ca 20.0350549628 30.9587473097 102.5706876883
Ca 18.3689519848 40.1409968975 0.3792874353
Ca 16.8918313494 43.9528875273 2.2416103039
Ca 14.7927914679 41.3268229896 70.7659899881
Ca 17.284252339 41.1953097027 76.9203157109
Ca 19.9045948085 43.1778884894 74.5803093808
Ca 14.8113315394 42.9529059757 74.8802127324
Ca 14.7564314923 39.2301835149 74.5352862112
Ca 17.6545481731 45.1042316393 77.0112340132
Ca 20.5366435518 39.3521412191 74.4062485549
Ca 18.5620127333 42.7063580078 80.7975484543
Ca 15.1892434446 40.5222072517 84.2648940579
Ca 14.294573504 44.5860503865 80.6178929619
Ca 14.1635112561 42.1279640562 90.3191884488
Ca 16.9678039572 43.7791855103 88.4349825679
Ca 17.1853201476 40.0362750956 88.5393913852
Ca 14.3867499436 38.2209704026 90.3745833008
Ca 19.6788834553 41.9592462467 90.8399221013
Ca 19.7625354396 38.1773688962 90.5594282241
Ca 17.4991126078 41.8191120778 97.9276295762
Ca 18.1883467296 38.2501442915 94.1930375358
Ca 18.0560556993 38.4295252533 98.1876981908
Ca 17.8905207945 41.94069934 94.2962524309
Ca 14.2877927315 38.4699994135 101.6658430233
Ca 17.0191457411 44.2406180202 103.522591826
Ca 20.1807714096 38.4759449046 102.083774092
Ca 14.6250723828 42.2692165832 101.0084909182
Ca 16.7900107477 40.3817101261 103.9859740182
Ca 20.1708581678 42.1364505279 101.8210027365
Ca 21.4232522515 3.817772003 1.1108572674
Ca 24.6754936115 1.9236425922 71.3630410638
Ca 23.1442727786 3.7817548811 76.585399812
Ca 25.690540242 2.0196875011 74.753242791
Ca 25.7028170258 5.6074429444 74.6184584216
Ca 21.0951609008 4.0983402189 80.4219707127
Ca 25.0503719606 2.402665779 84.9890512403
Ca 24.8785147413 6.2615722768 85.240169052
Ca 26.1890754923 5.5201992508 81.8720129358
Ca 21.6810231586 1.0828993734 83.5420042826
Ca 21.3705467902 0.3543405014 80.0024750126
Ca 25.3012622492 4.3052371941 91.3084874469
Ca 22.6030377031 6.229244186 88.5057214427
Ca 25.2569844038 0.5491169983 90.7742448983
Ca 22.5794977513 2.4373998556 88.5562020017
Ca 24.8054857589 7.1867641116 95.2924562107
Ca 27.5987446645 1.2675542829 98.3445721931
Ca 24.040053288 2.6633782019 97.4723577241
Ca 23.0160328769 0.6976617842 94.4021963151
Ca 21.6215605067 5.2827596266 98.4705557083
Ca 27.7719123752 4.6080840518 94.6045771527
Ca 27.2674674264 5.0430311192 98.528186508
Ca 25.4516877495 1.05801027 101.8874442598
Ca 25.2445593978 4.6561282212 102.5087005324
Ca 22.508275515 2.6302859493 104.0116495755
Ca 22.803436112 6.3313099937 104.5089294575
Ca 26.0222562034 14.3890518687 6.5675422343
Ca 27.7692628949 11.2007750414 4.3631177045
Ca 23.8098345749 9.3478357729 70.5564434584
Ca 21.509734577 12.1455826751 67.9167359425
Ca 22.9569593158 11.3256379285 76.8858857124
Ca 25.5673081539 13.2364362363 74.7854709194
Ca 25.0951636526 9.7341914046 74.1556093503
Ca 22.9435975972 14.9461313519 76.3954703998
Ca 23.0119975615 7.7461801004 76.4954016204
Ca 24.4465005501 13.7840942124 84.6333958214
Ca 21.4313583897 12.5408555307 81.5231499839
Ca 27.3221883875 11.4708446829 82.1869474444
Ca 24.613929341 10.0172926445 84.8459596896
Ca 21.4330369885 7.7677478389 79.7637531658
Ca 25.3159781977 11.8851343746 90.856474514
Ca 22.7489520262 10.0554235608 88.6902531431
Ca 22.6586590748 13.8812384448 88.8934753453
Ca 25.2679617509 8.1912841831 90.9384393125
Ca 21.9193383913 12.4978082494 99.2441864384
Ca 23.470421264 8.8927238011 99.0490010486
Ca 24.1454659648 13.573002049 95.8023929172
Ca 27.4967019596 12.019621374 94.1084691223
Ca 22.5570173722 14.1347325838 105.3847472747
Ca 22.4094749104 10.5105922376 104.8692924454
Ca 27.8103515768 13.7042455992 105.5894293368
Ca 25.2076463436 12.3984694226 103.3027162179
Ca 25.2035068275 8.5125628008 102.9622285868
Ca 23.9121294467 21.1293291975 5.3416167423
Ca 26.5280321955 21.7640584938 2.0843355406
Ca 26.5786595015 18.2781846001 5.0790723897
Ca 22.8541803184 16.9349920595 4.5605451247
Ca 26.9564481699 15.5255866351 2.6019868929
Ca 25.9128059043 18.2736402399 67.1985808906
Ca 22.5157365455 19.0633300914 70.1657973251
Ca 25.5488022659 21.7478301139 68.6980232509
Ca 25.696035747 20.8968623812 74.4651889974
Ca 23.3377840401 18.5830392523 76.2898568406
Ca 23.1359907767 22.4476367331 76.4950181656
Ca 25.7138625665 16.8372082162 74.1902153778
Ca 24.9123627775 17.3996822586 84.3414073664
Ca 22.8646408878 20.5581625269 79.5850580775
Ca 26.3919081576 22.1978980484 80.3242454421
Ca 25.6371042334 18.690743921 80.3097024468
Ca 21.8342988612 16.5198265814 81.2227820109
Ca 25.1924621432 15.0665631128 80.8355126218
Ca 25.4336490117 19.5159262397 90.5970542652
Ca 22.5691308934 17.4923977544 89.0841901594
Ca 22.5494505317 21.2395358651 89.1445347781
Ca 25.2930031584 15.7127560759 90.5423933318
Ca 24.3397521247 16.5133712146 99.3418314698
Ca 27.7203354596 15.8607948151 94.2386259225
Ca 23.7686272527 20.1361651665 99.6856860909
Ca 21.2040479818 15.5899620236 97.4337108454
Ca 21.1542296377 21.223835149 95.5857652897
Ca 22.5484855036 17.8003534681 105.2510812376
Ca 22.4239877616 21.4174842436 105.9355206238
Ca 25.1193578933 19.8338257713 103.4815696802
Ca 25.4173611146 15.9639797868 103.5725331721
Ca 22.9685522172 25.461982349 6.3193693581
Ca 27.6206203022 24.0775809226 71.3180132951
Ca 25.9293387336 28.1483475059 74.6616045186
Ca 23.1714057295 30.0517552487 76.7632410713
Ca 23.1181432319 26.0900464058 76.5323604754
Ca 25.8718775647 24.2924931364 74.6078642515
Ca 26.0170099838 28.7820057262 84.1594917836
Ca 24.7648541443 29.9731232081 80.4591144402
Ca 21.4333057058 25.2209578225 83.5030747888
Ca 23.8486550903 22.8745816153 82.8994456401
Ca 25.4501623947 26.836124442 90.5142497281
Ca 22.4411671622 25.1103000377 88.7152921741
Ca 22.7213566824 28.7608594129 88.3041302541
Ca 25.1816978082 23.2418637303 90.9092262796
Ca 22.8866925447 24.4180744799 98.9756883989
Ca 23.9461648108 23.6228453705 94.9242906373
Ca 23.8562606595 27.9718803717 94.3791038085
Ca 25.7520221749 27.9747041557 99.4502001963
Ca 27.1213961768 23.539253524 99.8745033111
Ca 21.1132933634 25.7599928749 94.9184481303
Ca 25.4018174406 27.4212188937 103.4300796333
Ca 23.1726454463 29.3870687543 105.1911695631
Ca 25.3203439216 23.6801389126 104.0039447281
Ca 22.6462336785 25.3476483058 105.7284802916
Ca 21.0603561395 33.1528849719 0.775280792
Ca 21.8507412262 30.8352322063 70.24160126
Ca 21.225857304 37.2829817342 71.3648129764
Ca 25.9666901256 36.0226564684 75.1517719335
Ca 25.9041051805 33.9235714044 71.5376108149
Ca 26.2296874681 32.2574892255 74.9839599111
Ca 23.105237361 33.7353533365 77.059950949
Ca 25.5366454346 33.6060144645 80.8055037605
Ca 26.9152147715 34.7978863464 83.7978178067
Ca 24.447814493 32.3654726984 84.1514781628
Ca 21.2595378545 33.5464409043 80.5571252241
Ca 22.5802411844 36.281696194 88.0164275764
Ca 25.4477607532 34.3552824036 90.2580670114
Ca 25.4276660525 30.5467626488 89.9792139997
Ca 22.5061801504 32.7374021149 87.9789231464
Ca 21.8288512037 30.9429889195 94.1970585196
Ca 21.0111947568 36.2936536764 96.624281209
Ca 27.1739765256 30.6753889149 94.3510758219
Ca 24.8847094159 32.4222160282 97.4184623278
Ca 23.1115727075 34.2665788298 93.989922468
Ca 27.6524179912 34.2089116722 94.2755662159
Ca 22.6368386698 36.7226261276 104.6651272713
Ca 25.3257507686 34.8020714783 102.5880352573
Ca 25.738996123 31.1570898257 102.8626152192
Ca 22.4611001333 32.9958517653 104.7451276861
Ca 21.0924485523 44.8413091354 0.6433175355
Ca 25.2599072115 43.2199444084 0.1603884454
Ca 27.1117919255 41.1303226246 66.8358508969
Ca 24.8897477544 41.0883175125 70.5741394128
Ca 26.8248997597 37.8844325818 70.9165181408
Ca 23.0108817832 41.4076151585 76.4662969746
Ca 26.014157227 39.5744600797 74.7359961596
Ca 23.106217204 45.074958416 76.750305865
Ca 23.0470584336 37.7268695316 77.0449336688
Ca 26.0437460949 43.0484324858 74.7098242122
Ca 24.8086394487 40.3198750442 84.4296614951
Ca 21.8372518004 40.2830114852 80.6111847956
Ca 26.1728085534 43.929891198 84.7548513656
Ca 24.9459341777 37.7945539135 81.0163944829
Ca 25.4132003928 42.0575832341 90.5720166863
Ca 22.513106744 40.0863530637 87.8673817675
Ca 22.7201808217 43.8767735011 88.5335883271
Ca 25.3040670715 38.3209924992 90.0586949464
Ca 21.5846438572 42.0700411881 94.20014875
Ca 23.3867398955 38.2756562085 94.2883200492
Ca 26.8393214901 41.3757912519 94.5125998833
Ca 27.2534146449 37.7727785244 94.353358511
Ca 26.9259327155 38.2275457039 98.3731386866
Ca 21.7870934648 42.2757567404 97.9143116277
Ca 25.2018753059 42.2770121268 101.5766629474
Ca 22.4194431382 40.4405369887 104.0382636939
Ca 25.6908687629 38.5256136238 102.1536004965
Ca 22.7342565283 44.0384978199 104.1171048823
Si 1.4777297886 7.3378091529 73.226268711
Si 6.2616786607 3.2720038139 73.6682053867
Si 0.8883151363 4.1621593043 73.6796918857
Si 3.5490127146 5.8436849618 78.1726903469
Si 3.6343178991 1.6072267302 78.2599972834
Si 6.2575705116 0.0393739682 74.0417120613
Si 3.1560960082 3.9845032146 87.4743591244
Si 0.2594004948 6.5701033076 91.7027151581
Si 0.2456373434 2.0815218011 92.2679281716
Si 3.1455045948 0.8455002681 87.6253808522
Si 5.9819345456 2.8190416658 91.8725506732
Si 5.9621093889 6.0149189034 91.7492850899
Si 5.1179799674 0.7642771352 93.9466862818
Si 0.1222863647 6.6770605943 101.570155846
Si 2.9472530655 4.714790392 105.034094831
Si 5.5642272187 6.9903175521 101.0669188928
Si 0.1632007483 3.4733351554 101.1798439438
Si 5.6955189157 2.5659371213 100.4549946234
Si 3.1490241215 0.3971895569 104.8447560835
Si 6.2967352335 10.6152093153 74.0630128475
Si 3.649614635 13.3888427932 78.163344044
Si 0.5904462109 14.6186393735 73.4543012296
Si 3.6848705269 9.0721866593 78.2959694847
Si 6.0760844471 7.6783560485 73.7312739487
Si 0.4888936658 11.4890781264 73.5854737582
Si 5.789401414 10.2022245408 91.5058190201
Si 0.4043049926 9.7896014481 91.8808272172
Si 5.8697507315 13.3844192065 91.6195446324
Si 3.2389495459 11.5913395551 87.2220124652
Si 3.0822981653 8.3184868854 87.2654890502
Si 0.2076672753 14.2380526049 91.3339289124
Si 4.3217863371 12.3476317683 99.8342861569
Si 5.886662385 8.080703655 94.0080582167
Si 0.3031617645 10.559254108 102.3058494987
Si 5.5823079684 10.1333904934 101.5223109516
Si 5.3873194834 14.3559131423 102.1648886403
Si 3.1400880263 12.1090056175 106.643865052
Si 0.2435690064 13.762424655 102.3852542832
Si 3.1460009409 7.5969533161 106.0796734061
Si 6.0634436377 18.3761789796 73.4672947224
Si 0.6712640981 19.1467707374 73.5692746997
Si 3.561916436 16.6344192028 77.9647616373
Si 0.8452568143 22.2230514521 74.1232960961
Si 3.800299364 20.9172768873 78.2281237072
Si 6.074792784 15.1736182327 73.853026016
Si 0.3847540371 21.5384899723 91.462272764
Si 3.252248379 19.0362942605 87.14838167
Si 5.891976912 17.8258947878 91.5035040784
Si 0.388435369 17.3934881637 91.5815290494
Si 6.0291340633 21.1005470051 91.3163154917
Si 3.1770963505 15.908656714 87.1513050331
Si 5.429970042 17.4601938083 102.2430473979
Si 3.2280066387 19.9550122225 106.7759179153
Si 3.4470231824 15.2848779972 107.0614351669
Si 5.685599347 21.819012632 101.6591686485
Si 0.2805269298 18.1880921557 102.4396856208
Si 0.1355695381 21.2611716475 102.4311728107
Si 0.7923318842 26.6292570434 73.383773103
Si 3.4364882553 28.3083384379 77.8531981519
Si 6.3407539358 26.0447742179 73.767555442
Si 0.77574833 29.8865391442 73.5956557768
Si 3.796092439 24.0839044303 77.8232381371
Si 6.080844764 22.836272779 73.3497319488
Si 6.095289897 25.4512275619 91.4389208508
Si 0.3591098934 29.0306828057 91.5878195679
Si 3.3748721086 23.5040390906 87.0439744747
Si 3.2950400936 26.7252605695 87.1992062198
Si 5.8770948255 28.6191648227 91.6378872118
Si 0.4740347759 24.6677715763 91.520707025
Si 4.4772381872 27.0702099502 99.733112175
Si 0.3420398069 25.5089769279 102.6791384554
Si 3.416731343 27.9129825451 106.0793882506
Si 0.3124982048 28.6909164752 102.0027659514
Si 5.8047594331 29.3305542485 101.2099773294
Si 3.4718172016 23.0121108079 106.6535074601
Si 5.6385344466 25.0207555279 101.8395393592
Si 5.5718625993 35.5318043132 71.5086816337
Si 3.3173751143 31.5117438888 78.1856371172
Si 3.8692369235 35.9889809541 78.0951912451
Si 0.8081136339 37.4380840824 73.8909647457
Si 0.6125356558 34.261431873 74.1399912651
Si 6.1176802575 30.3611718459 73.7472284839
Si 6.3227968397 33.4714747444 73.6770325607
Si 3.1048897403 30.9719250578 87.2931604955
Si 0.3585311631 32.1775065303 91.4428793382
Si 3.102508389 34.2971290125 87.2759960798
Si 5.859849662 36.1746205836 91.5227573935
Si 0.2359702545 36.5343691901 91.3778694225
Si 5.7681365505 33.006328402 91.7658744001
Si 5.84520388 34.2903287104 98.4969109377
Si 5.8360483233 36.6189355808 100.5240918398
Si 0.2433477348 35.9735322276 100.8422284533
Si 0.3074493173 32.9308756988 101.6641521445
Si 3.0140117073 35.2704196911 105.138772856
Si 6.0097505879 32.4421097471 101.303797857
Si 3.449093895 30.9619933247 106.1599742014
Si 0.9472729923 44.7292590556 73.7476150193
Si 6.3704152272 37.7263444947 73.5088230183
Si 1.2008284762 41.5727985281 73.803129775
Si 3.8841798237 39.0795789263 78.225125506
Si 6.4324597379 40.8685680231 73.4745197141
Si 3.6519362215 43.5455839765 78.5145828703
Si 2.2106044716 43.8946517073 85.4754763833
Si 5.8123060511 43.6680208427 91.8750722898
Si 3.1321729043 38.7469246163 87.3871805728
Si 5.8913288823 40.4342349058 91.9229953779
Si 0.0870396891 44.0269904619 92.0919597943
Si 3.0593864478 41.8252114203 87.6082291115
Si 0.2044369837 39.6388041258 91.7784478779
Si 3.0741623739 38.2838320116 104.9392375922
Si 5.7290145804 39.7880428439 100.372128674
Si 0.2348938184 43.7647656827 100.8389330912
Si 5.7379298231 44.4643750305 100.622645778
Si 3.0119374798 42.4771173096 104.8553915194
Si 0.3372466498 40.4893389281 100.2945313993
Si 9.2939353318 2.0400207158 77.7489395897
Si 9.1980639032 5.2332896223 77.8371545473
Si 11.7230879961 3.8786329623 73.19370313
Si 11.7391238775 6.991407204 73.2709047596
Si 7.9553017915 2.5083828356 85.5052123428
Si 13.9233004263 3.6226122985 79.644823613
Si 8.8602105546 0.3352583276 87.6029412113
Si 8.6626540635 4.7055816015 87.5636955059
Si 11.520719034 6.5677108214 91.6071218839
Si 11.5227626006 2.3050726691 91.8709500836
Si 11.1349927772 2.9990272777 101.028125401
Si 11.4468804743 6.1878999304 100.7207348168
Si 8.5913963425 4.334131932 105.0453741729
Si 8.3512009567 1.1297020046 104.7735272154
Si 13.3989019714 2.0768686911 107.0708984588
Si 11.5562247312 11.3070599494 73.2618035887
Si 11.4150419881 14.4999847065 73.226958681
Si 9.1237242422 12.8253753125 77.680679207
Si 9.2135058533 9.5417838093 78.1974354861
Si 13.7332475351 11.2759619043 79.4995977546
Si 11.5646189791 14.1405927026 91.3912924445
Si 8.7453948707 12.1594907448 87.0399634442
Si 8.6733144414 7.8684738756 87.3319213469
Si 11.587144273 9.7737498363 91.674462344
Si 10.7443214401 12.0973665951 93.4979553156
Si 8.7579183463 11.8189474705 105.3225880027
Si 8.8782062777 8.6595584331 104.6998330854
Si 11.4929151684 10.8845101703 100.7748114195
Si 11.4747673383 14.0827525692 101.2519655679
Si 8.3073527392 21.9110930301 0.3917976482
Si 9.0027938743 17.1135114472 77.5393964937
Si 11.6561051161 22.3174427619 73.4901573201
Si 9.2370201532 20.2879206882 77.6046466587
Si 11.6318903708 19.0734834389 73.4382128239
Si 7.6911083086 17.609114303 85.1492123478
Si 11.5094290189 21.6502622644 91.4518654621
Si 8.7710297363 15.3516230925 87.1643891433
Si 8.8179640367 19.7845195763 86.9749760933
Si 11.3054258336 17.2595060467 91.1402163765
Si 10.3733182419 19.3351136106 93.2468511356
Si 11.1354805075 21.2139955399 101.0840630358
Si 9.175750463 16.7057850759 105.3010911447
Si 11.2983712458 18.1229522876 100.5341864312
Si 8.0810834966 19.2975821823 106.3830837453
Si 8.2050358222 29.5679345815 0.1777688298
Si 11.4379308925 26.3606460015 73.6486457722
Si 9.2503880177 27.8575925435 78.2329917206
Si 11.5343923664 29.6786160727 73.5886667046
Si 9.1734745165 24.5578130295 78.1056506208
Si 8.9127525599 25.3529218318 84.8267590252
Si 11.2980975536 29.1498790138 91.6747370308
Si 8.8943526559 23.0658450207 86.90622397
Si 8.7675500408 27.2944365705 87.344131827
Si 11.5425229465 24.7772440453 91.6736640343
Si 8.941968875 27.1944563289 105.6158061487
Si 11.3854803674 28.7365579098 100.8948372471
Si 11.1586974613 25.629197872 100.927315253
Si 8.9865047756 24.0525740568 105.4753406387
Si 8.7888723961 32.2091491851 78.188665537
Si 11.9289652389 37.2450898713 74.0343471959
Si 11.7963574847 34.0851258468 73.763942817
Si 9.1514416268 35.3281738232 78.1486609643
Si 8.8844810305 30.4363267269 87.124998046
Si 11.4984187242 32.3598997287 91.6997616819
Si 8.6964006563 34.6340069631 87.2302419644
Si 11.6961061055 36.6954163415 91.361757664
Si 11.6643870439 36.1834509748 100.4066256075
Si 9.0272174662 34.580936849 104.8576525051
Si 11.8043619931 32.9262927914 100.4743859621
Si 9.0415710484 31.4745492999 105.2667988873
Si 13.8142052201 34.9209666689 105.2077211213
Si 12.2847422812 41.6983978844 73.3386264424
Si 11.974500209 44.8198343195 73.2399135535
Si 9.289219234 42.7020155039 77.7306826365
Si 9.3317104678 39.748704699 77.650932526
Si 8.6993983545 44.9314218357 79.7281865507
Si 9.1439686601 37.7389672998 79.9952202958
Si 8.8004582774 37.868091421 87.2874942626
Si 8.757963722 42.4048239153 87.4489926887
Si 11.5008673774 39.9060497675 91.4984302072
Si 11.4577398516 44.1902753617 91.6401501478
Si 8.4525650695 38.7004164575 104.5048643301
Si 7.4037034962 43.9542684734 106.5769823641
Si 8.3915006407 41.7988417642 104.6150416056
Si 11.4802171405 40.6798884384 100.4535351122
Si 11.2641725629 43.8698426692 100.3774509208
Si 13.9196469783 38.137225457 105.1220492773
Si 16.3673155604 5.4357305597 71.3979605235
Si 14.6981224586 1.5066306992 77.5863485808
Si 17.2531622788 3.3799952359 73.5019023556
Si 20.4076196896 5.4179194241 77.3664781501
Si 20.1967901793 2.2284644132 77.8362914457
Si 14.5052840549 5.9385258522 77.7424455053
Si 17.2051075869 0.1985194947 73.6738711741
Si 19.1946263255 2.3085254609 85.3205512232
Si 17.2631111723 5.8879660219 91.5326261463
Si 19.8614919555 4.7929111102 87.0844734538
Si 17.1625561283 2.7772182899 91.1862516858
Si 14.3355978596 4.0530213789 87.1702821954
Si 20.0170880799 0.2558542595 87.4608321797
Si 14.2169657016 0.8820237913 87.1369780126
Si 16.271671159 5.0841725046 98.9835197602
Si 17.0695974166 6.9005502001 101.2723745509
Si 14.2001406785 0.2875545287 104.7088047412
Si 16.9436992767 2.7222400947 100.8245842364
Si 14.2189528061 4.5386425643 105.2608830417
Si 20.0369987807 4.7548965643 105.2729424209
Si 19.7541229386 0.4062168852 105.1967555557
Si 19.930294313 9.7046853194 77.5519111068
Si 14.5081448147 9.0321812089 77.6353567315
Si 14.7177047471 13.316423245 77.3816463677
Si 17.0383448056 7.7864920247 73.3622979935
Si 17.1495884445 10.9638319619 73.0369608107
Si 19.9303412333 12.8683809138 77.5034865284
Si 19.3874457429 15.0161934071 79.7752744609
Si 17.0473530384 10.2777148481 91.9143765633
Si 19.997373278 7.9564355645 87.1079376709
Si 14.461651662 11.6701664385 87.5018583877
Si 14.419466366 8.4659293927 87.5041486608
Si 17.0387923095 13.5146819387 92.0252379438
Si 19.8379564739 12.2211717401 87.8715114277
Si 16.2981321727 12.1901231145 99.0885456498
Si 14.2508668339 12.326358053 105.0176392256
Si 19.3632059195 12.7163609223 106.1040682864
Si 14.2693994527 7.7006219863 105.4424293216
Si 16.9295746281 14.5376985179 101.119003295
Si 19.9531975304 8.0453054865 105.5228856686
Si 17.1597297806 10.1480889944 101.2573927401
Si 16.0534498726 20.6792014322 71.385589032
Si 14.8602533203 20.9135402082 77.5325155478
Si 14.7391531706 16.3928039653 77.5662697818
Si 20.4730146762 20.211947803 77.6528253323
Si 17.1672080858 18.4874715422 73.2979602556
Si 20.3743337931 17.085195384 77.6112786632
Si 17.2809995505 15.4014279659 73.2163404725
Si 14.4633687907 15.8819713144 87.3656520067
Si 16.769622341 21.0094580708 92.196060786
Si 14.549777249 19.0822945358 87.2522899323
Si 19.8399105278 19.7140552059 88.2118775405
Si 19.7163191762 15.4801788093 87.9781862751
Si 16.864828697 17.9298108093 92.3833112519
Si 19.574715246 19.8727798492 106.4112760448
Si 14.3457959517 20.0982296671 105.2828093988
Si 16.9134217559 17.7111773081 101.5342751724
Si 19.4266384419 15.7342880389 105.6692486594
Si 17.1179280449 21.7175423439 101.4896616691
Si 14.4402949356 15.5878039586 105.6587577971
Si 20.3825471015 27.8719661511 77.5460555709
Si 14.6521159051 28.4002487976 77.8349357945
Si 14.9132799534 24.1455271587 77.7406452607
Si 20.2551688219 24.664324877 77.5878074127
Si 17.0688843425 22.880013485 73.1897520797
Si 17.0545176765 26.16309854 73.4291907505
Si 14.4948507885 26.6014804305 87.5743913505
Si 19.8085733813 22.9124885333 88.3479011082
Si 17.1134077478 25.4467216881 92.0584354743
Si 19.6759324633 27.2259744715 87.8000606982
Si 19.0911146035 24.6571990043 85.9654213663
Si 17.1046547904 28.5692147181 92.1427745448
Si 14.4914470076 23.4843757985 87.5083022476
Si 15.7218960919 23.4325265683 93.8688730365
Si 20.1763744343 27.4990845971 105.9951919492
Si 17.1178794235 24.9496547458 101.2079684612
Si 17.4583585794 29.3213769001 101.0451579851
Si 14.1936936644 27.4894533599 104.6866193458
Si 14.5307784315 23.2572357954 105.0442835815
Si 19.7327736714 23.1988103712 106.4468913392
Si 18.0973814449 35.6649108258 70.9925206605
Si 20.4222350605 35.199444289 77.8640930484
Si 17.5924381957 30.5141843715 73.4834110719
Si 20.3055138672 32.0103583022 78.0016543543
Si 17.7444129794 33.5923500698 73.4631893558
Si 14.4469017348 31.4809854961 78.0102819535
Si 14.7023652371 35.9142692926 77.6386790107
Si 16.9639640956 32.8104038357 91.4099033355
Si 17.0858665995 36.0565248424 91.4650772978
Si 19.6087985721 34.879579023 87.0126158795
Si 19.7881675843 30.2323441122 87.2023770748
Si 14.0051967907 34.0696279546 87.1221628182
Si 14.1551641499 30.7812265791 87.4407383471
Si 16.7775366742 34.5939151018 99.0360979487
Si 17.3142734132 36.6793753669 101.1173324509
Si 19.5690701475 35.0250676022 105.5193188603
Si 20.0342449517 30.530666817 105.8316067412
Si 17.3566805782 32.5489221979 101.2059905444
Si 14.3961258114 30.5411600522 105.4342604966
Si 14.5911568106 39.1487937632 77.8699903491
Si 20.2208412539 42.8664861057 77.9251574327
Si 17.334422693 40.957162158 73.2975210593
Si 18.1588660442 38.017468848 73.0076017426
Si 14.6173129348 43.5075619481 77.8580563535
Si 20.2149836597 39.7423949405 77.6745859782
Si 19.1202724888 40.4511492845 85.4237509433
Si 17.0703986958 43.5333794775 91.6821407676
Si 19.7567448586 37.9876825063 87.0903402195
Si 14.3052045888 38.5799434319 87.1659215015
Si 14.4211203192 41.6440006184 87.1679630073
Si 20.0062917646 42.2771733506 87.7076594285
Si 16.9246631537 40.2910720651 91.6571814465
Si 16.9803489159 44.7222447045 100.2211788461
Si 17.2567087903 39.9080940682 100.8931607865
Si 19.6157405129 42.3979422442 105.0626062528
Si 14.2730359777 42.3706662514 104.3675628638
Si 19.7984384181 38.3177310034 105.430208742
Si 24.5920327984 5.8686777564 0.5334123281
Si 25.9639794663 5.4059326752 77.7508607989
Si 25.8697527921 2.2546438686 77.9923394492
Si 22.782949423 4.0816284284 73.4808478318
Si 22.7508342691 7.3666483897 73.2733455507
Si 27.7575327604 1.816463038 71.9200026941
Si 25.4275940036 4.5382728413 87.8154641571
Si 22.4331328019 6.0674917482 91.6597207267
Si 22.3058831302 2.8074613051 92.0211505303
Si 25.6943724557 0.3802677877 87.7261067335
Si 22.561917671 2.5015231153 100.7968629126
Si 25.3435815199 1.0976015062 105.5591462615
Si 22.6604776921 6.9620552021 101.4365295409
Si 25.7063678788 4.136689599 105.6877317701
Si 25.8885932789 9.707580773 77.5478790922
Si 22.8612253143 14.7405384022 73.1309959983
Si 22.6925615579 11.6663814145 73.4053042567
Si 25.8687443771 12.9492710836 77.8900067609
Si 27.5692068145 9.2619414822 71.7329556412
Si 24.8462736877 7.5681950031 79.5994967109
Si 22.6280382493 13.4314997234 91.9384198803
Si 25.4893263389 12.3808496883 87.4882110434
Si 22.5191289107 10.2288171791 91.946772103
Si 25.4204667214 7.8599539206 87.8154273486
Si 21.6776262481 8.0137195499 93.8997188133
Si 27.264124281 8.9501638087 99.8377378716
Si 25.0667374181 11.623495076 106.5141647798
Si 25.2613803157 8.3529238214 106.2168016152
Si 22.6711422609 14.3507790043 102.0954753429
Si 22.6999594796 10.1880803494 101.7460421346
Si 22.7437675922 22.2570487274 73.3589552922
Si 25.7870753493 20.3120373199 77.661635043
Si 22.904476466 19.1345491304 73.349410327
Si 25.7740383327 17.0121194948 77.6062859527
Si 25.2540197912 19.6260369717 87.4895446623
Si 25.3237788456 15.5235532246 87.313584974
Si 22.6768325718 21.025296525 92.3975181253
Si 22.6430039817 17.8367207623 92.1705356877
Si 21.9271818509 15.4315273426 94.0522021188
Si 22.8715420266 21.8606683027 102.9158970359
Si 25.5780328439 19.3918377908 106.5839783145
Si 22.7941573057 17.5787583885 102.0186226769
Si 25.3966321312 16.2279367896 106.8047080187
Si 24.8403918216 29.7365376047 0.8154134498
Si 22.1350457418 24.5539668693 71.3963034984
Si 23.1436147958 26.6570521167 73.3072247913
Si 25.8158746543 24.6043149353 77.8528374157
Si 25.741289728 27.7405680018 77.7568025507
Si 23.2980149296 29.8357022793 73.3616671672
Si 24.0768927298 24.8115651455 85.6102058904
Si 25.4353630835 27.0634341437 87.1238589575
Si 22.6663645367 25.5717882466 91.9743474039
Si 22.7771127925 28.7525696322 91.5362809156
Si 25.2228606475 22.7443052326 87.5005817009
Si 23.0782195236 29.3410243935 101.6512863169
Si 26.0516853293 27.4039930303 106.5381685484
Si 22.5777810664 25.0259839073 102.3258244994
Si 25.9691046365 24.3570656232 107.0753066236
Si 24.4443513138 37.2883257938 0.2194277274
Si 25.9015110056 32.2276459181 78.1715359221
Si 23.532972585 33.9717934468 74.0450310342
Si 23.2207197456 37.2664186524 73.8609794995
Si 25.9851786076 35.5510272554 78.4224091967
Si 22.6432310405 36.1519321825 91.1363807187
Si 25.5331859213 34.7145044569 86.9171726414
Si 22.5942354822 32.8495087533 91.2209981371
Si 25.5249039966 30.3166139591 86.8818791243
Si 22.6887215722 34.552086485 99.0870899387
Si 25.7352372998 31.7794839773 106.0461699277
Si 25.4233253786 34.9214699319 105.88056876
Si 22.8848000773 36.7776356386 101.3723663611
Si 22.8914341269 32.4492718644 101.3762572847
Si 22.809659411 45.0034294753 73.4304784758
Si 25.9453257629 43.0520907657 77.7945718971
Si 23.0477437789 41.9255098876 73.3584847051
Si 25.7710982559 39.9322364143 78.2490170251
Si 24.9506254177 45.13028401 79.8069031927
Si 25.4880485564 37.9413102089 87.0660519374
Si 22.4950169871 40.3404125958 91.5341812165
Si 22.5757213982 43.6232023281 91.7162496821
Si 25.5135967793 42.2835263398 87.3695691526
Si 25.6415969283 41.9546194847 104.5447740275
Si 22.8199840111 39.9380769301 100.6102557066
Si 25.4302376731 39.0554667584 105.2139930468
Si 22.4880846835 44.5452844852 100.8844305138
O 4.9330418074 5.4619148831 77.531903167
O 4.9096222493 2.0332476435 77.3523847728
O 6.1535724154 1.62012756 73.4549898568
O 2.1321466315 3.5890304604 74.5203455531
O 5.8922754915 6.8585745537 72.4235235683
O 0.6767226345 3.2657549015 72.2623205217
O 2.3565323521 5.3549282518 77.1839585231
O 1.1329643319 5.7045123907 73.233836551
O 2.2352409092 0.0375371729 74.6078918467
O 0.9146587926 0.5357934675 72.3997438223
O 5.0831385733 3.7435039346 74.681386562
O 2.3150880729 1.7549523572 77.4200660499
O 6.154919165 3.9644908486 72.2586395005
O 4.8490031661 7.4283919932 74.8227661441
O 3.1987588134 7.5207872237 78.2413950045
O 3.5351532531 2.4795372898 79.5862010079
O 3.9160635898 0.0230322384 78.7259139774
O 3.3069648272 5.3489307351 79.6619263222
O 2.9416135763 4.6798609356 86.0250230022
O 1.4807922629 2.3888716617 91.2135079884
O 4.5558704678 4.300840385 88.1471740471
O 2.9757470226 2.3830655888 87.142912768
O 0.1324567204 0.4062572372 92.760634567
O 1.4693246031 6.4505153875 90.5980990299
O 1.9392087784 0.4962512894 88.6498180904
O 4.6527254649 6.2801378415 90.9017433776
O 2.0184008077 4.3309602629 88.4943217574
O 4.5202070592 0.6911857578 88.4038573914
O 5.948013799 4.4190425143 92.3794868981
O 4.6232366421 2.5037611974 91.043721147
O 5.3978600594 2.9182082358 98.8325763969
O 5.0393846972 6.5011353248 99.6219564017
O 6.1166338217 1.9221248944 93.3258960179
O 0.4897414791 2.5825785042 93.7834769466
O 6.1016841398 6.5233269674 93.3146002632
O 5.1890815923 0.7587794404 95.4583446251
O 0.8500258588 5.9262933284 93.1142913988
O 4.5209518798 3.1256595139 101.4466898174
O 4.2190389204 1.213331707 104.0463311284
O 5.4757132415 0.9531328635 100.7344264061
O 4.4590587033 6.7086457341 102.1975594186
O 4.3632611307 4.5422606586 104.3624342431
O 3.3203983647 0.5358550209 106.3752301914
O 1.9485618432 5.1626034139 103.9370136363
O 2.9824276362 5.9722814275 106.2235338525
O 2.5011671707 3.3703015199 105.7588229188
O 1.6640257506 2.9822842868 101.6056226066
O 1.5738076354 7.1156740195 101.876476809
O 1.6460207094 0.7267032528 104.2671297201
O 0.1391708372 5.1188165106 101.2195385568
O 3.2759891826 11.0355282787 0.6222673141
O 3.297550077 13.6246862832 0.0356846831
O 3.4249981387 7.9231291724 0.3609398911
O 5.000177882 12.8388290016 77.5191371332
O 2.385355815 12.9899533227 77.2254146598
O 4.8049351916 11.1614402198 74.5796193238
O 0.5271897139 12.9651863079 72.9694991447
O 2.6755776939 7.5727425733 72.292260031
O 0.2200353021 7.8135795944 72.3228724068
O 1.782307956 14.8707000962 74.5262096367
O 6.0053785897 14.1534768948 72.6765506674
O 0.6569573933 10.498822562 72.3257456274
O 1.695240204 11.2753954977 74.6061324127
O 2.5041721894 9.6443823681 77.3252671667
O 5.1359256665 9.2924428823 77.7313759051
O 5.9722255942 9.2611550849 73.1732528989
O 1.7920160798 7.8430472823 74.7040409872
O 4.9259874716 14.9407969645 74.9976285096
O 3.7941547959 14.9902625704 78.0733404056
O 3.4440121694 13.0024517206 79.6743097939
O 3.4884368836 9.4648590952 79.8419850811
O 3.0100937601 11.9060273318 85.6444880533
O 3.1397520764 15.0472773105 85.8262778569
O 3.2282206455 7.8233569465 85.8078901001
O 5.8233074262 14.264457164 92.9585202126
O 1.6277949307 13.8226873097 90.6199723469
O 3.1522961303 9.9365452003 87.2598538485
O 4.5431106387 13.5952758609 90.7738773381
O 1.9928971747 12.0451080576 88.1919097441
O 1.4923843475 10.015041279 90.6961934967
O 4.6441516324 12.132879864 87.7648386894
O 4.3557676943 9.9960845608 90.8868634635
O 4.300209356 7.8242781847 88.1938539013
O 5.8808454849 11.7085350105 92.1495599175
O 0.0547708367 8.165445989 92.2303499798
O 1.7004731786 7.925743379 87.8963540741
O 5.9633734782 9.1816116974 92.8218745067
O 0.2572133488 13.7990826958 92.9062845986
O 0.9003433037 10.3470861189 93.3229118617
O 5.0348368514 10.8915153877 100.0467753984
O 4.4930826544 12.9652350641 98.4062392218
O 4.4354317155 8.085655465 94.6925553761
O 1.674545297 8.0900007504 105.5536127964
O 4.419946114 11.8103723511 105.5863241289
O 4.4005129105 8.1315787584 105.1854167491
O 4.7788715546 13.3531829636 100.9963096864
O 1.5812740425 10.2642010091 103.2507942086
O 0.3093052243 12.1749137577 101.9581508977
O 1.5351529664 13.8814607804 103.397298583
O 0.4813409689 9.6592165467 100.8114385595
O 1.7654996628 11.973717694 105.8972584143
O 4.5438609908 14.1146907509 103.5452847904
O 4.5386880875 10.3054743897 102.7138408657
O 0.4194388121 14.6016786643 101.0544146847
O 5.5503007549 8.6459326048 100.7953011352
O 6.9276325656 14.1666432745 102.4230015971
O 3.1269143698 15.7931358709 1.2604081239
O 3.5516967799 21.5074615238 0.131162417
O 3.7279173146 18.8725851008 0.5312818271
O 6.8988864454 18.8084916513 0.0120158806
O 6.7631611333 21.8732584554 0.0428491655
O 2.1769140584 22.1599346733 75.1002462291
O 6.0544205989 16.7477545743 73.1700508652
O 0.9215361532 18.3762554269 72.2194480246
O 4.8471818358 18.7354564478 74.453107919
O 0.7849479878 15.5056175333 72.1390982707
O 4.9094978307 17.4020686835 77.7031938382
O 1.8283437101 18.7344756953 74.6874998668
O 4.7863820049 22.0484845894 73.9277605506
O 5.8314438769 19.1072224075 72.1404369518
O 0.7004338799 20.7987481971 73.305731428
O 2.4103714868 20.3864307676 77.693178431
O 6.4433144234 22.4729089212 71.7874864217
O 4.9800271617 20.670565341 77.0907519649
O 2.4400044596 16.9510770404 76.8433778934
O 3.6430825001 22.5721117227 78.3720791431
O 2.995934275 16.9071878239 79.4737386646
O 4.2628281847 20.3651016694 79.6660679829
O 3.6490736241 19.8389412267 85.7276665861
O 6.2224124606 17.9329481686 85.7266339704
O 4.3541617639 19.3031449105 88.3067843992
O 4.6025515241 21.4582061442 90.6660085024
O 1.5093805323 21.3832436779 90.2724309177
O 4.5148678847 15.6667268668 88.0910353128
O 6.0424997519 19.4463120852 91.2571050479
O 1.504303117 17.7418801315 90.5363352893
O 1.8851961975 15.78000637 88.0877372222
O 1.8220681437 19.3139713585 87.659899553
O 3.2668004879 17.4380920023 86.6243609682
O 4.3590059684 17.329377655 91.0427748088
O 6.1966560783 21.5466821339 92.8333099161
O 0.6207365364 20.4315135175 92.6121396271
O 0.9429053478 17.3942801722 93.1098333829
O 6.030185396 17.6455057259 93.0996538155
O 5.1222280008 21.2169455988 100.2933702445
O 5.0267908771 15.6468855664 106.7632280465
O 1.0175237467 18.2310974896 101.0636322065
O 4.0005156668 19.7321149297 105.3756000028
O 2.5194170582 15.9020311552 105.9512601021
O 4.8866225157 17.3692460599 103.6961024467
O 1.5709073592 21.3796566211 103.0819507143
O 4.455758805 18.40631797 101.3637153904
O 4.7549649948 21.6250897854 102.9143445516
O 1.60732434 19.8997727751 106.5978471198
O 5.0409898056 15.9064509481 101.6713819299
O 1.3843961104 18.0082727604 103.6531090541
O 6.9559008174 17.8617411765 102.1358391742
O 0.226429705 21.723369028 100.8683519507
O 3.8739371721 23.846761687 0.6526641924
O 1.1408266788 23.2626232737 72.9000834136
O 2.0288772655 26.1480837822 74.2940556189
O 4.7031983595 24.1736731072 76.5078404749
O 5.9949705104 29.3713809212 72.5238083344
O 0.9377305412 26.0061850473 71.9158957845
O 2.2659240605 24.5431000323 77.5134632946
O 2.0976088328 27.9354039179 77.0551966751
O 4.9431534468 26.7119121789 74.0504324195
O 0.7849604856 28.293657962 73.1647812486
O 3.3959710179 29.9595880882 78.1890835758
O 4.7500213492 27.9599002833 76.9432480751
O 5.8033773485 24.4372207713 73.365664021
O 3.371860603 27.5844114835 79.2859544574
O 4.5296749131 24.8535642314 79.0435269199
O 3.5415880841 27.3594693636 85.7600909011
O 3.6147382826 22.9561799563 85.5735158634
O 0.5801982279 25.6033554544 92.8049599312
O 1.6908477458 28.0469218151 91.423522774
O 2.0119005758 22.9250759139 87.6454811425
O 4.5197858461 29.0047935058 90.8879804887
O 4.5153721509 27.0522576138 88.2558593259
O 1.8345269292 27.0146931419 87.8766797913
O 1.7136128772 24.9183975908 90.5245325727
O 6.2695834101 24.7559774188 92.8746033553
O 3.2579236866 25.087799378 86.9265054664
O 0.5187891324 23.0498226689 92.157705809
O 4.6657984386 25.1233422188 90.7523860317
O 6.2833329912 27.0255916566 91.7787988579
O 4.6437128822 23.2171294129 88.0749656722
O 5.9031157869 29.0744493712 93.2529304565
O 4.2473779034 26.8403774992 98.2526971017
O 5.3813781978 28.4508314845 99.9145028622
O 1.9655257527 23.2711313816 106.2162706985
O 0.6918962751 27.165239722 102.4308041134
O 4.4495786408 25.2635671113 102.8052033243
O 4.8851408047 27.3727177281 105.6763549883
O 4.4882552306 23.2054794547 105.4098218196
O 5.8338995841 23.4836462889 101.4427832919
O 5.3402948639 25.8769612736 100.4181744247
O 1.4878737281 25.0012381137 103.7167456222
O 1.7351094751 29.4156154212 102.3991648403
O 2.4223688979 28.1663828628 104.8826751315
O 2.7605117435 26.8658787466 107.0860821227
O 0.5220817096 24.9055368406 101.1839453852
O 3.594938061 29.4278164717 106.8801362516
O 4.9245768277 28.9860814035 102.4656693448
O 6.7188822489 29.776793638 107.0675040291
O 3.1173545862 27.2575646541 100.4835960157
O 6.9331747866 25.5524001495 102.5727890625
O 3.8279288694 31.9131642441 0.1023059377
O 5.5535764154 35.4496864178 69.9930763928
O 2.0436214461 31.8112671258 77.2173594521
O 6.3974907136 36.8084931206 72.0116201962
O 4.6835353944 32.0325828177 77.5628339665
O 5.0420197822 37.380161858 74.2654544853
O 2.4383931071 35.7716592266 77.3173473014
O 6.1979893223 34.1638575812 72.1467909388
O 6.170070416 31.9118009185 73.1775128637
O 5.0816428033 35.8611032429 76.9768877909
O 2.1433008287 33.7257182162 74.54145307
O 5.1843876075 33.7877149283 74.6911937395
O 0.8543080065 35.7777807551 73.5211481732
O 0.8154892429 30.6452686053 72.1892424729
O 1.9810659757 30.2055255551 74.6445920477
O 4.8112485698 30.2695721739 74.7113268329
O 3.9608954755 37.5665672534 78.8333244319
O 3.0630216833 32.0613763577 79.6230458216
O 3.9991891316 34.8794643282 79.2127276709
O 3.2221002053 34.7158341727 85.6768614987
O 3.1239926608 30.5234834718 85.7701571688
O 4.5419172985 32.5361042425 90.8353127105
O 5.6537749844 34.6161750727 92.0579077889
O 4.5247054891 30.7498259864 88.0564170595
O 1.7307660912 32.864510202 90.8555503706
O 1.9015782153 34.7892386857 88.0109745596
O 0.9146190449 30.5729058753 91.3634174789
O 1.743921072 36.4944049026 90.9790902255
O 2.7204247963 32.6219379691 87.3151456902
O 4.6338110106 36.5441817774 90.5361089715
O 0.0757612169 36.0066275159 92.9626294565
O 4.4583074168 34.4977367077 88.0671603649
O 5.8607748237 37.0641081519 92.791077522
O 2.0020580328 30.2608427413 88.2042401252
O 5.5295171641 35.9323056447 99.0265593238
O 0.1573136125 36.4836681929 99.3093982601
O 4.6313690589 33.6768597656 97.605434638
O 5.5966473728 32.2719922476 93.2411824827
O 5.9037667609 33.2630638294 99.8034058091
O 0.1544530392 32.4508747214 93.0403752753
O 5.4957416807 30.9926451749 100.7217968269
O 2.0181961837 31.2921763877 105.4980872416
O 0.231568929 34.3243989458 100.63458617
O 4.5562443927 36.4181083243 101.4263854403
O 3.0223575195 36.8198201681 105.7224148518
O 4.5987747231 35.0170172235 104.6192819156
O 1.8765457772 32.6732405482 102.1992375137
O 2.0311047545 35.1241726266 103.8606649543
O 4.9506564497 32.9486390381 102.3583086345
O 4.552716109 31.0510936713 104.9587212901
O 1.5983608367 36.573852326 101.5402667948
O 2.483887424 34.3036870712 106.2940216189
O 6.3497662794 41.4814721105 71.9957492666
O 1.8800711965 40.660955179 72.7198891451
O 6.3400321913 39.2476240828 73.1838900065
O 4.9800979093 39.1450977477 77.0618392087
O 6.0421167431 44.1987935484 72.8755735178
O 2.0748393873 41.5426844019 75.1685806084
O 0.7113256789 38.2707368323 72.5712477802
O 2.3955808492 43.279297683 77.5383789705
O 5.0727168023 45.011225272 75.1437903594
O 5.2300496516 41.3033150788 74.4725166242
O 1.1920024561 43.1817744953 73.2313784787
O 4.9322491484 42.999332946 77.6836027515
O 2.3992319408 39.4333123939 77.6401814278
O 2.2232909147 37.7654606159 74.6090824833
O 2.4390788984 44.0330971782 83.9625045788
O 3.493857829 42.8538980051 79.9887570152
O 4.3148665698 40.04122795 79.4383388822
O 1.4515844114 43.7587361757 91.2596183871
O 4.5438149814 42.2163531503 87.8685845795
O 2.8388899007 40.3245981916 86.9027141341
O 4.3949743029 40.2414421199 91.2363528575
O 4.6315274962 43.8190356919 90.8049567398
O 2.4457617214 42.4099062737 86.0884369537
O 5.9400232952 42.1449354139 92.4330663687
O 2.1066114593 42.1283492859 88.8064282803
O 1.7488462023 40.0010565876 91.3113580238
O 4.5412494416 38.6909094014 88.1850011793
O 1.9402565316 38.4339784364 88.4002625294
O 3.1402544456 44.9849872072 86.289918506
O 3.1810138313 37.8985853296 86.0101826132
O 5.4872708522 44.0208881563 99.1003471352
O 5.2908272 40.0998816795 98.8298750009
O 6.0989357414 39.5815743473 93.2908742766
O 0.3913754823 44.3959609079 99.3328937547
O 0.8183941401 40.3181256712 98.7707744994
O 5.4526744281 44.5084661873 93.2766176118
O 3.8233472657 41.418069235 103.9079291195
O 1.5899302686 43.9394577265 101.721288093
O 1.422504629 42.3166269084 104.6720423241
O 4.5108171442 40.196622173 101.3351830687
O 1.5277853103 40.2171938274 101.2999523437
O 4.7740118629 43.7360340354 101.6620064892
O 3.4388408275 42.2359085158 106.3794280145
O 5.9395370472 43.7634969715 106.0356963592
O 4.3503811838 38.3670326284 103.9102964619
O 3.2262990762 39.2418120555 106.2189039628
O 3.4722074732 43.9824724993 104.3651251749
O 1.7014265741 38.5162392786 104.1128979574
O 6.1317124944 38.2001087668 100.3403173166
O 13.4367986741 1.8094398942 1.2892990315
O 13.212217702 0.6079325877 73.4566491376
O 12.9373066139 7.2729740701 74.3242323361
O 7.5050852217 7.3087602273 74.4478046241
O 10.5665413924 1.762699422 76.7722386767
O 10.3945128959 5.4256600157 76.7417955419
O 11.6605162589 2.8793964283 71.8575028072
O 7.9411909572 1.8100167839 77.0041532074
O 9.3669735855 3.5868755365 78.3523093754
O 7.6893440874 3.6846302396 74.3505545613
O 7.824966181 5.5283132804 77.1251298543
O 13.326804663 5.5273585011 76.7531810584
O 11.6216543368 5.4109591183 72.713641683
O 10.4184652183 3.5885972127 74.0721650837
O 10.291325187 7.4209854373 73.9787808494
O 13.0760758353 3.6901391407 74.1031102733
O 13.3810166258 1.7109025367 76.6656739629
O 8.100189996 2.3043724464 83.9810430831
O 9.42617036 6.0277328764 79.1996157571
O 9.4721150253 1.0559870886 79.0511531544
O 13.8740550005 4.4539031043 85.6799616148
O 13.5469275966 0.4973474255 85.7641166602
O 13.1102707057 4.2337102691 88.1972905994
O 8.4733395663 3.9042337994 85.9993756988
O 12.7122889315 6.2864354805 90.6731122083
O 10.204773307 6.2747494345 90.7961441862
O 7.514827991 4.2135160072 88.531347056
O 8.7087896019 1.3473871187 86.3413045211
O 11.3931836235 0.6710324878 91.9078455472
O 12.8160478032 2.7869153313 91.0830633573
O 8.4290119327 6.217763508 87.0341101148
O 10.1026392745 2.6917789337 91.0733311625
O 10.0729280225 4.4674647994 88.182637523
O 7.5985076071 0.5322490877 88.527444075
O 7.2636759909 2.4656884804 90.9436855563
O 7.2228441587 6.294740335 90.7893540766
O 10.1751995876 0.6446472567 88.3393679686
O 13.1481652231 0.8002482777 88.3698310614
O 11.5456517623 2.7012541903 93.4742917881
O 11.4342851521 6.9458209851 99.3348320365
O 10.8220651969 2.071403286 99.7711051926
O 11.5854702886 5.9416545374 93.0666637988
O 10.1684651232 6.5760943503 101.691798607
O 7.1250978632 3.0333820002 100.9217667349
O 9.9817897833 4.6936091313 104.4788054552
O 8.289839972 5.001989198 106.4672031344
O 7.0892726911 1.0196628108 103.6643884988
O 7.0158588356 6.5076691632 101.5676965488
O 8.4583713463 2.7147612799 105.3440483786
O 12.8835597195 4.4653327582 104.4080939557
O 12.5170601677 2.6325490956 101.8314260535
O 9.8418730618 3.0013487517 102.0415356844
O 12.8080462821 6.4741635815 101.5606125372
O 11.3516629264 4.5960640673 100.4533472309
O 7.3210908876 4.5977617189 104.0687206692
O 9.7602480612 0.6819386169 104.1763992216
O 12.7649656758 0.3787150011 103.9465353229
O 8.0195306617 0.1903623986 106.1249536515
O 7.7879672023 8.7631302469 78.0475434749
O 7.1132440823 11.6552381146 73.1750031451
O 13.1064841034 11.1909890287 73.8347528594
O 11.2104517639 12.9255806261 72.9475660971
O 10.5541083588 10.853085962 74.3751820762
O 10.2722828742 9.0634521234 77.0413497799
O 7.6628162576 13.2392175427 77.1412603117
O 8.9117091678 11.1411273799 77.9935063502
O 7.1647734457 10.2224951871 75.2954541637
O 13.4647288299 13.1565752084 76.3977490365
O 13.44928692 9.3079203948 76.4955060274
O 11.4643616427 10.5423446813 71.8597079523
O 12.8516265028 14.820885292 73.9101638184
O 10.3097262913 12.9932762856 76.5694860658
O 7.5140950193 15.0238212042 74.507988792
O 11.9699608753 7.8293652181 71.9495440534
O 9.5170648751 13.3457812404 79.1508712861
O 9.8324712851 9.3176103546 79.6921013107
O 12.2078560364 11.7290077502 79.2148046498
O 8.8528063141 11.3556555278 85.6839954138
O 8.491034702 8.3486711199 85.8337533804
O 12.9964592799 10.1836960543 90.9477777641
O 12.9776538467 8.2768788338 88.0557705732
O 12.8774425501 13.9155412313 90.5570697098
O 8.9748451763 13.7871203699 86.6080351629
O 10.4097544029 10.0508850817 90.7024949511
O 10.1036516983 8.2128168875 87.9642799361
O 11.6514010758 8.2280560268 92.1751642791
O 9.9449017029 11.7437174663 88.0433328201
O 7.481902015 8.2016029755 88.2848603198
O 10.3003690916 13.6511877249 90.5022541347
O 7.3129604747 12.0436391342 87.7640874536
O 13.0209092099 11.7868216919 88.2788597202
O 11.6995310904 13.3069785713 92.8705963311
O 7.1657567442 13.6144260981 90.6849806283
O 6.979515679 10.0290582122 90.4448163018
O 11.7513894722 10.6001464561 99.1874690243
O 10.6852363634 12.2692207635 95.1106596922
O 11.9378346349 14.6716583693 99.8948671224
O 11.4091936074 10.7220146617 93.0591373131
O 7.1058955011 8.3524928216 94.99494824
O 7.0363026605 10.5800542418 101.9226279791
O 9.9448749198 10.7412302689 101.1922533762
O 9.9047667788 14.2005372966 101.4351713334
O 12.9658916157 7.9297590858 104.5066074876
O 12.3248299963 14.6347033806 102.5298112803
O 9.884431146 12.2263426876 104.2023240756
O 9.1530602714 12.4572275724 106.7435992081
O 8.7514137528 10.1940955984 105.5363200918
O 12.8318311031 12.1269374906 104.3124766573
O 12.4631770995 10.0339474513 101.6606213405
O 11.9058531393 12.4991275411 101.0175475872
O 9.8286413506 8.839019621 103.4280854204
O 7.219108527 12.2260064428 104.8385495637
O 7.3820735258 8.1956210258 104.3435555061
O 9.5591429962 7.5699052237 105.6452812287
O 8.4734842958 22.0202524448 2.0056162503
O 10.6371593715 20.6355775915 76.9496806074
O 7.6706149589 16.791394423 76.7251536326
O 7.4369783732 18.7346877262 74.1014567905
O 11.6113214569 20.7117545827 73.1089421691
O 10.2248786711 15.078322228 74.132936965
O 10.323439138 16.7809211359 76.6797462142
O 11.6900564183 18.3432957802 72.0255431431
O 13.7164092989 20.3573009201 76.5631797259
O 10.2557663861 18.7064936884 74.1538408232
O 12.8956697151 18.5731192684 74.3268850573
O 9.0184291771 18.6907782939 77.9268926561
O 7.9804261016 20.7343772239 76.654181956
O 13.5207813907 16.6046762895 76.4708934575
O 11.3739852255 15.1026029421 71.7613643437
O 12.8859641122 22.5663573076 74.4861576791
O 9.1412395689 20.8899011986 79.1357410043
O 8.9610209671 16.274352109 78.9027093028
O 7.7783245718 17.4159734066 83.5876479497
O 8.8391937325 18.8346612868 85.6412608986
O 13.12038324 19.8605096367 87.7115186917
O 11.2525242832 20.6167902253 92.6611282513
O 12.9205358229 21.356616616 90.7495382591
O 8.2416754179 16.268369316 85.8720943206
O 7.6124212174 15.481597653 88.2817458772
O 8.7156644976 21.4352551239 86.4952868038
O 12.7006485227 17.5954621428 90.4473600816
O 11.3162154688 15.781576241 91.7652656066
O 10.2785495859 21.5663540781 90.3853473095
O 10.1969773814 15.7971485493 87.6707854104
O 10.1882269436 19.578209358 87.8087853629
O 7.4907457577 19.4501699719 87.8435011665
O 10.0618648446 17.6750149836 90.250983172
O 7.2845963212 21.4999332615 90.3301180767
O 11.1000075345 17.9918413978 92.6506070323
O 8.9141798038 19.3732949714 92.7245003115
O 13.1349213781 15.1074069417 87.6841185906
O 7.0377188489 17.124469305 90.6813370083
O 11.9034283924 18.1694624524 99.0385350897
O 11.3584517532 21.8448938781 99.6360173256
O 10.5022090935 19.2971484847 94.8005383304
O 7.7763075312 15.9590766074 105.4170584023
O 9.4141908884 17.3407783857 103.8119401671
O 10.1279697288 16.9899211978 100.7128171983
O 10.3798015468 15.7253106964 105.6460697179
O 10.6624535884 19.611940748 100.880715278
O 10.0184545484 22.0129142264 101.9272883591
O 7.5727217833 19.8130493479 104.9931994752
O 12.5158664156 21.2862689796 101.9314248824
O 13.6251777255 20.1566891955 106.7349954297
O 13.1700859082 16.1714333692 104.8603259928
O 12.507835252 17.8119360731 101.5899566887
O 9.2356980769 17.9831098143 106.4100665664
O 7.1522163138 21.3330373288 101.991380474
O 13.4648085059 19.1401820404 104.2499511515
O 9.0213912295 20.4111666775 107.205585415
O 8.4346783572 29.703442838 1.777652175
O 10.3953734515 28.2420688174 77.1670790635
O 13.6625182911 24.7769588364 76.9824377164
O 10.8954367803 25.6418940632 72.3248827725
O 10.482454917 26.1407998061 74.9168580008
O 11.934741636 23.01383993 72.0682323285
O 10.5834434015 24.0000647291 77.476296972
O 7.4280729301 26.0606429567 75.036364402
O 12.9180890364 25.9459967146 74.0250635327
O 13.3896357406 28.2970719075 76.7352274757
O 11.4441690182 28.0410102362 73.3050177177
O 7.8047637482 28.301748851 77.6636627227
O 7.9198998627 24.0623002675 77.1755707668
O 10.2201266168 22.6534170571 74.1135933048
O 13.0395275892 30.0747475662 74.170486212
O 9.1767206719 26.2120216411 78.0422993298
O 7.367895738 22.6081112383 74.2970807709
O 7.0153632048 26.679487888 72.4291089887
O 7.4696099429 30.0651132317 74.6290496057
O 10.3946844063 29.970510782 74.6796169879
O 7.6997194829 25.4075200655 83.8489462094
O 8.9403079154 24.1652594773 79.6989574804
O 9.1038663404 23.7655428199 85.3484017465
O 9.5147680586 28.5268804575 79.6452404525
O 10.2271049344 25.8650528046 84.1798923745
O 10.0180783975 28.9413081329 90.7836327458
O 10.1426342283 25.0473387074 90.8982572558
O 9.0410787606 28.8216305719 86.6661126329
O 12.9390125704 26.9263622022 87.8680778579
O 7.3139324203 25.0304705073 90.4445651064
O 12.9552942595 23.3228481541 87.8539652282
O 8.5695128812 26.2245569893 86.1391603379
O 10.053645674 26.9213367446 88.2369159429
O 7.4842404113 27.2955293854 88.2841919157
O 10.1170363674 23.355600332 87.8602966228
O 11.6182998236 23.1722099594 92.1148101013
O 12.7787129308 25.1262077652 90.7179141647
O 7.5580532682 23.5568419302 87.5600548587
O 12.518086027 28.3854568887 90.9228408796
O 7.2044916069 29.1363285345 90.8590224771
O 11.5840723944 25.5278585289 93.0960843231
O 10.5357097165 25.2304295126 99.4783101933
O 10.7915679065 29.0821654798 99.4541011345
O 11.101482396 28.6365721718 93.2396501886
O 12.3361756861 24.5858009943 101.3604706361
O 7.7882901359 23.5241686367 104.5365416407
O 10.2491055967 28.9791253144 102.0842512565
O 11.8143003066 27.1351440854 100.7720121943
O 9.037588796 23.1932734851 106.9271640893
O 8.7428792715 25.6140297209 105.9139153126
O 10.3929693254 27.353901846 105.0963388915
O 7.4123730095 29.2158823544 101.4352794699
O 7.7961434012 27.6601518733 104.5768463108
O 10.0380398289 25.5819814848 102.0848754951
O 13.774108655 26.2729290643 105.6204398383
O 8.6854507908 28.0432029328 107.08014646
O 10.3673453838 23.9103151873 104.7034010594
O 12.710801246 29.5725911673 101.0967298651
O 13.0422737994 27.577923742 103.5043811908
O 13.45333239 23.9465920106 104.0739035122
O 10.233062391 31.8702119572 77.4522380006
O 8.0482065757 35.7698837693 77.0743816422
O 11.7677360963 35.7134356752 73.3139543614
O 7.7150635647 33.84765874 74.3050486287
O 7.6447685824 37.3963033802 74.4102285259
O 13.1141576863 33.7284269315 74.4521061642
O 13.2598813069 31.660982025 76.9764031886
O 10.599906715 35.557674636 77.5677304816
O 10.5581387928 37.423393897 74.8734070452
O 11.5083042447 33.1469517513 72.5049326701
O 10.5703826437 33.8448996662 74.8656803685
O 7.5684140353 32.0483105123 77.1234653268
O 13.1751517858 37.4702975716 74.9477783972
O 13.4370611847 35.2341169307 77.0219575426
O 11.2683049627 30.3689614226 72.2414845653
O 8.7515008157 33.8238042519 78.6291312181
O 8.8191097352 31.0636316106 85.6163502283
O 8.9394780047 36.1724875448 79.5292610933
O 8.5912226005 31.3207629506 79.5358419294
O 10.337054016 32.6909118567 90.6832839095
O 9.2943349175 33.8072826406 88.4731750179
O 12.8901751682 32.952006933 91.1962074444
O 7.2370858493 36.298474087 90.6504507529
O 12.6289732578 34.6448633529 87.6948840684
O 10.2574530083 36.440018011 90.7658947125
O 7.6374182404 30.7494540489 88.0484440569
O 13.2259742225 30.2208009764 88.58729796
O 10.2344969023 30.7381789219 87.9466806863
O 12.8151831739 36.1762103695 90.3134830786
O 8.9342028445 36.2874970452 87.5616619707
O 11.8821018242 36.0822036983 92.8646399853
O 7.1951327171 32.596229411 91.1025309488
O 11.6276662912 30.7477090365 91.7941886873
O 7.0645237473 34.3855808604 87.1399852894
O 13.8458421436 32.4281900952 87.3376775743
O 13.7287398634 30.1875874557 86.0047111871
O 9.4750320136 34.3488405466 85.8462427908
O 7.188719255 34.2861966042 97.7054964393
O 11.1661429255 32.7537850534 93.2500490925
O 11.8017903245 32.1153263114 99.1231328603
O 11.7387424163 36.8102694605 98.9147339458
O 11.5178421839 34.5063780965 100.0849330185
O 9.1414153073 30.6109235289 106.6613431021
O 7.4789519188 32.5614585677 101.8645673328
O 13.2344520637 30.9817135341 104.3324257596
O 9.9226425076 34.5480349367 103.5276844952
O 7.4842715343 34.9455054037 104.5393193484
O 10.2851254429 31.2223894066 104.2559727536
O 9.1149688751 33.1339247222 105.7332381146
O 10.2633047235 36.4910413442 101.1736358002
O 9.7378498497 35.5009910921 106.0034738376
O 13.0381595302 34.6691931011 103.8589297648
O 7.0731881247 35.9766281793 101.2061092399
O 10.5566841248 32.4110482998 101.4446307371
O 13.1675545742 32.8272775057 101.3176683211
O 13.2520810264 34.1130846477 106.3765206477
O 7.6210188777 31.1680322102 104.6006596647
O 12.9097282982 36.4982550987 101.3420735203
O 13.6078880468 36.5502559233 105.6107697667
O 7.3745707738 43.8564159283 0.8749237868
O 10.6887626294 41.3921641139 73.6416345413
O 10.7467159005 45.0925253239 74.2800630129
O 7.8953211505 42.914177829 76.9915475456
O 11.9662739735 38.2305570062 72.7787170988
O 7.8672736779 41.1211829421 74.1160498678
O 10.4372698291 43.0624418121 76.6376518298
O 9.2435752008 41.1619592113 78.4112314098
O 12.6949237507 41.3173405131 71.836706183
O 10.3329009011 39.7720954741 76.3547126576
O 13.1409496659 39.6251462561 77.531112108
O 7.8399813152 39.3872038628 77.1495159583
O 7.7599569743 45.0417908341 74.6404048822
O 11.4354618494 44.8263919365 71.6967873466
O 12.481520025 43.2872459998 73.5547818249
O 13.2629342168 40.9797966512 74.429668785
O 13.4497488282 43.2452628372 76.6615733645
O 7.1603612273 44.9616533008 79.4571132069
O 9.3847656833 43.6051999761 79.0910982378
O 9.0385158571 44.8533814942 81.2625132481
O 9.9213945177 37.8060292779 81.3301071906
O 9.9414511321 38.5716660748 78.8112702116
O 11.9804933851 38.3021219079 91.517555714
O 10.1549505329 43.7905043981 90.9301668971
O 12.7213526811 43.7997372847 90.6408829322
O 7.5756224137 42.2281656738 88.561953413
O 7.1733244105 44.0600563275 91.2829981972
O 10.3321424897 38.4087394295 87.6261438757
O 8.4645841484 41.4057642079 86.1943745743
O 8.8150350067 43.9944395677 86.8856936745
O 7.7407136266 38.2475773576 88.4321675186
O 12.6333313386 40.5796933873 90.6612611807
O 10.1768938887 39.9765732485 90.7206665955
O 12.9584082118 42.0094586596 87.8178660958
O 10.1941540854 42.1078646556 88.135583706
O 13.1087350999 38.6137092677 88.2512821197
O 7.0239588636 40.1608715636 90.7751232111
O 8.3263104532 38.2300221386 85.8431593998
O 11.4900796219 42.2535389616 100.0998213312
O 11.5657353274 43.6249752853 93.1852543072
O 11.6199802401 39.9527252248 99.0319220186
O 10.8580965121 44.415804653 98.8974275819
O 11.4111419819 40.3079344653 93.0834933257
O 12.7058435642 44.3332408858 100.9542767563
O 7.503784019 38.6711873588 103.2048267983
O 7.1182570507 40.4700885958 100.754677399
O 9.7616742052 42.0920394974 103.6992695332
O 8.3802296935 42.7525720142 106.0114095747
O 8.37595238 40.2423335313 105.120719746
O 7.0682458482 42.142649678 103.6915728142
O 7.2140538307 44.160182695 101.1003939556
O 12.683344797 42.113307281 104.0896949912
O 13.706626222 38.9696238847 106.4713363448
O 10.1380599017 40.2800967831 101.2586316479
O 10.0584049989 44.0848313596 101.4273149388
O 12.7809383678 40.3204677976 101.3848470873
O 12.7689381201 38.3687335746 104.0195866836
O 9.9655056724 38.3464424001 104.045666271
O 7.8793856474 37.7187537658 105.6191813813
O 16.4195751369 5.5304844586 69.8066888392
O 17.0307843092 4.1628560741 72.0067044082
O 19.0390475694 5.638927846 76.6116820741
O 15.8984650381 5.7435170612 77.0425860035
O 16.0216946861 1.7484112721 76.7212447255
O 14.4687575444 7.451660117 78.1353571095
O 16.0311211978 3.8048821817 74.4634235931
O 18.6975844065 3.6722235518 74.0837608867
O 18.7848382886 1.9938677884 77.0586689478
O 17.022666288 6.7577901799 71.9350423948
O 16.8743776704 1.780007297 73.1009433858
O 20.7728053603 3.7844487497 77.4888178016
O 18.3801339599 7.1300709438 74.0287163192
O 18.5192733803 0.0847951655 74.6290444774
O 19.4587486225 2.0246854389 83.7469970607
O 19.9659373743 2.1618480558 79.4098041895
O 14.3850859022 5.1624339169 79.1843415502
O 14.7070800766 2.5187196375 78.8304391255
O 20.3873998527 5.873815426 78.9117884533
O 17.71250513 2.0947107246 85.748378264
O 19.7241501223 3.8755591506 85.6822727307
O 14.1131634999 3.4500520085 81.1615624743
O 15.8593257703 6.1383564782 90.8763767211
O 14.829341868 2.437905489 87.0057423713
O 15.6355785405 4.8008891442 87.5998984753
O 20.1907323988 6.3127843884 86.5913478574
O 17.2787567261 1.57720041 92.1623349979
O 18.5193732895 4.7392007398 87.8951036207
O 17.1795668244 4.2554376943 92.0010009177
O 18.3803293967 2.6846644148 90.1831449188
O 15.7528287476 2.639396415 90.3659609636
O 18.4789201245 6.3178780976 90.5301238026
O 18.605452492 0.4548751411 88.1717615297
O 20.1569283672 1.2038131941 86.1152222397
O 17.4112542614 6.5592691369 92.977769331
O 16.8455914781 6.3726345492 99.7052700768
O 16.972596277 3.7994629426 99.5468730594
O 16.2979553747 5.1574438709 97.4892461202
O 16.901692725 1.2437733446 100.0651773078
O 15.6052536869 2.8625668179 101.6471333969
O 18.2387035165 2.9452246503 101.7818794976
O 19.481931666 1.0583911199 106.6061937975
O 18.7563830215 4.559229462 104.280959751
O 14.0883292838 0.8341504198 106.2775832333
O 14.4311278041 6.1026588654 105.8928766037
O 15.8481515233 6.6625974025 102.1890844281
O 15.376202157 0.8070614344 103.8277020596
O 20.015730816 3.7584108203 106.5464615836
O 18.3528054805 6.6264310612 102.1707880096
O 15.4863738988 4.3316053439 104.4447803516
O 18.6200791591 0.6206083659 104.1039517065
O 20.1255460677 6.4422901976 105.7876909598
O 14.1535185574 3.4842530742 106.6172462343
O 19.19409137 11.8443350898 0.1586892966
O 16.0559721823 13.1884673797 76.5390708206
O 18.4057246118 11.4525842581 73.9155775545
O 18.8630035322 9.3516145777 76.3545438743
O 19.6669505819 11.3117417772 77.8903291874
O 17.4968912205 9.2896135442 72.9410218959
O 15.8228425188 11.295877161 73.9280067739
O 17.6466068539 14.4980686156 72.0004573909
O 14.7019796194 12.1593636568 78.5288184089
O 15.9325877183 9.5135387771 77.2481150104
O 14.7244901176 14.8004833908 78.1616581711
O 18.9053722049 13.1565475258 76.3127543916
O 17.3195781379 11.5032999877 71.5424796925
O 15.8833974383 7.6052732332 74.4673918061
O 20.3289665877 8.7291793176 85.7150956914
O 19.6898332889 8.8692876069 78.8444554196
O 20.1661684134 14.8229397901 81.1724336306
O 19.4512322319 13.6118880413 78.8953025815
O 14.15747992 11.5228013066 80.9972169685
O 13.9960689701 9.6603474678 79.070989997
O 17.4119456198 11.9081256238 92.1596822987
O 18.4487407453 14.1307306188 91.5715886339
O 18.6283980292 11.771427235 88.8884419259
O 18.3354684782 9.4971554459 91.416960052
O 14.555876891 10.1039388688 87.0414281472
O 19.6955451879 13.8373135195 87.6872784628
O 19.6772683593 11.6591375339 86.4429770261
O 15.8325370774 13.7694004582 90.9837977077
O 15.6567348788 12.2111510106 88.421463368
O 15.835703075 10.1170027663 90.7948351167
O 15.545859169 8.2238398976 88.6098261916
O 18.5032290915 8.2191296817 87.7006857652
O 14.4091383802 12.3663047282 85.9658670299
O 14.7275464748 7.6392036256 86.1293946719
O 14.801125747 11.8478355795 99.288209399
O 16.6166468352 13.9430332361 93.5151821127
O 16.697745808 13.6558591098 99.7299356786
O 16.7476852834 12.1721246219 97.597923786
O 16.5676229032 9.7427948869 93.3536364531
O 20.348778687 8.3741422467 94.5117756503
O 17.2910579911 11.0394196034 99.9130063386
O 18.2731156625 13.9853842269 101.8833733251
O 18.5931302744 8.3957935723 104.7994774272
O 19.2684801192 14.2801492486 106.5107399135
O 18.1318565111 12.3758500629 105.0420830112
O 15.736938178 8.1844030446 105.0358975154
O 18.3955177755 10.4561310185 102.1881896498
O 17.1396421985 8.5949296413 100.683490104
O 14.585560134 11.1245797135 105.9668669443
O 15.6390939869 14.5014216244 102.0224676129
O 15.4857740505 12.4521517318 104.0151547741
O 15.7217597954 10.4622378089 102.0262274884
O 20.0745627555 8.7807275339 106.944675081
O 14.1808956051 13.8451185271 105.8625331147
O 14.0964960263 8.3136882526 106.957573784
O 20.8041949179 12.3972745055 105.3744764052
O 19.0930190626 19.1927899133 0.4185789019
O 16.0478594567 20.5347959272 69.7720986456
O 15.8112867664 18.6042201842 74.2031123433
O 17.0485046394 19.4307455709 71.9372495711
O 14.5988506505 20.6225522661 72.0098659437
O 17.1167704527 16.996723789 72.5756156085
O 16.7124913779 22.1726606444 71.7155589995
O 16.1486515574 16.779867346 77.0151882685
O 19.3309772087 20.7647515119 76.651404251
O 16.3054096993 20.4148131219 77.1144800103
O 18.4714849068 18.8716210528 74.2033371509
O 19.1621779849 16.7617657432 76.7174578825
O 20.3353019429 18.5872439063 78.0301510045
O 16.0374651318 22.5481829558 74.3305758269
O 15.8452461594 15.061952366 73.8530063305
O 18.4807044489 15.4041694124 74.2748770953
O 14.8064969367 22.5039707384 77.3927984272
O 18.5290304771 22.5266429427 73.6800100818
O 20.3184705654 16.162225911 78.9626967767
O 14.4786016327 20.5161874966 79.0683281583
O 17.8813155294 15.5386941661 79.9467758628
O 14.4521327899 16.9937304193 79.019762971
O 20.4333426687 20.8771414536 79.140457174
O 15.0749906992 19.4045257517 85.7918020681
O 15.5813743877 15.777628263 88.5163009946
O 18.2630177257 21.3294316007 91.7969079825
O 18.6442465269 19.4828616449 89.3475530499
O 18.3709360852 17.6354351793 92.0090986447
O 19.4394309598 19.1366731736 86.7199976479
O 15.7367823267 21.0755993285 90.9765889927
O 19.5825929582 16.047232348 86.4408429146
O 15.709591257 19.3519107658 88.3244472615
O 20.0059641446 21.3180852361 87.9811434852
O 18.4885208129 15.8087933044 88.9696668316
O 15.8716904385 17.7117851932 91.0607921387
O 15.0758110198 15.4484042372 85.9087031117
O 16.7335500095 19.5870601034 92.9462441518
O 14.0388044272 17.4582264484 87.2824715897
O 16.3758387656 16.9715529431 93.5679192569
O 16.2539972695 21.9794591254 93.3678414153
O 20.4378995969 15.3296003721 93.59445731
O 17.7011078108 21.34853164 100.0756832289
O 16.928689054 18.4654088491 100.1356103248
O 18.6927112342 15.7503626641 104.2529251627
O 18.8243929313 16.8706036647 106.6267159362
O 15.8849019298 19.749288777 105.5540309488
O 18.6001614983 19.5835838129 105.263460862
O 14.4768315939 21.6449221469 104.5757271252
O 17.132465626 16.1624548279 100.7858466393
O 19.6063931532 21.4495777564 106.6866733787
O 18.2165887374 17.9843697612 102.3958947536
O 18.1867898904 21.344478814 102.7127627001
O 15.6236072349 21.2306669464 101.7044555833
O 15.5809508326 17.7819881776 102.5149899631
O 15.9825804642 15.8024863724 105.232715497
O 14.2086352012 16.0298513298 107.1735916284
O 19.3434356258 23.81051528 0.5363057006
O 17.204545079 26.6511165258 71.9227886707
O 20.6516116621 24.7648592631 71.8538321885
O 19.2616926115 24.1226293401 76.4682805821
O 16.9289314098 24.48691279 72.9379781899
O 18.4892927637 26.286788095 74.1976497169
O 14.6716199119 29.9145793007 78.5228877988
O 17.497704873 29.4829493369 72.2541799585
O 15.9282848662 26.5314587777 74.4236993206
O 15.9815295133 28.2673705133 76.990990093
O 19.0855633875 28.3116753561 76.6693058598
O 16.3048732465 24.5023382246 76.9805917869
O 20.071755681 26.2580437926 77.7007739782
O 19.9185460248 24.0979901119 79.0484249395
O 14.9923511372 24.4853529128 79.323504808
O 19.4571093465 24.6205669402 84.5006361354
O 14.5575283652 27.2793120765 78.9709682961
O 20.4120507547 28.5100319534 79.030925058
O 15.4495772278 27.0897538501 88.7605809423
O 18.5165229718 25.3068304775 91.3685965062
O 15.9194325328 25.1623178043 91.0152819603
O 18.3869498316 23.2750056934 88.9972633368
O 15.8594238643 29.000969382 91.2082614412
O 19.4692721509 26.0300122739 86.6508198426
O 18.4584155946 27.1046576398 88.8325416663
O 19.8698429857 23.5012807306 86.8111022915
O 14.842454966 25.0485118422 87.3323150811
O 18.4370658664 28.8303315358 91.2741347767
O 14.9604250969 27.2112162598 86.1676784858
O 19.6281737479 28.6110489004 86.985868764
O 16.9102500561 26.9648407176 92.5943131025
O 15.4352426935 22.9534800369 88.6795770596
O 14.795559688 22.8190733502 86.098226462
O 17.0169967289 24.3308554399 93.263387411
O 17.6500357423 24.8565111586 99.6732624956
O 17.2355140244 29.3871297637 93.5087921863
O 14.2421851188 23.6570979559 93.3718103614
O 15.9466483598 23.5815118191 95.391638367
O 18.1562217807 28.4919885333 99.9145759253
O 19.0520428169 27.2103986049 104.8273083625
O 18.3055773552 25.49224828 102.1486971065
O 14.0866003883 23.4859923884 106.566596305
O 18.3997193728 29.3109838949 102.405538522
O 16.8394247176 23.350540622 101.5138625316
O 15.6389311498 27.433173775 103.9344046692
O 15.6096818646 25.4475984736 101.4264390459
O 15.9196026042 29.1030801076 101.4815809795
O 19.8371822161 29.0306274218 106.6207100715
O 18.7247554781 23.5772215945 105.2444574035
O 16.0851400517 23.6014212213 104.9524958786
O 20.1324853536 26.4080756209 107.1710864614
O 14.0439188511 28.8864964318 105.603472991
O 17.0644681141 35.4424230461 69.7881506092
O 19.4819989296 36.016960674 70.3745553531
O 14.2765111721 37.4989769737 78.0893715629
O 18.0320677071 34.303600252 71.9552887513
O 15.8839015948 35.8699997543 76.5524775727
O 18.7806446783 32.0210973815 77.3736504193
O 20.8861441357 33.5184917713 78.0289231335
O 17.5221091237 36.9601913104 71.9186758574
O 15.8673173599 31.8832357286 77.2980451096
O 19.0853780678 35.6299468005 77.0658727467
O 16.3387358493 33.7561890426 74.145378655
O 18.917646359 33.8435919383 74.4320831162
O 17.6678801917 32.0441190246 72.8304671406
O 18.6415363436 37.4846932007 74.3925210711
O 16.2208167268 30.4116976562 74.296528402
O 18.9828149965 30.2902761577 74.3097575478
O 20.3987699558 31.4860558486 79.5067811981
O 15.1715264037 35.1961054871 78.9594529759
O 14.1032055149 34.3563075315 85.5161683463
O 20.4630212351 35.6612132825 79.4221408391
O 14.1764411572 32.1313086596 79.4403677803
O 19.5675470717 34.0575140648 85.7101030682
O 19.5932618327 30.8589542195 85.7710178469
O 15.9785612054 32.2392592344 90.2777993758
O 18.3420411453 34.5618441685 87.9825292192
O 15.2943006869 34.5581174257 87.8924438597
O 15.8241119047 36.5197618795 90.5074376083
O 18.5127455192 36.3304358067 90.8779338993
O 16.6652895797 34.4619307949 91.4696451934
O 15.7541241869 30.5498188832 87.7297930853
O 18.6484789409 30.6737485605 88.2638467339
O 18.4974457106 32.5421919788 90.9497106929
O 19.5563952612 36.4590007896 86.5425078982
O 16.6909794897 32.1943849668 92.8937817781
O 14.0217051983 37.597912242 85.9229688427
O 16.9421699457 36.6178923555 92.9552570957
O 16.9498662083 34.6452366057 97.4781125111
O 16.999789881 33.1554656426 99.7118892456
O 17.7169057603 35.7057058474 99.8200563748
O 15.3981772333 34.6550460786 104.9503072978
O 16.2123930976 32.7213573083 102.2581693851
O 14.0964154354 31.1332442813 106.8410425074
O 15.8667464584 30.7871021186 104.8665264059
O 18.5735434448 30.8100550717 105.2815455267
O 18.8525080677 32.9211741341 101.5988499029
O 15.8649595054 36.3957579268 101.8285118345
O 18.5163796403 36.575543268 102.1610802609
O 18.0609035604 34.9110124474 105.0036413128
O 19.9967301435 36.6630184019 105.4257445856
O 17.4452474191 30.9937628003 100.5432004988
O 20.5087066739 34.2253234274 104.5586564077
O 19.5667398427 34.5447142294 107.0690578716
O 20.2735339038 31.4444004177 107.1068349337
O 17.0273169318 39.2215309725 73.1350904359
O 16.8942365657 41.4510895824 71.8027761663
O 16.0348462633 43.0734831867 77.2930765574
O 18.7645958839 39.362028331 77.1198698906
O 15.6059312939 39.5963679082 76.6993408356
O 18.9989752245 43.0667002975 76.8240672798
O 17.3119121779 44.4611052726 72.3998564662
O 16.244430024 41.2124329911 74.369238105
O 19.5195780617 38.6113196731 72.3397508978
O 18.8364864847 41.3412272351 73.627330061
O 20.0954965666 41.3138711709 78.3418664795
O 15.7908529654 44.8217002032 74.2829819438
O 14.6553773163 45.1101646519 78.204709937
O 19.1925206679 38.8347282328 85.7353560338
O 19.5186578051 40.7491402667 84.0011310732
O 14.1807387664 42.8361075658 79.231150807
O 19.9988851243 43.7780104684 79.3052912113
O 14.698602703 42.359672445 85.7400093832
O 20.6807516989 38.7512435866 78.8068864802
O 15.0902550087 39.6810932455 79.2698809243
O 15.6869260354 38.2154363644 87.9712919493
O 18.689166161 41.9975330034 88.6094550782
O 18.4183198755 44.0324970632 91.0641209335
O 15.8184054648 43.8602453018 90.7244143163
O 15.455117931 45.0449515695 87.4254698116
O 15.4921939838 40.1330585447 90.9536326708
O 19.9857920977 43.8215139707 87.0213587625
O 19.993382042 41.2313260515 86.4726380714
O 18.7961907473 38.2609733383 88.3168536843
O 17.37314513 41.879903706 91.7217485998
O 15.5878007705 41.8282209976 88.2329356276
O 18.0196378683 39.5945443761 90.7420356311
O 14.4592130722 40.0709138741 86.4912905511
O 17.445581432 44.1224474865 98.7715829016
O 16.8841669511 43.7900428024 93.2655031511
O 17.5909860367 40.3333252028 99.4440809145
O 16.8641543486 39.7141189087 93.1124546236
O 15.9220338745 40.3274631539 101.6238483971
O 15.2577198725 42.6342205853 103.1385423875
O 14.8862383812 41.1630531854 105.234037909
O 18.0509125405 44.4126631094 101.358940224
O 14.4951539557 43.8492608488 105.1790789885
O 15.4091650858 44.3066168091 100.5141482207
O 18.1534840112 42.4012816144 104.3768700908
O 20.1940820793 38.9204798697 106.8478906656
O 18.2837906924 38.6895491401 104.9981380024
O 19.6092421752 41.4133575914 106.42181547
O 18.5596646585 40.1269915376 101.8230668402
O 19.9304416093 43.9052298873 105.6476021075
O 17.1472834739 38.2321363157 100.5629200545
O 15.4574848249 38.2511494002 104.5572918507
O 20.7503367854 42.0188918484 104.099817401
O 20.8920048183 38.6765190289 104.2734973351
O 24.4649041082 5.7255193137 2.1196929097
O 25.0604030945 7.3583584492 0.2132294784
O 25.6091759819 4.8271537606 0.001381155
O 27.4021079133 1.6252176136 70.3869614638
O 26.4677062427 1.7101849735 72.7919333264
O 23.0311095698 3.6146839097 71.9643285534
O 21.5669373907 3.332198941 74.1300433221
O 27.3098991352 5.7341902355 77.0305380245
O 21.3025727679 1.2806389787 77.2814006491
O 25.9773193202 3.843791813 78.4036156993
O 24.6926544323 5.6145793356 76.7837669721
O 24.1167885123 3.839565253 74.3809944285
O 21.6668820574 5.9431608732 76.6093741963
O 22.3876211478 5.7444047299 73.3793154105
O 22.9618318898 0.5238884049 72.0005843629
O 24.5837882144 2.074229425 76.9798284811
O 27.2075240484 1.8259672048 77.2696226496
O 27.4065764098 4.1053513478 74.5252893146
O 23.9219651654 0.2616115864 74.4589717704
O 21.3521361882 0.0118235321 74.0648847642
O 23.4003582477 7.4801130446 78.9756640368
O 25.7843973757 6.2228400589 79.2186069444
O 25.6524175872 1.4497779652 79.5024318125
O 26.8710728721 4.1478083487 88.4379037823
O 26.8066489099 6.0714083688 91.1195932687
O 21.0764189921 4.3000868811 87.9920221471
O 26.8687312802 0.5784225149 88.7489607132
O 25.1907451087 4.008473518 86.3462146487
O 21.4851510971 6.1480708526 90.3722950583
O 26.698785756 2.4435610949 91.6417582341
O 25.400688259 6.2085403829 87.5354308695
O 26.0980605334 0.9315731209 86.2182103554
O 24.2257638104 4.17950231 88.8182618416
O 23.8830253888 6.5252878757 91.4378246438
O 24.3345353885 0.9591368665 88.3660163477
O 21.4045129592 6.9435332628 92.6388427006
O 21.3789279636 2.5293079271 90.6985824343
O 22.3393172298 4.5034955651 92.1892080584
O 23.8616356468 2.3264826656 91.6993311394
O 21.198845865 0.5491897844 88.4442481919
O 22.6773270417 3.360997566 99.4164906487
O 22.7641303226 6.7007965174 99.8365811861
O 21.6959424638 2.1779806913 93.3573158519
O 22.6252237462 7.2901482328 94.9737537314
O 27.6039262204 3.0407357664 99.6889931805
O 27.4107127403 7.370175176 100.020367308
O 21.3935434594 4.4977478656 104.4219778917
O 27.1739915378 4.3792252345 105.1239016905
O 24.6059562096 4.6872698029 104.7643463316
O 26.824846089 6.8751745038 102.6432570465
O 21.1643546331 2.8370798617 101.5710983819
O 23.7955063785 2.7741529069 101.803931432
O 23.82232679 6.3216085168 102.3903482314
O 21.1933120241 0.843950486 104.5724268653
O 22.5219672319 0.9629087515 100.405997808
O 26.9089104169 2.923461843 102.2365879004
O 21.2723733866 6.608815685 102.0746727699
O 25.4005899711 2.7130738749 106.1912054915
O 24.0431684877 1.0277352099 104.5845362585
O 26.7043048016 0.892446242 104.7153806928
O 25.3218140133 0.1728481069 106.8050501942
O 25.1388257574 12.1973241123 0.6696893141
O 27.7440221341 9.2575779023 70.1798678438
O 27.2427780688 9.2833897907 76.8612764605
O 21.394285986 13.185171499 77.0884783938
O 23.2398892278 10.5364340239 72.4655813525
O 23.0948729671 7.7103343751 71.7756888721
O 26.8960888664 11.3506078108 74.3214640243
O 22.8010577902 13.0605289367 72.5072243883
O 23.6669654589 11.7971223101 74.7205188086
O 25.9381850761 11.2310024362 78.035707753
O 24.4701271401 13.2638138261 77.1343986379
O 21.1216472103 11.4386468139 73.7555419219
O 27.1914426877 13.2814489415 77.0713780154
O 21.337148175 8.0204927886 73.8183271679
O 24.6103741049 9.4339319896 76.5545773258
O 25.9966783916 9.4641759848 72.0774140939
O 21.4025413148 9.5369949787 77.0112060217
O 23.9547011682 7.7146666919 74.2712530215
O 21.5275194061 15.0004320537 74.0575811992
O 24.252968154 14.9806540379 73.952210146
O 27.0075899233 14.9682879708 74.0979706941
O 25.9833267323 13.4833826267 79.4088851204
O 25.7049652366 8.8439514906 78.9314559462
O 24.92812018 7.5361166997 81.199338776
O 26.8151053849 10.2835696476 91.4766194694
O 21.2318109574 9.9631052936 91.0375698947
O 26.8931044915 11.7707284406 87.8840598167
O 22.4742060631 11.8022943852 92.3492735526
O 21.2910398914 11.943114408 88.4556414907
O 25.724976167 13.923871089 87.3181490747
O 24.0349436276 8.2047020188 88.5568317382
O 24.886301053 11.77465776 86.1176047783
O 23.8446149098 13.7877445967 90.9963883269
O 26.8393361002 13.621117114 90.5464250838
O 24.3237569929 12.1566683332 88.7172143739
O 23.836711142 9.8895443436 91.1263125398
O 25.5271039452 8.5346545009 86.3875409844
O 26.7080598029 8.1730144894 88.7911316723
O 21.2697428197 13.8615780622 91.1848278883
O 21.0511136534 8.2484182861 88.1912635662
O 22.5045335622 9.3420035185 93.3359134411
O 22.8393858871 14.2257617399 93.3582642877
O 27.5052586835 9.5113353785 98.4339533002
O 21.1673019127 14.1904027112 102.621197642
O 24.9609596003 9.8658093588 106.7963244053
O 23.0462624108 10.7914584431 100.307776854
O 23.7646022272 10.5803969414 102.8854285695
O 21.1862554846 10.5620138933 102.2461516593
O 26.7886511909 10.1924610237 102.9721712124
O 23.6784938529 14.2537133229 103.4083159369
O 26.7448807459 14.0487122616 103.2231889584
O 23.7908810755 12.1819117256 105.7737237189
O 26.3972794374 11.8568126431 105.6623773744
O 23.0782786344 13.3504400511 100.95374108
O 22.8828851081 8.5742026997 101.4565679574
O 24.2465997027 7.9803588361 105.0357504083
O 21.1957899196 8.4899995897 104.592678778
O 26.7635321265 8.2795718111 105.6155617137
O 25.387481175 15.3223864366 0.8775446354
O 25.8693065091 20.3746036333 0.500851446
O 27.1126374744 18.7635598212 74.1882885568
O 21.995857289 20.3944357314 77.069176957
O 24.25821448 18.8574761257 74.2233579448
O 24.7736101694 16.4671174259 76.4924385067
O 22.8928814129 18.2154545837 72.0501452999
O 27.2784047525 16.6455318995 77.2242285075
O 25.6198523086 18.6488656012 77.6339630803
O 21.6495553194 18.8317238448 74.2620836793
O 21.7838155756 16.8049469936 76.791662791
O 24.8086971466 20.9066863371 76.543960121
O 22.9574251992 20.7165118908 72.819782105
O 27.314410831 20.7121177479 77.560238563
O 21.3416228716 22.3652223395 74.0970242408
O 22.7372407877 15.5699140303 71.7665308142
O 25.4345964231 16.4417811294 79.1260820127
O 25.2013683069 20.6035717912 79.1368423396
O 24.8108779394 15.7851579793 85.8301665613
O 21.2456670476 21.33663684 91.6874101773
O 24.1831255307 15.7193213993 88.4582942017
O 25.0661363455 18.6927865102 86.2207894961
O 26.7256404764 19.4059445249 88.1771583371
O 22.749406017 19.3803958134 92.7166746585
O 21.1425954028 15.7917505287 88.6425088749
O 23.8803246509 17.4653626863 91.2281777205
O 23.9032825196 21.3290495335 91.4177123433
O 21.3002196764 17.6761393761 91.3184037176
O 25.1400269825 21.2088994346 86.9295851989
O 26.8586105055 18.1466286938 91.3895801673
O 24.1234940547 19.4263122995 88.6274445029
O 21.249658592 19.2679511811 88.7519994039
O 26.7985809972 21.2879192574 90.8250341754
O 26.6365206161 16.3465128023 87.712033069
O 27.8288502565 15.8515812813 91.2997912329
O 22.1623150419 15.2741145473 95.6009936866
O 22.597225402 16.8508200284 93.5668548112
O 22.8137009421 21.7715323105 93.8521252873
O 21.340785433 21.4550573745 103.2896340091
O 23.8058113939 21.8486815338 104.2346690107
O 23.221753999 18.2715856034 100.6123672549
O 24.139694535 19.6112586367 105.8721432817
O 23.9441048395 16.0974925454 106.0469991254
O 26.7368846758 19.6028236076 105.457187902
O 23.7737336254 17.8332012837 103.2937890905
O 21.2805712369 17.8080185515 102.4738844183
O 26.9715513761 17.0962724646 102.4441137661
O 23.5209108073 20.8871337791 101.848597562
O 22.8801271346 15.8908080875 101.4751415314
O 27.3758018209 19.6628063586 102.6295485288
O 26.5908308155 15.7121002272 105.7539328472
O 26.9054259271 22.1128063155 103.2455242559
O 20.9884771304 15.9706530307 105.4616654782
O 21.1670185328 19.3801046285 105.944369897
O 25.6703843232 17.8845069217 107.1814225523
O 25.7989824392 28.3405686 0.5831504171
O 25.9455485336 23.6879321162 1.1755617747
O 24.6552095843 29.8633593072 2.3547500596
O 23.4936308391 29.5775057229 0.0403531942
O 22.2764955688 24.5038634326 69.8034197545
O 21.7958499499 24.3043450538 77.1732349447
O 24.504967038 26.2963737514 74.0275554362
O 24.4997171464 28.0758196281 76.8235861603
O 23.0824291929 25.8564418135 71.8715717098
O 27.1598955331 30.0729833968 74.2915913851
O 27.2450576532 26.2508392414 74.0396709748
O 21.6908412009 28.0825246454 76.7436706067
O 24.7067162001 24.2746612697 76.739357511
O 27.0927125177 28.0207898182 76.9038890563
O 22.8007668921 23.1530746068 71.9472413738
O 27.2829895795 24.5090276573 77.2618268923
O 21.902253399 26.2739751045 74.1613365524
O 25.5746052906 26.1599352859 78.3095175944
O 23.1532612415 28.2107589973 72.955128222
O 23.9288273531 22.663822982 74.3112427312
O 21.9602671797 30.0714534082 74.2772929549
O 27.384114058 22.5930416184 74.961775017
O 23.6824334118 24.7668525047 84.0405886322
O 25.6094397138 23.6510348651 79.2000361242
O 25.7855843249 28.555805193 79.1652512615
O 24.1976520927 26.9746848298 88.2015001989
O 25.5244553927 28.6514798087 86.5631985705
O 20.9826125003 23.4616216406 89.313857506
O 22.9003656134 27.2643448649 92.3104759915
O 23.906403873 25.1100247075 91.0429513299
O 21.3285520067 25.3595992034 91.2033182764
O 26.8115021727 26.6349053642 87.8416364912
O 23.8254399145 28.7996999359 90.3245140789
O 21.3138772379 29.0967412072 91.0526676104
O 22.7436544379 25.0321942645 86.4003755716
O 26.6870062369 23.0164255679 87.9098025148
O 24.8482148054 23.4773080358 86.0683073356
O 26.92494768 24.9551579284 90.7934318233
O 27.0652049682 28.7336315457 90.4905661438
O 25.1237242853 26.0846050267 85.8845758171
O 24.20931298 23.0992745484 88.7432248565
O 21.1105180737 27.0820542215 88.4783323523
O 23.185314006 29.5962570287 92.8721628905
O 22.5689334565 24.7978562679 93.3527753175
O 27.6969427755 28.9401358993 93.1057621098
O 21.315363342 23.3906944791 106.1654373276
O 23.7083152421 28.4469533709 100.490486669
O 21.6235981992 28.9829689101 102.0236528098
O 23.7438837874 25.4961716535 103.3009785861
O 21.7038861094 27.5693307631 105.3693995267
O 27.0681574927 23.6510332345 106.153591351
O 24.8387859935 27.5433175307 105.552552761
O 21.1316001738 25.2250253379 102.9733384176
O 24.0993829574 29.3133122773 102.9633410232
O 24.5129684539 24.2216125473 106.348052124
O 26.7674208548 25.3435160644 103.2158763957
O 27.3864403246 27.8325328071 105.8456841476
O 26.9306482563 29.2054758032 102.865579278
O 22.6909029134 25.6447875453 100.8458363599
O 22.8790375718 23.3641038313 102.3101787482
O 26.353935923 25.979836261 107.2213335024
O 27.8035299246 28.5620373599 100.4021784098
O 25.6042902474 31.077743289 0.2301980117
O 24.6774707321 37.5236138425 1.7936919057
O 27.5371362536 35.9130036121 78.1591100441
O 22.1883918424 33.3998175087 74.705705802
O 27.814164452 33.2028808873 73.1719697866
O 21.6992777112 35.7010797994 77.0707350831
O 25.7696347046 33.8467396597 78.4150328483
O 24.9520288068 36.1532106087 77.351542738
O 21.8666093176 37.4658203479 74.6414080957
O 24.7601441896 33.8776931159 75.0785704134
O 21.3259507019 31.2806766086 77.0581876382
O 24.5094495308 31.7381971241 77.5916358743
O 23.1973557956 30.5281490457 71.9064787867
O 23.9123488464 33.138391275 72.7054539134
O 23.3742642562 35.5897292451 73.6205139425
O 27.0925143757 31.9456931205 77.1690250234
O 27.5692922914 34.3531865409 75.447917023
O 24.6237883738 30.2228521862 74.1924286085
O 25.6317787007 33.9900214526 85.4918022142
O 25.4746267398 35.8662419628 79.9821836774
O 26.2120840385 31.6067712937 79.6725267145
O 25.6011193248 30.8218809686 85.3358239056
O 23.9608897518 36.5263835217 90.3501016152
O 24.1073139358 34.3972138203 87.6878362369
O 20.9767598523 34.6245481151 87.8488826149
O 24.1695223573 30.659324335 87.6774291449
O 21.3688512603 32.5906888709 90.203207074
O 23.9649801827 32.2045186623 90.6184995392
O 21.2157402815 30.5002058873 87.8417590203
O 26.7695521578 34.246538033 87.9029058445
O 25.6308579081 36.3611038868 86.695016181
O 22.294408343 32.3893144118 92.7541615704
O 21.283913088 36.3991517157 90.3446292248
O 26.9107475012 32.4483874348 90.53525699
O 22.8407032176 34.5190859852 91.2859823332
O 26.7952844635 30.7354802278 87.7354109254
O 27.1197691295 35.7253979617 90.3585225988
O 22.6544044156 36.7771074625 92.6113395335
O 22.5590499386 33.1163328127 99.896981502
O 23.8958617229 34.4503658831 98.0894554244
O 21.3590205891 34.9377030241 98.4256149622
O 26.8468277462 35.4489433898 105.2762891058
O 27.1400927185 33.3149553318 102.8681199161
O 24.2570489824 34.9306041468 104.8089819478
O 24.4151289038 31.5004575901 105.2266587742
O 25.9064258318 33.3765750526 106.3097426228
O 24.1184538928 36.8403515784 102.4185038266
O 21.6280852532 32.772245178 102.3855946603
O 27.0210043177 31.2754317119 105.2532141083
O 22.8897871147 37.4640261564 107.1426799866
O 24.2578038538 33.0463759653 101.9436000928
O 21.5562039878 36.36553771 102.1332249657
O 27.6444517087 31.6885124192 100.8279026253
O 21.1523412858 30.7452491201 104.7069925947
O 26.7829160236 36.3892821294 101.7834431794
O 23.0665579451 30.8899750115 100.97724978
O 24.8877211181 35.7596270029 107.2207134183
O 23.1748684387 35.7150500476 100.2261453033
O 27.5253018555 41.1385891318 74.1260117055
O 21.3581551876 39.8047303263 76.4612358958
O 26.9928607259 39.6099062833 77.1967068822
O 24.866612504 43.469687803 76.7818634747
O 21.567920525 41.6544494495 74.0202696657
O 24.4425084303 37.8397828864 74.7168847098
O 23.2080878097 41.0797547621 72.0625582417
O 23.132877837 43.4874470949 72.8877702915
O 24.3864294678 39.5406599358 77.6066355526
O 23.1151230666 37.7937627477 72.3413798785
O 24.1986402338 41.6698186158 74.3899022414
O 21.6599371714 43.1096661535 77.2439071065
O 27.450345529 44.8431226455 74.534824764
O 27.3355111687 42.9858947925 77.0814587813
O 25.6825397582 41.5936941879 78.520872954
O 27.4607060591 37.7158987602 74.9995940909
O 23.4984950759 45.0774882377 79.2019038889
O 25.6335429982 38.7203005827 85.7364890105
O 25.8970508759 44.0303100217 79.0613506106
O 25.770496077 41.9030163394 85.7837132169
O 26.076728897 39.1992507025 79.6556794053
O 25.0115514133 44.8657767824 81.3595552102
O 26.8099796571 41.8823421195 88.2383815175
O 23.9380028823 40.0659117343 90.8603266029
O 21.3167873411 39.7053238257 90.706666124
O 24.0718268789 38.2209613436 87.7488412547
O 26.6905194171 43.8960034501 91.10014549
O 22.2458974858 41.961565857 91.5106894602
O 23.7669737367 43.9214691872 90.6923847056
O 21.3187358175 42.0977059919 88.5346199921
O 21.2271367957 44.3628096953 91.2867841532
O 24.2218499462 41.7674282965 87.9971782203
O 26.6887032319 38.3441634366 88.0899072733
O 26.9703989041 40.4335923216 90.8710512893
O 21.2571360234 38.3535349537 87.4336789855
O 25.4788668861 43.9412121413 87.3654877833
O 27.5515175376 38.0996087014 91.3651169206
O 22.4746773787 39.9525852051 93.1558756971
O 22.5731280582 40.4699505253 99.1165769844
O 22.4956390666 43.6293103077 99.5950722267
O 22.9908346453 43.8106603183 93.2670217389
O 27.8272500116 39.7412356209 93.3554337904
O 27.8239365884 43.0469965554 93.2539574812
O 26.9776691957 39.4352180034 100.5876495693
O 26.7562194502 38.5725659593 104.363351742
O 25.537010473 40.6434632534 105.6025349932
O 26.6171513651 41.5736797889 103.287634229
O 22.7274047238 38.226740804 100.6269411355
O 24.3289490492 40.2278408216 101.1418508964
O 21.6717964498 40.3461833551 101.6373248802
O 26.2598165689 43.2176313745 105.3342810868
O 24.065420484 38.7466000839 104.3923029078
O 24.126141676 42.2191490321 104.0074099944
O 23.7858214373 44.291591676 101.8112895634
O 21.1454904681 44.3923383787 101.7689021863
O 26.7995640229 44.2610228693 101.6859634038
O 25.4344013517 38.2823196307 106.6668293081
O 27.6366574233 42.0930355773 100.5360167774
O 0.6178071744 7.3156216312 0.1848402089
O 2.4433462848 6.9334015481 2.128429139
O 1.6554172656 4.0426609408 2.7407493397
O 3.7921139168 4.9493697327 0.776089651
O 5.2229164836 7.1712527245 1.5253542514
O 0.0360002737 6.1793792408 4.8302090678
O 4.0709487452 0.8461321264 4.2067288212
O 4.3657842012 3.7223675974 5.4568099278
O 4.8057574456 2.4561089769 1.8490244793
O 5.2890230087 7.3653596324 4.2899989622
O 2.992098055 5.9058479024 4.7082025884
O 4.6992966168 0.0998008715 0.5609172703
O 6.8521493411 0.485645006 2.0504105325
O 1.4425055467 2.5810059137 4.8536617299
O 0.7332349575 4.4092860943 6.8643554058
O 0.9949650573 4.5564475138 0.0491538382
O 6.0619405803 3.9291782839 12.8680722154
O 6.4176331143 2.5843751626 8.0208495456
O 6.0150550772 5.4044116695 7.475638812
O 3.4167012786 4.3587670823 11.8045543138
O 1.7081896786 1.7467235394 9.796208336
O 3.6313310654 3.4934588914 8.2045135113
O 2.1108100099 5.5219088268 9.558808202
O 3.7021599509 1.1531665271 11.9912535385
O 6.57187503 5.8975125956 10.4180230631
O 0.7974546147 3.7409808843 12.9002012374
O 6.0148325035 0.1129553325 10.578819227
O 3.748353588 6.7856717442 7.4489761882
O 6.1523385091 5.6374395211 21.2799056464
O 1.2028697649 2.6756835619 15.4322518101
O 2.4305844349 0.2255021775 16.1484078395
O 3.0497028572 4.5766682613 15.8211188401
O 5.0602880413 3.2389877515 19.211963418
O 2.3559972174 1.6562871029 18.7462435119
O 1.36890293 7.0951981148 15.3195236645
O 3.0107350866 5.2326114301 18.5508896228
O 0.4630150677 5.5394919968 19.0866397061
O 6.4161962127 2.0149093677 21.3493356951
O 4.8361113145 7.1290401687 19.3705984423
O 6.7372919384 2.5306313763 16.8252049606
O 3.4982906974 0.3139516957 20.9448771184
O 2.7140491688 0.3595154047 23.7230893766
O 0.3361083625 1.532621415 24.4849221123
O 2.8356787361 4.6217142101 23.699954576
O 0.7156807186 7.0838649437 23.6380143732
O 6.2584900697 6.8673094344 27.1433420259
O 6.1459992121 4.3254253777 25.8492279652
O 5.1852330058 3.1430286302 28.3547245069
O 0.8934922189 5.60905776 26.1528401317
O 2.2013439033 2.9511470934 25.9326746149
O 5.6275438883 3.7348380725 23.2269516638
O 5.2719619668 0.2365246469 25.2220885116
O 3.0634607363 1.2155642272 28.2781798331
O 0.9185608722 4.9055557 21.877174545
O 5.1838274243 6.7555190434 23.8400832943
O 6.0526151155 0.8735879913 35.4664066602
O 5.4832861619 5.4706732513 29.7789699184
O 5.3669958662 2.8452892878 33.7398442651
O 2.2450507604 7.2120770802 30.2962656597
O 1.6835590791 0.7523644617 33.2188783237
O 2.997898215 4.4780389649 30.9445792749
O 3.2437166297 4.7099484768 33.5788858274
O 1.8950704382 1.6238909853 30.7673687118
O 4.7948828429 0.0279255705 31.5084372107
O 1.0268950092 3.1324539197 34.4683289968
O 5.9891187297 6.675375745 35.6045409783
O 3.2916915907 7.3198046162 34.8170907665
O 4.8451562736 3.0748018594 38.3450016746
O 2.1220503469 4.0064393533 37.9100216433
O 3.7550609852 0.0354082279 41.9018092681
O 0.2899152284 4.4271891312 40.9807458164
O 0.3822612921 1.8928910235 36.9942785137
O 3.0292371377 0.7227016113 39.3673166979
O 5.3600183508 5.7983927651 38.3657791163
O 3.1086815178 4.6892935856 41.8190170706
O 1.3383763646 6.503125871 36.7016907816
O 2.6402785799 6.1890004514 39.5478981955
O 4.8997136619 2.9197613397 41.275900149
O 5.6550872568 0.3524841786 38.209208496
O 0.5671293107 1.9531670998 39.6882675567
O 6.7075546788 0.4246748158 42.6622152952
O 1.8827851801 2.2991098107 42.5269214115
O 4.734546824 6.7165123229 42.7745883351
O 2.5326777674 5.1114786798 47.7711568382
O 1.6670741962 4.4233691678 45.0714043047
O 6.076536072 4.9827660306 47.1875572461
O 0.5924597523 0.7152428285 44.3797223982
O 5.6830010277 2.1998112601 48.231681416
O 4.0602260865 1.7056218686 44.6144255514
O 0.5189062056 6.1849438309 43.3124803802
O 1.7885701635 1.3011492053 46.706776971
O 4.5743251739 5.1180952425 44.957253866
O 6.841064919 3.3169532522 43.6491411297
O 5.9969561987 0.3490605584 46.0744055586
O 6.0363486526 6.2471818677 49.6360422284
O 3.9524100041 4.5936613014 52.6771138353
O 2.5962773339 3.2071560855 54.5596388611
O 4.871897485 2.4014580367 51.2887168274
O 4.8101609462 1.2271383749 54.3758493096
O 2.1692216438 0.6758092812 51.3619210452
O 1.6355243848 4.0260411853 51.0011453587
O 3.1170694031 2.9550085005 57.1108389225
O 1.4094683305 0.7718870984 53.9306845178
O 5.5481225188 6.3224202344 54.1386304973
O 5.8112832619 6.8346497118 56.9934629348
O 0.3060959901 4.6846903125 54.1088337253
O 6.360892603 0.4597670765 57.1830607105
O 1.2842223461 7.0262985284 50.6452348555
O 0.4080212144 6.6260796336 62.2718671727
O 2.0047377263 6.4032280254 60.0281086294
O 4.3120262358 5.2461454 60.6199982072
O 5.3291316018 4.3803344573 58.0033229254
O 4.2250627607 2.0861634207 61.6479602088
O 2.6481750768 0.1662134514 63.6264212373
O 0.4406439908 3.7077185047 63.134125461
O 1.1480430694 3.658965367 58.9379001787
O 6.1431319566 2.5803638196 63.4921078215
O 6.6476470847 4.8460663612 62.1540327318
O 3.1723517603 0.2803199562 59.711384633
O 0.952127416 1.1390906017 65.6717513458
O 2.6972143938 2.8588643824 64.552221741
O 3.1915934822 2.5659220055 68.1792884334
O 0.7351459992 1.3569911923 68.5899562812
O 6.7680436496 1.8787771923 68.0502698931
O 1.8171317859 3.7318580903 70.3342174156
O 3.4693668998 5.5865212573 65.4746499017
O 5.0115111106 3.1357475234 70.4417814326
O 0.8777343169 4.5128551799 67.6705201412
O 1.9944942279 6.3934273376 70.5621634587
O 2.5696930146 0.7662092065 70.5437549174
O 4.7320669304 1.0297012451 66.2644616993
O 5.5831840214 3.8034037748 66.1467598399
O 0.9145437039 7.3439578015 65.9481010621
O 3.2166094674 2.6564636028 72.5586116495
O 4.0927704923 5.4578138284 72.2620446251
O 0.0906852395 2.2306943675 80.1918580499
O 1.518537536 1.7239469867 83.4002764614
O 6.0290264527 6.3944232401 79.780670409
O 4.945767493 0.1459218023 84.0086200273
O 4.9929204207 2.244370596 81.761673324
O 2.9750481015 0.1699583471 81.4659453237
O 6.7693655036 3.5848576779 79.4228631546
O 5.9131862895 7.2619242016 86.0672458284
O 0.0524868246 2.6989373492 86.3096740249
O 1.0761999525 6.1222715413 85.9335120139
O 1.748880091 4.7956791127 96.1397796419
O 6.345571252 6.0992605794 97.193624115
O 2.844285343 0.1950658781 99.6145997576
O 3.6771306939 6.9474146708 96.7685510354
O 3.0918269928 4.7279886742 93.1339775515
O 0.6664747051 1.1382833683 106.5107608471
O 5.8574477797 4.9331497278 106.4753987065
O 4.9205547223 2.3409236721 106.2143962238
O 6.9291535759 10.6229293369 6.3337984168
O 6.7456971648 13.0351452794 3.314806091
O 4.013463994 13.8654497639 4.8311731643
O 5.6323035648 15.0254112541 1.9129554837
O 3.9889852435 12.8856001238 2.2135960193
O 1.6939531648 14.7688958347 2.3926348594
O 4.3001870027 10.233216114 2.3425076552
O 2.0452951417 11.950197315 5.7519233588
O 1.5665969613 11.7647557842 2.5417321774
O 3.8145358577 9.3863387722 5.1593383323
O 0.6318965028 9.4894970575 6.6694608968
O 5.748230165 12.8668363161 0.0129383304
O 6.1179139663 15.0153251593 13.6996584602
O 1.0597599885 14.6374603328 10.8799212127
O 0.0232937134 13.8994917716 8.5115074366
O 5.4465212985 9.9339169183 8.7122963196
O 0.7374568455 11.5748389162 10.6627784549
O 0.3393367086 9.1374198164 11.7331744707
O 2.773383427 13.3046704719 7.9597248831
O 6.4633757269 11.5021366544 11.2715260406
O 3.645985632 12.1405830303 10.3742228532
O 5.4591415688 8.333000131 11.0598592697
O 2.6566050235 8.1249025795 10.5927970342
O 2.7763541083 9.223216676 8.1309851592
O 4.0670104893 10.5547798984 13.3879528411
O 3.8445952365 14.9477969474 10.7284498161
O 1.6488830795 9.3970708917 14.1022842501
O 3.8197949149 9.9678007758 16.5436421855
O 1.3012922466 8.8543883162 20.9315970052
O 1.7464892828 14.2987782141 16.5195301314
O 4.7737456564 12.2927993059 19.8049656429
O 1.7210743083 9.7080835861 18.2676902206
O 3.8532855305 12.6626263723 17.2702690833
O 5.4746505856 12.6077844649 14.5731955019
O 5.5451806427 9.5691492752 20.1387721235
O 0.5994856362 12.2453152823 18.629205467
O 0.0364397713 7.729936888 17.5476694659
O 6.1571505356 8.2562810033 17.0377210229
O 1.7303991653 13.709144082 20.6256588905
O 0.1831850435 11.4237563414 15.4784478677
O 0.8513553474 11.0753384673 22.551028044
O 2.5484359261 12.5517214434 28.488612106
O 5.8113126721 12.6124032855 25.8449064938
O 3.984103393 10.7752784981 26.5829035566
O 1.961478043 7.9784844438 27.5904695407
O 3.1863662104 10.8179733383 23.8356641344
O 3.9057364848 13.2552426796 22.0892853755
O 4.5014440708 8.711060606 28.2658200988
O 3.7485672076 8.6621472252 22.1393101009
O 0.9174015653 10.5666164508 26.8214187136
O 4.9450927752 14.9789901032 27.288897735
O 2.1557504818 13.6617495538 26.0323439288
O 4.3680505102 13.9664744884 30.0836164201
O 4.7339458607 7.6526129543 31.4273540219
O 5.0954624475 12.4901719357 33.6854748841
O 0.4875284171 13.1082068074 30.1687274076
O 1.6317165641 9.6641439281 35.3883984359
O 4.2691213798 10.1345634773 32.5253599594
O 3.7809594354 14.9391887773 33.9325891877
O 0.2518087295 8.6577675263 31.5084876295
O 0.0259674923 7.6317989712 34.2354030592
O 1.4697258205 15.0284079849 32.087594181
O 5.5175863323 8.8339528822 39.9848358548
O 1.1760723807 11.1107259059 42.4564801369
O 5.5064786438 11.8635183375 36.4782677203
O 6.4137950636 9.2575527791 36.7776596076
O 3.5585329079 13.7615628899 36.7906645124
O 0.9848226644 8.0130938437 41.2609753636
O 1.3828738598 13.8645928197 42.6660791657
O 2.4135859275 8.8977158859 37.9691978102
O 3.0370060636 10.4736022958 40.4092325182
O 0.8649536145 13.083198875 37.7408848757
O 4.2086609133 12.9867884012 39.9622153717
O 3.9283231427 14.7166789499 42.1191188241
O 6.6769048944 14.4304458422 40.1306821771
O 1.3418312463 7.8598225568 45.4922224544
O 1.5773441033 11.7357254836 48.4572400428
O 4.7014900578 10.6143723807 45.1824912702
O 4.1879484416 7.8448930987 46.1278357965
O 2.3583536102 8.2834413647 48.339431461
O 3.7597705984 13.6227128479 48.8557988993
O 2.0755071193 11.2967683699 45.2388030638
O 5.1221400091 13.2197350725 46.3954278156
O 5.752172843 12.9569575944 43.2424630299
O 5.9622737988 12.1751167926 49.7296133427
O 1.0428322624 13.7148554381 45.3340462272
O 5.7407223944 9.3074010979 50.0062735543
O 0.1908723041 9.9425809075 46.8405870796
O 1.8784358952 13.8561058996 51.952647958
O 2.7102393816 10.1945233082 53.2280439751
O 4.6675173259 12.2055499596 53.759515154
O 4.3275453295 14.8065239728 54.1307157382
O 5.0395176859 8.7081740644 52.6461720691
O 1.9457536631 8.8454616336 56.4116891133
O 6.169008119 11.2688838013 55.7812209876
O 6.9413527688 14.4798353621 54.939690024
O 1.7223644078 11.2417083187 51.0411282157
O 4.6993669451 9.2818612769 56.8715440982
O 0.0721065367 11.8754458787 56.015569835
O 1.2530797151 7.9179374423 53.8828717333
O 5.1491368914 11.2738796251 58.7277852338
O 2.7959704197 7.5459467533 63.5340101066
O 5.757524095 10.3602377756 61.1602282528
O 2.7002617112 12.8048436253 59.2844051671
O 3.9342038021 13.9495915002 61.5376221478
O 2.6267961067 12.5387515533 63.800542505
O 6.0382767462 12.6531521067 62.8640506544
O 4.6408769087 7.9345781707 61.4883140246
O 0.5859957936 8.3533459875 58.8282867187
O 5.592472955 8.5132676352 64.753852945
O 3.2443704306 13.9169007143 66.3114453121
O 2.3428637961 9.7262340612 64.9692242623
O 5.5127251028 11.2658079288 65.4843699911
O 2.8370566165 11.1748456984 67.1794295364
O 2.9432037582 11.6069097462 70.2004260497
O 2.0230242704 13.9491303168 70.9912804667
O 0.462494329 10.5962385083 68.5066022727
O 1.1301851377 13.5481834154 67.9973744545
O 2.3297276768 8.928782651 69.6462281862
O 5.6203649144 10.3104865688 71.0920487646
O 4.4589795888 7.716129733 70.6052711648
O 3.1453692082 9.7080182455 72.0364015951
O 4.1782161873 12.2991326184 72.5777807719
O 6.1741168664 12.312404844 79.9715504256
O 0.544617479 8.6649963622 79.3785157985
O 6.0895211014 9.2042729609 80.3724282072
O 0.6569572967 14.4705783947 79.3764946964
O 1.0601596929 13.7114346522 85.6624083371
O 0.219626425 9.1599179283 86.1477134152
O 5.4764073886 13.4568056875 85.9311414149
O 2.9939386887 14.9555132674 92.7750483271
O 2.8809803865 7.7638802999 92.8946648296
O 4.6746854283 12.7746991208 96.2342976606
O 6.8538080127 12.2346909662 94.6265147749
O 6.3623823374 9.2425584991 97.3069956432
O 0.8893469166 7.9985221932 95.0691168516
O 1.6096811019 12.651154863 95.8568269157
O 6.6129530723 11.7786027611 97.5840890786
O 1.7528530188 14.8874823107 98.8398885497
O 2.7932476304 9.0214138792 100.3970630347
O 5.5224746572 9.6679415772 107.1957306207
O 3.1180095054 18.1263897981 5.100157261
O 3.1821850457 20.0232212772 2.5245848171
O 5.0565271871 17.7593623561 1.6277932322
O 5.4349859957 16.1702959579 6.3531319546
O 1.1129617243 19.5948021548 5.9042005165
O 5.3251135595 19.2146320137 4.2367340713
O 5.6484421415 20.6485877315 1.5074785333
O 3.5626437701 16.1773845852 3.4394462877
O 2.0104728843 15.7540518382 6.3508389747
O 1.1639297662 21.7587107884 3.7273983692
O 0.2498926515 19.7429538219 1.4499846847
O 4.6473734204 21.8737108259 5.0269358008
O 6.1502496744 19.6553920924 6.8310044159
O 0.8514477338 22.5473679841 0.7430658339
O 4.3434341107 16.9353175485 8.8453450922
O 4.7596482783 17.253493261 12.8006232819
O 3.317123595 15.1156798073 14.1920248944
O 6.5560697044 19.3419904076 12.1785456109
O 4.9398380226 22.0262680285 12.4941596485
O 3.816186612 21.1566589956 9.9886047255
O 1.7152391476 18.4327763301 8.3450662646
O 2.8754706175 21.3159105241 7.2334609475
O 0.4710563778 21.4309066414 12.8511778911
O 6.6799192444 18.392124461 9.4322441369
O 1.1544980764 20.6771448019 10.3384050492
O 5.7104139271 22.0715520476 7.7791193829
O 2.0669476714 18.2750820156 19.1012199874
O 5.4412227492 15.6198358806 20.1093588057
O 5.0031180741 17.6692848179 16.3822254856
O 5.2624706405 20.5105910271 16.6428165672
O 4.7388188969 21.6477093546 19.026210335
O 5.7167383302 19.9039159523 21.1792509586
O 2.2138309662 21.2629762381 19.5768298522
O 3.0733377065 15.8025315088 18.3838158288
O 3.7157707355 22.0912009803 14.8723600861
O 1.3908552887 20.5168336389 15.3366558997
O 2.6847796691 18.2144041691 14.9874482499
O 6.9443717656 15.4969265642 16.3723118331
O 0.0767441756 16.7121877337 14.3594875316
O 1.0269574821 17.2540256496 23.0259511154
O 5.2138994697 19.7351087499 24.2263157781
O 3.0298737343 19.2016925419 22.5926546034
O 0.3812158536 21.8013806261 28.0114991389
O 2.4070576098 21.9091992289 26.274050122
O 1.1549885849 20.6957279951 24.3683191121
O 4.2473671499 19.964884648 26.7614315431
O 5.3801043113 15.5282415645 22.9202428208
O 3.2628586611 17.2359213065 26.3467696409
O 5.5642078058 22.4331819404 26.9821314279
O 0.2717812903 16.6624393782 27.1267171393
O 2.7908478607 15.5580993707 24.1982991052
O 5.9895711666 22.2783060194 24.1809664385
O 3.3821279318 21.6950824547 30.4161892475
O 1.4379106254 20.1898322426 34.1185280691
O 2.7994120336 19.230173736 31.7322438381
O 5.0478037383 20.6360408286 33.063131754
O 2.711295127 16.8586333897 30.3244031667
O 6.1453413861 21.1734991061 29.6532137058
O 6.1315080321 16.3135337197 33.7390969813
O 1.3191928171 17.8442570131 36.8904442194
O 2.4595452078 17.0709754927 42.1713999903
O 6.5532601221 20.4908208372 37.1307851883
O 1.6598279202 21.2102703103 41.5294479196
O 5.8946489384 17.0077228439 41.0155286766
O 3.6632007444 18.5098445408 39.8862059048
O 3.74078626 16.8476078995 37.6794652437
O 6.4194944695 21.3133866149 42.0337324696
O 4.2627794456 21.1007842637 40.1934040132
O 1.2871024988 21.7060286455 38.739894509
O 1.442053091 22.3112598835 35.8086609281
O 4.4534617773 21.92040601 37.4952566175
O 6.3228897787 17.7026308779 36.4672249016
O 0.6459462819 17.9809503602 39.4890229892
O 0.0352579046 15.3321754126 40.6718251816
O 4.7486031144 16.6770086195 47.1586222024
O 1.1103891035 18.417683454 46.3669071766
O 0.7382003619 20.9192906261 45.2198466435
O 4.1199869699 15.3331310801 44.9925631433
O 2.7831112841 19.1299355379 43.8765392961
O 0.9412538192 20.3444680726 48.9471789968
O 1.8363816617 15.7268633339 47.0391580958
O 6.5472015498 16.5696474695 43.8545516627
O 4.6756650195 18.9228441994 48.6290933049
O 6.2753465838 16.6888143251 49.6415771573
O 5.3082107765 21.1028675307 47.0348187588
O 3.5583025465 21.4530584384 44.8651673876
O 1.4448783591 15.7878331986 49.9411136972
O 6.6640288107 22.3025748176 44.698537836
O 4.852353575 17.3745653732 55.209115141
O 4.3351385446 21.0962962121 55.8599442918
O 1.8376435514 20.4097248499 54.4889870549
O 1.6956559073 17.648007515 54.0363746821
O 2.3841594809 22.2880699104 51.3657231098
O 5.440746302 18.0948309754 52.6260335686
O 3.9185300507 20.0664739032 50.9757559748
O 2.8844870453 17.5406552498 51.5035381269
O 4.2655436729 15.1272629416 51.3562755331
O 0.035828517 21.9684994781 56.2162940329
O 5.7722791108 21.0268826058 53.3386933121
O 6.7010551902 19.8577414384 56.1640559353
O 0.0784710249 20.7284301904 51.523903292
O 0.0644937261 18.8725382246 56.6037358026
O 0.5245997183 15.1136041356 54.2202758598
O 4.6461966339 20.2876852465 60.3163712897
O 4.1687342054 16.6078456756 60.8503859004
O 1.5950075877 17.0929460635 60.598931842
O 1.5476862329 19.5194854768 58.8175620735
O 2.6527377248 19.4852158285 63.7611245821
O 1.5420102259 15.141936183 58.2416621114
O 5.2980630779 16.2621795703 58.0086415756
O 5.1374443765 19.8181635457 63.179608777
O 1.2146686167 22.1769228918 60.5205739274
O 5.9703711217 17.2550194385 63.0112112856
O 0.9061970644 19.6532967302 61.5261560622
O 3.1391181868 21.9226402591 58.6790244342
O 6.2398727898 18.7517394804 58.6024039961
O 0.2240634357 16.2644098817 63.1269269482
O 2.7617761678 17.6213075174 57.2752907092
O 1.6377273422 19.471395062 70.2881890232
O 5.1668271833 15.7473632111 65.4032517829
O 0.1932292888 15.4540946026 70.0356857408
O 6.0721009038 17.0958944191 68.2729606791
O 2.624249374 20.7930116907 66.178608616
O 4.2883184761 18.4776784152 70.8792801555
O 0.1463353488 16.7269670177 67.5179404936
O 2.4989278753 17.7681874835 67.5902621953
O 6.0571444053 21.7451455415 67.2220215561
O 2.6148609892 16.9730678459 64.7644562274
O 6.2583357338 16.1775473364 70.9230392296
O 4.9121137057 18.8442937797 66.3016729272
O 5.5054416442 22.2899998267 64.5464736822
O 2.025513986 22.345925337 70.9584108123
O 3.7533077134 20.5457294936 72.5529756003
O 1.5839013516 20.3433857175 80.2581267524
O 6.3154226305 18.7227467511 79.2555665416
O 1.0506513097 18.9566638995 84.1341031269
O 0.416696866 17.8456187017 79.1076027464
O 6.7754810922 21.5505576857 79.1220434121
O 6.0260932384 20.6989654439 85.5737460749
O 0.0032012474 21.9700182393 85.6048084105
O 3.2219720053 19.7697942494 92.9390105764
O 0.6724722433 17.8174271199 97.905954403
O 4.8108360275 19.929055638 95.434518407
O 1.3626606403 21.617441563 95.3039688089
O 1.6378319966 15.3451090448 96.029646764
O 5.5514193942 21.0838050771 97.7808686818
O 2.7396511561 16.7824070499 100.3985894999
O 3.3931897443 27.9661430109 1.8448802633
O 4.8994484985 29.9598108115 6.9552528605
O 0.5326460741 26.0016656033 4.5753171843
O 3.4420504349 22.7842235045 2.483546096
O 5.9123206891 27.7792451806 0.4639236237
O 4.7449619253 28.4243210465 4.1334145148
O 2.0299242954 25.253632387 1.6409064778
O 6.7107277948 24.2201691359 6.3001050218
O 0.5039577768 29.2243312698 0.1650443642
O 2.8418603753 24.6285510198 4.9072554253
O 1.1787604683 28.9087975058 3.474006354
O 0.4917142792 29.5005937153 6.8765407721
O 0.8776977412 22.9174849016 6.2290644221
O 5.1050338707 30.0865809515 1.6666986179
O 5.1638914525 24.6172027603 11.5266191285
O 5.529496441 28.462861481 12.4579966292
O 1.8400222324 24.6528282288 8.9121969263
O 1.8011968913 28.589284247 11.6784995324
O 6.22741887 27.3877445203 7.6137602101
O 6.1248281739 28.7262360312 9.9549341112
O 2.5863800759 25.6111708618 11.7229236037
O 1.9125454101 27.7263355823 9.0287720676
O 4.0645254635 24.5862583764 7.5038194337
O 0.9782590521 24.2093153483 13.4389935363
O 5.5786661161 25.3391706166 14.301836122
O 3.0476731873 24.6846592248 14.9386371136
O 2.7005527987 25.5440487733 17.8416590244
O 4.134977519 28.0004692578 14.8836343431
O 5.308395133 24.4947703801 18.2692858644
O 6.7069275208 28.6249243723 16.3670561591
O 2.1050311282 28.4887573616 18.3826731216
O 6.7244466449 26.1070205463 19.8045632964
O 4.5539900376 29.7518556333 19.7156348556
O 0.6989920054 23.973705688 19.07902949
O 1.7263229486 29.0069516093 15.5856100603
O 1.5462698862 25.7314534145 21.3873495008
O 0.0407749751 27.5344091921 20.1706221681
O 2.5586766429 24.1833174324 24.6559091695
O 0.5367336167 29.8407530545 21.8370450844
O 5.1001163611 29.0626941529 22.4122074312
O 2.5726251397 28.0765540606 22.7144588819
O 5.5579352162 27.5504297425 27.3151932334
O 2.5125471589 27.5372627317 27.6324026829
O 1.8957804804 28.7368004564 25.2546813576
O 1.5548578813 22.6570108615 22.0647586578
O 5.0333053315 24.7030515937 23.4455458403
O 4.3854910783 24.8998725543 26.7599485761
O 6.3697984716 26.7301363154 22.3652028926
O 2.1791762113 28.2336850561 34.4481390968
O 4.5684984425 25.7133628423 31.9134295923
O 2.8341049062 23.9947755895 28.871562362
O 2.9299889321 25.5788454137 33.9849745527
O 0.2550672142 26.1409158814 31.8959429787
O 6.6074151827 25.3179152054 33.553004783
O 1.2070536065 28.9760875708 30.5288880794
O 6.4140284886 23.0609465798 31.5497123098
O 4.9402289981 27.9549631187 30.1353960004
O 4.4789060883 29.8322702221 34.1399745276
O 4.5500881199 23.4629804688 35.0115178832
O 1.3512083347 23.7297103327 32.5649249689
O 1.3328716579 25.3563073316 36.9127742199
O 2.2617102428 25.066884542 40.2517118744
O 5.114860861 27.7427591448 41.9678738208
O 5.8473458775 25.3375974555 40.6958407694
O 1.4425870525 29.4365004255 36.9184789262
O 1.2900626911 29.6975350542 41.2076651995
O 5.30804454 24.5715338103 38.2604952041
O 3.2548353172 29.0974962483 39.0984340958
O 3.8225582902 23.4931497924 41.9044193701
O 3.3411090258 26.4641010212 38.1919968013
O 6.5544753845 28.5001217306 36.123038667
O 6.8418512442 25.6259250076 36.3298054283
O 6.4162729245 27.9494306091 39.0227112578
O 0.3379557246 27.5465996932 39.8568870886
O 4.907830242 22.5836545811 49.4299556086
O 5.7364951597 25.6885731451 48.8207782901
O 2.149429555 25.5067273704 43.3447345201
O 2.033836065 28.1923220053 43.3995485298
O 0.9367253845 25.33966066 45.6644991737
O 3.0781465909 25.2373086439 47.7740062518
O 0.4904279992 23.1777966164 42.9644679678
O 4.1064843218 28.0354356612 48.1751358087
O 4.9857013172 24.7694252148 44.828976813
O 6.3346560668 28.8757558275 46.6360506534
O 1.6486774024 28.4461001783 47.3321169839
O 5.133245284 27.0777947768 51.001824536
O 2.9091918061 27.4300319491 54.4494319396
O 6.1446136836 23.3378913737 51.9647946049
O 0.4546954853 29.3859349772 57.057765512
O 0.0976597112 23.6150569936 53.137139682
O 1.6952335831 24.7364386418 50.0824657851
O 4.8787029977 28.7988526433 56.7968415196
O 2.6478711992 26.8137627023 51.8921263227
O 2.795845987 23.801490023 53.7359995769
O 1.2128881954 29.437814735 51.6951252743
O 2.2030387006 25.688763713 56.7747012883
O 5.2026348201 24.1358459401 55.1127262345
O 4.8321087603 29.6766934534 50.3503281733
O 3.9211245626 28.4712643834 62.0587605987
O 4.0946928931 26.0540205561 60.4708855674
O 5.8722355287 30.09500021 59.7032254831
O 4.4509808201 24.4591123506 58.2234185776
O 0.5752518087 26.8371016817 58.9215598819
O 6.9313819904 28.2531420041 61.5035147626
O 3.192074872 27.9298210437 58.8488281815
O 0.4128222759 26.3531775531 61.6067967124
O 2.3645706345 27.1316929052 64.2188863555
O 0.2820918077 28.9117310922 63.7006235718
O 0.1304621678 23.7668596446 58.2521526551
O 2.6394707292 24.5088833452 62.0521665525
O 4.7938840571 22.7616826909 61.6960852185
O 0.5397186213 26.1457131493 67.2796007631
O 4.6406313671 29.5597465162 70.154946211
O 3.0637606557 23.7236444548 68.1991105554
O 4.7525093585 25.9489065936 69.4620878267
O 4.7672180761 23.2003292978 70.2421413255
O 3.0399378204 24.009825094 64.8346948443
O 1.5994002902 28.6949265361 68.1866173446
O 6.8482956385 24.7938242789 65.0602346117
O 1.9107469243 25.5294660888 69.849271372
O 0.8174996019 23.0976691717 66.0327531874
O 1.7496309839 28.2461922139 70.8259568192
O 4.1316823492 26.1126090989 66.4496757514
O 5.7256437645 28.0415553693 67.9935778223
O 6.7258985744 27.5840487562 64.5551548482
O 6.8924843725 24.6142478139 70.8446174106
O 6.7619058353 24.7776525161 67.9053147823
O 3.0176632728 25.0612864032 72.076662659
O 4.6475571848 27.4029176187 71.7397370922
O 3.4975845295 29.861992461 72.6411594536
O 5.676667745 25.635554359 82.8439711283
O 0.5918183465 29.396012327 79.2610741149
O 6.4140301563 23.9721949822 80.3921280098
O 1.3310253591 25.8843237442 79.5147417588
O 4.4825741519 28.9926899591 83.1167081237
O 3.7377556538 29.5463026024 80.8634768495
O 5.8205661139 29.6249753634 79.1912163492
O 3.5303189736 23.7590216649 81.4565823917
O 5.8358281979 25.1804548033 85.6283941627
O 5.637474848 29.1957348486 85.799435446
O 0.6978152563 27.5135394673 85.6797542678
O 3.0793645568 23.1766490982 92.9251335865
O 0.3624082683 24.0264651087 94.9542787286
O 5.2416628498 24.2619809689 98.4743342467
O 5.3394607327 27.974498904 96.1017451757
O 3.3372428446 29.129092034 93.2566397645
O 2.9144077835 29.4271440925 97.7356651745
O 2.5101661711 22.9425424257 101.0835014268
O 2.3983282166 36.9874279782 3.3153151375
O 2.2585571932 30.6259716296 1.8949415391
O 0.4816153106 35.2621293112 0.0952283919
O 3.2018066936 35.6949655596 0.9140479931
O 3.1988765281 34.0207324723 5.4627039921
O 1.8067946477 33.8307818475 2.2278900908
O 1.108150288 31.5557398831 4.5945067576
O 4.9006722839 36.8513341988 5.1907612134
O 0.6078023768 34.9364475759 4.3621568073
O 1.1586405594 32.2362040351 0.1450125561
O 4.7737476799 33.7327494478 0.1607643609
O 3.7733254672 30.7879085881 12.2898770949
O 5.4668614315 31.6202026571 9.2283669914
O 1.8686865235 35.408229739 8.187991415
O 3.3254486152 35.8886100724 11.303325546
O 5.1896898981 33.8128111725 7.5353308214
O 0.8610408015 36.1599363173 10.8573019335
O 5.1753686466 33.8336055256 12.1104053766
O 2.2862622465 31.6275038807 7.6490482781
O 6.5726323819 32.1429853466 13.8757687163
O 4.3902175928 36.633205253 14.2798243222
O 0.7853244769 36.8333362264 19.47797454
O 5.7190833379 31.097273109 16.768607367
O 1.8497904073 37.5547353963 14.7795978579
O 1.7489914449 32.6183588097 20.897473023
O 6.1691806554 35.70702779 17.7297654779
O 3.8529473598 32.9349402393 19.2808223359
O 3.8843819931 33.1038132326 15.676468673
O 4.8835611594 35.2395126124 20.3326065922
O 6.1077490669 34.80004011 15.1721026796
O 3.0674591161 34.7798036638 17.6015827015
O 0.1804612765 34.6067655213 17.9899733072
O 1.8449275915 31.5811595256 14.3308639916
O 1.5001417795 37.2535716257 27.1956351685
O 4.1329895478 34.241035678 26.9635135349
O 3.2853737541 36.5139700615 22.7746615376
O 2.6779350804 32.4885016837 25.5307806353
O 4.9862006681 31.1152932984 24.4327221652
O 1.8292534865 34.0268031426 23.4168327189
O 1.096015084 36.8703701944 24.4817366191
O 5.8365217528 30.5476771753 26.9295036097
O 0.0961118079 31.5522263802 25.3906487231
O 6.4811281819 34.7885565544 25.6900860808
O 2.6582697924 36.4693591141 35.4114991657
O 3.7947262929 32.7131622506 33.9289886083
O 5.4245919592 34.9262779066 34.8866308593
O 3.5831873241 32.80947337 31.0512590121
O 4.7079368558 36.5272326492 30.4710278128
O 1.5714746116 34.658019482 33.3588026989
O 5.4903457303 34.6741560493 32.1168384095
O 0.3828886185 31.8869140312 30.6957710579
O 0.9433269196 34.5411025059 30.7825475053
O 5.2016553854 32.5062965319 28.8913611434
O 0.0560676773 31.8467193313 33.6432812219
O 2.8649999115 35.4337626817 28.9833456456
O 3.5627482801 30.1045422774 31.3785732164
O 5.6682270034 37.5375093906 35.7311938417
O 5.5094631941 35.9457319312 39.0788670662
O 5.8582838627 32.1555002858 41.2680835193
O 4.5611421007 32.0933405795 38.8332735604
O 1.8708992008 36.820357507 41.6598213277
O 1.4666029605 32.5765152143 42.3051794755
O 1.83617534 35.894430798 38.4471570375
O 3.9595912585 30.9359700414 42.9108966967
O 1.5421487471 32.2551368651 36.6510934393
O 3.6991312509 34.2187715886 37.3630509956
O 5.0801588295 34.7775702654 41.7658110675
O 0.1233956273 32.6241441295 39.8666597536
O 1.7470632071 36.5872345018 47.9199887157
O 2.6082293154 32.3108651114 47.1787944329
O 6.3572024859 34.7639568844 46.5309613153
O 6.2207361309 37.4323113676 46.8530068725
O 0.384005974 31.2342631141 46.1635764192
O 3.5450140813 34.8345709374 46.0775018801
O 4.338378829 30.8761076908 45.5620064024
O 2.7230612866 34.7328814164 43.2067820441
O 4.5588085919 32.7814301104 49.0773821163
O 0.5393328352 32.9098599641 54.6526511591
O 6.364532925 35.5453851186 52.6245397321
O 1.8282930002 30.3153376291 54.727103435
O 4.7679396777 37.0662227188 55.317060425
O 3.2513336116 31.507730873 52.0943574123
O 0.6741251589 37.2369679852 53.0783657263
O 2.327136905 34.978386003 53.9956780134
O 4.4370304796 34.328982131 56.078410257
O 4.0477732509 34.1731717585 51.9044336633
O 3.0255536419 30.4519492733 59.8634623444
O 0.5128683946 31.4285824444 63.7677381965
O 3.7762189149 36.6053563854 64.3061921157
O 1.5312938551 35.8590517716 62.3536884495
O 0.8339238056 33.5369526715 57.3059022117
O 3.0255156894 36.7726884327 60.0794100334
O 6.3640833452 33.2794399518 63.5681725658
O 4.6917020301 34.0781093223 60.6497408546
O 3.0100535732 31.5233069042 62.5457175131
O 5.3859788204 30.5470297207 63.1751361782
O 3.2955458909 34.4745540394 58.4642370121
O 6.6726149545 35.5702023822 59.5182094221
O 0.5455063016 31.3059114289 59.3314558149
O 5.3979999027 37.5395248182 58.0437015649
O 6.9001642695 37.3697055721 64.251958942
O 2.9471972514 31.5383968813 57.397311738
O 6.492990436 31.2577425601 57.3702077659
O 0.0621607889 32.7063768878 71.1964297353
O 5.0663312714 33.4847903934 68.4996676488
O 5.3713829665 37.3123079181 68.6346835836
O 2.0842060571 34.6130838786 66.3426428483
O 3.547063999 30.1796566929 67.1348138942
O 4.0202316953 32.3197152653 64.9758842141
O 0.8548978351 37.056749223 67.8047163633
O 3.405801296 35.3197508754 69.2124359035
O 6.6458062836 30.168168129 65.6609953893
O 0.5583004952 31.7401092995 66.5643531706
O 4.4690962443 32.2206229087 70.9734389158
O 5.2235351919 35.3243226282 66.3158022648
O 0.8419896852 35.348948922 71.3742492355
O 2.4862486308 33.1442522532 72.5110296912
O 2.8566145514 36.4216260978 81.0450697438
O 4.4056500904 33.3686409328 82.7039593578
O 6.05327472 33.154218567 79.327954483
O 6.5060259963 35.400785396 80.8956833131
O 0.121047443 30.2043760565 84.8256918426
O 0.2726372098 33.1336700871 85.6737462971
O 5.7326288439 37.1442257554 86.1776926188
O 1.7950231055 30.69958168 94.9192969094
O 2.7849280348 35.1960076641 98.479881463
O 3.0840383021 32.639784846 93.5030858877
O 5.5652164168 35.5948115813 94.8045177803
O 2.4322286873 36.7360444714 93.9292807165
O 6.43996047 31.8860074211 106.8873649861
O 6.5324486246 35.952541083 106.4998013744
O 2.6012349925 30.5995497824 100.452028619
O 4.7310087134 37.831766727 0.1133033154
O 2.2101707433 38.2070770312 0.9196216265
O 6.6677310424 43.392902579 2.9746982443
O 4.5948966002 42.3393052817 4.171320744
O 5.1990574754 40.12732608 6.1090332572
O 1.6015980899 43.8340705024 4.6138943759
O 2.845438965 39.8472245487 4.5341962367
O 0.0327232458 38.5427113536 4.4675917709
O 5.0712807725 42.666167226 0.8938408862
O 4.0986519005 43.6208942613 6.7670768241
O 1.1418455599 39.6719819529 6.9705984867
O 0.4062023562 41.7790380366 13.6530779996
O 6.3433624525 44.9156215156 7.7143387419
O 2.4947097793 44.4551404858 13.5413370268
O 2.3191916459 42.5066441588 11.6833508799
O 3.2003257468 40.17973651 10.3703466917
O 3.4312892261 41.099109718 7.8345117155
O 0.7155557323 43.0585995512 9.4625530542
O 5.7165171873 40.8937583679 10.801669001
O 4.3071049042 37.7760816184 9.6904438906
O 1.8796078159 45.042000947 7.7764864332
O 2.8446433257 39.563313571 13.203944838
O 6.5239359229 43.1577008098 12.2955698948
O 6.8537762201 37.8996336576 8.7538745186
O 3.1240478453 37.6615631344 7.2752766982
O 1.515834435 41.5493236005 18.0406145988
O 6.1074191812 38.77881773 15.2762052125
O 2.9423122626 38.4685759193 21.2025286507
O 4.3732901925 40.7752040622 14.9711765066
O 2.6900651207 39.4220825285 16.767627515
O 4.0798469214 42.2660887256 18.7193933994
O 5.7276019973 39.9703946392 19.1263057408
O 2.8676080431 42.8716014382 21.1195812653
O 6.0008552034 44.231889962 18.3231295938
O 0.7078660616 43.2294030204 16.0851943973
O 3.9762490692 37.6347677967 18.2617070916
O 0.0443155575 43.0994900985 20.3837006951
O 4.9193211161 43.5821365512 14.8368931603
O 0.0653004786 42.8197224444 24.6119178558
O 6.8221181505 39.8174857463 21.957396207
O 3.8463124676 41.3711677392 26.533108793
O 1.8326961703 39.9762365098 27.6590815904
O 2.0057943188 40.5266706318 22.5586952498
O 3.4626942561 43.8550363167 27.3387825322
O 5.7232308236 39.5445285682 26.369829234
O 2.9168455296 42.6794202969 24.1656184691
O 6.340238649 44.9220126369 22.646373459
O 5.1192330599 38.5431511063 23.5010394369
O 6.2245767076 37.8990396967 28.3938749538
O 3.6507167865 38.5957475509 34.131787093
O 3.8523454553 38.8369818135 31.4492741137
O 5.0007312945 41.2390164723 30.622033216
O 0.6352530593 43.3759845293 33.7020378077
O 2.6382238433 41.4391506364 34.1280986099
O 0.9651957559 38.7736263087 31.3480458099
O 1.371288536 41.0202965483 30.2644779805
O 3.2752265829 43.2870920217 29.9660242713
O 5.8775818989 43.0311765748 32.7990928983
O 4.0445589125 44.552447962 34.5628518731
O 0.3710105049 38.1053037006 35.6827049091
O 4.7797305922 43.2516674225 36.9541264435
O 6.4153635308 42.0494707771 39.7099017547
O 6.7928272746 40.8642487671 42.2741529197
O 4.1655903245 38.2036443679 42.6637229914
O 1.4431857941 42.9726699672 38.8475858307
O 0.8690919924 44.4835086157 36.4999975875
O 3.8095076751 38.2442575105 37.8198412006
O 3.432424468 41.1269548217 38.4453754696
O 5.4660705857 38.9155064486 40.169521461
O 2.2577633819 39.2796052944 40.2211610909
O 6.8008102536 40.9547226946 49.2070801323
O 4.9463310105 42.5495890113 46.1644044014
O 4.0854000341 41.5425236827 48.4780770484
O 1.4812406896 42.1443187742 49.0541235459
O 2.3167834769 43.1480236589 45.8808944883
O 2.2749976482 40.2391728792 45.8197325063
O 4.0805466159 40.9014572982 43.4176482593
O 3.7647518705 38.9088321214 47.734248225
O 2.4619273941 43.1558958339 43.336717331
O 2.7345800088 44.4618635841 48.8283138771
O 1.6203437697 38.018402386 55.3963925796
O 0.3989482482 42.709604025 51.4930206144
O 3.0810159974 45.1304642186 57.0664999615
O 4.5914523625 43.7088760691 54.1725008514
O 2.0023796594 42.7615014321 53.8491956628
O 4.8153891423 44.5756384228 50.5762852095
O 2.205659376 39.2738823159 51.9003590423
O 5.4608231325 41.2036412464 55.7338149162
O 3.0700454265 40.2587359696 54.421746103
O 5.5732929413 38.181575827 52.9450047258
O 0.4032186938 41.7205368822 56.5892235189
O 6.0515820528 43.4676833133 61.2372321663
O 1.5516332638 42.3320985319 63.2647471988
O 0.0702443959 45.0997581094 60.5132027345
O 6.9089201946 38.5460932086 61.148183793
O 0.4078998604 39.5512055452 62.8179967667
O 3.0849255085 41.5572470857 57.4116458675
O 3.7513977637 39.4787987346 59.2030169722
O 2.9135805161 40.1973899557 61.9016828805
O 6.6825127129 44.1231020914 63.8787223987
O 3.4874153192 42.5493364345 59.8218991328
O 0.4031603192 38.2345216843 59.2662264319
O 0.3330150179 42.4029421607 60.8468202633
O 4.5275106595 37.8688053269 61.8918663636
O 5.1145695131 41.8397117046 67.5012901246
O 0.4376613937 41.8858000079 69.2383007603
O 1.8376519127 43.4154014545 71.1543679521
O 4.9618894819 39.5960287982 64.9248085381
O 6.5916451773 39.4860679602 67.8020940514
O 2.6221984752 40.7488703176 70.8491536362
O 2.9158689414 38.8049900569 68.5824018897
O 5.5761387131 39.1761885848 70.8027879351
O 4.8951030263 44.775415416 71.2194846003
O 4.3214317575 42.7423555602 64.9172571493
O 1.599800992 37.8610983432 70.6333021973
O 4.9915747018 41.9222072008 70.4304432859
O 2.0965752552 38.477077875 64.9992562151
O 0.1477146633 40.0774328396 71.4012885228
O 4.0344352096 42.6164470692 72.7362056548
O 3.3022636008 38.7163221617 72.476334708
O 2.4033448003 40.7648634969 80.5233047139
O 5.1690854008 38.9522223103 81.2789593807
O 5.6322662675 44.0568098743 81.2328462534
O 5.7880642592 38.6996256188 83.8486723721
O 0.8935130432 37.6495967582 79.7673503616
O 6.7642204968 41.8931581736 79.2896433935
O 5.7208386282 40.9670886401 86.0610434988
O 6.2355084813 43.674112201 86.097583875
O 0.1033227709 40.239174179 85.902877829
O 4.2602686846 43.7651102789 96.4339608519
O 1.8434203342 43.6347718551 94.7580227711
O 2.7051883026 39.7697226859 93.5519457607
O 3.5895053604 42.168115196 93.6170995642
O 0.7721812714 38.4191619095 96.4291983212
O 2.1310335366 38.0113600097 99.5290662427
O 1.3541962807 40.803818564 106.8399063416
O 5.2508579142 40.7003354587 106.1628893826
O 0.1107232486 37.9285802861 106.2667167621
O 13.5604803724 6.1816299311 6.0548212653
O 9.7576332794 6.2757236008 6.205700331
O 9.6998615371 4.0023467791 0.7209458828
O 9.2724287782 0.6934580048 0.7336820555
O 9.8148809735 6.9140018591 0.5005537923
O 11.3671242492 2.4165232697 2.598445263
O 12.9127573745 4.7472920932 1.1880976849
O 8.6978442161 2.3686071177 2.9215147746
O 11.1606450871 5.8865509002 3.2110376557
O 11.0746180868 3.6836179376 5.1087094063
O 7.2880928064 2.8594466567 0.3618917299
O 13.840048926 3.130451249 3.1267163702
O 10.9096216317 4.6579025592 12.8660513391
O 7.9440171404 1.8270687395 11.5634007991
O 12.2432458145 1.3977514873 11.4414109022
O 8.8782270679 4.3019491728 10.8997714927
O 10.2308151764 1.1676703965 9.7632362803
O 10.5241301353 6.4414516179 8.9216485198
O 12.732761309 4.0926725577 10.5688419481
O 12.8037244419 3.7602171621 7.4327607865
O 9.7318122415 3.584723334 8.1828102772
O 10.4214499173 1.5810248889 13.5868680064
O 7.2702066687 6.4726713002 14.2024827057
O 13.9164442386 1.1187573741 7.4019979127
O 8.9733884895 7.1790563657 16.3135377096
O 12.5101086646 3.694026527 18.7775357348
O 8.6853165087 4.7006869028 21.018427081
O 12.2709617364 6.6787520844 19.8708069685
O 12.4313983833 1.0873396513 18.2889114338
O 10.0714986304 5.3534719655 18.6400921566
O 12.0941897073 2.3428612778 15.8334801578
O 9.3024117294 2.5448651531 18.0584288943
O 11.9412845115 5.1765494509 15.536602492
O 9.2359734976 2.1958830089 20.9207482474
O 12.510194572 4.3813179027 24.338017262
O 9.0665798686 0.2075389952 25.6471901334
O 13.2712609265 0.2585914193 27.3056295576
O 9.5482658057 4.5558388996 28.080854154
O 13.1112554016 3.2215577527 21.577521705
O 8.4535407103 2.9286121393 26.1902148528
O 10.4710458261 6.0809750615 23.2525619935
O 12.940154562 0.4224517073 24.0753520165
O 10.7487876024 2.2255377701 24.4433758817
O 11.145459751 2.4727020635 34.5156935591
O 8.2093910196 6.681470024 29.5639290684
O 9.3192617639 6.2222844215 32.2503497085
O 11.2156192071 3.9548207039 30.2550589074
O 12.141382941 6.6369506368 29.8376126806
O 12.3018227817 7.3524163774 34.4746296068
O 7.5999765052 1.535199405 28.9827631729
O 12.4385691836 1.4783639964 30.1231593598
O 12.172857473 4.619393192 32.9584636673
O 7.3942419621 4.7250138834 34.0335298509
O 10.963355596 2.4684563877 39.4049530728
O 12.9545055978 5.3049771167 40.4857494367
O 9.1983984511 3.4426979462 35.9630791088
O 10.920734066 5.5174273743 36.1135640926
O 7.8763595243 0.7758856178 39.9258569532
O 10.887830328 3.8268128805 41.66131988
O 12.8874470146 2.4986292167 37.5410230426
O 7.7986294838 5.8186802525 39.4626203465
O 9.8543394241 7.1469403893 38.0980945515
O 8.3370984541 3.2231161193 38.7511339876
O 13.3367896555 5.0396103061 37.428753713
O 7.2812446053 6.9505513619 41.8273880792
O 10.4380422071 7.285242562 44.2627584041
O 10.9140608578 3.2705823811 44.3946315537
O 8.9720017617 5.1638024821 43.3956504451
O 11.5393337362 4.986053059 48.1560509721
O 8.9346818402 5.5625489315 47.7278559697
O 8.6348941124 1.1512161559 45.6749445378
O 12.8729427405 7.0700833469 49.3331790537
O 8.318749309 2.7439914829 48.1748636727
O 12.0595305803 2.3907174221 47.284034563
O 11.9139737599 5.3735390165 45.4190932634
O 13.4118917838 0.1864922045 47.8523427553
O 9.8751901235 0.262257591 43.1402542023
O 9.44377317 6.4824708961 50.479028898
O 10.1423744669 2.0203423979 54.9589645587
O 12.1285441612 0.7892763347 50.162898668
O 13.0863993468 5.6371973008 54.1563557355
O 7.3243091788 5.2428634959 52.1167400283
O 10.5558850542 4.8117439488 53.1788413606
O 7.2046078908 1.1492901966 52.3101595713
O 12.5251112663 6.1641397172 56.7199121895
O 9.2463618336 1.6703691 50.5336319985
O 13.8224138049 7.0204073261 51.8635603342
O 12.510892029 3.5009595047 51.5116908362
O 13.8413142464 0.8268782446 55.0945342023
O 7.1847011016 3.1090221061 54.1245029711
O 7.1536778984 2.9268072596 56.8492236088
O 11.7761343809 2.968303603 57.186612223
O 12.0150788072 5.9593214341 61.9902679842
O 8.2019292223 2.5095773511 61.6918961478
O 10.1228993434 4.3721153675 60.7962460233
O 10.8103857232 3.2846563633 63.5310264538
O 9.2957875551 4.258378277 58.1083247622
O 12.9486412193 2.5004435509 61.1280181604
O 8.8614120657 7.2333385904 61.0185783661
O 7.1844051348 0.6763718677 59.9061668943
O 12.0553461651 0.9472826262 58.9504535719
O 9.9335607654 6.7593272735 63.618611882
O 10.8208720066 6.5461241266 67.8712359798
O 8.5592240994 3.6006593613 65.3317188569
O 9.6476999893 6.7819895859 70.4142433827
O 12.9958257283 3.6514378886 70.0604630565
O 9.5261633903 4.0497097208 67.835764318
O 10.4864034241 4.3261086042 70.4421672142
O 12.4077527011 6.941075579 70.2397270636
O 11.3292068791 1.9337729868 67.739018494
O 7.9407467739 3.6423403308 70.0445785069
O 10.3700401364 1.398490076 70.1887915129
O 11.8588935109 5.1006131186 65.6552171829
O 13.6946840344 3.4788734586 67.0926734897
O 7.9322219562 1.0353641329 65.2946949161
O 8.865465327 0.1711621516 67.9911930608
O 11.6459361661 1.3778289251 65.0217752894
O 7.1079571902 5.8970009001 64.6432066917
O 7.0939066473 1.3006166848 71.075399343
O 9.1835033376 2.7532770106 72.297348491
O 8.06756012 5.2704812654 72.2222204854
O 11.4434553449 1.0358080459 85.0540363046
O 9.7253876524 4.2106895907 83.3678436949
O 7.9334397081 5.2500267083 81.3232683743
O 13.9082849231 4.733680237 83.0236625466
O 11.679563209 7.454407745 78.8828927685
O 11.4039416365 3.3411411756 86.2386005249
O 9.0008842997 4.1854395427 99.0625935202
O 8.7989942531 0.6139621051 93.3818871259
O 9.7043540712 2.7279207797 95.9226582609
O 12.3448546936 3.4555635787 97.9897487985
O 7.0215189126 0.2630822673 97.1118117964
O 8.9299687447 0.8826166349 98.7132833642
O 13.6962007645 1.7145446997 96.2222104773
O 13.7541220637 4.3497208892 93.0742373777
O 7.2186403886 2.8733842784 96.6923951423
O 11.1812156095 5.5297719181 106.3041302907
O 7.1395948349 7.3667934832 106.6410837723
O 9.1318180087 9.9354526484 4.4530995722
O 11.8686327197 8.3432466588 4.6817070523
O 9.2248766531 9.7190667158 0.4640377628
O 6.9759078179 10.0033925904 2.7672310106
O 11.9415742441 11.645253437 5.2184869735
O 9.4107627552 12.5512203188 3.9020281782
O 12.6187272624 7.6416594215 1.265002802
O 8.5562035751 14.4845761338 0.4036899417
O 8.0680048826 11.8453309119 1.1822482847
O 10.9740935079 14.1994761056 5.9544953609
O 11.16124109 14.9636533861 0.1884067808
O 7.3455095684 7.8579141944 6.8262325584
O 7.1901696257 13.4883818412 6.3346003681
O 12.6847544889 14.2396650182 8.3820971615
O 13.0759862195 11.3904001013 9.7507760947
O 7.7507791981 12.9291889213 9.1594210151
O 12.0241150029 8.1965984761 10.2659332764
O 8.5483575185 8.4850505279 9.3790626128
O 9.8472423667 11.0609374863 12.7072626717
O 12.0934731894 9.9950252632 7.5005975591
O 10.2321729127 11.7503760135 10.1361734645
O 10.929459116 7.6737206228 12.7509301877
O 7.9460723463 8.9937402777 12.3987733172
O 9.3915630808 10.0639936171 7.3386898531
O 10.5142175048 15.0147624595 14.2819271521
O 10.4587394605 10.6495170696 18.6797133387
O 10.9208883185 8.7763299101 21.3564283615
O 8.5048810595 10.135960456 17.0563751317
O 11.3901949956 10.9042412467 14.7774819079
O 13.1416223479 14.286320126 16.386730827
O 13.085578577 12.0830972021 18.6983722351
O 8.1456509318 9.2847592925 21.2351389315
O 7.3609249431 13.9010124555 18.55569455
O 13.910015117 11.4045331868 21.1249183135
O 8.8233602193 12.3820101298 20.5172662293
O 10.4083685859 14.0714207601 18.7381393067
O 11.9178604998 14.6787016641 20.7758868685
O 10.2783741081 13.1053563651 16.1258725772
O 12.9834291177 8.1017896836 17.6637477359
O 11.4180650563 8.2342714774 15.4804832615
O 8.0057858705 11.7550272138 14.8916888845
O 11.0521775605 11.7405953164 27.0839542991
O 9.8748330621 9.1339933823 27.2542961287
O 10.8237463181 10.886005905 23.2714775068
O 13.7999274144 8.6069276905 26.3318487311
O 7.6405751054 9.2567742237 25.6113723937
O 10.9893668466 8.5171693209 24.7425218303
O 11.806843429 13.342333519 24.8792919913
O 8.6436879984 12.9093361624 27.8261570029
O 7.4858797101 13.8687457132 24.0742105359
O 8.0859643627 11.1631062967 23.5203910204
O 9.6152100974 14.2299466199 22.351561228
O 7.7678265702 7.8121917527 23.2945584395
O 13.6833916789 10.1275755374 30.3177210447
O 9.3098563745 11.9860321974 34.1189763075
O 11.7597171301 14.5253188356 35.5051618933
O 9.298605867 8.923237164 32.1411463233
O 10.8332502536 9.7035763728 34.2156819999
O 12.116710907 13.9496410277 32.7780546543
O 12.7095535843 11.3036334933 32.7970437368
O 10.6327091427 8.8796039247 29.8857578643
O 7.3624104256 13.8992879673 33.4765059888
O 12.9254867032 12.7456734142 28.7853400412
O 7.0748360332 10.4447507623 31.8528080419
O 11.6527471583 14.8355095145 29.9794009051
O 7.0237711515 9.3651281008 29.2754362723
O 7.0620241879 12.792167812 30.2723179955
O 7.2238864761 13.6216496362 37.4953251546
O 7.0008013811 10.8678092591 41.4094305481
O 13.7483978076 11.3596973775 41.3901858152
O 12.6304898138 13.6503064274 38.570631781
O 9.1255383328 11.7902642469 39.3170989396
O 10.9293568886 7.5955893104 40.7234270328
O 11.2166612425 10.1675363214 38.7599064095
O 11.7674049015 9.4087873852 42.4547250994
O 9.2723490871 9.6947010081 36.9050342647
O 9.8278877016 13.0951821789 36.6462721316
O 11.0046379931 13.2180481655 40.8113139134
O 10.4993807775 13.0703342294 43.4875092495
O 10.3597215442 13.4111817464 47.5005380472
O 11.2006146965 8.5905704186 47.7350154966
O 8.1013870695 14.1153198351 44.1489147988
O 8.2523335359 11.959480337 48.0043372147
O 7.4986208215 14.851111851 46.6120721257
O 9.2508368626 10.8407112566 43.2678968323
O 12.0598721116 12.549333778 45.5421326139
O 8.5022581276 7.8040232754 46.3779818719
O 7.5822475281 10.2904609395 45.6413714763
O 12.3873149322 9.7455401321 45.295139397
O 12.562550079 13.1262284046 49.8851331046
O 7.4982876838 9.6663148957 52.9295146017
O 13.5204774335 9.711819839 51.5958529673
O 9.6574231673 13.4575671197 50.8392708921
O 8.9126383672 12.6768034799 55.1918652098
O 12.6718967139 12.8394518938 55.2469915592
O 7.312826239 12.270621529 52.0681112232
O 10.513975226 8.8223725141 54.0374565439
O 10.7920163011 10.2280684539 51.7135773954
O 12.9217821826 9.7650243385 54.8527012421
O 8.5555821004 10.135961534 55.5291994288
O 8.533996106 9.0089578045 50.3707428616
O 13.5776681816 14.1467675846 52.2281355659
O 10.2138621715 7.5413863788 56.6527321338
O 11.0981044124 14.8961935941 52.9926416091
O 11.4228204969 14.8863996764 56.8793949995
O 7.6317617181 9.0962973005 62.6465879374
O 9.1163602522 11.294593106 60.791765831
O 7.9818467439 7.7824989959 58.3513516152
O 7.9548339726 10.6847401631 58.4561007042
O 12.4975398496 13.1924984233 61.972171609
O 13.0276097217 10.2670014832 62.9870039904
O 11.0557418729 9.4503763565 61.3559887947
O 8.7786417956 13.5967149215 62.8622800746
O 11.1158458668 9.7830878359 58.2908270141
O 13.6766826048 10.3551234748 58.7821707715
O 11.366899095 13.3377067492 67.5683283915
O 7.2015785372 7.9396590599 70.6286610322
O 12.1053201351 11.3547892296 69.7914650742
O 11.3762496695 11.7781056652 64.632243763
O 9.9296708456 13.0315372587 70.7388180637
O 13.9267801358 13.9241633578 66.0018813117
O 7.0248795426 13.0254097595 71.1008126071
O 10.5283499312 9.3235045546 70.188878992
O 7.9386112393 12.6923353631 66.271597757
O 12.0083513692 8.5403813068 65.6367544065
O 12.4482669261 13.8422915654 70.3441259473
O 8.7941177372 10.4535613594 64.7061011955
O 8.5530314624 7.8812047741 65.9347121225
O 8.0466238227 14.5957631432 69.0537914726
O 8.2403167558 10.8251297511 71.2119540379
O 9.2016202607 8.5076771022 72.4456024166
O 13.88149003 11.9338662813 71.9533691304
O 12.0853846659 14.4149534068 78.6241075939
O 7.3970661171 14.3030951076 84.3625382797
O 11.9044357628 13.3230097826 81.2406782521
O 7.3611426889 10.7952762891 82.0821153936
O 11.6706618998 9.3010985255 81.338450663
O 7.1277892136 14.9913092719 79.566235077
O 13.0525431968 11.5286242378 83.3233385524
O 11.8216341455 12.3462100802 85.7680203157
O 10.8874487547 9.9361509653 86.0503591918
O 8.7237431428 10.1708397272 95.1067445572
O 9.4331653428 11.2285101888 98.1859715916
O 12.7141257456 10.911225985 96.4780754496
O 7.8526793725 12.6126150978 99.7662414943
O 8.9942567015 8.414212811 93.1379222207
O 11.5900038463 8.8992483986 106.4085556748
O 12.0190763495 17.2805283597 6.5362036708
O 12.893465304 16.3518413063 1.7372952593
O 8.55116103 15.8522086421 6.1687544629
O 8.5118942975 20.0125656602 5.0487302125
O 12.859949846 20.8559453712 1.4546863921
O 10.6052262307 19.6838414164 6.7641199476
O 9.868497328 22.320634249 3.8008344463
O 10.2722579737 20.2788898592 2.1241443292
O 7.042198291 16.6877852732 3.8150543953
O 7.8108801691 19.0761722315 2.2152823511
O 9.7266829271 15.6849834508 2.8033341468
O 10.170616116 17.6268359285 0.9224731916
O 13.0352494599 20.5399483336 5.4765091945
O 11.1485028935 18.2117310826 3.5517352232
O 7.4580222476 16.8456812504 0.8882321674
O 7.1240707734 21.8742419612 3.8179134249
O 12.173537173 18.320585884 10.5478019095
O 8.8598002341 18.1288209741 13.2652726763
O 8.844629448 21.1570493945 8.238707681
O 13.6304507216 20.070989635 12.1110942645
O 8.9975217797 17.3099774985 8.701594349
O 12.0547879913 16.2277246263 12.3323438009
O 9.7201171327 19.8050735586 10.6579011738
O 8.728903174 22.2905028418 13.3648441342
O 8.5393610276 15.3756990837 12.3771458534
O 7.1454954373 22.265042932 10.420412281
O 10.4787928745 15.1424874576 9.7595898846
O 13.6654378462 17.1126277893 18.0656571318
O 13.0833046022 22.0616763006 18.8610892112
O 12.1282709394 16.7385980201 16.0228012681
O 8.9494452882 19.3102340666 18.0708780868
O 10.7114969393 20.8348647862 19.7042131366
O 9.2106896089 17.408889916 16.1425408635
O 12.4867213585 17.4456184023 20.8760218375
O 7.7179602906 21.7946237226 15.9039805978
O 7.1879113707 17.8266397963 19.5248332108
O 9.1002232935 16.5935214135 20.9641973395
O 7.7081986968 18.7708746391 26.2197885541
O 12.9581077743 18.6874419655 27.4840552328
O 12.3433475879 19.450326136 23.5975258841
O 9.4513899946 15.8300322271 24.8895047785
O 10.3093718559 18.9516302243 21.90710763
O 8.1834588397 20.3826553394 22.1842796252
O 11.6141942155 22.2317677907 27.1728180192
O 10.8241405874 19.7428793478 25.8352691725
O 13.5088007586 21.9731139747 22.8367790451
O 10.691745122 17.1169026009 28.5665648462
O 7.1465264075 17.1418477279 24.0529064646
O 7.5110427564 15.6072623771 27.1442918574
O 12.0721774671 15.9681670123 25.3281200293
O 9.0707498981 21.8213082412 24.471185105
O 11.1809111337 19.2836992682 30.3925545
O 9.1586095192 18.1190310663 34.3843294984
O 12.761033608 18.9786828662 33.1672362197
O 10.6285948862 21.1834273438 32.727166091
O 7.6085486552 15.8298310067 30.8216579616
O 8.537092664 19.9261881488 30.4432659115
O 7.7356583598 19.8810889635 32.9348071646
O 8.028492905 17.6446583548 29.0197057414
O 13.0034539215 17.1930930744 35.3534653888
O 9.4234132081 15.7688022053 32.9394628025
O 13.4733879431 20.7007977108 29.2550647419
O 11.957975071 19.2974815388 39.5411153016
O 10.6561381478 21.5372031179 39.2540678348
O 9.0474535494 19.9892857381 37.950382682
O 13.1601508955 22.3548993956 41.3042270261
O 9.8105465535 15.7179963507 40.8995566006
O 10.7749953083 16.9034142602 38.4718974105
O 11.006573162 22.0784485136 35.8150305027
O 8.9335226896 16.3180871318 36.5341920434
O 8.1256325222 18.7270473009 40.4034185818
O 11.1946880232 19.4634214173 36.1360518565
O 9.3453639525 20.2799387261 42.8302109076
O 13.8272908711 19.2590284297 37.3715585691
O 13.6097534595 15.552440505 42.8865879529
O 11.2968578415 20.0847132678 44.5668339692
O 12.7938076355 17.505898228 49.0216116427
O 9.0240974621 21.1014491945 47.62590353
O 13.4616090181 19.0187213621 43.2696316365
O 11.2752379469 18.8546072092 47.1083234371
O 8.8475761741 17.290633877 46.4802206164
O 12.2350377831 15.6554484109 45.235536073
O 7.6321236848 18.8215704873 44.6201762212
O 9.849942365 16.4545318319 43.7189257948
O 7.1808480442 20.0471491738 49.5297587886
O 11.3318906133 20.6747392287 49.2838034693
O 13.7831725688 15.1075886044 48.03302746
O 12.6352271813 22.5272278692 46.106207109
O 9.142402175 15.2866248843 48.9364318596
O 9.535627755 18.1337880453 49.6214448881
O 11.0212322672 20.1955491919 53.8630984011
O 13.1289364358 17.0011232211 56.4534683181
O 7.4710686352 16.3307842076 52.396503616
O 8.1424935726 19.9668760704 52.2346243592
O 12.5328258437 17.5707665027 51.8622815055
O 7.6996312732 16.384032035 56.6807347355
O 8.8090241299 21.2477783642 55.123883347
O 13.0453024241 21.4631089413 55.2911847936
O 10.0929198029 17.4718659062 52.8137939544
O 10.7149821039 22.0751780299 51.7800457657
O 11.1095893392 17.9886400614 59.3458884807
O 11.6817382693 21.0791578772 60.0585834874
O 10.2234121688 17.7975541944 62.2337293527
O 12.0731545606 20.3874258644 62.8384675362
O 8.2891885876 15.9908509587 61.6606664827
O 12.9512964586 17.6208995912 62.9629390496
O 10.0419608181 21.0942497095 57.811452186
O 9.4778566664 20.9663369087 62.0771275156
O 8.7306701024 19.4923717863 59.6221992497
O 9.3349161182 15.6387338 58.7765214611
O 12.0095280418 15.2680994044 64.1537928793
O 12.0079435275 15.5043530025 60.2713393134
O 12.3991285566 19.7474536461 57.2902500456
O 13.8779071967 19.8531291722 59.5690160155
O 9.5952380415 20.690822002 68.2718599538
O 9.5565760425 17.5948877661 64.8364085916
O 7.0672732429 18.6883075843 70.2950878513
O 11.4995294951 16.0000926765 67.4309875555
O 11.8901899074 18.140611773 65.9104469078
O 12.1995182161 17.851873696 69.9687088963
O 10.8675102418 22.0815061793 70.3700724937
O 13.0885826627 20.4686189667 70.727115685
O 7.628371486 22.2931167428 69.575540864
O 7.9294908961 15.528110331 66.124504809
O 9.2605381188 17.9035115122 68.9613268078
O 7.9044734106 19.0759924996 66.7995639095
O 12.4118798003 19.6278554395 68.0500191962
O 10.4617798659 15.659421311 70.0523787186
O 10.4840174198 21.221860024 65.6310481677
O 13.2137018206 20.87091843 65.3678907175
O 8.2752302072 20.2851275616 64.493120112
O 9.4136984721 17.7798354429 71.8723593972
O 8.5959873549 15.1344040808 72.0350844648
O 13.7476321304 15.575689479 71.8379648323
O 12.5575981807 16.0758106559 81.1598495608
O 12.2077612704 18.2354061332 78.9743281059
O 10.0393360445 20.6149375156 84.3755277342
O 10.3755364154 20.1846337721 81.729254662
O 12.0775438022 21.2293805396 79.0156330546
O 13.5021210331 17.4899135653 83.9830247999
O 11.2303299194 17.1520755399 85.3641577428
O 12.349159766 21.3889997579 85.6883600689
O 8.5746354591 22.5651191948 92.6670594201
O 8.6579380191 16.4039621095 92.8277260098
O 8.030861553 20.9811363479 99.5554051288
O 10.6440855649 16.1766114564 94.7033387084
O 10.5204884394 22.043451124 95.0212164056
O 7.1252249859 17.7687038201 95.8532865723
O 13.753526225 20.2209672653 99.3846568608
O 10.2352351884 20.5244615742 97.878906054
O 7.3572877495 18.4248498026 99.6732113495
O 13.8526789781 16.3772092934 99.5059945943
O 13.751040012 18.9176696964 93.0775754939
O 12.2519173415 17.5447456008 106.3627217701
O 12.1814509709 22.2937903351 106.6239416051
O 10.9609511948 23.4044461274 1.488250472
O 9.9368446614 25.833594029 0.7251669925
O 7.7153394147 27.3806371202 2.3422966083
O 9.4636205115 23.3807588093 6.3804166821
O 13.0280396886 28.7651788925 3.0731737153
O 12.3920254206 26.5879507577 5.0940147035
O 8.1803354707 24.3585874177 2.5140364853
O 10.1235143373 25.7071452919 3.6822364579
O 7.5891800273 29.5044510306 6.3053023432
O 10.1117979401 28.0728778207 5.0741333162
O 10.4717962291 27.957794598 2.1903309804
O 12.7423216712 22.7251786762 3.7769326694
O 12.7520888433 25.9777640563 2.0707158026
O 7.032437177 29.6380365652 3.6077665869
O 7.59353127 26.673341855 4.982093761
O 9.6119446025 29.1527854327 14.2000478868
O 9.1667675496 25.4104028755 11.7526679799
O 11.0828804728 25.4586834767 13.7520962199
O 9.0602042142 28.4607937244 10.3680674603
O 11.3534838985 28.0316229203 12.5882918626
O 7.4989882753 27.2599387891 13.99475545
O 13.2016443753 23.9377854954 7.256995577
O 12.2421171452 28.035731891 7.9156694621
O 13.4165023806 27.9768332287 10.7165540605
O 10.1453009912 23.6132224151 10.0166055383
O 9.2056776968 27.4808238637 7.7410539153
O 10.8558568349 25.153578984 7.9661767008
O 12.4446995377 22.6559915714 11.7225294854
O 7.082917398 25.4215307985 9.6635824791
O 13.2332366896 29.4206647285 14.0149697222
O 13.1968541391 23.6458395117 14.1502389819
O 13.3763742412 27.0366104769 18.1915215047
O 10.8598711701 27.5994708815 18.2478294459
O 13.7938286881 26.5424181002 20.7906386316
O 10.260282089 29.8717935382 16.8748610004
O 9.9949844911 25.4981124504 16.3123134189
O 11.9495767435 28.8628677655 20.6518866083
O 7.4058038284 28.5466392062 19.1823961371
O 7.314022243 24.6859476728 16.4686758229
O 9.3146190954 25.3263946504 20.0048298259
O 9.2469422841 22.715600428 21.148725406
O 11.9517674147 23.3962345545 16.6610058935
O 13.7015311274 23.7807073603 20.7866761186
O 7.937634022 28.9166142456 26.0119899986
O 11.1460598776 23.2842893589 23.0915619292
O 9.9820417397 24.5888320247 27.4545431881
O 7.8258349551 26.2160997347 28.5906644199
O 10.9764820736 27.5101010432 23.2563641113
O 8.3634963097 28.0936835365 23.6464691918
O 11.9663047719 29.6264442399 24.7560356774
O 10.6722328715 28.2061034101 27.0238987185
O 11.3625433976 25.4716948056 21.5256339916
O 11.5655196299 26.062523632 25.4400709777
O 9.3643595334 29.901832496 21.5517628845
O 8.4175995904 23.4398565862 29.8580216051
O 10.3376021169 28.5674116898 34.9503514845
O 13.6368934207 29.1078678839 30.8791444142
O 9.527402347 25.8492626908 35.2190521043
O 10.595643877 25.832130728 30.4357866402
O 7.5061523904 29.0419167574 30.8884031192
O 13.2173781174 23.4048285661 31.4020577752
O 12.4607518213 26.3963047683 32.7772757676
O 10.8310246779 24.0439498553 33.3329208615
O 12.3543957612 27.5153023727 29.2060025995
O 8.1304692162 26.5103086709 31.3441657711
O 11.2476733609 28.8429291764 32.4020554044
O 7.4359133637 22.6019860343 34.3883561339
O 10.917636484 22.6787875756 30.3102212131
O 11.4432393911 28.2139366394 40.9963575617
O 9.2244892687 22.6406188291 41.3897120185
O 13.8219640572 28.0349251404 38.2941809437
O 12.4282357205 23.5833248908 38.3655362983
O 9.1791807164 27.0774998395 39.4917364119
O 8.6635607804 23.3151174989 36.8659941072
O 11.4112063313 27.4498136259 37.5112632841
O 7.4828251885 24.4289481439 42.7107154762
O 12.9301999171 25.9582483914 41.6353146961
O 10.5731817728 24.8601161678 40.3364590812
O 12.4397018845 25.1485319365 36.202042654
O 10.0508924662 25.882275443 46.7784070906
O 7.4914311947 23.3212494074 48.5211561825
O 12.1119062493 25.6564041755 44.7372157629
O 13.6688298143 26.6939564812 46.9497593294
O 10.7209768894 23.6658437745 48.0507509099
O 11.5771890718 23.2728631985 43.4113428551
O 13.2903952806 23.8504427149 48.7559734723
O 11.8538778389 29.3236641538 50.069322601
O 10.1360446413 28.3327760221 47.8202113264
O 11.2888024576 28.6152753575 43.8401419337
O 12.2971092743 29.0023477719 46.3634139529
O 9.2054051837 26.419207384 43.85514361
O 9.6187371993 22.6153646179 45.4060418686
O 6.9716118003 26.2950712566 46.3934929492
O 7.0027789002 28.6971183335 43.764867172
O 13.3438790227 26.4940353924 49.8871177027
O 11.9102663063 24.232223938 52.8303516648
O 8.1004715804 23.8363273284 54.2244918318
O 8.6950920722 23.4463056617 50.8812926672
O 12.6432614828 27.0126481865 55.3570742476
O 9.7504640033 25.0953132924 56.7802412202
O 12.3634257334 27.1067380799 52.6055570377
O 11.9710363634 23.82049478 55.7208450371
O 10.1805847204 29.3089117037 54.1129605521
O 8.2031038033 29.4404652153 55.9788013129
O 8.7901190254 28.7685822601 51.5016414613
O 7.5867297077 26.3214181188 52.2681060464
O 7.0647504533 27.2918622496 57.1634498246
O 13.8439735509 25.5341966082 57.1713446022
O 10.702334297 27.6517862522 57.283002209
O 10.6084681146 23.3530424946 62.4178303229
O 12.2730062073 26.2470198252 63.7820943413
O 9.6685250363 27.1225203346 63.4343200066
O 13.4335917799 26.7494303729 61.1596929262
O 11.8690353644 25.882841677 59.2464098703
O 9.8381515199 25.487770387 61.042655406
O 11.1432074463 28.4985290475 61.3942632853
O 7.2791272199 24.735552268 58.2875331879
O 11.6448710524 29.9243006883 63.6116409377
O 13.4747312696 22.7412901889 62.821664752
O 7.0091497882 25.1181153943 61.2178943476
O 12.3189887747 23.177861599 68.1149195758
O 7.1300686211 27.9049365923 70.5229307317
O 11.8028693271 27.4853287504 68.3991204055
O 9.7744140161 23.7880676876 65.0479815791
O 12.7276031229 29.6681355995 70.5137314904
O 9.3815805184 28.9064901066 65.4917469849
O 10.9178553258 27.6965924456 71.0646091929
O 8.4931564164 28.9487798008 68.2200256216
O 11.329035024 30.0836888221 67.3332450355
O 12.9024896791 27.984990122 65.5701755056
O 9.6615210426 29.973540594 70.2716394748
O 11.8555693305 25.3539584474 66.3826702128
O 13.8245279409 25.5038622041 69.3827019829
O 8.4629714521 28.7225248029 72.6959602922
O 9.3292102443 23.6471962523 72.006358609
O 13.6151994362 24.2962596703 72.2389805925
O 13.3822336014 26.9920418827 71.938111494
O 11.5881330143 27.6014635943 85.5283104116
O 12.7117150445 25.7026749168 79.5782364399
O 12.2848486088 28.2370455604 80.1490915781
O 12.5389310743 24.6693101973 85.2442700208
O 10.1880762961 27.0115757763 81.9803133636
O 8.4270914264 28.7211774575 93.3045488206
O 13.4564806328 27.060209149 93.2656349173
O 13.3871343619 23.7481859673 99.4438325807
O 8.5111003257 27.7725727306 99.6104906191
O 13.0786614683 26.2344564382 98.4511325639
O 8.2884639135 22.9194487195 97.9036200957
O 7.9918672587 24.6550788365 100.1377966856
O 8.7448351708 25.5476989936 93.3940714959
O 12.7719252767 22.6739836995 96.9758374135
O 12.1611400676 25.1032147729 106.6544848843
O 11.9029933604 27.8419781287 107.0537899456
O 7.3784461245 31.9561922436 2.3619009981
O 13.4246469994 35.4345982296 3.4989815215
O 13.3319119802 32.893796586 1.1876354829
O 13.4722119134 31.9037831378 6.1061433036
O 10.7927826331 37.3807870012 4.4604163448
O 9.5778972514 30.2461454806 3.3762875425
O 8.7249842511 35.6874933089 5.1367774368
O 12.5217962628 31.5012362963 3.5552053651
O 7.1270284542 33.1985054148 5.5685547639
O 12.7069997996 30.3035250346 0.9367874487
O 9.2884239777 32.2370785853 7.0063748058
O 7.8156497364 34.174570636 0.4753126851
O 10.0051105354 32.1261291083 1.0941895759
O 9.8311147216 32.7912086345 4.3246872179
O 12.3078420991 36.4468619965 0.4132017429
O 12.3879113127 33.0327950715 13.2180777299
O 11.7783234984 31.7512075619 9.9607336803
O 9.4198182438 31.9719886779 13.5302005059
O 9.4109262105 30.9129307639 11.1183510664
O 11.3066335773 30.5482846215 7.5941728667
O 12.8821824081 35.2567941689 10.6388946485
O 7.6203700021 33.6670486016 10.153646596
O 10.5645186868 34.1853454257 9.0691244906
O 10.5976740676 36.7044658329 10.0712990977
O 12.2133932028 35.2278644715 7.4772326524
O 7.8137369137 35.2738491628 7.8157235538
O 7.621783071 32.5512783734 20.2156794082
O 10.4635529469 35.0829669852 20.0664917994
O 11.844129857 33.7006366269 16.1482870196
O 12.9446771068 36.2838664505 19.5792250854
O 9.0032423883 36.7243882304 18.2526512427
O 12.7749131269 31.4629989815 20.092292716
O 12.5256691548 31.2261207161 17.3546008476
O 8.990965836 34.1726941342 15.4919464773
O 8.8695300241 37.0086511196 14.7922533491
O 8.3411097067 31.9484957447 17.4392619537
O 13.6899002566 35.4637172371 17.0764568328
O 10.3578215963 32.5312884644 20.6431376456
O 10.8176136376 37.5776250611 16.4710643587
O 9.1942924755 32.2006288639 27.5362221545
O 11.5981544429 34.5006271552 23.498684753
O 13.6285468097 33.7760570946 25.2287220978
O 11.5686679559 35.0552448945 27.4662290999
O 9.1360716134 36.5568747433 22.0932912242
O 7.0625781091 32.6808596449 23.8049538976
O 11.9981423021 37.6161433552 24.87263241
O 7.1548416585 34.42076619 28.2336363769
O 12.1431184461 32.2168743379 27.0252243043
O 7.6049291535 36.9624326736 24.5593631663
O 9.5919130864 31.3983370486 24.7661962879
O 7.243825933 34.7734886239 21.675596894
O 9.4038921324 37.0688186518 26.5169885449
O 12.3842812859 32.3338279434 33.1647443351
O 8.5677366741 35.9800670965 32.1275447172
O 10.2520541344 32.378030757 31.3804541913
O 11.6220095474 32.0913810617 35.6765941664
O 13.2557963001 34.7774349234 32.3782782259
O 7.7207944214 33.1422526771 32.1264168443
O 7.1358008136 30.8699515198 33.7128117269
O 8.4460147905 36.5825550342 29.5164689429
O 10.3334604682 37.3076656656 33.8065122362
O 12.3680250792 33.7950229677 29.8338244185
O 12.4687062048 37.3293683431 32.115490961
O 9.6750731749 30.3492183448 29.6437836852
O 13.7749148612 30.1172874171 36.1589501706
O 8.1230864712 30.3075904 38.7699736155
O 7.0398505659 32.7069659344 37.566082317
O 10.8354813482 36.8192986904 41.5897648389
O 8.1049405358 36.5405800935 39.6743937769
O 11.5780434291 34.4751996303 37.1743776929
O 12.9535532832 30.4028504025 39.6634394575
O 9.2133095951 34.1600305868 38.567132009
O 9.0645526779 30.8874033418 35.9482180459
O 7.6503526257 36.3384656598 42.3626202546
O 8.727909523 32.1921923318 40.8503667087
O 13.5723587518 33.1063433818 38.5935990358
O 11.4093603858 37.0701339248 36.411501837
O 8.3877028247 30.469741584 47.5611618217
O 12.1949921094 34.5468328006 49.5770716782
O 13.8175341643 33.8763584869 45.5738361606
O 9.2972598785 32.2973619319 45.3475901539
O 12.5519448296 35.8836928927 47.0516676686
O 9.9561948724 36.5197671177 45.8605792228
O 8.2975292545 34.8092908695 44.6179938205
O 11.9146226164 31.6381717849 46.3421327923
O 11.0918916323 32.2347124627 49.1640034686
O 12.9370100367 30.6234789981 43.0393717859
O 7.2451412884 34.0432294717 49.1137577306
O 9.2198956735 30.6535239543 43.103601551
O 12.8197077263 35.3777483771 42.9842841896
O 7.4389571801 30.8096984087 50.3260936417
O 11.4297329551 32.0063615231 54.3024175879
O 9.2493574762 33.579685975 54.3312112587
O 13.7366986421 32.736111777 52.6903478686
O 9.3021522597 33.5162462669 51.1738305242
O 10.9746013927 35.6440578474 55.0624432843
O 11.9694738157 35.9190642269 52.2924236181
O 8.3955664292 36.6990413495 55.1533071953
O 7.1043329721 34.2464506584 55.7372823545
O 8.3946477194 36.1558994154 50.668027568
O 10.5528790246 33.944309166 59.0881804999
O 12.2280238867 37.1891330302 62.299319211
O 8.0978233831 33.5539067331 58.1778246272
O 9.9066411481 35.3924728177 61.4401614896
O 12.3003049003 32.7031181423 60.8023106048
O 13.7612719365 30.3903192043 58.5019436191
O 10.7071718696 33.862982498 63.5074852447
O 11.5915942722 35.9932922286 57.7732299015
O 7.3247875425 35.4584277746 62.3756376468
O 9.9258098064 30.8981186479 60.7514317862
O 7.5034600522 31.4084767817 61.7181747289
O 10.2025806876 30.5003118533 57.932798284
O 9.4542734115 37.6037676288 63.8479370886
O 13.8824855 35.0294444877 61.5555677764
O 12.1184524682 32.3845135806 57.3120137256
O 12.3695458589 33.0828227539 65.8807753197
O 6.992298851 31.4827841426 68.3968480956
O 7.5779111655 33.5234208308 70.2756202281
O 11.3386474994 34.4916716907 70.6560796395
O 7.7863487872 33.4980746084 66.1617797815
O 7.1491105701 30.7381317595 70.8624945253
O 9.6010828172 35.7513167634 68.6862637996
O 13.6535533132 36.5159486776 64.5618567258
O 7.0017072373 35.2275688637 68.3037103965
O 10.3380202649 35.3493270889 65.8682617877
O 10.2804705751 37.2494915577 71.2682348276
O 7.7596807785 37.6183870967 70.1858716459
O 8.2932318952 37.4729395622 66.7473112159
O 9.5355743662 31.687268926 64.3788566219
O 13.5227305515 31.3968641456 72.287455634
O 8.7233847831 34.9073650072 72.3668221862
O 9.3495157786 31.9260285255 72.2698022007
O 11.3967239532 30.7041159597 79.2870149011
O 11.9362451564 31.41985473 84.924611165
O 9.1232999073 36.5010345303 84.3078291453
O 11.5214989551 34.7633064602 84.5797140956
O 8.7259031744 31.6644336853 92.8829097972
O 8.2797268049 37.543311321 92.9148320767
O 9.5378500767 30.9115599658 98.5293535948
O 8.9761158404 35.8061496304 96.5488240717
O 9.1706037883 33.4801511593 99.0700236998
O 8.8467756146 30.2594149615 96.0573841638
O 12.9051808181 31.4163573945 96.4755371538
O 13.3077921231 34.0207223142 97.4950276544
O 7.3715811765 32.9523189031 95.5051026063
O 11.8463750893 31.9838900237 106.0723366717
O 7.2821625357 38.8949439065 0.1155175872
O 7.4888466674 41.5430046867 1.2153623176
O 11.6961337379 41.8282649746 1.8429459064
O 7.1431025745 42.425634467 6.4635605688
O 9.6917439007 39.2723172639 6.5212984424
O 13.6067717898 37.7201495349 5.2778339294
O 9.4276814226 43.3994981814 1.8686800622
O 12.5047752514 42.0769145349 4.3777203249
O 10.6314902443 43.0094807485 6.246133709
O 12.6529319387 39.5355898853 3.2787826292
O 7.3105860365 38.7946546485 5.1448767251
O 12.6038440078 44.7885627106 2.3576115912
O 13.6722842494 44.9921762234 4.9432543075
O 10.547940119 45.1100010959 4.1306463823
O 10.0285818797 40.236694765 8.9711648508
O 11.8775836477 37.850524338 7.7149923223
O 12.091430522 44.4068606736 8.6675515775
O 10.0039842394 40.5369894148 12.9152724183
O 12.5200137082 39.7035151266 13.0540440499
O 9.6010733256 43.154090697 12.3266862463
O 12.2192329775 43.4749883891 11.8512336695
O 12.3896468299 40.8213728827 7.3843833775
O 7.3340287196 40.5807353291 8.6588026983
O 8.4640730632 37.9392291965 10.7500307167
O 7.2341959512 39.4848699014 12.8706800306
O 10.321237807 40.4998000745 21.1580489557
O 12.898106701 39.1439341427 15.7358706693
O 8.5057127723 38.9581129004 19.9580436144
O 9.6081353233 44.1675062931 14.9415894849
O 12.665455542 41.352034353 20.1540807456
O 9.6650979648 42.0292051475 17.2752652023
O 12.576607961 41.6900720213 17.2328182677
O 8.4746847618 43.1808374343 19.4986119937
O 7.8365639652 39.9230880683 17.128976805
O 7.1634754741 44.8418785211 15.508886845
O 13.3557931864 43.9915485371 19.6801404372
O 13.8919442583 38.7660719649 20.2255155545
O 11.3165675562 41.4447888231 25.0910948338
O 9.6342245266 40.0404966409 26.7691840364
O 12.4189490559 38.4769099435 27.5023002742
O 11.8245158317 38.4239417825 22.1197096535
O 11.9550004684 43.219048463 23.1251977181
O 9.0943456513 44.343825279 21.812278219
O 11.2857707416 43.7736912234 26.4339406073
O 7.7976217647 41.5902865261 25.7495946177
O 8.5221397698 41.7801027974 22.9542960931
O 6.9651090191 43.7578951671 27.0324594398
O 7.5721691476 40.4860544588 29.3868668274
O 7.0942224015 43.8831453161 29.9025574112
O 13.7235307596 42.3259602812 33.2052301479
O 10.9203412593 37.9635991619 29.8354549981
O 7.942777521 44.0464760981 34.9558132686
O 13.2192300713 44.4280387437 31.5060249066
O 7.1897886157 40.1434812781 31.9523999958
O 9.3930565784 39.9066442204 33.3900223625
O 12.5915288303 39.7624084313 35.0498207123
O 10.1203844975 45.1334972569 33.5070264755
O 11.1428755081 42.5081822433 34.4272879698
O 10.3724965678 40.7549097021 29.5345386316
O 11.8225227015 43.0090864082 29.410926914
O 7.956998139 39.5099462746 35.7186281352
O 12.0590783897 42.0973913011 37.1164059458
O 9.9135180229 42.1665640426 38.888340673
O 13.2595902709 44.0170874643 39.429551173
O 13.8016776674 39.8157585587 37.5107474376
O 7.3137829707 42.0518542291 36.825131756
O 10.4812589447 44.8108523687 39.499687062
O 11.1825005836 41.9285760922 41.4371065673
O 9.820814199 39.7732200794 42.7149786283
O 8.8094683047 39.1064135707 38.234615491
O 12.057500101 37.8511588132 39.1458922488
O 12.6885185944 44.0104317471 42.895312788
O 8.1913719344 39.9614783273 46.2054400979
O 9.9555884903 38.6146734492 47.7422689376
O 7.1860659359 43.5489841873 48.5786889745
O 11.6166344081 41.2073485616 45.7366509831
O 6.977603994 37.9969109676 44.3134222199
O 11.1592870133 43.7987351659 46.7785331298
O 8.6797703885 42.6479964417 46.3425192395
O 9.6142205886 44.476599557 49.1036388516
O 13.5321788141 40.8301589106 47.8638321202
O 13.8926945253 38.5904824384 46.1052229739
O 8.1802623176 43.0032288397 43.4009994964
O 11.3538727622 38.1235925356 44.3187493392
O 7.6566117681 38.0124559468 48.9812557298
O 11.8340999028 40.0810952385 49.7110137719
O 8.0876918978 40.7615437686 56.3443394745
O 10.2926783154 40.2259998637 54.7095711387
O 8.225157832 45.0158903239 55.1328270054
O 10.4683082398 38.0817356553 51.2193233446
O 12.591634146 38.9273949016 54.8954319507
O 11.628329631 42.1492236329 53.2972227921
O 10.2990268071 42.4048558914 50.9956516982
O 8.6367057466 38.6272339026 53.2532151544
O 8.0740471127 41.0146599048 51.9376411527
O 9.7068658112 43.225122762 56.6832853688
O 11.9319667707 44.9613386425 53.2426168244
O 7.0192403843 43.6622065309 53.0814496868
O 7.5651286327 39.1221884946 58.4820002101
O 9.2754973207 40.2987273626 63.0665716208
O 12.1994686 41.893776632 57.383227787
O 11.2059169656 39.9042218755 58.6885162152
O 11.1818206491 43.7479412902 61.6646519649
O 12.1929885053 39.6445506073 63.1185793045
O 8.2312596657 41.4988533505 60.2880318348
O 13.660886043 44.346454422 57.3169473683
O 9.7524032228 37.9175015507 57.2436290736
O 10.2110555381 44.1047600142 64.1929239385
O 12.1409352905 41.3184072531 60.9524133183
O 9.5068873395 44.639886859 59.1769588152
O 13.7691359121 38.8171720603 58.5033853896
O 12.7676993052 43.6575091699 65.1171786695
O 12.9430850567 43.6578100459 70.5755144034
O 13.0547275159 39.4310839018 70.9361746949
O 8.2519883238 42.2982661201 64.7724331059
O 11.3475040996 41.48237465 70.0620774828
O 10.9044280097 41.3755868315 66.991228413
O 10.3366293267 39.1704549872 69.0215372581
O 8.0055987563 40.8056420376 70.1777135617
O 8.39094424 42.0036719245 67.600182173
O 9.7729828262 43.6262993556 69.9076179747
O 13.4882109227 40.1515084291 65.3138723436
O 11.6272033962 43.8868262285 67.5942480989
O 10.869566118 38.2970894533 66.0508863863
O 10.3855434118 39.7633517163 71.8891917822
O 9.2320216682 42.0109228683 72.1855214845
O 8.9333725836 44.8704962229 72.2718449814
O 10.691762152 40.1217492747 85.6249295734
O 12.5793940432 40.9078588469 84.0141079126
O 9.4621195391 39.3282007802 83.146807843
O 11.6988271444 42.0972105965 78.9606821408
O 12.358631409 38.9400787801 79.8328194917
O 11.8742972447 44.9353924734 79.9234437893
O 12.6746199789 37.6987187115 83.6928373723
O 11.5805266991 43.3763122543 85.905603711
O 8.2667533686 43.0105207685 98.9379673795
O 7.8747131039 40.6435014256 97.5461481223
O 10.0093829244 38.8755392824 94.4872042537
O 13.7908468745 44.1309335063 98.6635165808
O 13.7577589626 38.3750061785 99.2410109583
O 10.5807252098 37.9323531783 106.1268678684
O 10.5959613038 44.4452160706 106.0358575754
O 12.2311939129 40.8337800284 106.0487110502
O 12.9067557221 43.4272781865 107.2315313515
O 9.8279967849 41.0597322026 107.2361029408
O 20.0217249866 6.3669520109 0.7373224379
O 15.1353835245 6.1909449821 0.6846169003
O 15.6741760954 2.1909521015 4.8652743685
O 19.9406915943 6.8333087462 3.8390554033
O 18.2960369894 3.8120688054 6.6804105605
O 15.9033330042 3.3476114232 1.4703844024
O 18.2610928424 0.8093594467 6.0247058607
O 18.3189690754 6.4870057142 5.9367452024
O 14.0241446453 6.5263961906 3.3574659469
O 20.5729866889 2.4240643968 5.202981066
O 15.1748881597 0.6791019503 2.2598215386
O 16.0540693781 3.6895632039 8.0762350373
O 15.1948542294 2.5943948306 12.0631985871
O 17.9736182281 3.6490080293 11.9430088218
O 20.2278296678 5.1307664477 12.4539726013
O 18.9803371945 2.1157561234 8.9233617231
O 15.8869567861 6.3634677902 7.6365342704
O 13.9582321293 0.9908721086 14.2014828341
O 15.5503026342 4.8660627683 10.5822323788
O 18.7141507195 5.7864029896 9.5603188694
O 16.288373707 0.0352660949 11.4737254013
O 16.2158920814 1.0530913632 15.7181242572
O 19.8299238873 3.9757178196 17.6117798202
O 15.1606698438 3.9993348677 17.5596752681
O 16.7801424523 0.8014640536 20.463457656
O 16.9518280752 5.2515498247 19.6645120392
O 14.5484403756 5.6058634869 21.1835225506
O 14.6491350379 5.297514033 14.8901769012
O 18.3431852392 6.8674908742 17.7141007517
O 15.2851059041 1.2915702761 18.2399753039
O 16.6950276044 3.5012011414 14.6799273121
O 15.9708318257 7.3525746271 16.0909686975
O 18.9895727445 4.8992784661 15.2260982754
O 20.2643971649 2.4730946007 14.3599224651
O 17.4634696389 0.9288864844 27.0147287705
O 15.4655927877 0.5016372307 25.2060633412
O 19.8271702403 2.3390243074 27.2116798843
O 18.9600318356 6.3869830058 21.5279303607
O 15.3965565394 7.4553815451 24.415708203
O 19.9223736722 4.8220658019 25.4671699231
O 20.1995803848 3.7621964705 22.7250556687
O 16.2590603451 3.2745253649 24.5426786152
O 16.7488492322 5.6501608654 25.8376693716
O 14.3773018191 6.8170623847 28.3619819825
O 14.2011935898 4.305849587 26.7622648597
O 14.3996251672 0.7175701697 21.9117844112
O 18.7208873508 7.1492435442 24.1208025054
O 17.5470658943 3.4349453164 22.1207331235
O 18.6111035668 5.3504899075 31.2723122866
O 19.3364814402 2.9240843024 32.9698270762
O 16.6390330065 1.8524560241 33.6182408902
O 16.7115082413 6.4953887238 34.5464200099
O 15.3929398723 4.7579874488 31.4819071869
O 14.7590260841 3.2075581102 29.4225003222
O 19.7508605558 2.0348177308 29.89537498
O 14.7182793979 3.881853766 34.0490477356
O 16.861438301 1.4316947261 29.4735404012
O 19.2181886436 5.1009790081 34.9379224229
O 14.4653527361 1.3098733923 35.4942975559
O 15.7316363938 0.1321702086 31.686729222
O 13.944553659 7.2629578417 32.07852744
O 17.9097118337 6.0497225165 28.6335327829
O 14.5222043978 0.8207716575 42.2230072247
O 17.5236839146 0.0688500811 38.1199109355
O 20.7886753604 2.94568598 38.4327064368
O 16.9683548001 2.655820461 40.6581337553
O 18.8570208377 4.9964243114 37.5775711268
O 19.5247553203 1.7127838399 40.6240343764
O 16.15970873 3.7320045432 36.5628014609
O 17.0210523273 5.2433521902 39.7347963376
O 14.3165519766 2.8652856959 40.1228462395
O 15.919646855 6.2239788153 37.4966256479
O 15.1157283362 6.5664568138 41.92782914
O 18.9330497231 6.819142818 41.5444194384
O 18.413245274 1.892151944 36.0883945301
O 20.4718731753 7.1483351396 38.9243187927
O 20.0330641825 2.7058756743 45.2437869345
O 17.0681111654 1.2512105057 49.4843422262
O 15.6715446581 3.0377301479 43.2196233107
O 19.5162882405 2.5709236858 48.5504004003
O 14.4724856787 5.3691827526 44.4386481759
O 14.7829184981 3.4008555628 49.5957254354
O 20.2159839681 6.7402493504 47.2380991104
O 15.146150788 4.845690282 47.149762555
O 17.8758473918 4.6750339688 46.0970101584
O 17.5872104751 0.9615814265 44.3237810222
O 18.0696794548 6.4375713646 44.2534948668
O 15.1337841739 7.3752678444 47.75627087
O 14.9704000335 3.8545794959 54.9121888346
O 17.6792507625 1.9138532576 55.2622742579
O 18.742015856 1.4136385754 51.6107175225
O 16.981041886 3.4888106197 52.9309917794
O 19.6353109464 3.8615237175 51.2776209973
O 14.6745881481 2.0592668447 52.5039670515
O 18.284645015 6.0372125416 53.6034709121
O 16.4622799241 5.2576718637 50.9728266143
O 19.0304146095 6.3949915252 50.3498017329
O 19.1201393789 4.1801274174 55.4188990782
O 14.1841896742 6.7157267407 60.4159403807
O 18.3416924402 2.5634197759 60.6780130436
O 18.1633006025 4.5338972416 62.7583994722
O 17.079007615 1.9932588653 57.9239515053
O 14.6076913027 3.0449597915 57.5670346453
O 19.6428545022 7.10954034 63.7053743848
O 19.3822278001 6.2918326429 60.8683380801
O 15.0986386731 3.2573409803 62.4421769059
O 16.2336954175 4.864079146 59.1597539126
O 19.1930950733 1.2820644438 63.7815410024
O 20.7799015685 0.9764990555 60.04563824
O 16.4754390476 0.8382432951 62.6583908944
O 20.4867961898 6.77180401 57.9037354525
O 19.0150999518 4.455907038 58.2602448286
O 15.566139125 5.5936911209 63.7963596033
O 14.4574370705 5.7753635901 68.4312808769
O 18.1115323126 2.7279169002 70.5428134841
O 14.2522948532 1.9938957118 64.743850216
O 14.096649073 7.054279495 66.107478449
O 15.6826574006 0.9791369278 70.9725627147
O 19.3001464189 3.4881167197 68.44616267
O 16.5389911629 0.1310007382 65.2270250172
O 15.9377092597 3.3760783808 68.771167127
O 20.5823942071 0.8563562682 69.139713526
O 19.0789357394 6.0652085221 69.4397455776
O 16.9583921028 5.6065133701 67.53800152
O 14.0712800611 2.7194744 72.3304192923
O 19.8881305491 0.742808774 72.3586673804
O 19.7554962471 6.946314087 72.0669429397
O 19.6579484252 4.1487811568 72.149150435
O 16.703311887 5.4890288438 85.4162037474
O 19.0725811224 6.6675260684 80.8041458831
O 15.8241054112 6.4477218841 80.8783401492
O 19.1216641811 3.7471566276 81.8412173622
O 20.2973995401 5.3755722711 84.1047852471
O 17.4652596476 6.0311133792 82.9590152136
O 15.9225436404 3.0378357997 84.1963998015
O 17.6100887739 3.3449983192 79.2283530487
O 16.5579113068 2.866653369 81.6921856256
O 19.7532397747 0.7507838234 81.9069041381
O 19.9032647549 1.945079975 99.3717003267
O 14.7501933411 4.1304323336 96.190976272
O 18.76511351 3.3950775184 97.2338683818
O 19.5917097326 4.6766294529 93.1772420126
O 14.4013961005 1.8877555467 99.2827865654
O 19.2541172421 7.0684301551 96.3288067234
O 16.5654859681 6.9630936673 95.9129783467
O 20.890702803 5.0298366973 95.9194860387
O 17.760411043 10.5634977926 5.9372122453
O 14.2837617894 9.7779963196 4.3530470696
O 16.8213802387 12.4419788691 4.4930410458
O 17.7684060494 12.3294154596 1.8435087121
O 18.5406590167 14.9582504666 4.8150777352
O 15.194891766 8.6450224554 1.7163123439
O 19.5974390203 14.6361683412 1.4343996913
O 20.3574693188 12.3573331542 2.3606549916
O 19.9082655419 10.3721905144 4.2658141868
O 16.2898931876 8.305070323 5.6500974556
O 14.6532863563 11.6864426745 6.8348219938
O 20.7124325488 8.9513379043 1.8868449269
O 15.721037921 14.4539975959 11.5041844704
O 19.0119666646 9.0236937818 13.9369144497
O 18.5263119568 13.9967061756 12.2561396443
O 15.1298827169 11.6289020203 11.4440192758
O 19.015555121 10.6625609306 9.5399987249
O 19.6959861442 11.2602790608 12.4912339524
O 14.6812383978 8.9264617586 7.8742056023
O 16.9192094809 9.3808590679 11.1855723027
O 14.1454220074 7.7490698723 13.0256973438
O 19.891109341 8.2296951994 8.4057089527
O 19.0033591943 12.7360701603 7.2943361193
O 15.2416437846 13.7464312072 8.7523770237
O 14.1380145184 10.4639924009 13.6743500816
O 15.0194177617 7.5691430457 10.2676613056
O 17.2109848659 14.7201244424 7.2622292986
O 16.7245295939 9.3126625569 20.1168220991
O 20.4748087021 8.3476356725 16.094951805
O 15.7977219022 14.4872742637 18.9484102548
O 15.0863606542 12.7038904146 15.1410526483
O 19.2422079886 8.5753650216 19.7393239433
O 16.9134808165 12.1285544293 19.5738743955
O 20.5493170731 13.4623091657 18.1739104787
O 14.7931604655 10.3274961649 17.4142525618
O 17.4762170908 13.9689169607 14.8742467936
O 16.7502283786 10.0464423773 14.667922548
O 18.3031889628 11.8925871846 16.8230937966
O 20.6519298326 10.9319162995 19.3563078691
O 15.4682132171 9.5104914383 22.5740069196
O 19.7491895495 7.7772495833 27.0254872636
O 14.6826482731 13.8581902608 25.1304434437
O 15.6998337854 10.926762975 25.9725771401
O 15.5354499076 13.1215423874 27.7019403431
O 19.3085953328 13.0803221122 25.1918901891
O 17.2749301245 9.7412733721 27.7403856424
O 19.09325645 9.8059823904 23.3978945548
O 18.2823052355 13.4526747653 21.6894223556
O 16.0751081952 12.484831792 23.3702894788
O 20.4995235709 14.3928902686 27.3591545649
O 17.966889336 14.8277566795 27.7610713439
O 17.9697349971 14.8087950964 30.5794591611
O 16.5737155118 11.40273984 34.1671224929
O 15.9687030991 8.63963212 30.1115173965
O 20.5717911351 9.7055839046 29.1288042651
O 17.5041216619 7.9376588164 32.2047346298
O 19.0527174148 10.4624841864 31.6386185657
O 14.2226071188 9.9076552182 34.4447840728
O 16.7389051776 12.2451484406 31.2574836367
O 20.5974186904 14.4192747067 31.5205373629
O 18.9729759859 10.2932586865 34.9185040363
O 18.7393078882 14.9503550394 33.9405339331
O 18.2186447059 9.0699261616 37.2678699988
O 15.3641076335 12.2589144228 39.0449272761
O 15.3909799112 9.2475915775 42.5085311318
O 20.4544236316 12.328727197 35.7764102669
O 16.9130842316 9.9891620027 39.9051985341
O 18.0516109002 14.8916797875 36.5814504592
O 19.7993968996 13.8805072143 38.1817913127
O 16.7574321625 14.4823867598 40.2858877112
O 14.6524923687 8.8069625753 38.7881798169
O 19.2313966304 11.5718705432 42.4220038001
O 19.4578800796 13.6477210606 40.7351012477
O 19.7138646485 9.4306243506 41.0537517691
O 20.7707081576 14.631817214 42.8850729748
O 15.8106952401 13.5183472161 35.9637559064
O 13.9361420811 10.9539130583 37.2843003903
O 16.4187349011 14.864690809 49.5749648781
O 14.7853168526 8.6514015492 44.8789317934
O 17.4005774667 8.7931119651 45.2442085993
O 14.4233608317 12.9215668318 43.6897448675
O 18.8702856794 9.056997693 47.8909384465
O 16.9259418452 13.1703232356 46.4351551202
O 14.7335844955 12.1871869069 47.8428718586
O 16.9693386312 11.9240926963 44.0412289591
O 15.3025850415 9.8901466666 49.3016669472
O 18.6310630526 14.5506199917 48.1153247706
O 18.6384991254 14.6132260136 44.5442914801
O 16.2631959546 13.9614104409 52.4485788946
O 20.6617934068 12.7799578871 56.1963123901
O 19.0931497457 10.5287511418 56.751585596
O 16.7097756996 7.6891921466 55.2696337999
O 15.7055398085 10.135532186 53.7898703628
O 17.0854371542 12.2400645426 54.6799279151
O 19.1266455004 10.9334927741 51.6182173252
O 17.7463615574 8.9917495429 50.3857783637
O 20.1337909499 14.4150945462 53.7928926983
O 15.1297052251 13.0837360768 56.9496370344
O 20.003785653 13.8402430841 50.9368531829
O 20.1575304687 9.6746097235 54.2554561017
O 14.3338809835 8.2655303612 56.709658113
O 19.0218734009 14.5921914382 58.1028271696
O 19.9378036302 9.2880722287 59.5433725621
O 19.2330208443 13.3489595851 60.4306896643
O 17.3459633607 10.6817356519 63.9674208261
O 16.6990102456 14.0215385227 61.1852408765
O 17.3280549128 10.0159134262 61.2371237282
O 15.5062376015 8.2170640095 63.0044278986
O 14.9802657041 12.7814867341 62.9755186038
O 16.0199205528 11.8247514117 59.46375578
O 20.1712027638 11.8293155635 62.4637067709
O 20.7298618761 9.5290219383 64.1042586573
O 16.5645682873 10.2635489993 57.4626296934
O 16.9376394191 7.554634894 60.302759023
O 15.9384277748 13.7916413902 70.8646828571
O 18.5558179145 13.0379297514 64.4777625153
O 19.7544023351 10.9355997242 69.4235215961
O 19.9002248625 10.4094958323 66.5144890475
O 18.3859996595 8.9297117426 70.5529410086
O 15.7279236326 10.8669851537 70.1330933728
O 16.4290192898 14.3702802907 67.8189955386
O 16.5376854063 7.8254340624 69.0506034029
O 14.2867699437 12.5320691629 68.5877469004
O 19.5132730844 7.8639028199 67.3660096418
O 19.2452780076 12.4625266303 71.4474210486
O 17.3149364631 10.443174082 78.6437600486
O 16.4064726885 10.348490715 81.5397607897
O 17.3362573809 7.69936534 78.9251158773
O 19.2381588282 11.8776678059 80.690176223
O 16.4580277129 12.9487127502 80.3389542279
O 16.7766661816 8.9149193494 85.6146331071
O 17.0026877028 13.767441546 86.3732972242
O 14.4258919063 11.4609390184 92.8810745831
O 15.1394561514 10.0055829896 95.3984396937
O 20.1835239945 12.6195229573 93.5227203811
O 17.8319638529 13.7583472256 96.0746023234
O 14.4390930705 9.1378323299 99.6338473536
O 18.441590344 8.6275272255 98.417321944
O 16.4392401892 13.0865034484 106.8674196737
O 17.1788101242 7.9485562498 106.8517466957
O 16.0758190119 10.3751631474 107.2763391428
O 19.8049314069 11.6477446727 100.1908596982
O 20.1011241359 7.8216864929 100.1836770501
O 18.2192952758 17.9955849303 6.3707066098
O 15.0815395453 20.4738530085 3.0639163215
O 15.4405277887 20.1233196585 6.419784915
O 17.1100273954 15.5997384746 0.4339127111
O 19.4483447929 21.9162439764 4.1895306793
O 15.4880967182 21.4327057841 0.4260339307
O 20.1270876037 19.5343168899 2.3656252148
O 17.6530731729 20.0454158279 4.5935289937
O 14.0600195482 18.637397385 0.7006807369
O 16.8025828842 18.2480436664 0.0583794686
O 17.5336148771 19.9804779116 1.8098930073
O 20.8709470363 18.3965398324 6.4389613227
O 20.8848364976 22.0578948885 1.5374882504
O 17.5044677356 20.9394284791 8.0400950388
O 17.3812691121 18.9305538158 13.5851123393
O 18.4601920425 15.351428189 9.7432827613
O 20.7146047267 21.1463925757 8.9668410776
O 20.7244375894 18.2395634106 9.0871738396
O 16.8534552478 19.7937686591 11.0074140953
O 17.8523857176 18.1523876031 9.1584751548
O 14.1743537806 16.9356271313 14.1106446746
O 14.4203294519 16.8272936789 9.8657217816
O 16.4208600937 22.5124810777 10.3456745129
O 20.8584789571 15.4415417631 12.851857729
O 18.4922673367 22.0828894388 13.9536409335
O 15.3265413794 17.5493890689 7.2478653999
O 18.5178896648 21.770875958 19.3390620977
O 20.8620974328 20.6672306888 20.4605501801
O 16.7221497743 16.6904016409 15.2272327957
O 17.1844225484 16.6287507569 17.9461570622
O 18.8808620517 19.3815185069 16.1786609453
O 14.6929532978 18.9464240051 20.3512808431
O 20.059848424 16.0278237062 18.1553365388
O 14.9523900281 21.1206483553 16.7981119348
O 17.1334782891 19.6427126317 18.30508884
O 14.7479675795 19.6062134747 14.5552031409
O 17.0191442215 16.2188947133 21.4114985208
O 14.8151815927 16.3240392318 26.2876889707
O 20.6553433698 17.1034800724 23.8544364787
O 16.0660920343 20.2770618222 25.9306944776
O 17.9486329958 20.5677784144 27.9035912401
O 18.3498110326 15.5023524374 23.938912405
O 20.4259202424 19.7054595617 24.6620685541
O 18.5015983724 17.3649485645 26.5456771162
O 14.1031086757 22.4860610871 26.5020893325
O 18.1645104468 21.4886995989 24.2869548092
O 16.3884828775 17.9066434545 24.6937189214
O 13.9818674007 17.3090345828 23.5194518994
O 16.848317606 18.8754409 22.0052279092
O 20.7392969428 20.0689329355 27.3391664521
O 19.5117656683 18.3478517717 21.4949948324
O 20.511004018 20.6146045451 32.1292874266
O 18.5413428887 19.288440232 30.4911928201
O 15.8090216377 16.3764643894 31.5881628231
O 20.2749020181 17.4456921982 28.8168856269
O 15.0146481714 15.1538450624 33.788620477
O 18.6726302087 20.1466624687 34.5505503405
O 14.4190950387 15.39629928 29.1668080538
O 16.7531806088 21.8568697594 35.420895589
O 17.7304990829 17.5370899121 34.1632383738
O 16.2591382852 19.2699223308 31.7776940423
O 14.3965499158 21.2397139798 33.0147541426
O 15.6291706374 17.3018177792 35.7938077586
O 16.4270700593 20.2977439687 37.7666620666
O 20.6498622204 18.4569007734 36.219022516
O 14.3390275388 18.5736362307 40.6514000362
O 16.6944077157 20.3335047844 41.092541106
O 19.248756651 19.0974829834 41.361662802
O 16.7731639976 16.6035249565 38.2096297246
O 18.5323935529 18.540609967 38.6115176208
O 20.4403485031 21.4714060686 37.4233128039
O 14.3176335788 15.8047264205 40.3186726033
O 17.3158785543 22.3552571352 39.2998517266
O 20.0649544065 19.3576257776 45.5130595877
O 20.8650284641 17.5905500597 43.5972124113
O 18.4788538071 21.4195925598 44.9822040488
O 17.2393750714 19.8727843153 47.9242114987
O 18.6605874798 16.8819773368 46.2853063901
O 16.4443827621 16.3223949583 43.4247490198
O 19.7366338119 19.1544045078 49.1260945651
O 14.7373582687 20.4532397663 46.3774158414
O 15.055580252 21.308415212 42.9855329327
O 14.2654650194 20.5448500953 48.95556632
O 16.6079942223 18.9737015126 44.6174023811
O 15.922351095 15.8230423427 46.0820260973
O 15.74596934 17.6641596541 49.1040804789
O 20.4775208827 21.8424973773 49.819336907
O 14.1413911134 17.8162551634 45.6856800731
O 15.8285827894 18.9833208838 51.5640534649
O 19.2678795577 18.0146827217 54.1493482706
O 19.4335077609 17.2325754287 51.2229908536
O 19.6058586174 17.1568965243 57.1690950472
O 16.7692151053 20.0244847813 54.0403435654
O 15.6248158814 17.1161143539 54.7528726134
O 15.798285023 22.4390514545 54.9520132765
O 17.5727292708 16.2791096329 52.8875051456
O 16.6336866404 15.2028583286 56.4683323485
O 18.6853035796 21.3519359792 58.6902305652
O 16.5462743018 19.0387346742 64.092710046
O 17.7039201424 16.8435142247 63.0773225774
O 16.1238201218 20.0240483854 61.2368957372
O 16.6313115145 16.3483749617 59.5695639038
O 18.0959323975 18.3476476423 60.7678399021
O 15.191771224 21.7797175135 58.0309180308
O 20.0439614974 15.2625410516 63.8084866204
O 20.5131247372 19.6675510572 57.3867642758
O 14.1461013409 17.0617703087 60.5915199168
O 16.8406051029 19.5456884177 57.7147335325
O 19.9532226666 21.3418725785 67.1608631092
O 15.1093477226 18.4394834709 68.8601364986
O 16.0807364741 16.6421332737 70.4289105729
O 18.2155774848 18.2652338574 70.4203675506
O 14.8247006285 20.9875198228 67.9559030086
O 18.0132147118 21.8158265447 65.1010603973
O 17.3089786073 19.9755166973 68.1972802469
O 14.8600164294 18.4785192613 66.1163274555
O 17.5582703966 22.4715210607 69.4077358421
O 17.7035016791 16.9910654658 67.7955661325
O 16.1631820796 15.0895247617 64.7249907337
O 18.5196114697 15.1866506529 70.1858142345
O 13.9548370183 15.472511114 68.5850631229
O 20.212530986 16.8975464775 66.1322684229
O 20.7560619341 16.7307848731 71.8972933219
O 14.2796955129 18.2451693183 71.7928572517
O 17.6030980528 18.2731613303 79.3659586743
O 18.4409966752 20.7096246317 81.7654296329
O 17.7812787353 22.3693042876 83.8660360887
O 17.3227552034 20.6504851672 86.4705375287
O 17.4833381469 17.6186042315 86.653607627
O 19.1992045965 19.0745348819 99.2588023195
O 15.489782181 21.6844719351 96.9626336768
O 19.1164790328 20.3762580484 94.0418050289
O 16.0167186377 15.821530984 97.9526018716
O 14.3650487621 15.1627120369 93.2573496922
O 19.4919965372 26.8612187533 4.8726322639
O 14.3112809592 24.5816651037 4.7978661604
O 16.1189756965 28.8792505241 3.0336223035
O 19.7058490491 24.4511226207 2.836264164
O 17.7057245457 23.5033584084 6.4574417037
O 16.9064269558 26.6879569044 5.5614879818
O 18.292480701 28.5418684874 1.797338609
O 14.3785033396 28.2347155074 0.556099415
O 20.5128944934 27.1124637974 2.0221091902
O 14.5405933834 28.3928880031 6.3898330235
O 16.2422230344 22.8038426555 3.9002811632
O 20.2548112842 29.6396520387 4.0749310777
O 13.9931582258 23.4056930223 1.4396645352
O 18.1676833053 22.6402413555 1.7652799254
O 20.2779406528 29.7563852101 6.6498537232
O 17.0369957589 26.8371324535 14.2797439164
O 15.9163970902 26.5551406332 9.9662938714
O 15.3577407726 29.8724747337 11.2385060302
O 14.2612500075 24.1729291078 9.6975084075
O 18.0149875468 26.2618561133 11.777143676
O 17.8578254509 29.6869808918 8.1573142808
O 18.7128638611 23.5997103415 11.47986324
O 19.5506234161 23.7922603962 8.6481352917
O 19.7170155519 28.1827775915 11.0548928184
O 18.4466251693 27.1342846484 8.3949082093
O 20.7245040217 24.8388866556 13.4290996011
O 19.8181214633 26.8562533049 15.3683181681
O 15.7834837588 23.2532761923 14.8552977912
O 15.3761230216 25.4663408695 16.7979965809
O 17.1775296359 26.0866213704 21.0034923957
O 14.5572868913 29.2188783166 16.9655364589
O 16.6579225791 23.4487979624 20.5677788588
O 16.1737851749 29.5468759659 14.7505488332
O 20.4113676912 25.917037264 17.8119605596
O 17.808234846 25.5184846053 18.4006992316
O 19.3628962179 23.0373295805 16.9893356176
O 17.5013488294 30.0246432435 18.1813131212
O 16.5715549596 29.2864698631 26.092621933
O 19.8430866543 27.3632116291 27.6931428943
O 18.2253594241 25.1260607642 26.9622084041
O 19.3277827281 24.0360240961 24.7675074889
O 20.4212954273 28.0640031265 23.5214018184
O 19.4687699693 25.6405152187 22.4706510701
O 15.785082122 28.368317449 22.1466332806
O 15.9956601485 26.6335933511 26.1559255802
O 17.4843368766 28.6951445012 28.5056788462
O 16.2125053955 22.8898350044 23.1449658474
O 14.8018225624 24.639075301 24.8274991427
O 14.7130482353 26.3001123174 28.3861515805
O 18.491022957 29.8844972114 24.2326678989
O 15.0520246288 23.6679307147 29.3587461636
O 14.511164935 24.7666564321 34.1802797183
O 16.2081762353 26.6151212735 33.0136260368
O 15.3328673369 28.6193081204 34.5049073875
O 19.098645632 24.9749971296 30.5662063954
O 18.4783014262 25.183895348 33.3730789056
O 20.4952600838 22.8772638502 35.1013694762
O 15.844377636 27.4769194047 30.4917521953
O 17.6631118877 23.2087742272 28.8862488346
O 18.3651641452 28.9373393093 35.0413492798
O 19.4713088805 28.1123920952 32.3633580976
O 17.8371839586 24.4313328637 36.29304322
O 19.3056845351 24.5060327657 39.1241917855
O 19.9870921705 27.5703992761 36.6157948308
O 17.2247197237 25.8969217083 40.3352145008
O 18.8812927214 23.943081683 42.8335289289
O 14.6829914132 25.8302404451 39.5573805431
O 18.9167578984 28.6429686167 39.1092271496
O 14.8356951846 23.2426237383 39.1540071221
O 15.4933158646 29.67288718 40.4578066406
O 17.6095352992 28.3233455072 41.5534713262
O 15.3120294193 28.3521905901 44.8062475964
O 20.1585454101 28.1625251692 48.120558316
O 14.7135561224 25.8826897076 43.8334100507
O 16.0641296589 25.3186058322 47.9736521841
O 19.8656719455 25.1876718777 45.1249669646
O 18.2641976534 26.5943729024 46.9235675806
O 14.2289028503 29.4240916934 48.9617688735
O 16.2689315069 23.681734286 44.2101018303
O 16.8762704274 22.8118278174 46.8001541854
O 18.3398114072 28.8444712833 44.2752676367
O 19.370660874 27.3812878609 52.407841508
O 14.3626632415 28.8918248071 56.1997877282
O 16.7678217491 27.9320188016 55.5890869518
O 18.3600923542 23.2309322406 56.8919199385
O 16.8363666559 26.2608353768 53.43218855
O 15.9037934086 25.750757165 50.7695426941
O 18.3546416714 23.5611068405 50.4323555468
O 17.8937718863 23.7529396424 53.5369729896
O 17.1952692288 28.2075073853 50.949157686
O 20.43473555 23.6204612996 54.160386006
O 14.4133018332 23.2340475203 52.4909869439
O 14.2832505892 28.7602860895 52.3950446998
O 20.1257835627 26.254786316 50.0977623373
O 15.718064484 22.6726739592 50.3400733176
O 15.1294909262 24.741002218 62.1395082874
O 15.7803100072 27.9998761558 63.44202067
O 20.0233688411 28.9896005562 63.8498687756
O 16.5561232691 24.8257531023 57.8434993523
O 17.9178998583 29.0590414631 59.9720157709
O 15.0902861747 28.8467156951 60.8180151937
O 20.1867574938 28.9373579128 61.2301922052
O 16.4153134957 23.1743124151 60.1798291065
O 19.2074209621 22.8940729264 60.8854760572
O 16.851879137 25.7359955678 64.2477784539
O 17.8570884145 27.3091977248 58.0496911834
O 20.8618506422 24.5761012814 59.6451744507
O 20.3099520947 26.0996157097 57.6028384366
O 16.089644377 23.0270131521 66.7678063465
O 18.0885031844 29.4351555507 66.8032043709
O 19.5237565938 22.6293858174 71.2899518929
O 19.5663479242 26.9312504458 67.134348045
O 18.5489361675 25.2102495361 70.6847154631
O 15.9493171533 24.589074051 70.6019116644
O 15.5761486277 28.0610455753 66.9825615169
O 20.4835950602 23.842751332 68.3643134016
O 18.0393995485 24.8125707208 67.8529953942
O 16.0249394087 27.2367768784 70.0074074994
O 20.1614136893 23.5145861762 64.6076422502
O 20.6554420238 26.574162833 69.6532245443
O 14.4873956372 25.129513268 66.6405373563
O 14.1717978928 22.6537841495 70.0006804143
O 17.2817694842 30.0912724499 70.2791478173
O 19.9443896869 26.2341964154 64.5374202042
O 15.490117058 28.9063006601 72.0166127998
O 20.0953969969 26.876415579 72.4295868321
O 20.159269832 29.7731171387 72.1723689809
O 18.3465805109 27.8240989774 84.8405560881
O 16.5453554791 24.1208854783 81.2403232277
O 16.2977094703 29.200895645 85.7625288036
O 17.5419850608 25.4890860303 78.9812669494
O 17.2071543199 25.8551376522 83.5997618528
O 14.2154547318 23.0445223531 83.7492625177
O 17.0115325021 24.0066173145 97.5928365679
O 15.3267380104 27.4375151726 95.0782919351
O 16.4879430509 27.2181690642 97.3391186982
O 14.1627224813 25.1855207999 96.1890283149
O 20.4679806168 26.5035477317 100.2463880294
O 17.2933857926 29.8801055397 106.9392365734
O 16.7425092822 23.9017838767 107.1163017161
O 20.7179221247 30.0377657519 100.1796058777
O 15.2847868839 31.1634193656 1.5317899964
O 16.9538050203 30.1622690867 5.4720198928
O 19.6733853389 36.2767801671 6.7314678159
O 19.0972367998 33.582961748 6.5788760541
O 14.2972918433 34.3840332058 5.9384353438
O 17.6087256818 36.0324425042 3.816278506
O 17.2541214315 32.6000501126 2.7855252845
O 16.7188005678 33.1165913921 5.4945360936
O 15.5400944798 35.1238792956 1.8678864644
O 19.5660653119 31.3157231856 1.943881777
O 20.0637390759 37.4239189662 4.1943218649
O 18.2635954595 32.5800069528 0.0964550628
O 16.6027895198 33.4168507783 11.9329070313
O 20.474360528 32.6084781493 12.9210284385
O 17.6567141793 33.2143805508 8.8816540776
O 15.3461313663 31.4875947501 8.1709671007
O 14.1594426057 32.7697997187 10.5437881031
O 16.253275088 35.7032591793 9.6914452684
O 14.8087603303 37.0928528289 11.6792376717
O 19.9402927719 32.0969677333 10.1809322284
O 14.6651833435 31.8503410221 14.1159166222
O 18.0112851638 30.2531692789 11.2810106032
O 20.052094284 37.6040036411 10.4846024187
O 16.3275985353 34.3439846709 20.0394905752
O 20.2260492085 36.862769109 19.2986577594
O 18.4366186638 30.7749495778 15.4863039221
O 20.1393974766 30.3748152944 18.3227559633
O 19.4911044915 35.6481308804 14.9979808066
O 17.6879198068 36.9514996438 20.2917607166
O 15.585864163 32.1363517933 18.7408778191
O 20.7778315782 32.4689146032 16.3810280348
O 18.3048481531 33.5747648434 17.4465978276
O 15.406683801 33.2762613031 16.1336164815
O 18.0486568844 33.2734489322 14.5382317752
O 14.0874601129 33.6072141323 21.3982724599
O 14.6093842879 37.273189772 14.6724034714
O 18.555772957 32.758521785 20.3099005364
O 15.8522815929 32.3028594184 23.3946293576
O 18.3991831545 36.8880187135 22.971692797
O 15.8705997487 31.6203065265 27.8358922454
O 19.6900281464 31.6752734831 26.7727997203
O 19.1685916645 34.2762527925 22.9750226935
O 17.6417921814 33.0091349565 25.2851659507
O 16.6430534906 34.5032954319 27.3723882428
O 17.1352527768 30.6591814297 21.6865766499
O 14.3498705637 36.1132810439 28.1419507319
O 14.5614841156 36.4728367069 25.5073834816
O 14.7957058905 31.102783601 33.1144013414
O 16.7699103814 37.3312322139 31.7208119487
O 19.8353079626 31.8354621503 33.7079684109
O 18.5921020163 31.0442611148 29.1259199178
O 15.6500326814 35.516772255 33.5340097949
O 17.8418373637 35.0439221695 30.2000860375
O 20.3846794564 35.6450014582 29.3952947702
O 20.1345811921 30.4109648499 31.3572165741
O 19.5429323544 34.1942459963 32.742312114
O 17.0809074702 31.3919198549 34.884499023
O 16.2809533735 33.2319405082 32.3551961895
O 18.3661317023 35.9450405165 34.4075838278
O 13.9839662047 31.6007233086 29.8927513183
O 17.5881325246 33.4656623816 40.4634771913
O 15.5257651786 32.3382039286 36.9361594843
O 17.9483693271 34.7515821105 36.7606043288
O 14.7070264076 36.1328038614 38.7819931644
O 19.2210137063 37.1424257494 41.2582215749
O 20.3910286438 31.4847416135 42.1486150516
O 19.0255259533 32.3312612864 37.0686099829
O 19.7541727251 35.0141381933 39.2827015502
O 16.96603603 31.1793274565 38.7383396916
O 14.7272281934 34.3847019796 40.9026021541
O 14.1275887869 36.6970331962 35.8906864363
O 16.6024056995 37.5065012603 40.8777996138
O 14.2277506878 37.546873755 41.9307197788
O 18.8749405089 36.299404524 46.8846619864
O 19.0129297927 34.8707074576 49.0648593769
O 17.0699281848 36.6744632468 43.6736965457
O 19.7908212246 30.4594033554 46.292681643
O 15.9179730531 30.5046196198 46.7937144891
O 15.9669173785 35.8070171659 48.4647757959
O 16.7169637792 34.401849849 45.0849279111
O 17.6831175384 32.232116819 42.9693767907
O 17.8144595567 30.1137193269 48.9834624133
O 15.6192650996 30.6713393519 43.0933383408
O 16.7110672421 32.6746773267 48.7196498269
O 20.612088592 32.6798516151 48.918460125
O 15.2877835421 31.1104703817 50.8620503799
O 14.8875166877 31.4369387772 55.238721342
O 19.2495712955 33.8177423563 56.6145049636
O 19.3127352509 35.3561411433 54.3063180112
O 17.5441614608 36.5244258127 50.7580437093
O 19.5063888131 33.6771258959 51.8948353242
O 19.5190003612 30.9228730708 56.5749676053
O 15.2513247972 35.0450207472 53.5034422425
O 17.2300003131 37.0456091244 54.8986059621
O 19.759965932 31.1536407265 52.7216507083
O 14.6133015945 37.3629456425 56.0351095252
O 17.5665423553 30.6318394225 54.5671056945
O 13.936005382 36.5314684143 50.279887294
O 14.0491376728 34.4436326674 55.8971986956
O 14.3548838257 30.2410895619 63.8280906897
O 17.2219215184 30.1213201433 63.9236871118
O 13.9971267552 35.5794652584 58.8602924829
O 19.3096724237 37.1953636033 63.1034199498
O 20.0129659483 34.3630372628 59.3143347582
O 16.3955287843 33.6028970054 57.4818124616
O 20.3051428978 31.6853405685 60.1869521743
O 14.6590957917 31.572732697 61.3525551937
O 17.6450883228 35.4639924194 59.2296175285
O 16.5221901331 30.9672693407 58.3424307018
O 16.6275153919 34.2729810299 61.9951331769
O 17.2345078632 31.5651549913 61.7911954585
O 19.9995463 32.4537063337 62.829556593
O 20.5416470125 35.1192223172 61.8049469497
O 16.4291821591 36.1189468815 63.942032931
O 19.0887597394 32.1520539519 70.7464561567
O 19.1257790556 34.0266482842 68.6402647707
O 20.1433284944 34.6939969539 66.0880110815
O 19.1215757661 32.3143384093 65.7162104703
O 19.8760190089 36.8808545737 68.2996378832
O 15.1640455111 36.4358753541 69.8792549656
O 16.9431415569 35.1495216921 67.3625030239
O 18.5690587392 36.9857776974 65.9608616176
O 16.3839342977 32.4514566785 65.3037613687
O 14.1279089002 35.1589985866 67.2114128912
O 13.944819561 30.7990521452 66.7487739243
O 15.9243537862 32.1678661595 71.2168191234
O 14.9251124059 30.1233815391 68.9204712372
O 18.7411992553 33.1634332875 80.7088212687
O 17.5114418025 30.8399075606 79.2318713048
O 18.1023857996 34.3852567826 83.0745944396
O 17.7532543558 34.8478923876 79.0994308681
O 16.2354394547 32.4130498927 81.5910986696
O 19.9852345909 37.2497293153 92.9354268991
O 20.027417282 34.2225450241 92.6855687367
O 14.0910327765 34.4567853032 92.8774318543
O 17.0446908295 35.749808072 85.8546357198
O 14.8037509394 37.2982767601 93.6678263583
O 18.1491924574 33.5585885508 95.5013842774
O 14.8125877571 31.5132463452 99.3385467448
O 19.5492458279 32.7768495653 98.8073477554
O 15.8619287131 35.9127247528 95.8412570823
O 19.345821769 30.6981405606 93.1668692459
O 19.9781487024 37.0204568395 99.4258277178
O 16.3314450733 35.9267434415 106.6769196329
O 15.6642314181 33.3538794859 107.1591926276
O 18.5849373656 44.2124377021 0.4408046966
O 14.5809699241 37.920914698 0.9199858054
O 14.293563975 40.7656431872 0.5284732277
O 19.5815350968 43.5746290035 3.3816058558
O 16.1351421255 39.0231139754 5.434697675
O 14.6760656042 42.5249217864 2.346329658
O 16.3929372191 43.9085611038 4.8113661584
O 19.211433433 40.3130848278 4.3699685588
O 16.5551694903 38.6255293877 2.4563740932
O 19.1129077209 42.6949250288 6.5193678833
O 20.4404864362 42.0778979654 0.9919973816
O 20.5916455892 39.1344228433 1.5165312968
O 15.5519155467 41.5669959667 5.9742725446
O 15.5503433708 44.1113321652 0.1762197995
O 14.0267581225 41.9937901352 13.1970895277
O 19.36696908 41.8609164904 9.9221215416
O 19.166946323 40.9176115612 12.6337986323
O 15.2498781325 44.3356704061 9.156854426
O 14.2782849065 39.7996845739 11.0074209412
O 17.1891724787 40.5713909482 9.0988220749
O 17.4674849126 38.4561910929 10.6213270757
O 14.7118400807 41.5478812829 8.690908494
O 18.4377989294 43.6667665552 12.5271563561
O 16.3910676432 40.2775438291 13.075182891
O 18.0274590143 44.6924120386 8.5865373019
O 17.2887693068 37.8968878991 7.4655272819
O 20.4316193593 39.2667501391 7.281284612
O 17.2017141351 38.5069495333 15.3086404947
O 16.0775088644 43.2220912246 17.6500372608
O 20.0793972147 39.900338061 19.1732048379
O 18.7020887655 41.2042998133 15.3381953959
O 17.8033458305 41.280688196 19.1074698074
O 16.319884529 38.5418847406 18.4972609435
O 20.0279438963 44.0627195131 18.7990938511
O 20.1818454446 43.5556264775 15.9776930577
O 20.0804196705 38.8685861585 16.4072816206
O 17.65233311 44.0271728727 15.1701087475
O 18.3810592732 43.7831227017 21.2505965886
O 14.2718850412 43.6390530626 15.3449864271
O 20.5265544379 38.3837076325 24.3643150526
O 15.5949955391 40.2015270661 22.0231938856
O 16.5622761643 39.7761970807 26.0916017496
O 18.0468064674 43.3908401361 27.8006675587
O 19.5386853298 42.3703101348 25.6818526001
O 15.0185596774 42.9038467115 28.2903396361
O 15.9545299308 38.0532371791 23.9796065547
O 20.4938320315 43.1957034718 23.1294029815
O 19.3945378472 39.8415411091 26.4132174759
O 16.6867327356 43.6735280875 23.5610779716
O 14.4655413528 41.908935889 23.9988996102
O 14.0202509158 41.0408625937 26.4860143336
O 17.0952291941 38.1385477462 35.3871457287
O 17.4379113269 42.1285356959 34.1275053479
O 14.0959037669 39.6271346801 32.663038552
O 19.1117826535 43.9818771932 35.3201117489
O 20.1227476443 40.0007673921 34.9970203617
O 20.500593169 40.3723693318 31.5577352181
O 19.4773754467 42.6056569285 29.903680502
O 15.8881488531 38.3199706747 28.7187285861
O 14.9891871427 42.3800588 35.5943869593
O 19.4919869017 44.81480312 32.852618199
O 17.9872962214 39.4326968793 33.2600428934
O 16.9397495316 42.8794989072 31.3472281338
O 15.6396218156 40.5851706285 30.5666330193
O 20.6905362164 39.6873659699 28.7644810034
O 19.0484540075 41.5425684434 37.0143800928
O 14.843868274 40.5844716915 42.7333829229
O 14.2705084069 41.6023491661 40.2229252451
O 19.6440458792 38.3121325368 38.4470442332
O 19.9489505871 44.3256469133 39.3466952242
O 16.3229122227 41.4192364841 37.877857593
O 19.2084461715 41.5576529541 40.0087661672
O 16.2361461333 44.3253128753 40.7101727157
O 16.8976561812 38.6106151502 38.1024866972
O 17.5027259292 41.297674992 42.2743360571
O 14.9114383932 44.3257011563 37.2365169893
O 18.3430435491 43.9393740861 42.4445123633
O 16.5816936374 39.3328596535 49.2784933021
O 20.1773397877 43.7014365077 47.5054980788
O 16.558437352 37.8472643632 46.0632744256
O 16.7086249086 41.8336837738 48.3646484865
O 20.040197821 41.7493636679 45.5490595125
O 14.2968628133 43.1646235205 49.2533530781
O 15.9605555266 43.264139951 46.1377330241
O 18.1814600162 39.6308256839 44.8730042244
O 18.8764858195 42.6818677102 49.9354897005
O 20.1955000542 38.4140439466 43.3772193247
O 17.6533938477 45.121155356 47.0092923848
O 13.9911529676 42.4090190821 44.5840581157
O 15.4300172191 44.7611796138 51.5316728588
O 16.4200978373 43.5187368542 53.9933812216
O 20.5548957482 41.8380522724 53.6671220029
O 18.6126428801 41.0129224405 51.9356164109
O 14.1587501942 40.5863577275 53.3738728716
O 14.6410531687 41.9062539128 55.7112121655
O 14.5261708983 39.3736172301 50.8610938222
O 16.8663377244 39.5154736615 53.8819961785
O 18.7079312423 44.5391759789 54.7283692416
O 16.9702716345 40.706976789 56.5214890559
O 20.8785960161 38.0646901563 57.0975573559
O 19.4335719704 42.3465211104 56.1421811311
O 20.8202768991 44.7295503338 52.5915131096
O 19.30335956 38.7972736443 50.1250086884
O 15.3736173666 38.1352240696 61.3370972291
O 20.3526346914 43.5269106226 64.2344524912
O 16.0469140859 40.9048181614 61.9071748369
O 17.9843279364 37.710862715 57.6153013391
O 18.5834465598 44.6713668786 61.2701152486
O 16.3705563939 44.3043293426 58.606953439
O 18.6922384352 42.7161579776 59.3855120443
O 14.6910901426 42.4174477979 60.1378515467
O 18.1113385702 39.0204131551 61.5720610286
O 20.241962559 40.6586783815 60.9396870191
O 14.1249200685 44.7138080484 61.9227138348
O 16.5145042791 39.5565391723 58.9005489616
O 15.0779354891 42.3328049339 64.2253343204
O 16.1708685626 39.1754645475 70.8522362718
O 19.5615269252 38.7740877105 70.1581058317
O 17.144977637 40.8016489893 67.3589135968
O 15.5021927917 43.4256828049 67.3929537802
O 17.6265230237 42.7291821258 65.3192932081
O 18.1466300997 41.0953766737 69.9015592644
O 20.04941075 44.9290147551 66.449181518
O 14.8711674093 37.8840718834 67.3277530321
O 16.3829237787 43.3315288253 70.3771119781
O 19.2758574216 43.2803422409 68.81999468
O 16.8368856842 38.850013301 64.6947318545
O 17.2598643047 37.6577159716 68.7334908916
O 20.5859861093 40.3026353359 68.2070804772
O 14.857442975 44.060461793 72.3983844889
O 20.3545337021 40.7830464343 71.9103124546
O 19.1196419531 43.0722079444 71.8371985809
O 17.2093568952 40.9058498684 82.6011335482
O 17.6789652829 43.8472232957 82.9218751113
O 16.8328661695 41.6339615748 79.4311524354
O 20.511237479 42.5119492552 82.463169774
O 17.0011954805 44.5691021466 85.4528699817
O 16.8982394186 38.1514516354 84.3443469708
O 20.6973129683 44.2303427874 84.6525356098
O 14.340094579 42.9028205634 92.7274968273
O 14.1536326603 39.9972381008 93.3602637911
O 19.8677346083 43.6424440045 93.3376445046
O 20.0302264753 39.7765621704 98.3752237127
O 16.4651346083 43.1038326644 95.984684744
O 20.6323789714 44.6513733739 98.1720225871
O 15.7570410922 37.8035144988 97.7896209333
O 20.8741228364 38.4896453827 95.2924155885
O 16.8287989756 41.9689431715 106.7354912344
O 16.3587231504 39.2103032611 106.5097401299
O 27.2772838681 5.5896647389 2.1108489993
O 25.211154907 3.7485623778 3.3763772294
O 24.0251259863 2.8299886615 0.8686017686
O 22.6744852896 4.7158739497 3.1385060947
O 23.9209132663 1.172647659 4.012065617
O 26.8924669417 2.7870610338 1.032194182
O 23.8398496636 0.1626050868 1.1368008652
O 24.7136423564 2.3546074383 6.2541705825
O 24.9953594253 6.3471443054 4.135525878
O 26.8382206254 1.5579770202 3.5122742514
O 26.7210221726 0.1835712573 7.0215130422
O 22.9583086956 7.3700404778 2.9426425287
O 22.7060611666 4.2221871696 5.7795031499
O 24.8989385407 1.7975601331 11.5876455633
O 21.8911757781 2.0321423869 12.0448905373
O 24.9653507587 6.4422375519 12.4366010043
O 24.2750175775 1.2196901626 9.0358086176
O 27.2578363324 3.031949443 10.5788419957
O 25.9732295303 1.0292366644 13.9363223499
O 21.8529938616 5.7856787066 7.8603843248
O 27.0916678067 5.1749725354 9.0008071172
O 21.8531100056 3.4984508598 9.4012110164
O 22.5972906606 5.0685307592 13.8894883237
O 27.004148888 5.9804244017 14.2180075736
O 22.8455922047 5.8184767579 10.7902483214
O 21.614661113 0.4061629168 8.7013862877
O 25.9160480268 1.3981889452 18.0955643527
O 24.3882466607 3.2650700081 15.0409309882
O 27.4239238976 3.5238243945 17.46688118
O 25.5289426809 5.3877499092 16.3975704634
O 23.7391988178 2.08558047 19.887611688
O 21.7718835017 5.8672508003 16.5488824554
O 22.255710184 1.955990147 16.2673778886
O 25.9661500408 6.3682443818 20.0767648115
O 21.1354401627 1.7254311727 18.7434703709
O 27.7608749152 0.7173422931 20.2176110419
O 26.0726999819 6.0492299386 26.8044782815
O 21.8511984762 1.9283495245 25.5533930199
O 25.4280784616 1.6256192407 27.783397305
O 21.63805262 5.8139648703 27.472708243
O 22.7285238243 4.8916400119 23.131013748
O 24.1323631229 4.0559265502 25.444724902
O 27.1710889236 2.8421818092 22.1894377458
O 21.4055813079 1.0029918711 22.8662924756
O 24.8409782594 4.1051906453 21.491775013
O 21.6539065525 6.3374034804 34.3261968483
O 21.2748661757 6.4721881966 31.3845617846
O 27.3875775251 4.984693966 33.1807127269
O 26.2839071663 7.2638077965 29.5002701083
O 25.7887638884 1.1829301177 35.6824607057
O 24.8483096444 3.0090460231 33.6307990321
O 22.2528099684 2.339118635 31.0020078698
O 22.481637508 1.0794221743 33.745978625
O 23.2014932672 4.8721120811 29.809780768
O 24.1317949815 7.3362313606 31.215199724
O 23.6863068767 0.259583572 29.4594564019
O 24.1711767555 5.1324890624 35.6075804811
O 27.2389561577 2.1283494307 29.8917184828
O 27.70749885 4.9391224241 30.1806513131
O 26.3166078244 2.6256267338 42.3012444292
O 24.6549663494 0.5829169016 38.4043055248
O 27.2998962276 6.2674800587 39.181796632
O 26.363010943 6.5705773729 36.6694393426
O 23.9584002258 2.1951303447 40.8078629806
O 21.2272696392 1.6798734909 36.1867683174
O 24.0037516514 5.5377616808 40.9293376224
O 21.2000746416 5.6051101448 41.4219422499
O 23.2429175097 5.0991976311 38.3292914317
O 27.0754597174 0.1550098459 41.7027672331
O 20.9943571471 3.1531733563 42.5905246667
O 22.857393326 4.1596055721 45.2249202348
O 23.7269226561 0.0348566161 45.5773331336
O 25.7452425561 7.4164477742 43.1545233259
O 23.438762472 2.1184630076 49.2371663508
O 26.287176285 1.1469934136 46.2361302423
O 26.7454573273 2.4426476716 50.0457696451
O 24.0757934306 6.2748309074 49.0197510473
O 24.717833549 3.98577318 47.5249341189
O 27.5275961178 3.5662723552 47.4219513473
O 25.0530986054 4.817598881 43.3569771878
O 21.237940685 5.0021749902 49.0662983787
O 21.2622488138 6.4261238066 44.7023870849
O 22.5000749259 1.0273987834 43.1968550336
O 26.507153566 4.7371459794 51.546784254
O 25.4614257673 1.9931069939 55.9364714431
O 24.2087038743 3.3989572488 52.5005965337
O 27.3171167776 4.0401822406 56.7735307194
O 21.2210192474 6.9554467064 55.0621076283
O 21.9217946168 4.9215393229 52.3653538045
O 21.8769804325 4.2402906069 55.210308592
O 26.6257950223 1.247433664 53.4066767935
O 21.8214180267 0.5451718718 57.4130130122
O 22.2517839711 7.3792789231 61.6220108773
O 22.6309481285 5.4347494656 58.8452865863
O 24.7274736742 1.8015107168 61.070205601
O 23.9958966365 0.3427836462 63.312422002
O 26.7299090879 6.0594768522 58.4442159211
O 21.4944210978 3.3279221007 63.141681975
O 24.9267205599 5.6801255577 60.4686496705
O 27.245927722 2.5956760352 60.8896345964
O 22.2353598979 6.0674595216 63.873728237
O 24.9110003442 4.773285102 63.3085455861
O 25.8509596458 0.3905962293 59.0377254581
O 20.9144077296 3.8453214452 60.3462384698
O 24.5078248511 7.3788496414 57.6866528218
O 23.1962582622 3.1231769082 57.2571964819
O 23.8627874684 3.9810208959 70.1950003733
O 25.9765767584 1.3213764359 68.802839589
O 22.2135057916 7.2321618296 66.265049464
O 21.7462205365 5.4743139254 70.6692569189
O 24.6704497367 3.5249069802 67.4020067175
O 26.9614351623 3.6840646441 65.9414391213
O 23.8922578597 2.839371731 64.7772873732
O 22.0122415704 5.0784602502 68.1411904613
O 24.2553035476 6.7252860509 70.1760689805
O 21.7309624273 2.4016528852 67.1351793578
O 23.2688856778 0.5815703643 69.7774779693
O 25.5852903556 6.7882662221 67.8192873225
O 21.4900285845 2.5291853554 70.9684797958
O 26.9716774916 3.7401845602 69.3515445317
O 25.7972964723 0.9449322717 65.9834448381
O 27.2631157636 6.202411882 70.7387294381
O 26.2740185329 6.3014767971 65.1024887673
O 25.7304976035 4.0986525364 72.3109431492
O 25.5311882537 7.0899736324 72.6091984914
O 27.0829199236 0.0086197231 82.6629017774
O 22.9908872712 4.7637432567 78.9190443146
O 24.7888985399 3.7158858303 80.8993693094
O 23.6914284369 4.8176433649 83.5718045999
O 22.5538644836 5.6709562664 86.1441398768
O 24.6575403561 0.508647027 96.2339998532
O 23.8150515484 3.1745813233 94.7636338336
O 25.0935366837 6.7332980305 98.9937435812
O 25.2514533281 0.8410983177 93.2567058441
O 25.2243474042 4.0768798214 100.02120019
O 22.0324224252 1.8619046633 106.5894796853
O 22.3990788238 14.6994880054 3.4914756204
O 24.9454085118 13.845584005 2.5131232302
O 21.3498701387 12.8123535159 5.3037428598
O 23.1583591952 14.2192902923 0.6264623869
O 24.5608703411 12.8322300139 5.0705937909
O 21.5214823839 10.8261661807 0.0441813
O 24.0577470176 7.5287051528 6.3779808789
O 26.171009505 8.1308624153 2.1770718628
O 26.7307005953 11.8711761318 6.7125294651
O 23.1351031964 11.8447390734 2.1972270264
O 25.8782494813 11.3294173115 2.6404566888
O 25.8397488207 9.4131594093 4.6028441384
O 27.1611839373 13.2843137084 0.7391226905
O 22.927222107 10.1657757536 4.2940054008
O 23.9028579117 9.5680132785 1.4514803606
O 21.2861663455 8.1278125978 5.9019131934
O 22.5863999672 15.0251108374 6.4396839947
O 24.8893574403 13.3365489086 13.0355725197
O 25.5764303997 12.0312290276 10.6611922993
O 22.4120074066 11.3269469666 10.3196461576
O 25.5509469318 9.3536583355 12.8047297608
O 24.9842065496 8.5458146008 10.0637207648
O 24.5469569057 13.0389353551 8.2717179491
O 27.3386201479 13.5624455075 13.8520580792
O 21.7338485486 8.6089004653 10.3129818625
O 24.7479255704 10.011255032 7.7718253926
O 22.2770215525 14.1518675992 10.8991478003
O 26.6798702085 7.7275831146 7.8396627323
O 25.5131981318 11.7720710403 19.7467060423
O 22.9540016701 10.2110757512 20.5491527424
O 22.8004091173 13.5099505426 16.4316518986
O 24.1203585071 14.4461579386 18.8221737567
O 25.0290685275 10.2104725688 17.5709602233
O 26.3033316551 9.1016659516 20.6174421998
O 22.3490192143 10.7513717778 16.8565431382
O 25.377189061 11.0214317585 14.7755489625
O 27.070308162 14.8235576911 18.5036385599
O 25.0446195812 7.744474184 17.761561777
O 21.1232462834 13.6256500309 21.1844519051
O 25.6264281858 8.1222471359 23.2492561501
O 27.6656447114 9.506045502 24.5380580338
O 24.7366180287 14.3813432207 23.2859982779
O 27.4805097478 14.0689840539 25.2506378367
O 24.9057531809 12.9518831009 25.6531655254
O 27.1938327976 13.4966188802 22.4427912871
O 21.9422727865 11.9329096617 25.2472166835
O 25.03032012 10.143971195 25.9626868601
O 23.8512564387 7.8468650077 26.977939752
O 23.0237274808 12.2076134476 22.6247818187
O 22.8188995624 8.0161866956 23.1399515583
O 21.2596271927 9.3090913667 25.1672865207
O 26.3209397633 10.1993058829 28.5039325891
O 26.9025389826 10.9948611416 31.5000947592
O 23.6774618041 14.2014082077 29.1265497486
O 25.006919584 11.7962777236 34.7336838562
O 23.1011524248 9.2333951475 29.5716620377
O 24.4808132438 11.5405613323 30.3050889627
O 21.2403948167 12.6587399816 29.3206459943
O 25.1636966407 8.5544789903 33.6096599512
O 22.1104652502 13.1694075137 33.5573681474
O 27.8225264006 11.8824908335 35.3337019723
O 26.7079259356 14.815046578 28.7583915095
O 21.3143518209 10.3634409791 33.2189994079
O 22.9872814233 8.7923501372 35.2080266668
O 27.3360425593 14.5952809283 33.9301384975
O 23.9785296997 13.1961541933 38.505141956
O 22.4442645117 9.639354158 41.1909792968
O 22.8519603915 11.3942968945 36.800021502
O 25.5429747075 9.2641971653 36.8137756777
O 26.630441071 13.0864181338 39.5729457942
O 23.3810547386 8.9836404504 38.6536240674
O 23.8399619132 12.2604319892 41.0028994857
O 25.3642621223 8.084077787 40.5821317791
O 26.2588993479 10.6279932365 41.1840885263
O 21.3819872973 10.2122358438 44.2056290706
O 21.337560999 10.6449652002 46.943483305
O 25.8411435848 9.4575321086 45.1471797999
O 22.6123587836 12.7441801602 43.6031341345
O 26.6928300563 11.5344946361 43.7760568906
O 21.4486467146 13.408229969 48.0576997438
O 22.9851557659 8.0706321779 43.560213428
O 23.2476333444 10.4183767194 49.0647017728
O 26.0643091342 13.5085502543 46.0772754484
O 23.255677285 14.0973271941 46.0113119504
O 27.0811273543 13.2560599031 48.6884412939
O 27.0155512183 9.4013905985 49.7583494402
O 23.4562287032 14.6172850153 49.8130354334
O 24.6648964082 8.3001513071 47.4289163023
O 23.7997989923 12.9912259 54.2368821428
O 22.2171940034 7.7943393774 52.4211651334
O 27.0552131475 9.3728349646 55.4113314897
O 24.1036506861 8.3374386336 55.2139233311
O 25.3828646325 12.3461030886 57.0963111271
O 24.8144829837 7.6783579402 51.5379985471
O 23.3385079966 10.3135071771 52.7090308224
O 26.0836952186 12.4669419846 52.8783431749
O 21.0730298778 9.4508590314 50.4581009114
O 26.9971815918 14.5596125273 56.6098228788
O 25.681872814 11.5380483986 50.386287951
O 22.6867606265 10.9747398253 55.8194494753
O 22.5214838776 12.687682688 51.5552574676
O 26.2260107745 8.6354374968 62.5910538505
O 26.5876695147 10.8071961278 59.1142296642
O 23.0436270637 13.7829370019 57.506429631
O 22.9163804994 12.2750726035 62.7995336514
O 21.3846549057 14.7568384873 61.2399391702
O 27.6287470248 12.9562656883 60.2971079503
O 23.3163156561 9.4036168809 63.7331045469
O 26.7216763929 14.000076414 63.0508829363
O 23.7195165033 13.5435963191 60.3013283166
O 22.4336484532 10.8691095407 58.8374514379
O 24.5913864763 9.2718202296 60.4354348587
O 27.3351956412 11.2736470008 62.7394967871
O 25.0989596176 11.5561679866 71.1845127066
O 25.8525198591 13.3727159076 68.7057924
O 22.3436818664 11.7535625859 70.4190959978
O 25.909925376 9.7753623811 69.140904762
O 21.3569750024 8.1236592056 70.0178738251
O 22.476706171 14.797056617 67.7406015186
O 24.1591767661 14.4189890874 64.609383253
O 24.9399265362 11.5575576986 67.0237709115
O 24.430538109 8.7367547591 66.4131154066
O 20.9855817726 14.23073186 70.4581097522
O 23.6437889922 14.0814372265 70.0690084174
O 22.5984731286 11.7835716813 65.6341796531
O 27.0817665801 10.2454190757 65.6619520252
O 26.6526209801 14.58825869 66.1960228695
O 27.8569006455 7.7705335541 68.6895741767
O 27.8335011932 12.3731067061 70.5072923631
O 20.9673271422 10.0138863158 71.7207969199
O 27.0091263146 7.9506388807 75.0145374764
O 25.8021547395 14.1869264642 71.7633065797
O 25.9836721846 9.3292490929 82.771736886
O 22.8423796081 11.689078103 79.6170242957
O 25.2792134779 11.2339794133 80.6544249712
O 27.3974448281 11.1921397422 84.7565472445
O 22.4121780623 9.9810545094 86.1594236948
O 22.4947880352 13.0628893113 86.3531942608
O 27.6353265902 10.3037339842 95.9732411178
O 25.0158816283 11.8298941737 97.3852762074
O 25.8151403653 8.6305315387 93.5026720573
O 22.5754603935 11.8960761826 95.1629064861
O 21.9141284893 7.5748432779 97.4987366902
O 22.3749587248 8.2654366558 106.8382704819
O 25.3267205547 12.4136575958 100.8787118717
O 21.3499753465 21.2095450157 6.0507558626
O 24.4748582911 20.0811806249 2.3004705572
O 24.0933491486 22.1976185647 0.5866431159
O 25.9562980758 17.9232903119 2.1228077843
O 23.5275271816 16.9658278236 2.0844970614
O 22.4792308911 19.2681208806 0.5344673518
O 21.3303340289 16.7459752411 0.3306209061
O 22.400002288 19.3816790025 3.6242745408
O 22.6023807892 22.4467496145 3.5259520849
O 27.4492937215 16.5829166059 6.8226488379
O 21.3432968231 17.9467381532 13.2397288297
O 20.918370544 20.559753962 13.030344915
O 25.0011915879 15.5085987148 11.1562158081
O 24.4508984487 18.3874988585 9.086502003
O 25.5572812697 21.0820296247 13.0046101441
O 23.8526303924 20.7326555416 10.6708163599
O 20.9536466801 15.4663704705 8.6074964172
O 24.0072549774 21.5235133634 7.9170971032
O 25.1247028448 15.9128976858 8.4319078454
O 26.6865868942 19.3368388602 7.7673063462
O 27.2980101361 22.3243060974 8.7010650002
O 23.8893491626 17.865283271 12.0217024626
O 25.6862463742 18.3840251857 13.8835239892
O 23.261302565 15.1521763055 14.3025762635
O 24.3487226077 17.4983199739 16.3179460852
O 26.2774441995 19.9052141349 18.1519284727
O 25.3198091747 18.1471716519 20.1994742848
O 21.9860576075 18.9418953549 17.9918014274
O 24.2288098499 22.0289451541 15.2834123453
O 23.7015006373 21.025007809 17.9095354216
O 27.8384159282 22.0993181478 17.3658083228
O 27.6606458645 16.6136512496 20.5266911224
O 20.9263342585 17.6154160297 15.9784169782
O 23.4189636579 17.0346391649 18.9301821721
O 27.7495156061 17.5788872833 17.1578635294
O 21.1657705049 16.2202155834 20.5197596844
O 23.3849444929 16.8377088306 23.8764488362
O 23.1871357013 18.510648747 27.6556450131
O 22.9625337754 15.8164669632 26.6593796433
O 26.4901137454 21.3097257022 24.668213264
O 25.0528910503 18.8254443254 24.9182461002
O 22.1790499738 21.465860006 22.8339692138
O 24.3967149893 20.1668681914 21.9255369353
O 26.7820628459 16.6535582533 24.8248046998
O 26.5891299292 22.152949957 21.991354315
O 22.7893474096 21.8815736709 27.967897407
O 27.5745993492 19.1611112054 28.212153191
O 26.0834652553 15.1628769723 31.4279032871
O 25.0801938901 17.8183452785 31.8607554938
O 22.7749593651 19.195395139 32.7470829091
O 23.6203821717 15.0868079184 34.695357124
O 22.114158655 16.5379192981 30.8204216435
O 26.8475604767 16.8455122352 35.6505452694
O 24.1517781171 20.7058930351 30.0265940662
O 26.7622919995 19.4748570088 35.0098163192
O 21.6862677176 16.8005438686 33.7362280281
O 25.3431465784 17.9018203538 29.0913624258
O 25.899941673 21.3837910715 33.1022816719
O 22.7957467891 21.2256671723 34.7402900143
O 25.78435292 18.3203018813 38.5770021794
O 26.5267924772 16.8554993218 42.4809073608
O 21.0501205895 20.6420513695 40.3288714792
O 23.9121696202 19.9664778021 40.2529624942
O 22.7265970459 20.1945374128 37.5411905554
O 26.3722305921 20.7123735161 37.6076019656
O 21.4433125737 16.0521318036 37.0550631697
O 24.9233883544 22.4620745226 40.8933827656
O 24.6425629705 15.5874126002 37.1290567268
O 23.2563858007 18.4557371315 42.7717804673
O 23.8317105279 19.2480659389 49.4611807543
O 25.939382625 17.5333450841 45.5989066541
O 24.4664083012 19.9216893712 44.8199110704
O 25.6678241736 22.1687225944 44.0734202369
O 22.1760020724 16.6383688338 46.0555912021
O 22.7270625922 19.7153124924 46.8112564952
O 27.392597813 19.9066041046 42.9877813109
O 26.5418777292 15.8520340814 49.3569788952
O 21.4518076461 16.832434358 48.9746927859
O 24.7080835154 17.1872455893 47.8812126837
O 21.6757438875 22.2741222686 47.41465211
O 21.2095012858 21.4829130126 55.4563092941
O 24.7250197237 17.1690139249 53.5025873362
O 25.520283221 20.6715958393 55.6983672573
O 26.746711563 18.9931504336 53.9963265102
O 22.994540294 19.5083647148 56.1117077342
O 23.9905732775 15.3651909693 55.4844615587
O 21.5441822076 21.696536604 52.4036622716
O 22.8712165517 17.5451024322 51.3332324193
O 25.4525149964 21.3136894161 50.5415022581
O 21.6297311291 19.0234945917 53.2168011799
O 25.5347409844 22.1128779205 53.5372352185
O 26.3384499006 15.2396872167 52.2005149941
O 21.3980421309 15.8691021095 55.8729199146
O 26.174319581 18.6925324845 60.5783032777
O 27.7060837039 21.0673878365 64.0993004086
O 23.9837890957 21.2171677113 59.8683299963
O 23.4363882454 18.5190045562 58.6016350085
O 25.4891600804 17.0755943572 57.4098165738
O 21.042523982 18.473865548 61.7206683794
O 24.0562323144 18.9365061426 62.3684259928
O 21.2746345443 17.0259248267 59.4629242142
O 21.554525777 21.3577691864 61.4598334637
O 25.9524581294 22.3085367887 61.8810864672
O 25.9815892969 15.5800952628 59.8130605179
O 27.077396342 18.4795167337 69.8159036212
O 24.4744189988 17.3780459898 70.8222950413
O 24.9797776373 19.920658782 65.1335008895
O 22.2011820289 16.4863438452 69.8308009334
O 24.1585591226 20.9803873766 70.7241900598
O 22.0657494634 20.834847017 65.6415601143
O 25.2586454229 16.3462524467 68.6075033265
O 21.9782516632 18.4004290485 64.4431453487
O 21.5478192371 21.6799118476 69.8449120994
O 23.993945309 17.1753290944 65.8505581253
O 27.3171876074 18.280672335 65.0513041429
O 27.5061295299 20.9977054607 70.9629824421
O 26.8930135838 16.8694439922 71.8225324581
O 25.7128571097 19.3084330986 72.1449005345
O 25.9229180574 19.6979410347 84.228532528
O 27.3392457529 20.1956007388 81.7344091103
O 23.1325401616 18.6113102581 83.048853996
O 23.7525603987 21.1115096773 84.7473608214
O 21.2753966842 20.9415232773 81.5486268712
O 22.1855427566 22.3171437669 86.9552009378
O 22.6914578952 17.4446547703 86.2444929353
O 25.4121369896 15.3881017186 92.9610239621
O 27.3384039729 17.6672544984 85.8507713868
O 22.0835177523 18.8933375424 95.6042302788
O 24.4908895204 16.0808715823 95.5130479778
O 24.7814442841 20.6628250732 94.9363863146
O 26.1809599133 19.4555709224 93.0530555372
O 24.842060978 20.7259933346 97.5079980264
O 21.4509350439 20.2135540563 98.16709832
O 26.2990002431 15.5103617965 98.2506671091
O 25.7366550628 15.2925346588 100.9783308019
O 20.9314451169 20.1920249103 101.0082068805
O 27.6088003175 26.9661614787 1.7954061849
O 23.1879666034 28.1145641965 6.0752305456
O 24.9814152885 26.8876222197 2.3077176234
O 22.7562706122 28.6635653392 3.3965206202
O 21.4344570126 29.4252310474 1.2155605444
O 25.9833333406 29.0537160115 6.0942756647
O 25.6015678819 26.3374106064 4.8937913448
O 23.010384484 27.2718912319 0.278556056
O 27.0497734603 24.3118151042 3.0917695232
O 24.3923826617 24.1487706733 2.6802167806
O 26.4530191008 29.0258219967 3.4410175542
O 21.7280262163 24.6841044712 0.9026586436
O 22.5294316637 25.8512001669 3.8081890382
O 20.9511469753 24.3150513622 5.3658359133
O 20.9254283353 27.0046209003 7.417475862
O 23.4463556209 25.5604003847 10.7061763441
O 24.8231559258 26.2122963402 7.98174493
O 27.2194207419 27.9846604566 12.8215991505
O 26.3249323435 24.6521080899 10.9734413746
O 24.2858882415 28.4456930696 9.3688394961
O 22.1942375252 24.1920063512 8.2787585359
O 23.3465972855 26.1610223004 13.3972784078
O 27.5304931588 26.2793938315 7.6463968851
O 22.3787236982 28.7187678125 11.5592133757
O 26.5165770782 25.4680392138 13.6278772399
O 26.0189942358 29.790501471 11.2650270095
O 25.2123943837 27.6013277072 19.1259745025
O 25.813496081 24.8394655823 19.337542611
O 23.7556951086 25.8289741139 16.240229646
O 23.7154271861 23.6090779586 20.6337661123
O 22.5171769445 23.4470448773 18.0730792623
O 26.230942395 23.6554657264 15.8064750908
O 23.284828453 28.5539790178 16.5470596128
O 21.8610326368 28.350399663 18.8738281167
O 26.7403270577 28.0416701329 16.2914168805
O 20.9051905224 29.4349360525 15.4714703949
O 21.4031467149 22.6391632338 14.9828686283
O 26.6260585314 23.3442646105 26.5221466104
O 25.7388462948 29.5199667311 25.8479949813
O 22.6441733209 25.6051274471 22.1004279716
O 26.5073698364 27.0610245448 26.4762594147
O 23.8049077797 23.9381217306 26.3636711351
O 24.7158098464 27.3512046752 21.9278203417
O 26.7757226466 25.0446172828 22.399978382
O 24.5081806045 29.5472452301 23.4000808764
O 22.0572947671 24.0284072976 24.1915022607
O 21.979774299 27.5726208138 25.7227236149
O 23.8500680086 26.3594272131 27.3585926953
O 22.4679551362 30.0366596109 26.9757345972
O 27.8556686633 25.2852745885 24.8837076542
O 25.4111117152 24.5376162526 29.6868442119
O 26.3019570306 29.6426468234 29.6507121114
O 26.8386963508 23.2801164188 34.9595007606
O 23.0933613525 26.394030789 29.8867113318
O 27.1318559473 29.2767025462 34.5161882234
O 23.6565430145 23.0023641456 31.4224903743
O 22.4913237026 28.8085385607 30.7405712565
O 21.6035616104 24.1316439181 29.6212289872
O 27.3570077125 22.7254519654 30.6168564493
O 26.9197323898 26.8397091961 29.3584540409
O 23.9130892816 26.5093069938 32.8770251413
O 21.3216374335 26.4782828721 33.7109737131
O 26.2662708602 25.6977555938 34.0201816444
O 24.2673875406 29.2001386249 34.001925491
O 21.2025512465 23.4124389158 32.4840564649
O 23.8579139218 23.4204687967 38.5543780068
O 24.7401721549 28.8715162499 41.7181532506
O 23.0955799247 25.9003839343 42.7730017401
O 27.7720336367 24.200881335 38.9032709254
O 26.7985444446 27.4007356412 36.5882770122
O 23.0935031025 23.1366532959 42.7806545996
O 23.0135788927 26.3122310213 38.1593781724
O 22.6209630808 27.5153835625 40.7403952376
O 25.5381937287 28.2052273065 39.0797429546
O 26.4915670567 24.533007294 41.3497549769
O 21.0973295806 29.7791560577 40.0273606167
O 21.0661916739 23.7154118554 40.9020211105
O 20.9253546145 24.8298069615 36.8766289319
O 22.5971197878 27.7171818392 35.807246275
O 20.936907309 22.6773794221 44.6297794825
O 22.3484032688 27.3388169009 46.3867587599
O 25.3787950556 25.6193619299 47.5630350041
O 26.3506441532 23.9482226138 45.9592480607
O 26.935347408 23.1593252962 48.6834015651
O 25.0333773392 28.0292007899 46.2244841828
O 27.5756630272 28.5577645873 49.5582248905
O 22.6793607949 24.9892332035 47.5743003059
O 25.3927417912 29.6364275211 48.5140947788
O 27.8564020411 27.8550380984 44.9928589958
O 21.0118025652 27.4583364861 44.1370358052
O 26.0131013437 26.8079823747 43.0771680034
O 27.0783806364 25.9248670027 49.6105250077
O 20.9986120725 29.9995715197 50.2449673461
O 27.3664012281 25.866511196 55.4894124315
O 26.3673693692 25.7194259444 52.2227829926
O 21.340280452 26.264485267 54.7347462423
O 24.0161625535 24.2489138284 52.4302837588
O 23.4476932795 28.589880106 50.7904486159
O 23.0542647708 25.8349502489 50.1685234685
O 27.3439441273 28.1192348558 53.9069176559
O 23.9868341844 24.7015181297 55.0467525924
O 25.0852413173 29.1523890785 55.2922715278
O 22.9150118866 28.5794688795 53.5806354397
O 26.3682971207 24.5863916735 60.3669805203
O 22.3679930828 23.1317694332 57.5171972063
O 22.9340049725 27.3679580689 60.53404863
O 22.7897123663 24.8048515138 61.7663622262
O 25.7281187443 27.2557570237 63.3380164521
O 22.7571658645 27.4803088994 57.6089789062
O 26.2393233839 27.6868867245 57.3152062103
O 25.5688201538 27.9539961329 60.1427806319
O 25.0126026588 22.6699843986 57.8839791659
O 25.7866712335 24.0640421002 64.1045425993
O 22.4149105329 22.7152973981 63.6045849715
O 23.2194995089 28.4234357595 67.6120919034
O 23.1026285402 23.0630109143 68.3092853065
O 25.8169275335 28.4566660636 68.6116824728
O 21.1294052355 30.0209401066 66.1972569143
O 23.5524092764 28.4973880415 64.9548044287
O 24.2420809741 26.5176259074 69.9261329376
O 22.3541195526 28.2728005274 70.7998221745
O 24.8071098353 23.7649955711 70.1166664923
O 25.7354462939 25.4443583 67.6509856155
O 22.3002247876 25.758939788 67.9844589564
O 23.6056232045 25.5579901889 65.4171526741
O 27.407743562 26.7090521775 70.2206683392
O 26.9906200809 29.3383295599 65.9525421245
O 27.6926325488 26.0049010043 64.463134819
O 24.4184551356 29.9752566748 70.169431469
O 24.9093423956 22.7207161697 66.292234677
O 25.609890432 25.6238169348 72.2622101338
O 26.3036371257 28.6655411318 71.9793537806
O 21.8568583562 27.0478852715 85.122821939
O 23.07128426 23.0174302367 78.9518462123
O 24.5171365384 27.0638332567 82.9126828597
O 26.0140185125 26.0787098493 80.7018455025
O 23.1290765587 26.5949465761 79.545020779
O 22.6835756874 29.2649466828 79.2256772022
O 21.2189132321 22.6879821164 84.0353258571
O 22.6689488921 29.5071361963 85.4301327057
O 27.5913075233 24.6657401968 85.9270944926
O 25.9947316235 26.8495737391 92.9691047287
O 23.1792946561 26.9246299362 98.8554896675
O 22.6866991351 29.3030403344 96.4648108302
O 26.0044477319 23.6343971314 96.322657442
O 26.0060089533 22.9770962906 93.2537580698
O 27.5926691155 28.5484350586 97.5731628749
O 25.3819653644 26.1742368076 101.2538003499
O 27.3171903794 31.5070218437 2.1314397023
O 27.2499635257 35.6882858298 6.9260431667
O 24.7309522004 32.5971104485 1.9527854355
O 22.410359211 31.6299476977 2.9098209222
O 24.5483799735 30.5895951201 4.3219569842
O 26.5303600808 34.4053348406 1.7109329709
O 25.5911603593 34.8974744679 4.1988736612
O 22.2942100321 35.5057620419 7.0083250865
O 22.9135443069 34.6762997113 4.4795460069
O 24.9728826203 37.4513571042 3.8922120476
O 23.3990288541 35.0223294276 1.6446502431
O 26.3857641904 32.2814818154 5.3588430313
O 22.537584286 37.392340547 2.5903878297
O 27.1672582105 37.0527950737 2.3691193372
O 21.7050785674 32.351744365 5.5280271463
O 24.866788088 32.0160739671 12.128757183
O 23.7457415867 34.2036008348 8.8792608072
O 23.582482725 37.2426375086 13.2184813017
O 27.7177859889 36.1618096028 13.5739134004
O 26.1221665059 33.3264814054 7.8720461296
O 26.816812685 31.4985482126 14.2630973087
O 21.0041991475 36.5766104059 12.8374888563
O 23.6809306788 37.604046228 8.4067503515
O 22.2439423575 30.522083437 13.4840344447
O 23.9208563885 31.0081019018 7.3345086435
O 27.3607227021 31.1628754381 9.2092021214
O 23.0636684802 34.0434030609 13.0467681177
O 21.4352939481 34.7004812654 10.8879979483
O 21.7130930541 30.2925519746 8.9673273293
O 24.2287642164 36.1375022855 15.7369919107
O 26.2340021622 36.0705737269 20.3398364712
O 23.5388152773 33.3572137217 16.7425129342
O 25.8215384454 30.2746392086 20.9073993072
O 23.7595603302 33.8628914892 19.290584845
O 21.2990413565 32.5176515967 19.8039911994
O 22.9282165894 36.5402589899 19.6037718726
O 26.7369909597 32.6678099448 19.8137321388
O 25.1734400874 30.5063411559 17.6369164581
O 25.0448000474 37.4577175635 18.09683723
O 21.0321897169 35.4642758682 17.1523684985
O 26.46034132 34.3800698938 15.5356281809
O 26.5623429067 33.4794884042 27.0722703561
O 24.4863335861 32.8384327287 21.9072935733
O 26.6111986386 35.6022743415 24.2913562495
O 21.2049699756 30.1918018993 21.5729092826
O 24.5919125261 36.7937978971 26.1135098015
O 22.651549603 31.6475499198 23.78382697
O 27.0334033278 33.1738380292 23.1501033552
O 22.3242359202 36.2717951829 24.6379792037
O 23.7472682025 34.6839783533 27.9589112859
O 21.8676870792 34.3204744254 22.7355277049
O 21.3486718837 34.1369052156 26.8210504586
O 25.0131491617 37.0573356733 22.5877985318
O 27.6240690005 34.4548071376 35.2547823735
O 24.2375114994 34.8958515089 30.9410896354
O 26.0351979702 32.9545141842 32.190711487
O 22.4967964079 35.2538144456 35.3575420493
O 21.8086822666 33.7197330149 30.6537969558
O 22.454263749 33.0290331523 34.0119031779
O 25.2728441764 32.0781555039 28.7983847997
O 25.0907383284 36.4984026805 35.6118056296
O 27.8516059801 36.8854491428 29.4902302377
O 22.4624061216 31.9489687128 28.6800825014
O 25.4505273309 37.43019788 31.069849692
O 20.9126999667 36.9562107108 34.0319518388
O 24.4743353548 30.7495334104 31.6201910313
O 21.2148759379 37.461333837 31.2395688579
O 26.9300415334 37.3287890057 42.2430191607
O 26.8239104238 30.538620563 38.0782864577
O 23.2072781873 34.9157828644 40.2462899421
O 23.3831421058 31.2718966938 35.862528551
O 22.30893682 33.4426430588 42.2782232548
O 25.5728029463 34.0793382167 38.9047229847
O 21.5285633639 31.4850974878 37.8628969911
O 26.7746667705 36.5870868046 38.6597246653
O 26.0800960656 32.5985721194 36.6464538979
O 22.1059597277 34.1491963977 37.9376519622
O 23.8918199932 37.6156222925 40.6607645183
O 21.5912359272 30.2519747856 44.3924469548
O 21.0027117608 36.4513310516 45.0699823134
O 26.9435450678 35.0689960141 48.5275622666
O 23.5275075325 35.3116421591 43.9185380076
O 24.6691718274 36.4006355866 48.1817286725
O 27.0402309433 32.1427441662 43.6162904868
O 25.5597273454 32.0731899904 47.4495781942
O 24.2683195227 31.2674519215 42.9337260173
O 22.9805136255 33.8963772182 47.5115120164
O 26.2563946742 34.8424270374 43.7026142437
O 24.8977370895 32.6642715003 49.993436555
O 23.1183129877 35.5149279958 50.4918426452
O 22.107830971 33.6028728112 52.8124885617
O 25.7080289525 32.4030705869 54.1007359791
O 26.906565207 31.501749415 51.7900632121
O 27.4849471346 36.6146383304 57.0833898494
O 26.0547213152 37.1328999615 51.2936475369
O 23.6774253745 31.2582986226 56.2428128674
O 24.1615624122 34.0839365234 56.6510879162
O 24.0958066079 36.3898397753 55.0187689994
O 22.1370974546 31.2546276366 54.1956133087
O 24.6238278068 34.9706802037 52.8520713691
O 21.3908691766 37.3695269706 54.4597200683
O 27.4635476416 34.2412693077 51.8828066315
O 26.9761254257 37.2972537345 61.6709901025
O 24.5463077036 35.947632076 62.5741466478
O 22.9979778421 33.8103367359 61.7282584617
O 25.7351498399 30.5384206152 61.2889315489
O 27.2042975968 33.8824839151 62.7601050934
O 21.9546435739 35.7358857541 57.9658963043
O 21.8168774587 30.1836303081 57.8138938979
O 26.270748222 34.4846320135 58.4985939873
O 25.5336274383 33.1558874021 60.7885126547
O 23.9553227224 35.1439107761 65.5253039013
O 25.0089606418 30.9928847331 64.7799308892
O 24.2295511243 31.7457874246 67.1661575833
O 23.6408711623 32.7268237102 70.6383606829
O 25.8759412439 32.218992165 69.2382680777
O 26.8569581865 35.8981225961 64.6555428998
O 22.0815493455 36.9010498968 66.1448790072
O 23.9176019205 34.9319830217 68.426470649
O 21.3506576889 35.0716956693 69.5165217308
O 25.3459018411 37.1544424592 67.1960521243
O 26.6290671376 33.8838146475 67.0329986028
O 22.0852081068 32.2960365991 64.6989147667
O 27.6980492036 30.3265081476 70.2298387029
O 23.3653889329 35.3648662631 71.3973417405
O 24.3659752397 37.5506360037 70.5426359092
O 25.6452246304 31.4325492581 72.1984165977
O 21.4308760662 32.2948823363 72.3317969967
O 22.5223386036 35.0485650415 85.2508959459
O 23.0100090662 34.9724487351 79.3931269594
O 21.9516163897 35.6407409516 82.0699168406
O 21.357813386 30.3906365096 82.2276689006
O 25.4204384042 31.0441803407 92.5450998988
O 25.211365988 37.1024328989 92.8412490562
O 22.7542269568 31.0833834657 98.3183481253
O 26.2011389583 33.957784392 98.8764136667
O 25.0576482672 36.7277674953 98.7998144316
O 22.8348310966 31.6321808561 107.2675870423
O 25.4854036019 37.9178645594 6.4405379248
O 27.2872313046 41.7813606721 1.368403148
O 26.8159373952 44.0497091326 4.227308178
O 24.6856490818 42.61271066 2.9928623522
O 22.2405556307 43.9606689935 3.0806001894
O 24.3811144157 39.8356813355 2.8066101442
O 21.7351935358 40.9432831544 3.4207664221
O 26.6532098167 40.7584212351 3.8959035516
O 22.565162379 39.0955700602 5.4706870091
O 24.5336048917 40.7309107443 0.3373991836
O 26.7711327473 39.2522692548 0.9974638151
O 25.5746048025 41.0682965893 6.5773593016
O 23.6829075231 43.2427010183 5.8092007981
O 20.9553767685 44.764159812 6.1298811516
O 26.646811922 44.9949326451 1.2462786217
O 27.0072666651 40.7545913973 8.979645223
O 22.9700649954 42.6454215098 12.2306641996
O 24.7274777552 38.1755871357 11.0390091879
O 27.2168057312 39.2859083189 13.7209724542
O 22.0819489999 39.4620475373 9.5509671955
O 24.5684246073 40.9089109235 10.3864529085
O 26.0642678532 43.0182415784 12.5577111383
O 24.1663537176 43.5730755504 8.5245620779
O 26.7058742404 44.943319689 9.9018795054
O 21.9720745145 42.1426985967 9.3533139043
O 21.0026831264 44.5153130968 11.3687493448
O 22.2966875658 40.6565511344 13.5788432335
O 27.4391987403 38.8013716068 10.7560539962
O 25.9761852654 44.3773853671 16.2083994985
O 22.7860686858 38.6594602578 17.0968476776
O 23.7183056687 42.8693003399 17.368712063
O 24.5091667764 39.5598442487 15.0335068413
O 23.504391908 39.8579165221 19.3124756517
O 24.9861043857 43.2614241031 19.829814631
O 27.7113562898 39.508832591 19.5925136201
O 21.9540912724 42.2546070369 19.3691612289
O 22.6811882473 44.397700612 15.3673337143
O 25.6247853896 40.1938897855 17.4084912324
O 27.2692462342 40.4358320311 26.4077550307
O 27.8125505894 39.1133138461 23.5600896861
O 26.4906220543 45.111078058 25.6503119875
O 23.0963641361 44.7247255825 26.787976725
O 22.2247110907 41.1364545419 22.2133745365
O 24.5976349398 39.4589956657 26.9310178247
O 22.7203063685 40.1699966809 25.027397278
O 26.0196425207 42.3778939659 22.5360685625
O 24.4264466992 44.1339746243 23.839719732
O 22.2293218328 42.1708867258 26.7165415839
O 25.8838514502 39.6846865451 21.6595783448
O 22.3039253455 37.9200306515 21.8231721693
O 23.7675956544 45.0994304489 21.4892549089
O 27.1797139029 40.1998355979 33.7069163985
O 26.4381149436 41.7851557601 31.6476530658
O 24.7419887216 38.6572397705 33.8146772833
O 23.0218008089 42.9021873454 34.4668085199
O 21.7167295842 43.4478315648 32.0112617268
O 22.6512018199 40.4081413499 33.7245169252
O 24.8839216394 44.254854528 31.6650222081
O 25.1102294501 39.9694734209 29.9091218089
O 22.9664654837 41.7561641779 29.9376131957
O 25.6854190711 43.8678181529 34.3254293563
O 24.9222361379 43.9152507984 41.0991133821
O 25.7279728847 43.1690074687 38.3225548379
O 22.3922727122 39.6488409621 42.0325358724
O 26.6255362771 39.992864807 42.8288970627
O 22.189022277 44.6998881233 37.8758016138
O 25.2494490108 39.0183399858 38.9050614908
O 27.7814334735 41.0668778067 40.5680207868
O 26.981434547 41.899215959 35.8855409256
O 22.0667207307 43.7636917872 41.5145936243
O 23.2183348693 42.1201210469 37.5914087361
O 22.008639615 38.0107487618 36.5648686008
O 21.9504173309 41.6679808307 39.9673363058
O 24.1788776008 39.4539223784 36.5714465411
O 27.7891508458 40.0192149694 37.8855749007
O 22.7366745022 37.8855888701 46.7457064358
O 22.5902240971 44.6766991803 48.0276152748
O 27.498123536 40.8881679965 47.2647654845
O 25.7442790444 42.8064186851 45.4686682889
O 27.8412715034 37.8271663747 45.5461996961
O 27.5832540012 42.9678598815 42.9538515806
O 27.7515936773 38.3300125828 49.0718852867
O 20.9935961491 39.8438739454 48.0148012527
O 24.8923219491 43.7904880648 48.8970761453
O 25.0254963425 41.0304506145 48.6590152977
O 24.1723466971 40.5404464464 44.105295334
O 24.6736412241 38.1116602955 44.8870200186
O 22.2376133055 44.9726424671 54.94101446
O 26.4528963822 44.7725055551 51.1610710397
O 23.5722802219 39.3507925846 50.8381764156
O 26.7452886395 40.7077209582 50.707710167
O 26.9126787345 39.7870806198 54.8041093101
O 22.7554332533 39.8115867749 53.958993384
O 25.4087117758 41.2984645911 52.981172094
O 21.4452910987 37.7474561487 51.5733368299
O 24.9621932369 43.2820750386 54.8635612426
O 27.5723640522 44.2619804487 55.6584622733
O 25.1410366849 38.4357701248 56.6510863057
O 22.7870901359 40.305000765 56.8833825873
O 26.62548219 41.2171884834 64.1720497261
O 24.2367557887 43.8882903457 57.6534901875
O 24.0500673252 41.5553404636 59.189795621
O 22.5610312961 41.5822771702 62.3521618645
O 21.531844166 38.5474204059 59.8040183368
O 26.9060249354 40.8415986068 58.7376751299
O 21.7609251038 44.3659905134 62.0053769264
O 24.4511584779 38.9407883953 62.5751611804
O 22.0551010861 39.1237480508 64.2677004901
O 26.836847366 44.5193572005 63.1776646041
O 24.1255831655 37.6316244706 59.7642270395
O 26.9130955575 44.4355981749 70.2416733194
O 22.3404408547 39.5533257117 70.9678851653
O 24.5723633555 40.3851867933 66.2981923515
O 22.5550618096 41.7131578224 69.4986442697
O 24.1221003225 43.565239508 70.9157631643
O 23.9951716478 43.5497095316 65.1211843826
O 21.4047659237 43.9401290581 70.6137839742
O 23.2310103311 43.7797780499 67.7959067568
O 27.4853373264 38.8016083286 66.1002569345
O 23.1517838972 38.8587850118 68.2345441764
O 25.5316959227 42.763113432 68.5586869985
O 20.9844735045 41.2078555122 65.5895877693
O 25.829743621 44.8220149025 72.6321548992
O 26.7883381906 42.3304359447 71.8861033816
O 22.4655857651 44.2206126674 81.8365014535
O 26.8414705282 38.9933299859 83.5145912231
O 21.1249804838 39.6436193046 82.817067251
O 23.0980225684 42.1661020461 79.4515529303
O 27.7353949754 41.8005406308 79.8392045688
O 25.1067811274 42.6649074668 82.8923719494
O 24.145968285 37.7754405475 83.7240790289
O 21.5912009086 37.641412383 84.5178859623
O 25.0783940826 40.9906559749 92.8678870283
O 22.791052211 43.5451810966 86.13838195
O 22.4672164841 38.1652827416 97.8837196108
O 24.9273739948 43.3022281851 94.4918018133
O 25.0553299283 43.4906185573 99.1660005425
O 26.1975762757 42.0166877859 97.0477608536
O 25.1432247338 40.1031404394 98.5512595144
O 21.901499198 40.3128567092 106.736285139
O 27.8070709054 43.4834470855 106.586418966
O 6.2591746878 4.6846509193 3.2035267534
O 1.971815842 0.7059868412 2.1610670086
O 4.2453565302 5.4217246874 68.4713472365
O 6.5625298386 5.1754182345 83.7482462548
O 0.5031912172 5.7867871209 80.6691052254
O 3.034396865 4.5425964552 82.7627862846
O 6.2898137373 2.4326947202 85.9776377823
O 4.3029577783 3.941577461 95.7578581456
O 3.4583242427 1.2840197453 93.4297641449
O 2.1449513902 1.6445145179 97.2539429089
O 1.9034624664 4.6006403397 98.7866634905
O 1.3300177741 9.1465436193 3.9688466253
O 5.6381123156 12.5263755993 68.65172678
O 3.8752981171 8.3576718951 67.1083337702
O 6.910424501 9.7332541345 67.9580015521
O 4.8647524188 14.4978066076 82.0782937664
O 1.6775782985 13.3740127925 82.4229885228
O 1.5220959679 9.8151011516 82.4993669543
O 4.4764040511 11.3537409089 82.6596996151
O 0.5290611201 11.4426249308 79.7529892808
O 5.7233952476 10.1151235505 85.5446838688
O 4.0260959027 7.7643400358 82.7836703716
O 3.6244084987 11.9288315193 93.8425885895
O 3.0588166261 10.2893200234 96.9826487968
O 2.495120351 11.9884821873 100.0716148328
O 0.2563749839 16.6637525495 0.5923860953
O 0.5318074058 17.1363663108 3.8413771731
O 3.9043946273 20.6249265742 68.7459328479
O 3.5997135083 15.7507238785 69.0945836846
O 3.6896116739 15.5892156002 72.5296992241
O 3.3676691271 20.4387470313 82.6003321869
O 5.5585452506 17.7195904926 82.1840639778
O 2.4610003487 16.960880735 82.7367786325
O 4.3847478889 15.604194551 95.2892130758
O 2.4802381173 18.409469404 95.647727825
O 5.025812641 17.4955697662 97.6598161253
O 2.6623133331 20.2856524567 98.3838681328
O 5.3189275322 24.9591086592 3.4041972933
O 6.4478099835 24.8236049614 0.0897045311
O 2.9564837414 27.3557225236 6.3060338951
O 2.5592684686 26.7452982424 82.3841467851
O 1.7581161724 23.6516085691 83.4990632813
O 0.910741632 23.0933956751 80.1784745959
O 6.6645416463 27.2000113745 80.1530624534
O 5.6334413739 22.9194601779 83.5538619418
O 6.3056640763 24.9075704181 95.9147115324
O 3.8160507306 25.7715936041 94.1167272079
O 1.6720315582 26.8582186991 96.1794286269
O 1.8986628592 24.4043932911 98.3009356194
O 3.7802229899 22.7546589433 96.19249079
O 5.3188064546 34.4978059081 3.1394952031
O 4.1436891423 31.5255231768 4.5489992601
O 2.221352034 32.4633918787 68.7549225864
O 4.0313625595 35.6927940625 72.1265130956
O 5.3089953696 32.1887698642 85.6834040849
O 1.5575258489 34.4588796415 83.0884792535
O 0.1492873971 36.5986018992 85.3733167642
O 6.1613586301 31.4566777463 81.9108487037
O 4.9107223092 36.0010505083 83.4481819398
O 0.4245863989 33.6834181881 80.1558696566
O 2.0303377197 30.8753396778 82.7765401954
O 1.8484717067 32.369729499 98.1872449654
O 1.9367617645 34.6292176429 95.5903859317
O 4.9386900362 30.9802613769 96.1051096975
O 5.2089170163 39.3950358408 2.6070375512
O 2.3613766763 42.0512731366 2.3712043738
O 2.6521231324 44.3810558366 67.9521829664
O 1.8198997219 41.3672899683 66.6021446297
O 6.4745619921 43.9726535157 68.6398840007
O 0.5953146029 44.5577144903 80.2121489373
O 0.4676282843 41.5080591043 83.0200951416
O 2.006918317 38.5608366825 82.8039615731
O 4.0505545594 41.5888882791 83.2670934007
O 0.6291255113 44.3922840616 85.837687247
O 5.0139355811 40.5826109339 96.1561475684
O 1.3947722869 41.0018039075 96.0244848047
O 3.0955199927 42.3425471248 98.8784569775
O 3.5608073413 37.8442792273 96.5822506335
O 6.8885478179 37.9154582072 95.4852485425
O 8.2834684057 7.2733042634 3.2269348044
O 7.6199833882 0.249236359 5.2211080563
O 7.9093194724 3.5250508004 5.8781832451
O 7.3340050378 6.0790850401 68.2398359233
O 13.7609970624 0.4928339158 68.2849553359
O 12.1889224817 3.3497166868 79.2611910385
O 8.6483205838 2.2857203862 81.3524592198
O 11.654825759 2.6454012523 82.4620573153
O 11.8442868879 6.1049311632 81.7886149532
O 11.0935223892 6.5880717939 85.7239104649
O 11.8145235505 5.4088787516 96.1836106949
O 8.6574788497 5.9942882664 95.427076977
O 10.5938630765 0.0504173961 96.2426804873
O 8.2578775381 3.5861547793 93.1937276158
O 11.7836781914 2.1866847796 106.6347330882
O 12.2378504665 13.7838271475 3.0044436374
O 11.5206756123 10.5741668285 2.3256254211
O 9.8061996003 10.4515487648 67.5492631974
O 13.4285351853 9.0096865433 68.4468579733
O 8.8261311587 7.8922777857 82.8912018281
O 8.7108501657 13.4827933401 81.6826348304
O 10.3920555489 10.861739384 83.1921540787
O 11.3017790625 14.8543706927 83.6792206231
O 9.1840782222 12.200976202 92.864625899
O 10.7295781898 8.4751612872 96.473154481
O 10.9940308987 13.9602565799 97.1247378717
O 8.1368334205 7.6435987222 98.9605533116
O 7.7375706029 14.6869054514 96.3076151105
O 12.2460063336 12.3209404864 106.8312212291
O 8.4980669996 20.6653943597 71.6254232409
O 12.9425859746 18.8589572635 81.6003119261
O 9.3305199448 16.755795438 81.6690444014
O 7.4056741388 20.4125218625 82.1581868945
O 7.2221533957 21.8034950421 95.5409166613
O 9.4781846423 17.4221446907 97.2706567786
O 13.546814068 20.1504808463 95.8654836314
O 7.3910247313 15.3841566388 99.4263073496
O 13.2607487258 16.9519283411 96.0657983145
O 10.5404521496 20.0816282275 104.5937835347
O 9.9427696522 25.3992675768 68.9682201421
O 7.1979630801 28.5189710018 83.2083427575
O 12.0163001281 29.4523625506 82.9946041415
O 9.5949677102 23.3855566952 82.5647295806
O 12.6525154172 23.2464979226 81.5242548035
O 11.069434529 25.2062743542 96.4239616582
O 8.5473564456 27.4210500402 96.2535264188
O 11.6971968647 28.583966125 96.414273296
O 10.0282506249 35.2271986857 2.1157399733
O 7.4065011941 36.9143132734 2.6648372297
O 13.2612235138 32.8407612116 68.974310452
O 9.9081491442 32.666326947 68.3083923159
O 12.3104504321 36.9470031856 68.6628989044
O 10.0646600015 33.8489717045 81.8041801863
O 7.3963247387 33.6725303415 83.5819715961
O 12.8609432468 35.873389762 81.0078302582
O 9.2486362662 30.8636278574 82.7814256662
O 13.1745995358 32.796103322 82.3334799627
O 10.5588306978 32.9093617638 95.9446586088
O 11.82688505 36.3626073122 95.9999006118
O 8.4568623029 34.6221468084 93.2233558112
O 13.7281170823 30.2219843018 93.4813437438
O 9.432325654 41.0081263683 4.0792075848
O 10.0234849784 38.5675495239 1.767020781
O 8.3014385953 44.300966638 83.8031579991
O 7.4026019624 41.0912084959 82.2820330845
O 7.580951401 38.4131461819 80.1069920849
O 11.1516533736 41.0231424386 81.5489463709
O 11.5299634088 44.0306441624 82.6083420502
O 8.5408878569 38.1605794864 98.458499477
O 10.6081274059 41.9188255216 96.0870019565
O 8.9299856541 41.438460359 93.2812522371
O 12.9582757947 39.8774012963 96.2008393334
O 7.1761755906 43.0358989553 95.6156721374
O 13.5539915247 43.5109338938 95.8363604361
O 16.6344991997 4.9800970963 4.1125662373
O 18.2072172999 1.0600922896 2.452401994
O 19.2702811058 4.0760913827 2.4609985022
O 17.7381862724 0.8677799561 67.9150793781
O 16.9919456667 3.3629329139 65.5457450746
O 20.1193644227 4.3790044422 65.3295039407
O 14.7361512743 5.4367750937 71.9099615112
O 14.5740572601 0.4268245652 82.8889887223
O 19.0126715905 0.3794716517 95.310647304
O 14.4595257169 1.0918870861 93.2122292167
O 17.3241098484 3.4401865065 94.7361608301
O 19.4892596685 4.8673742319 99.5751044301
O 16.1402770377 0.4570882056 96.7418222283
O 14.6106187969 5.0089429965 99.4811555926
O 14.4761778189 7.4327120259 93.4774180816
O 17.5254188646 5.0466916567 106.8349975401
O 16.6308253331 1.658746803 106.3157051642
O 14.6501492217 11.6313104485 2.1639962545
O 15.3548302873 14.5971338221 3.0683820641
O 13.998003519 14.7595111828 5.8745405818
O 17.9128655934 8.3093690242 2.6418720471
O 19.4745378177 13.6829493266 67.6503268505
O 14.2917813062 10.7763394027 65.5839144899
O 17.15477869 11.2403001294 67.2709785964
O 17.1970927707 8.2627192132 65.3707708616
O 15.3195452214 8.7281151487 72.109175165
O 20.4539085239 12.2392220305 83.8424492751
O 16.9813041358 11.6915330706 83.9492037327
O 14.5265462692 8.1485055981 83.2254461473
O 18.5496289775 8.5846603972 83.197617869
O 14.5795611517 14.5136120598 82.5353184395
O 14.4365663994 13.4798078313 96.3518364212
O 13.9404603889 7.6096241342 96.6694783217
O 18.3863724073 10.7284271063 95.1862762916
O 20.2784503826 13.1371697122 97.3912770925
O 20.5545522172 16.6529131632 3.746181304
O 17.3392176513 17.3559925203 3.2262943402
O 14.3534081533 17.5030769072 4.174093774
O 20.5696528411 18.6345267059 68.5125954849
O 20.3994532137 19.6677735325 71.7923586195
O 15.5874860329 20.4894862184 82.1935836871
O 20.5179223986 16.0978981073 83.4574567215
O 17.0123370873 22.1320347195 79.0809381258
O 18.146839734 18.50947275 84.0494508856
O 19.9688897523 18.45550381 81.2035821027
O 15.9877283949 17.2794229536 81.9494055106
O 17.33327208 15.1882856616 83.8737461322
O 19.93331068 15.5477875034 99.61207969
O 16.9193921914 18.7528616242 96.882866835
O 18.9094755586 21.7734066205 96.7312250415
O 19.1888624248 16.6828843566 96.4065703784
O 16.0498099877 25.7120245543 2.4653050447
O 19.9390072358 29.4322967932 69.1894303387
O 17.6410580578 27.7027412014 81.1841285722
O 19.2049663768 24.3545861855 81.9480160341
O 20.8023846506 27.5603156741 82.2206365758
O 14.153520188 26.6674784496 82.7747492048
O 17.4089613196 24.3623374697 86.1770501618
O 14.5716207822 28.4701531043 99.019714433
O 20.130114079 28.2716066172 97.4577228229
O 18.5931840793 26.3307766118 94.7551508862
O 20.1359295072 24.8102195161 97.3105508997
O 20.3501273762 23.3423430218 94.2080862996
O 17.1849442987 29.9798274052 96.5099407864
O 16.7130452651 26.9087693745 106.6083537485
O 18.3584659447 37.3100318882 0.8720371097
O 20.2864638733 34.9026091887 2.459321608
O 16.5833976337 32.5573585797 68.0056207692
O 14.944798394 37.3982471357 72.767816192
O 20.7513578393 35.0267338366 72.4075014204
O 13.931847893 34.4805191157 71.7630660791
O 19.115764967 37.2728861464 82.7824924087
O 15.8120560729 35.7084737847 82.2012305264
O 20.8320019921 33.036821292 83.0000239498
O 15.1291431404 30.2184599257 82.829413976
O 16.5802707029 32.8070582805 85.6204464205
O 18.5265284727 30.4149327946 83.0157832494
O 15.2898664252 32.9506066605 95.9138518907
O 20.1445670115 31.0652591599 96.028632012
O 18.5055321482 36.7587989531 96.3477950212
O 15.1293153388 35.0373259073 99.379758225
O 17.6622999912 41.5837174496 2.4343251376
O 14.1009504411 41.2501198212 68.3685129582
O 14.5985260222 42.5141873326 82.2339233105
O 19.2755101589 40.2344271951 80.6943690695
O 14.8264650046 39.1368546023 82.2220974423
O 16.7892890148 44.6697030214 80.1472451891
O 17.3885293706 40.8963969548 85.7464391325
O 17.2787827716 37.6303949046 79.3028119353
O 19.6331677187 42.4253734937 99.365496168
O 14.8622658256 41.5245371262 98.4143209047
O 19.635168887 42.0739615449 96.2180182487
O 19.7241096067 40.3948742768 93.3771878418
O 17.3797042947 39.8735698682 96.1006101986
O 21.503890141 1.6072738641 2.342109865
O 26.8676150771 3.5878019327 83.4700969287
O 22.363526291 2.9660057494 85.0866382945
O 26.8648621731 6.9196895164 83.8921184723
O 22.5956899805 2.2240305217 81.359094475
O 22.2273716643 6.1530816451 81.6370604777
O 24.1619538378 0.3404301854 83.8487903314
O 25.2044253675 1.1830183926 99.2536990686
O 26.9956436236 6.4822475065 96.4841097084
O 23.6852466502 5.1911470785 96.9551190793
O 21.7368949183 1.9116118412 96.505992402
O 25.4344726793 5.2074134282 93.7357653953
O 26.5957267086 3.1096750872 96.7426045544
O 22.9451006666 5.510591735 107.0760587376
O 27.6610191948 13.7147206253 4.4433277429
O 27.8052330972 10.4054047354 0.5861675847
O 22.8152744702 9.9737681285 68.2259680465
O 21.231293384 9.3930023046 81.6858752861
O 26.2912946412 13.7017803231 82.8438930996
O 22.8654354665 14.3511738016 80.2131851477
O 23.535095217 11.9266517212 83.0498211692
O 23.4554150452 7.928445432 84.0206754106
O 26.9786202689 12.9183268723 98.8151671647
O 24.9825683108 9.0404247958 96.9870108793
O 25.119195591 12.1668884485 93.5393290981
O 23.4288542128 14.3826991042 98.1583673285
O 26.7177914923 13.9612233078 95.7367762761
O 21.4709776514 10.2638568947 97.8193012426
O 25.6513175139 9.4540153143 100.4223799865
O 26.3958129734 20.7856504072 4.4376388301
O 24.1278645865 18.6904963527 6.0130187537
O 25.2640500472 16.0037806666 4.5675991517
O 24.0172548812 19.7052902654 68.1067630664
O 27.3984405556 20.3744977751 67.437670594
O 21.2191179912 20.0037392231 84.4555264936
O 23.5499942113 15.567631829 82.9801387478
O 23.1945765994 18.0614543893 79.7945901162
O 24.3875566909 20.7292806503 81.6180066434
O 26.3371444819 17.0044920319 82.0708213126
O 22.5879619625 17.6719065646 97.9962413079
O 26.6775894779 17.938297053 95.6326620814
O 27.3583434304 21.7807548033 97.929298834
O 25.9892207484 18.42093768 99.9024403291
O 24.4229477315 23.5078121325 5.9382640614
O 27.5789177203 23.2404676058 68.9389511416
O 25.9448624183 22.5910779693 72.5962727714
O 27.256549295 26.4158147967 83.695762125
O 26.41223928 23.347015972 82.5346792895
O 22.5164559468 24.4551911614 81.4359593879
O 26.8204486143 29.3529242082 81.878855789
O 23.9355618477 29.9685980508 83.0686453672
O 26.9883118998 25.7854517801 98.5339360518
O 23.6340620981 26.0138391135 95.9916642665
O 21.2028526645 28.1688328067 94.2183315263
O 25.6081571317 29.2450509427 95.7253717325
O 24.6480241584 22.7465833433 99.8215570533
O 22.6635105687 22.8328573793 97.0089579501
O 20.9324178 23.1131237562 100.3605659628
O 26.5109665526 35.6810032081 69.4869520311
O 21.4723523721 32.1386277581 68.1270189346
O 26.2795833418 36.1803834242 72.7198770419
O 26.7740818069 32.439197881 82.7708368123
O 24.5722166467 34.6923549827 82.987331978
O 22.3964679938 32.273233214 85.5339120267
O 27.044316152 36.7254645305 82.145213377
O 23.3788189248 32.2708739878 80.8188156484
O 26.8769699218 35.9126336973 96.1038603365
O 23.4333519165 36.1769468576 95.6521661255
O 27.257849394 32.4436250762 96.2202243025
O 23.9048627912 32.1711386053 95.1374935843
O 25.5935520891 30.4925920587 98.7676141525
O 20.9723035742 34.1330988259 95.3204734261
O 25.4564499724 34.2537216513 93.0064767332
O 22.1814338467 34.7953167366 106.5445094994
O 27.262921911 43.4609687335 65.8568371099
O 26.297005985 39.5972421316 68.9391672091
O 25.4542830816 39.3296287274 72.34503872
O 24.246434753 40.306578457 81.7953918992
O 22.4104079978 40.8651001559 85.178057476
O 22.4815277493 37.7356489613 80.4551528768
O 25.5536781556 39.2344296337 95.4956507514
O 22.4274290209 43.8518775178 96.0236234761
O 27.3753302312 44.7963074023 96.410237535
O 22.6855071014 40.49014181 96.1365620746
O 22.7402857706 43.4057984321 106.6758748328
H 3.385944596 6.6207665247 6.5785177851
H 4.6925725417 6.5685755055 1.0040603588
H 3.4800145082 0.6930632237 3.4694375079
H 3.8208256355 6.3327089341 4.4908731203
H 2.0514000062 4.8958234385 2.9183535694
H 3.3305501993 7.1967090423 1.8839496361
H 3.5208499618 1.2564453102 4.8740115653
H 2.3213336599 6.5359888206 4.445087804
H 3.7852347054 4.3230298895 4.9894782092
H 4.7796451686 1.5096617751 1.7083557696
H 1.9348849185 7.0261633839 1.3227653575
H 3.1467170946 5.6556296686 0.7462284771
H 4.019048136 3.6987097864 6.3486878622
H 0.845640746 4.2466476808 2.2728997488
H 5.389435391 2.7843740986 1.1650698694
H 1.5373667077 3.1349319074 4.0788074237
H 0.9603247339 3.6410936954 6.3403873602
H 0.7727304636 1.9416469973 4.6110646269
H 0.4927279135 5.0760166545 6.2210370063
H 6.2687109999 0.3546538943 1.3029662999
H 6.4593949508 1.6284308063 8.0465045049
H 2.3370619474 1.6176461469 10.5062016717
H 4.2380544653 0.7500380185 11.3082189013
H 2.5634198224 4.7966969683 9.1281761561
H 6.5396642458 5.7263376789 9.4768039316
H 2.2903942405 7.2532907837 10.4430827046
H 3.240399829 5.0873698978 11.2093337023
H 0.9201587513 2.0737780606 10.230114361
H 0.4377590424 3.5322356211 12.0380664734
H 2.5503516909 4.0569150555 12.0776030022
H 1.181265877 5.3119182006 9.468900012
H 6.8190778377 5.8418610874 13.641418455
H 2.9797245721 2.8190400755 8.3963469779
H 5.214657657 4.2429857149 12.5520526201
H 4.0833418474 2.0226467159 12.1134681183
H 4.4733771951 3.0515780116 8.3137446609
H 3.0968604516 6.4276147816 8.0519552469
H 1.7452916147 0.4903843154 8.5152250836
H 0.2786757539 4.4864005505 13.2026080087
H 5.097273326 5.6533877394 7.5848148843
H 6.0041136239 4.4473698338 7.4621092239
H 5.9250922426 3.7677522008 13.8015849321
H 6.9383856699 2.8268791045 7.2551861352
H 0.2120181137 4.8278971918 18.4976870728
H 0.8861978634 2.9127960166 14.5606277906
H 5.2762769823 6.6581885462 20.0782599259
H 5.2399453504 4.1731612562 19.3181470075
H 2.4916419436 3.801744136 15.7556019857
H 2.9358773261 1.1304908416 19.2971601951
H 2.5663333461 5.2604125198 15.3573521478
H 4.0578376435 6.6049183699 19.1813412791
H 3.0342248304 5.0193506293 17.6180445641
H 1.4751478588 1.7618745003 15.3482906366
H 2.0906748148 5.4270648038 18.7295200307
H 5.9427508289 2.3772439189 20.6004732362
H 0.3189006662 6.3360024341 18.575724836
H 4.1523539563 3.2018926158 18.9111121446
H 6.1238352832 2.8461658112 17.4887867515
H 0.8985341502 5.253466926 20.9856654035
H 1.490319064 1.5523282246 19.1412444322
H 2.3716728244 0.7450961417 16.9501455616
H 0.2388554808 3.2092348593 16.8625743127
H 0.8905584537 7.3473112052 16.109370101
H 6.9190074427 0.6220368106 15.5088587847
H 6.5793001293 6.8414264258 14.7528459051
H 0.4292998599 5.5446617611 22.3952468808
H 4.4291072207 2.5582865368 28.3039079585
H 3.3102026259 5.4426827641 23.5693040819
H 6.2348922258 5.2742866622 25.938626708
H 1.4142589053 2.4727238526 25.6722130057
H 2.4408178835 3.4592717059 25.1576304665
H 2.9264418531 1.6114861839 27.4175385198
H 3.3349041783 0.3174273415 28.0887057371
H 2.1829744829 4.6077688576 22.9999442002
H 5.3084997305 3.4544103919 27.4580202336
H 5.5720810308 6.0495756522 23.3232323433
H 6.0637454347 4.1798325185 24.9067477925
H 1.3406376234 4.7720481793 26.2781708514
H 4.7474966858 3.6106001207 23.5823580419
H 5.7330005506 3.0249439197 22.5935789252
H 1.4084791342 6.2348790874 26.6621219629
H 5.7395675923 4.9738990458 21.8326859361
H 5.4919457488 7.4220698131 27.2878500431
H 6.9481979852 7.3961694602 23.5617031109
H 6.4608537681 6.5078493 28.0070949915
H 1.0200317416 6.5657644364 24.3831144738
H 1.8481406623 0.4254061722 24.1256967607
H 4.478659549 0.6779923652 24.9187580518
H 3.2678058043 0.6675250991 21.8040013255
H 6.2022889462 0.4025555334 21.935369712
H 4.7919584316 7.3402883717 23.1914575426
H 5.788914213 0.099648286 24.4282011911
H 2.4974976389 4.2050801562 33.9021458425
H 0.1070792274 4.2694056871 33.4485506293
H 2.0204352393 2.5699571329 30.693379849
H 5.2644705491 6.910907475 31.1364100797
H 2.1962997161 1.2755372025 29.9282367762
H 5.9707999886 3.5690067727 33.9068335601
H 0.6938018509 2.884375831 35.3307314842
H 5.3397245274 0.2551470476 35.3065640809
H 1.8027354085 1.0406981504 32.3139515157
H 3.75596356 4.9624523812 30.617604635
H 2.0986900182 6.2669915452 30.2559704356
H 3.0396596512 4.5802594156 31.8953888264
H 5.3684798332 4.6558718041 29.2899403183
H 6.4291085929 5.6177963348 29.7815326532
H 6.7049325762 1.8260951013 28.8080980665
H 4.1537648564 7.1980845235 35.214891903
H 6.4214065878 6.1099192729 34.9645268952
H 1.0561412426 2.3114439041 33.9770866397
H 5.6655995169 2.1448985649 34.3199481661
H 3.2592273584 6.6731353787 34.1121107586
H 3.981598319 4.1017291226 33.6216838523
H 4.4852901052 0.9229388646 31.647488929
H 0.1672900137 1.6883352174 30.2160403996
H 3.8545972431 7.4612830925 31.1012087566
H 6.5329850727 7.462451002 35.6354243212
H 5.4798965756 3.1983031841 41.9844437737
H 0.9815417765 6.4763589574 42.5268103517
H 2.8181465 5.0029867391 40.9626188862
H 5.0778869663 2.9148330661 39.2595935237
H 1.5652748181 3.3132298961 37.5554888528
H 0.5133134608 4.9592152159 41.7444691401
H 1.9707348355 3.1200661823 42.0426411884
H 0.5206726974 0.9557669922 36.8569006591
H 5.0679009745 2.2600627234 37.894649836
H 2.9387918485 3.5638109958 38.1407710689
H 0.6141785268 2.8408267686 40.0433429348
H 3.3322026127 0.6684566753 40.2736837588
H 4.8876765877 0.7078099238 38.6576015385
H 3.53278047 0.877729337 42.2984430569
H 5.4186554967 6.2117717744 37.5044363737
H 1.4791096626 1.6673683203 39.6349502393
H 5.2152001798 4.8711143607 38.1775922439
H 1.9999894898 5.692667203 39.0380795726
H 4.1497698697 3.5118370313 41.3330186705
H 6.2771686896 0.1631280897 38.9116263229
H 1.6794747443 5.6116372739 36.7733274816
H 3.4797009529 5.999468112 39.1287569158
H 6.0450126188 1.0088882916 36.4139655612
H 5.775996218 0.4656640082 42.4459965155
H 1.8073242297 6.8804213542 35.9574006106
H 3.5600687095 5.4381845809 42.2084316596
H 6.9144237038 5.9272916221 39.1124553116
H 0.049365207 5.063328312 40.3071773555
H 0.1012547266 1.9627691045 37.9066294358
H 5.539674645 6.7226155054 42.2569361498
H 5.8858664497 5.4383550742 48.0075057562
H 5.8744005666 0.8733518733 46.8658160557
H 1.3911136958 0.196049689 44.2857958166
H 3.7550854857 4.6260543843 44.9027197692
H 4.9492878749 6.1923165658 43.5461691346
H 1.6620488044 7.1947332367 49.7820380317
H 4.7423551468 1.1336032391 44.9661732925
H 6.6342046393 2.2439569202 48.1342407111
H 2.3100036987 6.0333702721 47.9006326718
H 1.2002022465 0.9173939824 46.0565562671
H 5.3438464025 2.7560544023 47.5303972032
H 1.92778916 4.8530787414 45.8860264443
H 3.307511644 1.5623860744 45.1881295826
H 6.1122996287 3.6664326265 44.1619736159
H 4.4533201605 6.925214748 46.1266433042
H 1.2104264638 5.1037595082 44.5766582348
H 4.8933599117 4.9553872912 45.8449333124
H 6.1945131238 7.1194557884 49.274996459
H 2.323417554 2.4638454384 43.3605503003
H 1.6356934715 2.2438413316 46.6420304466
H 2.2601290097 4.6825456935 48.582307569
H 0.3999057414 1.0217962411 43.4936186804
H 5.1656512951 6.3045730834 50.0295192926
H 6.8890635234 1.2561837408 43.100255576
H 0.0287506136 3.8708314991 46.5883517671
H 1.0495175702 7.4225230866 44.6925014229
H 4.4669115711 3.9190372138 52.233940823
H 2.8384418291 3.1481167258 55.4838155506
H 1.9291928165 3.8929642976 54.5296858311
H 5.7397480192 1.3981069474 54.2246227865
H 5.4840363843 0.3613519472 56.8120223374
H 6.0694582991 6.7738878402 56.0737426046
H 4.3697980121 2.0291811571 54.0947093057
H 3.0528541757 2.0013050501 57.060262504
H 4.7834487804 5.7554286097 54.0384985237
H 2.8938337359 0.0505680356 51.3463473151
H 4.339782865 1.6474376511 51.5427623547
H 1.4947377282 6.1099416807 50.8246930446
H 6.1886508496 5.9731511652 53.5189802608
H 3.5475316666 4.1398294423 53.4162633576
H 1.0527715848 6.9984589941 53.7077492722
H 4.8562833661 2.3946814661 50.3316681777
H 1.8663550875 0.669594129 52.26992163
H 6.5022862621 1.5411526033 51.7911027098
H 2.3661836502 4.1558974607 51.605716468
H 1.7004337246 3.107431351 50.7400427149
H 1.633639321 1.582750927 54.3872795888
H 6.8673456095 2.016782774 56.9273331337
H 6.946643293 0.1138735753 56.5096472745
H 1.5120078602 0.0877270933 54.5922301114
H 2.271573371 0.416352767 60.0051961512
H 3.433720124 5.5959399913 60.4701517525
H 2.5246411346 1.0935680627 63.8288678492
H 2.0883518532 3.2471974788 63.9239577406
H 2.5455295658 3.1956912845 57.8399794115
H 4.5654438168 4.0912867908 57.5038589583
H 0.500443527 3.6472288221 58.2331243794
H 4.0690859393 1.5381801631 60.8787935031
H 5.5119031586 1.8829486611 63.314923901
H 3.8974583164 2.9500111301 61.3976118451
H 1.3658062399 6.3143263666 60.7352825061
H 6.5979114979 7.1424226403 57.4437114043
H 1.3102841092 4.5884085557 59.0992849494
H 4.5724662317 4.8811040901 59.7743341538
H 1.8015370574 7.2476939359 59.6258417337
H 5.5221625466 5.2537742926 57.6626269468
H 2.0016676688 7.3623638909 63.0324003847
H 4.8278518672 7.0652210051 61.1340678903
H 6.2507994606 4.1640747533 62.695910257
H 0.4467685775 5.7938612797 62.7431877576
H 6.5920604841 3.4080958301 57.4568246569
H 5.925343152 5.1810414024 61.6227130623
H 0.1217098147 3.3365718568 62.3114693981
H 6.8829769963 2.3863261545 62.9165988788
H 6.7640929353 0.7337073947 59.048098055
H 6.9577365144 5.7350497976 63.711843481
H 3.4543668824 0.1383845375 63.1111425125
H 0.2732603667 4.2829369541 68.3761976159
H 5.8927779585 3.1091933165 70.8144682555
H 2.3782499907 2.0722074611 68.2839314276
H 0.3335304344 6.1351535951 70.9641199286
H 0.9572057988 4.0460686561 70.6135574609
H 3.2085899788 4.7235101425 65.1530304778
H 3.2266475449 3.1362235465 68.9472462499
H 0.9235980689 1.3021090109 66.6145360059
H 1.684144075 4.0427960384 67.8826039603
H 0.987005267 1.537017928 69.4957096314
H 3.0887214552 6.201418988 64.8475600615
H 3.6282709388 7.4094328105 70.968715773
H 2.4159977431 5.911641529 71.2738158072
H 1.6775572199 7.1983041541 70.9719879171
H 0.2657978012 6.8050646929 65.4953817096
H 0.0333062709 1.1143672219 65.4045654577
H 6.0315074427 3.1682382868 66.7051528494
H 5.9069458545 3.6185402869 65.2651501718
H 4.4358445554 3.2636579848 71.1957567517
H 2.1355237054 2.4856988096 65.2315470437
H 4.2431783554 1.8472858263 66.1707853719
H 5.6131359962 1.2401447096 65.9551678424
H 2.7805363353 1.2234271716 71.3578364067
H 2.2017610385 3.3514013514 71.1238659784
H 2.0491115076 0.0119529078 70.8200232219
H 2.51974396 2.190000254 73.0201549862
H 4.9920510771 5.3045192807 72.5519188345
H 3.9427661274 6.3886502149 72.4271935201
H 3.4212701161 3.401826967 73.123217102
H 6.3921549934 1.510278694 71.6916933501
H 5.4544165871 0.1825634704 71.7655659222
H 2.148637121 1.053023238 83.1374691523
H 4.5713262294 2.3401763691 80.9076759978
H 0.6703961168 1.2811781151 83.3712298806
H 5.2645480791 6.2568602985 80.3400281613
H 4.5780532255 0.3654471115 84.864673004
H 6.0024873768 5.6700110951 79.1555667657
H 4.5750269023 2.9072954257 82.3113346005
H 5.9223500715 3.1390948059 79.4324632133
H 3.4815248925 0.8815658409 81.0743742858
H 1.1930565406 6.9164948839 85.4121813484
H 0.3573381616 1.320784116 80.0607420698
H 2.244303631 0.0352159204 80.8625475735
H 1.8959531298 6.0312754597 86.4192653309
H 3.5700168811 4.4276423162 93.9068671536
H 2.6460210114 4.5329597001 95.933992052
H 3.5873821452 7.2658041715 93.3059415832
H 2.1074879271 7.208492102 92.9920568565
H 2.3226512719 5.1755189609 93.4865639851
H 1.7473037145 4.9213957832 97.0886867421
H 2.8348295504 7.1424217304 96.3577799639
H 6.820010638 3.0002545708 97.5533423518
H 4.3277880642 7.2001713844 96.1135770861
H 0.4849548053 7.3096121526 95.5964704544
H 6.8662703202 6.3712797498 97.9493422492
H 1.9668159751 0.2391709288 99.2346864849
H 6.7224189458 6.5802904884 96.4568555706
H 1.858761242 4.7244928321 106.9650880885
H 5.1688305237 1.5304178719 105.7697937947
H 6.6518190809 5.3089980864 106.0959990628
H 1.3969547204 1.3010924374 105.9139995907
H 5.4674291288 4.4269137813 105.7627680435
H 4.1455935886 2.6458261001 105.7424835231
H 4.5768738746 0.8599856462 107.2848289583
H 0.4685512092 4.245088109 106.6053904803
H 6.9460638821 3.4683462292 106.9998631346
H 1.1665660647 6.6332711072 107.0907589957
H 4.2135965213 4.9729509603 107.2095663855
H 4.7110918634 12.782476821 1.5937900313
H 4.7001447241 14.8079193234 1.9099554376
H 4.2657593344 13.3680930955 4.0532173508
H 5.4148474096 7.6217099639 3.3763882306
H 4.0723523764 11.1471397758 2.1720178365
H 2.5112868292 11.7563334316 2.3877128212
H 2.9646355238 9.2182179287 4.7523535056
H 4.3393565148 9.8298597353 1.4753276062
H 4.3177769799 9.8420848135 4.4845970785
H 3.8863581477 14.7594694565 4.5136755505
H 2.4599908277 14.2671077807 2.1140188214
H 5.0706497804 8.0291653449 1.1290808159
H 1.1805153888 11.7494168186 1.6659824508
H 2.3433903137 11.0992694109 5.4305313689
H 2.7131706126 12.5671478578 5.452680607
H 3.2008462204 12.8534588235 1.6713454641
H 6.3798804499 13.8278697539 2.9223804527
H 2.4899700521 14.9900388971 6.6711490317
H 6.0655285022 10.2225396279 2.5686965767
H 6.8988756254 13.3035263166 5.4417352715
H 6.6718824769 11.4683051646 5.9658539484
H 0.8366280808 9.0131470502 5.8648445328
H 4.6888461437 8.0221424116 4.6430654629
H 3.2810762548 12.9506434803 8.689892482
H 3.2406958113 8.5055563682 7.7001925098
H 1.6894545356 11.6733969214 10.6775621763
H 5.8006625434 10.3469507155 7.9247565418
H 5.4445726127 8.9557216118 10.3330597487
H 4.4769635952 11.6674910083 10.3307325791
H 0.7361250368 14.8814411547 11.7470807234
H 4.0082938218 14.4542274421 14.2235895296
H 5.9451106057 14.1108982826 13.9611596362
H 3.8638067015 12.9695743003 10.8003206077
H 3.2240262375 10.1048634583 13.4443849996
H 0.0368318349 14.1975841278 9.4210070286
H 4.9743724502 11.8843577395 14.1955615506
H 4.5270851728 9.7684527329 8.5037521877
H 2.6460385739 8.9197016561 9.0293883733
H 1.015860216 8.6683565904 11.2447817239
H 4.1588013194 10.7771649536 12.4614804072
H 1.2900615015 9.3838801691 13.214982204
H 3.5854238184 7.9688671464 10.7636198393
H 0.9082415075 14.0710479584 8.1895327202
H 0.4302920389 10.0485973922 11.4544014541
H 6.9325074625 14.9689586839 13.1991393026
H 2.0119673573 14.7035400372 10.9517991646
H 0.4034236396 12.4299252862 10.9338521678
H 5.8167130938 7.5300715587 10.6808076198
H 2.534482229 12.5376353058 7.4393258899
H 1.4199145036 9.4040160218 7.2060729216
H 1.8120014161 14.6563609132 20.5145139963
H 0.9907480624 12.330826152 19.4985922888
H 1.3719930338 10.5708490494 18.0440613772
H 0.5107831016 11.9076824694 16.2365552845
H 1.2341456572 9.1530332496 20.0246601938
H 5.4424634208 8.7921367035 16.6937546915
H 1.9529975329 14.8983283074 15.8025044216
H 5.0591247673 11.3808267908 19.8606139589
H 3.8645211776 10.8387233146 16.9382626791
H 6.642697264 14.9894971001 15.6188268138
H 6.7259136558 14.2277362192 19.1930673515
H 1.0830406016 10.0027842017 14.5809966032
H 4.6022993129 12.4342265034 18.873925182
H 6.3518163027 12.2488024427 14.7071509219
H 0.3913872664 13.1430413698 18.3703333344
H 3.0200880649 13.1330918833 17.2442685661
H 2.5248673401 9.633713901 17.7532801189
H 4.2097477888 12.7568317133 16.3869277831
H 1.5756029779 7.9247864907 14.8890703473
H 0.4079407042 8.5485422652 17.876461397
H 3.865962051 10.1286985696 15.6011920087
H 5.1698409304 8.7745100122 19.7594300827
H 6.4389888851 9.3225508479 20.3765280531
H 5.7583738304 7.7500488951 17.7454907825
H 2.3699757354 13.491078308 21.3036124069
H 0.1686101828 12.0678934887 14.7705589287
H 2.0293225224 14.7615055043 17.3082763862
H 1.191405368 9.6485529153 21.4545303703
H 4.1899508047 13.0133199209 21.2078504989
H 1.7923354996 8.8369074921 27.2022266908
H 2.9441261359 8.5109526088 21.6430777047
H 1.2195662558 13.8342787068 25.9322208662
H 6.759724637 14.3107404065 23.6342431034
H 3.5414390711 11.4693154024 23.2307603241
H 3.2977668489 9.9827765988 23.3814966048
H 1.6796115003 11.2754569703 22.987119974
H 4.4257190298 9.4550682715 27.668367043
H 1.4835521978 11.131480246 27.3473789729
H 4.384163122 14.0613743434 22.2829126818
H 3.5434180633 11.4900803348 27.0423451901
H 3.5278163655 10.7119090709 25.7438455698
H 0.6913104739 7.983158181 23.9649847161
H 0.1298015821 10.0482819029 25.2583284027
H 2.4315254338 13.0575096818 27.6844093725
H 0.0687723816 14.0684287911 22.2128109964
H 0.372081825 10.5375261192 23.1813348032
H 4.3723554967 8.9895023852 21.4912679648
H 0.1116314094 10.491549901 27.3326244546
H 5.4382607604 13.3265826213 26.361638521
H 2.5462975551 13.97634336 25.2170307613
H 5.2225839535 11.8731566626 25.9970405367
H 2.8874876472 8.0024192297 27.8316441248
H 1.2730528361 12.9832969937 29.6362043879
H 5.385845818 11.9372476375 35.531566314
H 3.7712041998 9.8098398254 33.2756031681
H 4.564952268 11.8402791473 33.2245734267
H 6.4995168788 13.4929564689 33.3956278009
H 0.0607924725 8.1237629291 32.2795801792
H 4.3454355972 14.3419391758 29.2034194679
H 1.0785302164 14.3754241117 31.5072409248
H 2.5068460626 9.4988765256 35.0375895326
H 4.2654436596 9.4079670585 31.9022420256
H 1.1004120642 8.939088167 35.0593976564
H 1.038063444 8.2626778373 31.1317390365
H 1.9663727643 7.5348362859 29.439296051
H 0.5263284003 11.1474785549 35.0867192978
H 6.2410022376 10.2727525616 32.2902662235
H 4.6564564143 13.3233696528 33.5143401198
H 6.1151911528 12.9094114134 30.1949036401
H 3.2967764869 12.9610917995 28.922932445
H 6.9530278712 9.9883143004 29.9985311411
H 1.070763712 14.8604475399 32.9413215179
H 0.2055551543 12.5825648928 34.7268208112
H 6.9637495985 11.3085153315 31.4555645228
H 3.767766173 14.5114096573 30.5924741768
H 5.2786598273 8.9028209529 28.7906014607
H 5.9628877918 12.424680674 42.4753174563
H 0.8799182828 8.9151184879 41.563594682
H 2.2995058462 7.9544369264 38.0851390893
H 6.1439068713 9.029467192 37.6672489336
H 4.0067602284 13.1306600335 39.0376782404
H 1.055795715 14.451741759 41.9845310377
H 4.4428817424 14.1928594012 42.7331826394
H 5.9011105103 11.0004799878 36.603416985
H 3.8241295775 14.1536568564 41.3520584193
H 2.8022306169 9.8453248959 39.7263124355
H 2.2690420433 10.5061495948 40.9796742571
H 0.5610550051 12.7502789265 36.8964668609
H 2.3321985963 13.9863657101 42.6524502023
H 5.5910869401 8.1365099366 40.6362979322
H 1.728252766 13.4531935421 37.556357475
H 1.9374498327 9.0998341568 37.1637945172
H 1.3592233678 12.0158864538 42.2047422983
H 3.8718327638 12.110247471 40.1478349746
H 6.4564590649 10.4039023931 40.7732594211
H 1.7446068327 8.0418727723 40.6794844944
H 4.6342131251 9.182448618 40.1049788485
H 4.1922273397 13.0453799934 36.7488881216
H 6.667311701 12.8714098662 37.2865270514
H 6.7875788671 14.0458943575 38.234164736
H 6.1041332608 13.6635447681 40.1254631191
H 3.6944017133 14.2498968036 35.9786906846
H 4.8502752968 8.2864740695 45.596270915
H 3.0366151188 8.3648034047 47.6689291233
H 1.8605713337 12.1861987559 45.5197799982
H 1.5271515097 11.0326070999 43.343538612
H 5.2381339201 12.7363777963 49.4524142038
H 5.6047382297 11.2878416344 49.6958057815
H 1.1104369213 10.9567324028 48.1549168649
H 0.5754973851 9.142528135 46.4825215133
H 4.3499835943 13.7052296974 48.1067518851
H 2.2956993695 7.8856111545 45.4167082694
H 5.4031035543 12.3330277306 43.8789329799
H 6.6439321402 10.1178860044 45.5638217167
H 1.562058038 15.0201020858 46.4548063793
H 4.7994091891 11.3755375147 45.7545675968
H 3.1677506563 12.9093316859 48.6174052195
H 3.755920688 10.5216532574 45.0661573882
H 1.6170434757 11.6376124023 49.4085704927
H 0.0944986636 13.7471543018 45.4599509901
H 1.4930967944 10.7359090395 45.7511182654
H 1.1665255301 13.8788173287 44.3991407159
H 4.7117912632 13.9620044417 45.9517140209
H 5.9297389015 13.5773031155 46.7644277668
H 2.5813452071 8.9506235055 48.9885651751
H 0.1360869801 12.9679372215 48.6610375613
H 0.0715336136 9.2474852183 49.9996198083
H 3.7942702457 9.2938338301 56.5602749805
H 4.8697751896 8.3630128278 57.078692351
H 1.5488518635 14.5517206716 51.3836784542
H 1.867383544 8.3613176424 55.5896826896
H 1.2146933129 9.4631732396 56.3970270381
H 2.8255235188 13.8611755148 51.8139714512
H 5.9029462027 9.0606783533 52.8617266195
H 1.6918939319 12.1717072757 51.265639532
H 2.0956217846 10.8200708605 51.8151647952
H 4.2810827049 13.8508311581 54.1576287452
H 5.1383132255 12.0545958686 54.5791467326
H 0.5200165078 8.2259759829 54.4157529886
H 0.254133788 12.6646954102 55.505488374
H 5.9909917706 14.5679582292 54.8670252175
H 1.0509729955 14.5832131937 53.6220714943
H 2.2619139974 9.4440126563 53.6178772109
H 4.7305964023 15.0034827711 53.285145572
H 3.7710199241 11.9243465579 53.9424055465
H 5.579070298 10.5822467831 56.092243195
H 3.589236565 9.8721051419 53.0289401873
H 5.4023444259 9.2220318061 50.89758959
H 5.0070024465 7.8625805701 53.0935491385
H 6.496585629 12.3743289972 52.5572204834
H 4.5317673218 14.9788012695 50.4489079444
H 6.6800489242 9.4529019758 50.1190875845
H 6.9226733832 13.0171577803 62.8243732246
H 5.5600997154 10.6587885547 60.2724653972
H 4.0210492083 14.8458735352 61.213017419
H 6.0342134014 11.9599935294 62.2039396664
H 4.7664638572 13.7712497005 61.9755368012
H 4.7084093809 10.6420486762 58.1596472631
H 2.5744424893 8.3129870982 64.062031249
H 5.3584790528 9.4919551692 61.2157279018
H 1.7812018993 12.8004433825 63.436235405
H 3.9544357877 7.7861599852 62.1387004259
H 2.875374061 13.1719791109 60.1508802335
H 4.5522252402 12.0212880201 58.7639655059
H 6.235519013 8.4341916669 64.0492462469
H 3.2663564247 12.8119278353 63.1428426045
H 0.9733372325 8.4750696949 57.9614639056
H 2.1386946847 10.3948182264 64.3153572814
H 1.891631355 14.2525258656 58.2959409649
H 1.9799447891 12.1903939645 59.4252134977
H 0.6390446942 15.0271904823 57.9454889982
H 0.0669364905 9.1445624239 58.9724596392
H 6.4135092917 10.7235014459 71.4334759913
H 4.9990085355 7.9102748768 71.3713705356
H 0.6938873429 12.7204109206 68.1990394533
H 5.3643647306 9.4427920288 64.767376262
H 6.2880555784 11.4607367463 66.0107702666
H 5.6883048257 11.6759399834 64.6374961521
H 2.8510306273 11.0007193574 70.9354560986
H 0.8432434208 14.1452623024 68.688310844
H 1.041128109 10.2741699431 69.197751054
H 2.4028290877 14.0785061812 66.7379704367
H 2.4199341471 12.3684615114 70.4503453703
H 2.1223115173 11.0599091342 67.8056570275
H 2.5910628169 10.2217235688 65.7496851745
H 2.5320544177 8.9726956149 70.580769461
H 6.6263828259 8.6079714422 71.0011396213
H 0.7865585905 14.8356515869 70.4619725342
H 2.788744092 12.0968080646 66.9266784018
H 0.6944417769 8.2422983613 65.7015828666
H 1.4049160143 8.684257142 69.6121325523
H 0.4302667746 11.5791075142 70.7892459768
H 3.0151916592 13.5202471901 65.4709841806
H 1.1744324314 13.5971686103 71.2600679203
H 3.9117368304 11.6266287986 73.2046453569
H 2.259857397 14.5622259676 71.6871652565
H 3.5546887612 8.8960517313 72.3353994636
H 5.1250387428 10.0606654281 71.8720957021
H 5.05834323 12.5518587084 72.8565956896
H 2.3222824232 9.7551014124 72.5227586253
H 6.633899467 12.5656597123 71.8437771612
H 0.8887298587 13.5817591673 79.1072110088
H 6.9264905932 10.2749956748 81.4063806196
H 5.1862426014 9.340105118 80.6585565342
H 5.2249998616 12.2571246016 79.8604070599
H 0.7023760118 9.585321843 79.5890985659
H 6.0692123008 9.3652095019 79.4290731174
H 6.4067338629 13.1733082071 79.6237479315
H 6.7291689641 13.9410018709 84.944804309
H 1.3146687729 12.7992842809 85.5229857075
H 1.8882096289 14.1754243149 85.7860155263
H 4.7425708657 13.8910376565 86.3660648531
H 3.805648164 14.4778347697 92.9458781392
H 5.4025325969 8.0701644878 86.0202108547
H 6.8241158151 7.5497517382 86.0072912609
H 0.6591096501 8.4006396708 86.5305748324
H 5.573876491 12.6261719015 86.3967368723
H 2.3015799802 14.3089166155 92.9121031733
H 1.3562797074 14.1840061229 99.3537783284
H 1.6308051356 13.5996224293 95.9840860821
H 6.5048299529 10.8297460409 97.648990279
H 5.8114559943 12.0829131817 97.1583785516
H 6.1344242704 12.8657443684 94.6486615084
H 2.2325983321 12.4901768312 95.1481012683
H 3.9329760317 12.7841473975 96.8392850508
H 0.7471802859 7.7223483383 94.1637172195
H 4.3143526709 12.4276287053 95.4182496967
H 6.6017607647 11.6071172948 93.9491261753
H 6.4774456893 9.0826181858 96.3702932545
H 0.1855262437 9.4586595215 95.7837312542
H 5.0720562136 8.9499159428 106.7509899569
H 5.7542272974 12.3788491292 106.4820540857
H 2.2759750959 9.8266352736 100.4137804895
H 2.1562457779 8.3237267939 100.5509890323
H 4.9038865069 10.3975699994 107.1607604712
H 6.7293411073 8.0188802843 106.0730111319
H 0.516207047 7.964910637 106.781462208
H 5.0002281201 13.4590591701 107.2280612573
H 3.8957729798 19.6440989224 2.0114665552
H 5.8298048893 15.2476849036 1.0031096195
H 1.478804578 20.902972245 3.4361987148
H 3.6097963191 22.1667416714 1.7716406587
H 6.3464239593 20.1409716387 1.093498904
H 6.6317317156 16.2797462952 3.0526547463
H 3.8076221587 18.7162262547 4.7955933348
H 5.5454448292 21.8467290116 4.6968273826
H 5.4750413862 15.2331508677 6.1623795342
H 4.5787753113 17.0883689021 1.1401942437
H 5.181571805 18.4698544529 0.9986695013
H 4.8427874862 20.0268609915 4.0822106502
H 5.17068763 21.0404141245 0.7764145452
H 1.4977565925 15.3396816367 1.6497066506
H 2.6372803265 20.475317319 1.8804420836
H 5.4754922442 18.8548057954 3.3625812326
H 1.7753298473 19.0974569278 5.42446305
H 0.4515938949 16.2400614706 6.5786498249
H 3.363114031 17.2697602808 4.7503837866
H 2.5613422137 16.4999821248 6.5882475461
H 0.7454289828 20.1519290814 0.7404673645
H 1.604816357 20.2896868576 6.3417460692
H 6.5637218326 17.1480158643 1.0465116495
H 5.7444742462 19.5633332132 5.9689700166
H 2.8726551479 15.6805610274 2.9997715113
H 4.2233733693 16.3216096917 2.7620487935
H 5.3889524451 16.5884599242 5.4933345077
H 4.107101507 21.9815229165 4.2441748839
H 1.433728537 22.132016612 0.1069336565
H 3.6843925253 21.5804629765 6.7954093668
H 1.8145482369 22.3786770187 3.3978997792
H 1.0692710463 22.2475697682 5.5727525881
H 2.2309768534 21.9697333031 6.9625820027
H 3.5534596952 17.3046175714 8.4506429813
H 1.0570925504 20.9207999137 11.2589354349
H 5.9581910222 17.7922234294 9.6205496499
H 3.7054482347 21.4784087158 9.0939282645
H 6.3817854564 22.1207103903 8.4596159424
H 1.6813250244 19.138109764 8.9912755337
H 5.9867925853 20.0952248341 12.3360044964
H 5.2889476883 16.4788599153 12.9904051458
H 5.3873059288 17.8995849045 12.4768281269
H 0.5681094692 22.3565854939 13.0746307954
H 4.9765739779 16.9012404786 8.1282645507
H 6.379659203 18.8996019185 8.6782266445
H 4.1851309037 15.3776930498 11.5129602627
H 1.9966067189 18.8612413268 7.5366840056
H 4.1187427282 15.5135247437 10.0066277784
H 6.2605302665 22.0081877863 10.6794372238
H 6.6724121477 19.3235224209 11.2286218192
H 4.3245001016 21.8585755422 11.7803877564
H 0.8687587141 17.1422327075 14.0369877152
H 2.9300801157 20.9362510437 10.2757761948
H 3.1822092854 18.5517688039 14.2424779684
H 5.8469694023 21.2177500801 7.368501989
H 3.7669097905 15.9207198481 13.9354420596
H 4.1729862002 22.0389245457 14.0330430813
H 0.6122793221 21.3077808002 9.8645602423
H 2.5071039295 16.5306366116 18.6396949217
H 6.1664970922 20.8076261158 16.539191417
H 6.0606524828 19.2397477286 20.5818938906
H 0.6479981574 18.1534122548 17.2792706726
H 5.3387477306 18.5628846418 16.4533867738
H 6.2567184149 16.1474429856 16.5144142447
H 4.7653974332 21.0294464237 16.010409147
H 4.5821316437 15.6945175366 19.6938868291
H 3.5361427038 16.1195199929 17.608211757
H 2.9845987464 21.622129468 19.1373326086
H 2.061690541 19.2320431746 19.0804945677
H 2.0574654633 18.9081184314 15.1910882519
H 2.0412345078 21.8721977497 20.2946678929
H 4.1597750189 17.7642253872 15.9395172065
H 5.1437296356 20.4432449905 20.6342582388
H 1.1670704406 18.0348733567 19.3220199199
H 5.9716259796 16.2954774635 19.6869695241
H 2.2610187907 20.9111252018 15.3965014056
H 4.9311503221 21.2312272122 18.1861013598
H 0.5731482266 21.5451045223 16.857462444
H 1.0092049617 20.8966164155 14.5452395039
H 0.1075925706 16.8329229264 15.3085413921
H 3.7210959175 18.0262353658 26.632521535
H 5.9985133532 16.0912138572 23.3859297287
H 5.8065779278 15.3790169905 27.4074458783
H 4.4510359885 19.5199810598 23.6896676368
H 4.3572779126 15.7176194809 27.1303664449
H 2.3523208297 18.5338878528 22.698441178
H 5.8931957898 19.1283617859 23.9319580509
H 5.7809424701 21.3461067545 24.2418798106
H 5.6305493959 15.6065506404 21.9997121103
H 1.6430044494 19.9723848449 23.9748130213
H 4.7995095066 20.5966130451 27.2221808141
H 5.7016149868 22.2589188593 26.051011948
H 1.7043994325 16.5906916743 23.1574512363
H 2.4652596134 17.2165008748 26.8756273214
H 4.7083367743 19.7979671706 25.9393139103
H 3.1858511634 21.3819422185 26.452130123
H 2.8176600407 19.6295865916 21.763134338
H 1.2290796111 22.1810942162 22.8286982536
H 2.6551658692 16.0960308749 24.9783323962
H 1.7172392656 21.0066411681 25.0778534756
H 6.9169321077 22.3017642475 23.9449934811
H 3.7358285757 15.586592976 24.048527936
H 1.8217317078 21.7287524357 27.0096209104
H 0.5436014263 16.9540829033 22.2561244383
H 6.2431820205 16.8865413361 34.4976634136
H 6.7799433924 19.93375558 32.942990649
H 4.5246516867 15.4131809941 33.5604533854
H 2.4109260432 19.561163049 32.5420318045
H 3.0775384742 22.4703356217 29.9445541874
H 2.8763149505 20.0012372895 31.1703018675
H 6.7687935197 16.0582641517 31.2202322343
H 4.3834958491 19.9477334682 33.029075239
H 4.1350654876 21.3875440723 29.911474456
H 2.3638860362 16.2671925866 30.992038202
H 4.7615531546 21.2781903507 32.4135654102
H 6.7101097229 15.5708824062 33.9120737161
H 0.5235666662 19.9137618829 34.0553448362
H 2.7473811904 17.7124898514 30.7555165852
H 0.1339489725 19.0252494642 29.0630720947
H 6.0441369862 21.7998349458 30.3699374507
H 1.4312607697 20.8960866583 34.764587138
H 0.3318803193 21.9896493048 28.9487038927
H 3.0381270646 15.1883444395 33.3827225082
H 6.5019096265 21.690750484 28.9310350974
H 1.4684585875 18.7532591995 36.630316183
H 1.5872726965 16.7042842904 42.02679685
H 6.1037262624 16.6574768409 41.8814653086
H 1.6533495499 21.9884594775 36.684666376
H 2.8236962062 18.2843459345 40.2869731055
H 2.5908046236 21.0781490425 41.3503999135
H 5.0508020198 17.4446299465 41.1307085438
H 4.2848958798 21.7002762002 38.4114226754
H 3.7384067695 17.9180998115 39.1375978165
H 4.1144156535 20.2124717605 39.869180443
H 5.015019755 21.019736702 40.7797466184
H 1.3643841083 20.3752765938 41.8923945931
H 2.917120259 17.175140781 37.3181781399
H 6.4695879458 18.6179774101 36.7056619249
H 3.0509309806 16.3227199793 42.0901079547
H 5.1619828848 21.3323889156 37.2335973385
H 5.7292823791 17.3712764735 37.1410693599
H 6.0897797515 15.1673377672 40.2995199626
H 1.083083412 17.8953695755 37.8166578539
H 3.7495621408 15.9177872831 37.4523343444
H 1.368957607 21.1541855208 39.5177124487
H 6.6863467679 20.6774938188 36.201445109
H 0.4934529022 17.0681045138 39.733338503
H 6.6508464005 21.6109722179 42.9135909432
H 0.5154323236 22.5464365401 35.8565956199
H 0.9108598325 22.4255957815 42.5477392566
H 0.7688350713 22.4561680398 39.0313076231
H 4.5858352637 15.9103044786 45.5976152703
H 1.6584173467 21.1796466897 45.1792601739
H 4.564646102 17.5542893339 47.4944349577
H 4.9560763528 19.6359228596 48.0554033625
H 1.4944740501 17.5597542699 46.5476503909
H 0.6594638481 20.1682660219 49.8448309838
H 1.7059069224 15.523005032 49.0590921713
H 5.8431117504 17.5368956785 49.5407659129
H 4.4441349564 21.1124891968 46.6231001155
H 2.771071243 15.8346158079 46.8631563018
H 5.5161537686 16.3873377531 47.6517637873
H 0.3837821019 21.0668775347 48.6580740096
H 4.6380379898 15.360292349 44.1881271629
H 1.2144142756 18.9042786848 47.1846086414
H 3.5168717538 22.1546864331 44.2153724303
H 0.7487906515 20.0676412594 45.6566681662
H 4.3260123088 19.3619710679 49.4044270501
H 5.2316272752 21.7137340749 47.7677641002
H 3.4113218263 20.6516784762 44.3627545438
H 6.0594057567 22.0250500211 45.3867549457
H 0.4967574756 15.9068895338 49.8852189756
H 4.1238958227 22.3944459599 49.9455899403
H 2.156242243 18.8008525155 44.5207220424
H 2.7024206124 18.5300891259 43.1349834058
H 6.446910113 19.5884371549 49.1209186769
H 4.0276845277 17.7199256659 55.5509909534
H 2.750274057 20.5108513173 54.759377214
H 3.0245104993 18.4538151781 51.2530102474
H 0.8389535562 21.5907371642 55.8578004536
H 6.949394881 18.9796172332 55.8751664778
H 4.6099126339 16.5525845691 54.7827329315
H 1.7618858447 19.4886985492 54.2395814344
H 5.2338039985 21.2582900862 54.0954805819
H 3.5332126407 20.8880986949 51.280214569
H 0.8644390286 18.4664211043 56.2699870374
H 3.8322738244 15.9806821796 51.3426857029
H 3.9727497678 21.3681377078 56.7031574415
H 5.1597164071 20.6635617893 56.0814033382
H 5.9280089877 21.8587905025 52.8915811362
H 4.8048924792 17.5374057222 52.1774816282
H 1.9172910229 17.6879521956 53.1060445586
H 2.1978638997 17.2321610983 50.9122582818
H 4.7158394479 19.9679602124 51.4961641015
H 1.3865756898 16.752170287 54.1711964947
H 5.1203097561 18.1479083739 53.5264418374
H 0.8705128321 21.2615220535 51.4552397504
H 6.804081501 16.7816295063 50.434077359
H 0.0964758738 20.3858679257 52.4175244424
H 2.6117133547 22.5244850019 52.2649221868
H 1.5238441892 19.7213353472 59.7529336722
H 6.1392507602 16.185952889 57.5582810341
H 5.0450613782 22.081587641 61.0710952052
H 5.602292062 16.8808107091 63.8116595806
H 1.4371092611 16.4188610672 59.9379406341
H 1.3241510031 17.9092159053 60.1787270154
H 2.1486916679 20.1662086176 58.4477330769
H 3.5680059004 19.7131252631 63.5981113958
H 3.2878610302 16.9765759951 60.9162056677
H 5.250205895 19.7626400968 59.7912691624
H 5.3472470265 21.4613709942 64.0941678547
H 5.012550365 19.8642032536 62.2317091663
H 5.5081881881 18.9487385762 63.3308737422
H 4.6999733256 16.6035420352 57.3438166692
H 1.5368596029 19.518481136 62.233490042
H 4.0004058138 20.6107159218 59.6880105336
H 6.4744095727 19.1210728717 57.7510420376
H 4.3799905943 16.6559615345 59.9180300441
H 5.3080042652 17.0867761131 62.3409902984
H 0.6938787679 20.5856954774 61.5684095552
H 2.4350060779 18.3709449481 57.7727812831
H 0.6313530748 16.4923567656 62.2912313048
H 2.5524230183 22.1287672277 59.40671413
H 5.9822056901 17.8501486982 58.4101188741
H 0.8855350587 16.4822599227 63.783606849
H 2.6821400555 18.5792985762 64.0688278094
H 2.4108897342 16.8577426668 57.7336347614
H 0.268293572 19.0925937639 57.5127314147
H 5.1827155709 22.4815897854 62.5246923984
H 4.8300739383 18.6951815495 67.2436213651
H 0.3912123966 20.4455718466 71.2080247033
H 6.4724328415 18.1275241677 70.7930022084
H 2.3655926197 17.4934763735 65.5281787458
H 2.9408283105 17.0289445974 68.0079652067
H 5.2689049472 16.6364488503 68.5179461206
H 2.7456352328 20.3463959548 65.3407352971
H 5.1678469342 17.9934749351 65.945387017
H 5.2556013254 21.5038637815 67.6862883381
H 0.9463485314 17.2486036526 67.582018344
H 2.0746094339 19.6303069828 71.1249165104
H 6.4255387137 17.4197772894 69.1014613982
H 6.9609742824 19.0303412771 66.9543450497
H 2.7967236979 18.5342030474 68.0809450299
H 0.788054315 19.1012880266 70.5275807066
H 5.8715061904 22.0350604401 65.3933706645
H 3.4413153913 16.560114866 65.0148055799
H 3.4084420017 20.5752602626 66.6824519246
H 6.5944089521 22.1828853395 67.8822961324
H 5.013960993 17.9427255636 71.2009946729
H 6.0784825586 15.5113586247 65.5747689902
H 0.1643159197 21.7483934175 64.6932841389
H 0.0150795731 16.3795235416 68.4001461348
H 4.6558476286 15.0987196207 65.8873935266
H 1.4322239626 21.8296999764 71.5040757077
H 4.5045019924 20.1097945964 72.9553433002
H 3.6959390358 21.3888134386 73.0025866994
H 5.542587804 16.2321780188 71.5562471267
H 4.0823905998 19.0650757842 71.6064595632
H 5.5689804941 19.3149171252 79.163968355
H 0.358083073 20.141456309 81.3530367288
H 1.4644100847 21.2930927788 80.2549356942
H 0.5632888155 18.5122591163 84.8277990494
H 1.2913257191 17.5454542669 79.3549032194
H 1.2959288449 20.0623543804 79.3896078599
H 1.5102042996 18.2534260088 83.6753010308
H 5.9636154889 17.8584112616 79.0425225537
H 5.1036720765 20.8366344067 85.3582970101
H 6.590808863 20.6841534163 78.7594532162
H 6.0769643064 19.7793926456 85.834571391
H 2.3771693005 20.195602384 92.7933134101
H 1.4682795181 17.7637440896 97.376765629
H 4.9134390794 20.2908936476 96.3147329895
H 4.1043799593 19.2887461458 95.519108129
H 6.4271821014 17.5475805693 96.4697867654
H 2.2564983816 21.8614122003 95.5443107857
H 0.9451852959 22.4440349766 95.0617096194
H 2.5479903464 15.5598144791 95.825330337
H 6.1466914625 21.2890763083 97.0599340566
H 6.0805521757 21.2012065294 98.5698346139
H 2.3467961852 15.3248494823 99.4499486427
H 1.5883155691 15.3935962076 96.9843346525
H 3.847548245 20.4918325889 92.9985659795
H 2.5193593036 17.6872025253 100.6200584341
H 3.5951414734 16.6378428107 100.802902917
H 1.8843165057 22.2503429148 101.2965832778
H 5.3975859221 28.989189378 3.7196059484
H 1.8498093225 26.0935136078 1.2185441059
H 5.581409303 28.6694019421 0.3441302964
H 2.2279759549 24.6588375993 0.9175624762
H 6.4014225383 23.4610549512 6.79438
H 2.2249668311 25.1461965421 4.3898413653
H 1.5285165532 29.4451550861 2.7625128046
H 3.9632936446 28.4856939928 1.2780644508
H 1.5050320476 23.6173625469 6.0478055175
H 3.5193503726 24.3683271361 4.2831379082
H 0.3637359376 23.1953590108 0.2346598177
H 3.0554214108 23.5469984723 2.0535179663
H 2.6548173595 27.7242973415 1.285819678
H 4.1504374761 28.1839479948 3.4227856962
H 0.8137952026 26.7483633206 4.0465171011
H 0.2398438465 28.8559434067 3.2954738224
H 2.905495516 30.0606972763 1.4728425506
H 5.7453918505 29.5576747056 6.7580264977
H 5.9729593319 29.9240318323 1.2972192214
H 4.2742573762 24.9646210467 11.4627161901
H 5.6830775288 25.2488746113 13.3546419872
H 0.1134734101 28.4456330897 12.4487714299
H 1.0749699078 25.189794861 8.7058147159
H 0.3426899083 29.9507726376 7.7080228919
H 6.3269497742 28.3086728452 12.9644804755
H 5.7761316428 28.4579035246 10.8050165993
H 2.0567205034 25.1157194102 12.3475998697
H 5.9714489821 27.9344310105 8.3566230101
H 4.3677733337 23.693855923 7.6708237169
H 1.9912891267 24.7994248007 9.8459311561
H 5.6495833519 25.0732953673 10.8393675345
H 2.4156302742 26.5281951302 11.937732441
H 4.817043295 28.2722746237 13.0681761154
H 3.1848538799 24.6151633216 7.8800829728
H 2.3384747716 27.6363820389 8.1762907594
H 2.5753129099 27.4442115961 9.6591506349
H 2.1454788166 29.4744933464 11.7972709366
H 1.4933393451 28.571096286 10.7723401812
H 5.1295631124 22.9624479343 12.4324878123
H 1.7055617599 24.2009933113 14.0612421656
H 0.3476299622 24.823365385 13.8151335952
H 6.7762419271 25.8286417251 8.8533709703
H 0.2614974993 26.9955823539 7.8852347725
H 4.4124498109 24.8307556449 18.2442314801
H 4.6431649304 28.0418060151 15.6937384522
H 1.0509838663 26.4415564019 20.9790881294
H 3.9006723611 25.0360958737 14.6834577005
H 2.9427560675 24.9492509753 15.8525383358
H 4.9330104436 22.5742697698 18.8847632389
H 2.7951900237 29.0372760084 18.7555535762
H 1.8228734788 29.8897032212 15.2283154652
H 5.7715674072 25.0901113175 18.8585841375
H 2.0827031104 28.7279344501 17.456105466
H 2.5788911488 26.4182715371 18.2120167467
H 3.2471952245 28.2454825443 15.1444847367
H 3.5910190735 23.0287292029 15.0197021901
H 0.7981859582 28.8022700534 15.4720361726
H 0.4599996391 23.1988691199 18.5703618348
H 5.5097257506 26.2828146814 14.4468014464
H 0.5561256092 27.8727029485 19.4383634029
H 4.6290145084 29.5190135791 20.6410470595
H 6.5587822756 28.9790855714 19.0738766865
H 2.0813525349 24.9925348628 18.3198381547
H 6.6189315554 24.5764093773 17.1175842443
H 1.7571724738 25.1397946562 20.6650671096
H 0.2342818018 29.0646673012 21.3654036488
H 6.8973307763 27.9425620661 15.7233480548
H 6.8530582098 24.8943666388 15.6560839595
H 2.2594564866 27.798782346 26.7470866692
H 5.4975712241 23.3862658601 27.0406331254
H 5.5995179967 28.2575528306 22.5485059956
H 5.6909971011 26.0940753756 22.5907844112
H 1.708609875 24.5848620701 24.8358542577
H 2.0194354793 23.4095286726 22.4309777724
H 3.7560259291 24.7491634662 26.0547590714
H 1.1340929271 29.2799181902 25.0519819785
H 4.1966178241 28.8223548704 22.6175346435
H 1.856198817 28.5674546505 22.3119892861
H 4.0945030367 24.6641879654 23.6282250949
H 6.640688831 26.4881175443 21.4796086462
H 4.6333556105 25.8198245579 26.6678436087
H 2.4386314826 27.1745347921 22.4235314348
H 6.0933009817 28.2590191839 26.9580989309
H 2.0768967252 28.2645517467 24.4420252785
H 2.5430491264 23.3596977107 25.1433906313
H 3.3692930591 24.1469419644 28.0926844022
H 5.3877406412 23.9061767356 23.8400048527
H 3.4696093964 27.5325162367 27.6168725551
H 5.4384551341 27.7808259529 28.2365367832
H 2.7024930774 29.8477414145 31.0465398695
H 4.8088788997 27.154926335 30.6442379572
H 2.493629954 24.8465667171 33.549554533
H 5.8146851985 25.548664196 33.0686847261
H 1.988197413 24.3910521418 28.6626670596
H 0.7142490423 25.3207729597 32.0769111457
H 6.8021947539 24.4210278918 33.2811851631
H 0.1442916427 29.1396330061 34.1409994494
H 1.2014166895 28.1635609852 31.0348531108
H 3.9044769458 25.6300288182 32.5977999114
H 0.6199227356 23.5966592594 33.1680423911
H 6.7731590046 22.7627302821 32.3853702257
H 1.6159308023 28.7378511245 29.6968456077
H 4.3911454722 28.608113918 30.5691391914
H 4.5462585194 24.8739347405 31.4539759081
H 6.6462518183 28.8582767124 30.5101450321
H 6.5175494475 25.3782553478 35.4639417411
H 3.5281871851 25.1658046896 34.6077008578
H 2.4275450556 27.3961415545 34.0569030547
H 4.8571441222 22.8801597098 34.3170624027
H 1.0007233063 23.4917322159 31.7065785929
H 1.8103487017 28.0006044347 35.3001200428
H 3.7230066331 29.3238371221 34.4338174083
H 4.3712680698 29.8956370786 33.1909589643
H 3.8726001997 22.9607250797 35.4642666906
H 5.7334507504 28.7088440396 35.6774094624
H 2.6063398766 26.0289675544 37.7595560476
H 4.5406077231 24.0041421473 41.5308907027
H 0.6008631052 26.6775139192 40.1598746573
H 2.840223868 24.5989291305 40.8538510268
H 5.3103078574 26.9271993882 41.5064687973
H 6.4856927672 25.0020422014 41.3252434712
H 3.8916212331 22.6372997998 41.4813556158
H 5.8897235358 24.725200799 39.9613979127
H 0.6012434669 24.6133019352 39.4273494294
H 2.8282746255 25.3207235751 39.5231500129
H 6.7783695887 27.2779257039 39.6008107374
H 4.0681001166 25.847002451 38.1088995692
H 2.0494149256 29.398578588 37.6577716335
H 0.6870252994 28.1463632764 40.5161790698
H 1.2870907012 24.6901422461 36.2269462362
H 1.6504917159 29.2135086381 41.9506599422
H 4.8703016782 28.3572844437 41.2759335754
H 6.4210030677 28.7966364743 37.0233141735
H 2.6732709538 29.144173172 39.8572726797
H 0.7196439008 25.0537193017 37.5825682506
H 3.3069058208 28.1640441548 38.8930376681
H 5.0369164697 23.7464335261 37.8580887782
H 5.898376274 24.9683500208 37.6199663745
H 5.5545233028 27.6140128171 38.7754981222
H 0.3446282074 27.0786587457 45.4332956546
H 1.343288571 25.0338104688 44.8537008781
H 4.9396947008 25.2496921144 48.5229120278
H 5.5766276824 28.6661553349 47.1816626427
H 2.3871080364 27.3401190769 43.1442429794
H 0.1049131328 24.8680941521 45.7086041293
H 4.4427340955 24.4723244791 45.5591477446
H 3.3252524799 28.2768211511 47.6774997002
H 6.3644716833 28.854586817 44.460567836
H 0.6657584175 28.0796248742 44.3438749875
H 2.3745694053 25.6761842453 47.2958857747
H 1.9129824271 24.6120026241 43.1002100337
H 2.6389820322 24.8126533227 48.5109147869
H 5.7477681355 25.1724017148 45.2450248215
H 1.1999129816 28.5616057304 48.1696734313
H 4.3433866199 29.2594858265 49.640877466
H 6.9314590565 29.3404286422 47.2226827422
H 1.1457212145 28.9776177045 46.7150626647
H 4.046111915 27.0849094494 48.2704612188
H 6.4906657517 28.3177873443 43.0506683445
H 2.8010687102 28.7017844773 43.6603816145
H 6.2867092589 25.7433497729 48.0394359789
H 0.9061781329 24.9344443537 49.5780680503
H 6.2606461872 23.0869368381 44.3266635018
H 6.7973808532 23.9797900398 48.4919980061
H 6.8999292094 27.2495822712 46.394966279
H 0.1312696256 22.8301823614 43.7808021104
H 3.0327886582 25.4314013916 43.7056147387
H 6.7594802703 26.6310085578 51.899264659
H 6.1320812787 23.9585069635 54.9681163857
H 5.1002711196 28.0183719289 50.8272989883
H 3.5521992432 27.0121122665 51.6490623791
H 3.5010681761 23.7694549389 54.3824261064
H 1.9173985701 25.561362173 50.5141783364
H 5.2631855843 29.6512575567 57.0013185216
H 2.3057870021 23.1260423808 50.9097716493
H 3.2991678068 27.0508782564 55.2370822658
H 5.1023219295 24.1292218628 56.0646323673
H 5.262867449 26.6784941909 50.1415984159
H 1.7015188992 28.727504837 51.2792746709
H 2.5871120514 27.062786756 52.8143666319
H 2.9185124081 28.3740300329 54.607585613
H 0.3223273009 22.8588861308 52.5949571108
H 6.1660236713 24.1455161776 52.4781323388
H 2.9665024251 24.5983936172 53.2339508921
H 0.2661323565 28.3891932673 53.4215930222
H 0.7804146452 23.6410338994 53.807514757
H 5.6122604017 22.6388684644 50.0756811055
H 1.6645658185 25.7954790393 55.9905516631
H 6.2060305816 27.6804109664 56.9965309259
H 1.3852874424 29.796198397 55.3982758231
H 1.8870892219 30.031028247 52.0264597664
H 0.6899921927 22.7478218064 59.9593066831
H 3.4958180751 27.1135325156 59.2458734516
H 3.4427377902 28.103529942 62.8018281038
H 4.632396683 28.9736564909 62.4561596194
H 2.5827822177 24.5329666274 63.007382889
H 1.18159356 28.5963026669 63.7879925964
H 4.3373697333 28.5908554516 57.5583711025
H 2.2589242099 27.7870019589 58.6905108063
H 4.3730372915 24.9829018168 59.0207900371
H 1.7595079527 26.2108101475 57.4432667947
H 1.5268076248 22.7499301039 61.2209051452
H 3.2805628468 29.5501885672 59.6684500996
H 4.2060292904 26.8750371776 60.9502265268
H 3.5273251657 25.5242052347 61.0309047003
H 0.0929452777 23.0760190823 57.5906667202
H 1.1806738056 25.9611569949 62.0226762027
H 0.4070300637 26.6786821319 59.8504498279
H 0.3572760864 30.056418226 57.7339263764
H 6.4870115926 24.2001588503 58.2412886051
H 3.8111093169 24.8404571311 57.6222759488
H 3.6370039729 22.7276822521 58.5367255443
H 6.5804219634 28.9824754818 60.9925044123
H 6.0940379915 25.1207320627 61.498599518
H 6.8325430102 27.6570883776 63.6067224476
H 3.3371441158 23.8796654596 61.8689493584
H 0.1622655781 24.5800943258 57.7482977784
H 4.9066812896 25.0389853923 69.716068661
H 2.4004769026 25.3831649823 70.6585873725
H 2.677421676 24.4767291988 68.6461423276
H 6.5683804966 29.3960947957 65.1005135806
H 3.4268436988 24.7178435634 65.3497147749
H 4.6024566442 28.7589263739 70.6778818063
H 6.4929484185 25.5163992913 68.4513431243
H 1.1128894546 25.9780509193 70.1293195018
H 6.8232266676 30.0086976414 71.3897111703
H 4.2641035472 22.8739937157 70.9882061373
H 1.6610916068 23.3772926192 65.6772323032
H 4.4908720651 26.933751514 66.785740809
H 0.8926760719 26.9183101972 67.7209018849
H 4.0733543516 25.5441066523 67.2175524689
H 1.9878419683 27.3975969869 71.1992844385
H 0.772577482 29.1511292555 68.3430621068
H 5.549322956 23.5905629574 70.6323483198
H 4.7725891098 26.4348793829 70.2865022216
H 6.2446529345 24.1238720242 64.7392808727
H 3.7318367473 23.4020020638 68.8044636345
H 5.812591716 28.7482099295 68.6333521789
H 0.4108647116 23.9045681494 66.3486549857
H 1.7947399327 28.2606686328 69.0169753034
H 0.3089198675 27.0700799854 70.6793597304
H 5.4500292432 27.2836227747 68.5091422305
H 6.3307733879 25.179944415 71.3744286707
H 6.5128395494 27.2479221592 70.8447880872
H 3.6679072748 23.2908653784 64.9052861484
H 2.9770800064 29.4308663909 67.3099229246
H 3.0589082782 26.7129417027 64.727585193
H 1.232061442 28.6722036673 71.5092341092
H 6.4663129612 26.6738729732 64.6980785821
H 6.8020184897 24.7216814944 66.0135895745
H 5.305730286 30.0964132681 70.5860657658
H 6.2352684203 29.9081946293 66.4856797432
H 1.5531594762 26.7812208172 64.5863276271
H 2.2209108379 24.6221121692 72.3742250876
H 3.1351869672 25.7867058985 72.6900031701
H 5.4164593802 27.8942824082 72.0288424565
H 4.2041734732 29.2209595597 72.563437349
H 4.381277497 26.8994501854 72.5090533586
H 2.3219979973 23.0542531289 71.5299008132
H 5.4108665898 28.762106762 83.0801514695
H 6.3302829047 26.1368392731 83.3315493275
H 1.0291722757 28.5541656828 79.1336080001
H 2.1647073419 26.285885935 79.2698866978
H 5.4641973405 28.3406665818 85.4056525015
H 3.2135059274 28.9499303073 80.328935782
H 5.8728002543 24.7215179946 83.049644204
H 5.9637557709 24.2980483896 85.2802199246
H 1.3253622992 25.0442659343 79.0559360824
H 5.9842333654 28.683740614 79.2505629946
H 2.8762826279 23.6318508072 82.1438202564
H 5.7423273265 24.0250041665 79.7122321793
H 5.0423128475 29.7676718272 79.7299105268
H 4.2444442048 29.1743865009 82.2075808772
H 3.0335732488 23.7072962279 80.6400041618
H 0.2951082005 27.0414983276 84.950894851
H 6.45244059 25.7237992273 85.1376826015
H 0.6802332334 26.8917855551 86.4073151175
H 3.3320565186 29.0053035556 92.3074920646
H 4.7700763274 29.5498781388 85.9954818171
H 0.3980482773 28.0693318776 97.0758020947
H 5.2211609467 27.5746917696 96.9633664719
H 4.2639907507 29.2055605205 93.4836259548
H 0.3004330361 24.4166908815 94.0824331228
H 2.5388210725 29.5173179796 96.8598597542
H 5.2584016114 28.9149716854 96.2604026944
H 5.898339257 24.3999495321 97.791712379
H 3.1675767983 28.5059102688 97.7945339608
H 5.5793600801 24.7393113846 99.2321918166
H 3.1363500288 24.0495650594 93.3137236353
H 2.1638115087 22.9221075961 93.0400382532
H 0.8117397742 24.687055817 95.4814911678
H 0.7226329297 28.4014467544 107.0202578281
H 2.6017750399 29.6851010967 100.7348981179
H 1.9723626686 23.7266135226 100.9729041803
H 6.1343439348 27.4848449323 106.8731593501
H 0.7071815945 31.3994974743 3.7394954955
H 6.292900645 33.3916311942 5.996532651
H 1.2440226079 33.2550009588 1.7102069414
H 4.3795397244 36.0754085168 5.3971395843
H 2.4489711302 35.9162867242 0.3658806794
H 1.9277404097 31.1810510906 1.1887695369
H 1.0623374457 34.4923623092 3.6463230355
H 3.4140771333 33.1392756222 5.1578198105
H 1.9586982125 34.5887725078 1.663436984
H 3.6693117549 35.0219674509 0.4193314986
H 2.2876051155 33.9597559593 5.7492316833
H 1.8869835153 37.1771135673 2.5286908209
H 0.3765908417 31.799205647 5.1617607038
H 1.9273216723 36.2709095215 3.7407396042
H 4.5612911363 30.3121410137 0.9119149769
H 4.5812582866 37.5223678271 5.7940193745
H 6.9156057744 30.3304506539 2.9572706212
H 1.7764028578 36.2394406154 11.1256733454
H 4.4879122193 30.1681719848 12.1431659618
H 4.503137253 34.3345314095 11.6484421174
H 6.0028586788 34.1567777162 11.7539620816
H 1.0184662283 35.6637820036 7.8301502063
H 2.7866888921 32.2433659757 8.1843228735
H 6.2363586812 32.0595319156 9.5904382907
H 5.5143240509 30.7290041212 9.5744078986
H 0.6006740984 37.0513538011 10.6253194132
H 1.3788196779 31.7491463362 7.9283025313
H 5.0184961005 33.0828181784 8.1303390167
H 3.8172690197 36.4485136052 11.9040355959
H 6.077416993 32.7209044631 13.2952490751
H 4.1830743526 31.6494641324 12.2120327935
H 1.7088634453 35.2884292618 9.1241197555
H 2.3271026177 31.4667397558 13.511933469
H 2.6588181958 36.9563284546 7.7252069828
H 3.5405513574 36.2233970429 10.4327623171
H 0.0935014347 36.0852091787 12.6487082815
H 4.0056465145 37.602475648 8.7986952446
H 5.1182429797 30.8367993096 7.2702956979
H 4.3252316823 34.0668445848 7.2122041297
H 4.4071672317 32.6045776395 16.303916884
H 1.0191887812 34.6483949246 17.530587841
H 3.478540435 34.5172609542 16.7779836996
H 3.0545521305 32.7428843686 19.7726672728
H 0.873234534 32.9993305843 20.9618327944
H 2.4573823193 32.0368982756 14.9083007751
H 6.1482362553 35.0779141822 16.087186626
H 1.4107589482 36.6130375101 20.1682875401
H 0.1204903735 35.4406502056 18.4560973946
H 4.9629780301 37.3495025016 14.5538600382
H 6.3933747449 31.353850769 17.3976787805
H 5.6795968774 35.3315869979 20.8561343218
H 3.269478065 34.0675996952 18.208365771
H 5.9216684457 30.1857546458 16.5580718445
H 5.5654777365 35.46247681 14.7439073225
H 3.4834355262 36.8147571994 18.2308968233
H 5.6988949491 36.5396816591 17.7716071927
H 5.9868321728 31.9877999063 14.6167055789
H 5.14343735 35.5082155316 19.4514170853
H 4.6379224878 30.7052482955 19.7004817839
H 4.3206771173 33.5713971765 19.8215471105
H 4.526902191 33.6026047438 15.1718830369
H 1.236385821 36.9515395429 14.3599296356
H 3.5239580594 36.8817809999 14.6023710006
H 0.8040970917 30.4504932976 21.1493202495
H 1.9836480137 33.40926528 24.1317041471
H 3.2523292107 31.8741988573 25.0736862676
H 4.9356811747 34.4381641353 26.4807523469
H 5.2929174908 30.4731290442 23.7925802264
H 6.6415194319 30.2246534473 26.5246996466
H 3.2140065415 34.7957663298 28.3609415424
H 5.5097631582 31.7717997416 28.3604977841
H 6.6687432612 34.112831897 25.0386042238
H 4.7618818122 33.0848425894 28.2683719743
H 3.4266254661 35.5743208565 22.6591662322
H 2.4961620175 36.5736324761 23.3130081473
H 1.9282852651 31.9590992203 25.8027917132
H 5.6393373417 31.8144155489 24.4031856567
H 2.2267449106 36.742381777 27.5519561883
H 0.7787175549 37.1033473956 27.8065456446
H 5.2106742875 30.6040288447 26.2074431689
H 0.9101984017 33.8977415529 23.1824981347
H 3.543343573 33.8696546916 26.3072928186
H 1.1236932798 37.0577627632 25.4200061877
H 6.7648178732 35.6045970373 25.277981809
H 2.1719348155 32.8478368798 21.7249333307
H 0.0492162557 32.0718497016 24.5881375072
H 6.8976420325 34.5309905392 27.3182507826
H 6.5679606303 33.7424342678 28.5678044522
H 4.0631438449 32.8661225139 30.2250239043
H 2.3329710471 34.9145392144 29.5863250144
H 3.5329002566 31.0608195722 31.4081480739
H 0.2030403062 31.4262475033 31.5153275081
H 5.1089639953 35.7557111864 30.8712323949
H 6.2311986524 34.0989968173 31.925630024
H 1.2703572137 31.6176375062 30.4588713196
H 1.1198249287 34.6787234613 31.7132143454
H 0.6996976675 33.6176462062 30.7184765224
H 5.6073230304 35.7859125934 35.2659320615
H 0.9246887228 34.3681827247 34.0021490359
H 2.0842604922 33.8736164247 33.1638813695
H 5.4953507707 37.5517401127 28.9075327898
H 4.1273674707 33.2861250489 31.6780787514
H 4.3908634294 33.3954024588 34.2378585699
H 2.5202246589 35.9259246146 34.6357064571
H 3.9272801175 36.1909087101 30.0309220227
H 4.1259058987 31.9074598821 34.3257197543
H 0.4934670826 32.4236519119 34.2694300848
H 5.6236185787 34.9430464241 33.0257763362
H 6.4648573472 30.2588987271 34.0172475815
H 0.2554405352 35.9950444044 29.7250680968
H 0.6321536817 37.4468278575 29.9307552466
H 6.1380752595 34.3696933018 35.1986997589
H 1.8215292079 36.9147984452 35.5444684758
H 1.2935420259 32.8044242238 37.3945380813
H 4.0361677913 32.6740724396 38.2824702182
H 3.1112374233 31.3505634885 42.7539257314
H 1.4155378862 32.8270607426 41.3827635512
H 5.2382854482 36.7871420242 39.4459141014
H 6.4658601411 35.9664345236 39.112155559
H 5.1375632758 33.8221096406 41.7601928193
H 6.2414142046 32.6022982382 38.083552984
H 5.3686610906 31.7272825916 41.9703163783
H 5.3737016236 31.9394895171 40.4713707468
H 4.0651147312 31.2751408889 38.8604388884
H 5.3956131453 35.0420283983 40.9016453941
H 4.1960350113 34.8336407986 37.9027308532
H 0.5541760236 32.5123371693 42.5872966587
H 1.5732354077 30.3081928313 36.5452294153
H 3.4905560395 34.7107650156 36.5689032201
H 2.3417170771 32.6576344051 36.3120977813
H 3.6005744645 34.6734511933 42.8290645411
H 2.4137530021 36.5893680699 38.1314070214
H 0.9160143884 36.8868859492 41.6589258421
H 0.9663253538 30.5142790387 41.5876063008
H 2.0593889984 36.0806353723 42.2373285575
H 2.3956882041 35.1190606947 38.4916362231
H 6.7045890849 36.3525740499 42.5094675177
H 2.281578876 33.9353467255 42.9147828333
H 3.377400326 34.8777271204 45.1360800759
H 2.4520531536 37.2200545974 47.7830225064
H 6.7344521092 34.3791643897 47.3220676916
H 1.7739181607 31.9293954591 46.9055955258
H 2.6989442082 33.0986190778 46.6426542114
H 4.1171425568 33.2371926309 49.7939318205
H 1.9726261437 35.8501226096 47.3525213067
H 4.0420316121 30.9115315775 43.8642267502
H 3.8521943027 32.5228735892 48.4857093923
H 6.3875255497 33.6740583206 49.3245650987
H 0.4391119082 37.1668448467 46.0686272088
H 6.0847919128 36.4905437452 46.7489647831
H 4.8949528743 30.4472778429 46.2120541958
H 3.7331488793 31.4086135926 46.0781129934
H 4.4942420411 34.9289352234 46.1568334771
H 0.3334272001 31.5498505035 45.261313582
H 5.2765084203 30.4150796267 49.9337628823
H 2.6484859049 31.0943106177 56.6037181631
H 5.7874198738 34.791664393 52.5017495267
H 2.9861313992 34.5919962448 54.5724457758
H 4.8174361415 36.121444988 55.4625835509
H 1.6431647728 34.3117558581 53.9322886403
H 3.880964148 31.1003344507 51.4995251811
H 3.3917857757 32.3243095023 57.0796417262
H 3.7506339142 33.2803510398 52.0799649122
H 5.3468717238 34.0502311848 56.181941223
H 5.7945330557 36.3055340513 52.5083261808
H 1.1091721743 37.6003739746 56.0893483414
H 4.1225231572 34.4588168426 56.9730945215
H 3.5277343697 31.2256696548 52.9662954435
H 1.3885870141 36.6244468259 53.2532769245
H 3.3429632194 34.7300482944 52.2351347121
H 3.8301479595 37.2562233379 55.2910162618
H 1.364165429 31.1524853181 54.7260148314
H 0.5344093742 33.4534743299 55.4404906235
H 1.5972295627 34.0381656467 57.5929243637
H 6.7813238362 35.8769165158 60.4183986576
H 1.0247478155 35.1864518873 62.8089382114
H 3.0745846146 35.3564763853 58.7636045652
H 2.269224277 37.2567323198 59.7478129058
H 3.5660580753 32.0299917783 64.1846709278
H 5.0051359057 30.3059873732 60.0494255714
H 2.881418893 31.0825039558 61.7058498327
H 2.1489780591 31.5003652429 62.9631555089
H 4.245272723 37.0215942773 63.5830279689
H 5.496292058 34.2771909269 60.1709577702
H 1.0099850065 32.6428143427 57.5987348317
H 4.5200953764 30.91040039 62.9895574637
H 6.1804681817 36.267510496 59.0848679987
H 1.2853354352 30.8058585309 59.6761756913
H 5.5858750309 32.8520001484 63.9258300478
H 2.6552662707 36.1442473 60.6992559426
H 0.4862729784 30.4913616884 63.5750161649
H 4.9837565387 33.5801663464 61.413277885
H 2.3389493559 35.9361151748 62.8616113415
H 3.6569173062 34.0420054229 59.2378934195
H 3.0654010231 30.9006097517 59.0188631476
H 4.0237918516 37.612883821 61.1192064205
H 5.8634458996 30.4369979832 58.8092500326
H 6.8539574039 30.8866980185 62.1894761963
H 6.6941500759 32.666348206 62.9113572912
H 0.0447637698 37.6046618145 58.6408782905
H 5.5324203753 30.7370603625 64.1017833962
H 4.8053553007 36.5719452294 68.8531043095
H 3.8102241613 35.8923225427 69.8642300989
H 4.8371083351 33.194656531 69.3825668677
H 6.9215274834 34.6778138613 69.0831797645
H 2.4569793712 35.4634928218 66.1100992487
H 4.089916818 34.688174892 68.9903332823
H 2.6052054467 33.979636606 65.8491491512
H 4.7071774243 34.5884307564 66.6445417503
H 5.5778199979 34.2825668716 68.6344408646
H 6.2249780189 32.0289545264 68.567577395
H 3.0350671489 30.9403832346 67.4093793593
H 0.5379684668 31.4764570456 64.7234106562
H 6.7002732157 33.3159921083 70.5964890457
H 1.6073736823 37.1622631956 71.2873694251
H 3.9879834925 31.5633845885 65.5616792305
H 6.4576759614 35.9922130487 68.4923399086
H 1.1178022181 31.8668045647 67.3306024601
H 5.8281295906 35.5306854259 67.028621912
H 6.0315313988 37.3223470632 69.3277457071
H 1.659448039 37.5660991509 67.7072819685
H 4.4478215215 36.4507856452 64.9704884847
H 0.2246393576 30.8476149008 66.6557634216
H 5.1810656486 31.8912281704 71.5219191051
H 1.6456717551 35.3627534511 71.8939957218
H 0.6643466342 33.3166837922 71.6220229066
H 3.9496035383 32.7709922825 71.5594873137
H 1.8413961206 32.6869085183 73.0506905042
H 2.9223645863 33.7448344664 73.11545977
H 0.145939656 35.5379567558 72.003552219
H 3.5627771348 30.183162733 73.540510009
H 5.1411304907 32.8200341332 82.4313222169
H 5.8759888132 32.3154066045 78.9022831978
H 5.2133036867 33.6129876072 79.3134123217
H 4.7942991756 34.228477095 82.8647869383
H 3.5819673576 36.8208187086 80.5647152839
H 2.5280436286 37.1218014394 81.6090089987
H 5.6480707237 35.3443361457 80.4750194643
H 3.5612931897 30.4135221668 80.4987535709
H 1.6876758611 37.1201386168 79.8395399622
H 0.4634533373 30.8366703324 84.1938738353
H 0.1938729809 37.0136653405 79.617928615
H 2.4496520125 32.7195880869 92.7907535771
H 0.435727565 34.0513555225 85.8916610022
H 3.5060321667 35.5765218952 98.9813289598
H 2.2615219462 36.0612216496 94.586323496
H 2.012391486 31.5825439162 94.6203646039
H 3.8875319711 32.3418629844 93.0766209647
H 5.5625144878 35.5871023992 93.8473526372
H 2.2350758235 37.1062301702 99.2355581172
H 3.2134486414 34.6887435312 97.7904722726
H 6.2356578259 36.2370603627 95.0374483832
H 1.7732440679 36.5836832634 93.2519645602
H 2.4259901811 30.133545239 94.4746451986
H 1.9362683649 31.0192092533 100.9978648175
H 4.4361769408 37.0468217252 106.944165151
H 3.919920987 33.5400753935 107.0659141402
H 5.3258163103 32.994015896 107.1969582468
H 1.9419480211 32.6727812561 107.1028189313
H 5.931115758 35.4986509715 105.9093656072
H 0.9645240509 31.560344617 106.788140842
H 0.1877575584 35.6655020467 106.5709861064
H 1.1129787312 34.5970413747 107.1134368104
H 6.8653357806 31.4080646602 106.1754250942
H 5.7160084057 31.3207931101 107.1569165375
H 4.5492137752 40.0439146114 5.4111955015
H 4.6825754894 40.2713555677 6.901960559
H 6.3323720941 41.9362263485 6.3241775628
H 6.7783647021 45.1391199152 6.891506224
H 1.9847007007 43.1960958369 4.0118540477
H 6.9515683211 42.834561391 2.2508727352
H 4.0044921736 43.2607553117 5.8852232515
H 6.8725145504 43.2050255878 6.9489093533
H 5.5997714419 43.4594122045 0.9815441656
H 5.3686144067 42.5701803629 3.657229999
H 2.4342567378 38.2619933709 6.9926044504
H 2.1968585559 39.1603049052 4.380193975
H 3.9035633211 42.2137482709 3.5213010707
H 2.9795921673 37.9734731101 0.4003416139
H 2.5574706674 40.5765995106 3.9852715926
H 6.6781378908 38.9608973923 5.8438792528
H 6.5718022296 44.2616105801 2.584344654
H 1.5236103235 38.3679680025 0.272334416
H 0.8828547519 39.444923712 6.0775138562
H 1.7284428695 44.6784919532 4.1813499784
H 6.7266114121 42.0130414569 0.8772873275
H 3.3541169981 44.2145111903 6.8646399391
H 1.1268222933 41.8724978225 13.0300177978
H 3.8866714132 38.6021500554 9.9293548737
H 0.0979558967 43.7667588838 9.6450705711
H 1.3665696261 43.4517794726 8.8813282266
H 6.4381315818 42.2930689065 11.8939716779
H 6.6471735901 39.769536183 12.1702503794
H 2.4924406207 43.1898168827 12.3310326405
H 6.0872175225 40.9180858446 9.9195004932
H 1.7134265657 42.9121474909 11.0629900529
H 2.6403918633 40.9450854058 7.3178012421
H 2.7971521136 40.9424343978 10.7850451303
H 3.2674969598 40.416950486 9.4454416155
H 4.8726961629 40.4545563241 10.6953699693
H 6.2919238629 45.1332435679 9.671171132
H 6.0215271063 37.834785522 9.2222632174
H 5.9407107359 44.3714531375 10.931417089
H 1.9183783612 38.2897514277 14.1702712072
H 3.1569905782 39.8056282658 12.3321910754
H 3.4206721591 40.0355638732 13.8051122657
H 5.4869088683 44.5800261844 7.4495843772
H 5.8406734234 43.1799943153 12.96556034
H 0.3301298581 39.6233919018 7.4755623137
H 3.7041130926 41.9854097987 7.5972963165
H 3.0587564985 45.054622677 13.0527633453
H 1.0929403496 45.1437479278 7.2407311817
H 6.4270446711 44.3991111091 15.0871540714
H 1.0713020838 42.6462227913 16.7515628535
H 3.7009955704 40.5851948435 15.6255069119
H 3.2925915517 42.4128546612 20.3948935723
H 0.9265520752 42.8975253825 20.6953107415
H 1.0955351174 41.315812612 18.8682938495
H 5.7364501304 39.8235608817 20.0721352173
H 3.5517187312 38.1944707818 17.6115237315
H 2.3642399681 41.9115083638 18.2960790583
H 2.2994917604 38.815124755 16.1389093329
H 4.6346403664 43.0399235128 18.6213332336
H 6.4127547488 39.0775353035 14.4196015435
H 0.6697666169 42.6939807113 15.2926647613
H 0.1768373105 38.6130498384 19.6901330361
H 4.6958056546 41.5406921475 18.8224782387
H 1.9449490918 39.8914708965 17.1427388371
H 3.4991418325 38.4479885315 20.4242299743
H 5.0648905997 39.3640799866 18.7955067291
H 5.0091515389 40.0662443151 15.0675521608
H 3.261641573 44.5331268034 20.9951518209
H 1.7070922191 44.7473804269 16.2127514458
H 4.6954419427 42.651778851 14.8602278138
H 6.8359803034 38.964191031 15.8687145133
H 0.0184283201 44.0553093159 20.3393011881
H 5.4201275497 44.9710341075 18.5038314607
H 2.4293726343 44.8441984333 14.4134590432
H 6.1619555744 44.2780728324 17.3807147946
H 4.0911775941 44.0236035279 14.6484334678
H 3.1650168732 42.1738421317 24.939591042
H 3.6018610588 44.1496567081 26.4387473845
H 6.8843934248 43.8934778267 27.9765644001
H 1.0808924658 40.1196597499 27.0842313441
H 2.869259606 44.5639127992 23.6403260396
H 6.4958967654 40.1093323467 26.3845219067
H 0.6218608411 39.6898283732 23.1868444966
H 3.1950441963 40.8765952411 27.0305819323
H 5.9392788304 44.1111105248 22.3334823779
H 5.9608049225 38.7984792123 26.9204659083
H 6.2013592074 44.1989909115 26.6605016335
H 3.4892046612 42.8996945275 27.2853867857
H 5.0309974989 38.6238245298 24.450743667
H 1.9826476213 42.8527781595 24.2816062284
H 4.5899411947 40.7740539789 26.4512350185
H 4.4099562553 37.954323754 23.2432786873
H 2.5049143141 39.7713766559 22.2478221539
H 2.4697106755 40.8136431057 23.3452448372
H 1.9829598562 39.0314676308 27.6264559565
H 0.6683279323 37.6352904926 24.0967528802
H 6.1963814887 39.3334021628 22.4962362162
H 2.7866453683 42.2108302091 21.8073735803
H 3.1618409532 37.6661446623 21.6759661582
H 3.8377212491 42.5549772351 30.2186891315
H 4.1845480974 37.969530947 31.2181848662
H 6.8342841598 41.0836971613 29.5076177509
H 0.1855985745 38.9213048586 31.8834439057
H 2.3356287025 40.5681262702 33.8712239822
H 5.6335783101 41.2806739755 31.3389719498
H 1.3801611988 40.8462463944 29.3232768009
H 3.2328001791 37.8226527817 34.5111313014
H 1.2091635521 45.069456995 33.1463639858
H 2.9079507238 38.7786909433 31.3045239636
H 1.0890086131 39.5951620316 30.8726709313
H 6.7391794993 43.1206045603 33.2063815557
H 1.2279937065 42.6332522005 33.8170988939
H 5.7017056152 43.8915487281 32.4182266073
H 3.533906051 38.4926144303 33.1873557021
H 4.5563578761 43.9430983774 34.0308868883
H 4.5967351953 40.3755586887 30.7084024731
H 4.986489146 38.0295561766 35.2736402438
H 3.5892929935 41.4024887019 34.0263380368
H 1.7632921128 41.8891933524 30.3515605836
H 3.2524098692 44.7120318249 34.0497585834
H 3.5367705326 43.4920045675 29.0683397769
H 6.5735840853 43.7192787024 30.6888876959
H 4.0814987767 44.7430394864 31.0369951092
H 0.3814199177 38.8771055469 35.1166259443
H 6.4772694238 38.0105702874 35.5365259444
H 1.1005347625 44.2790351004 35.5939861826
H 6.4602920467 42.4055913761 36.5748217194
H 6.9477984959 42.353477595 40.4449695766
H 2.5389246982 39.3535208588 39.3091760889
H 3.5239642185 44.533332636 42.5679436706
H 0.8278380088 43.6319575216 36.9351879868
H 3.7511849298 39.0706920669 37.3404288294
H 4.8178748611 38.8157012015 39.4723033779
H 6.4146740769 41.0958239331 39.7922975207
H 5.8802727354 40.6976534897 42.5102081395
H 3.9193898721 39.1035889943 42.8775379747
H 0.8027998891 40.6925651833 40.6298901011
H 1.0665744705 42.6721044076 39.6746626684
H 3.9758934717 41.5705135198 37.7941236258
H 5.0872462672 38.4534374199 40.9173290491
H 3.9297323121 41.1962552892 39.2603074874
H 0.4099674322 38.4589137943 36.5713409987
H 2.0487410114 42.2765893829 38.5926220298
H 5.013696569 44.0454538079 37.4351617198
H 3.3413967954 37.7797663625 42.4244233799
H 4.4804256378 37.7440850531 37.3551601907
H 0.2197152722 40.3837966639 38.7224546116
H 1.9608323931 38.3737865931 40.3080881209
H 2.6374103883 45.012117002 39.1936199473
H 4.0067441282 43.4979589065 36.4461261757
H 3.1875138175 41.8405965402 48.6236268851
H 4.436230012 44.2111317114 49.7765320904
H 4.4252944546 41.3672409935 49.3555618642
H 6.121487341 38.0203572498 43.8859337538
H 5.3042299588 41.780905321 45.7202585165
H 4.6133429835 38.6336978184 47.3872236171
H 3.8878486196 39.8289197818 47.9677385432
H 4.6993867152 42.2316725349 47.0328394711
H 0.5773627297 37.705688442 48.8275867998
H 2.8192390303 39.7678407128 46.4505091291
H 1.38140263 40.1300548676 46.1450216752
H 2.4938834921 44.8446374298 47.984642608
H 2.1986645566 42.2048342039 45.9934707436
H 1.6856563667 43.0661103467 48.8968137573
H 6.5320267769 37.7258893994 45.9967698059
H 3.26510237 43.2663669813 45.8268761916
H 6.1004098 44.5980252562 46.393964411
H 2.3867620853 43.0398825507 44.28388307
H 2.2607347937 44.9863746928 49.4737522161
H 3.6671104548 41.6298045894 42.9541694521
H 3.4963388605 40.7234678907 44.1547051837
H 1.0454271623 42.1371924575 49.9063251806
H 0.6626899999 38.1960137892 44.9810982131
H 0.2028386974 41.426566985 47.8218509213
H 6.5760235587 40.1064292966 48.8248484057
H 1.557251452 43.2149906174 43.0296325101
H 0.0360124187 41.1842995424 55.8864853689
H 2.6361254528 39.6957776282 52.6439551309
H 2.3618882062 44.5494537022 56.8184801238
H 6.5007814903 38.4072425203 52.8737911375
H 2.868338023 39.4217576489 54.8400919577
H 6.4063452227 41.1761795047 55.8803265905
H 3.7261751678 43.3275030798 54.0239011877
H 5.4532594587 37.9473940585 53.8653213578
H 6.1012604582 43.7643750525 53.3326593406
H 1.6945292727 42.8107440591 52.9441900587
H 3.7086818568 41.1120172802 56.8381214315
H 2.1874769885 41.8329133347 53.9895344116
H 4.0206923556 40.3416107064 54.4968063086
H 0.1641310475 43.452148694 55.9005796683
H 2.2683496525 41.5722516676 56.9124359171
H 2.8186885903 39.3847769407 51.1736339191
H 4.4221866667 44.6404227312 54.3132196543
H 5.3231809216 41.9868338179 55.2009961307
H 1.0513362284 37.8807887401 52.4788338377
H 1.2786459842 37.6416077605 54.585528673
H 5.2523945963 37.7480810382 57.1209148949
H 5.7611596027 44.5005226299 50.4493691196
H 3.4563160925 40.1068086531 58.5436519819
H 6.6955144248 45.1404347903 60.3678356566
H 2.9478541387 41.8697749364 60.2260052365
H 5.3851015147 38.1181578795 61.5474929159
H 4.8317685253 39.5045354895 63.9809179982
H 0.0790589369 41.8260915747 60.1264165218
H 5.1181885926 43.3345721651 61.0720355836
H 3.8271145169 39.9927156594 60.0069996883
H 2.1777381147 41.6210992114 63.1279827205
H 2.0578716459 39.7817740285 62.0077845832
H 3.3900838886 42.4049436863 58.8806716533
H 3.5427487422 39.4876481707 62.0307014148
H 6.7149535706 38.6887685229 58.407291889
H 0.9688547298 42.2878081423 62.5066974752
H 1.6211063589 38.6833640378 64.1945157673
H 3.0827842227 45.1150954692 58.0235749408
H 4.8527557988 38.1655653036 58.520161447
H 0.3343731626 43.2798408429 60.463051196
H 6.537247329 43.8979352881 62.9597938269
H 3.3770632269 44.5278515585 59.9728088305
H 6.4831422486 42.7583608561 60.760945184
H 6.4908951279 38.2261566991 64.3753367245
H 2.7225899819 37.8004377602 64.7413888875
H 4.7226541174 41.9386834803 65.2479588978
H 0.2282769751 41.237495645 69.9106782308
H 5.3605253117 41.0485008038 70.5598435659
H 0.2122755453 42.7263539126 69.6369261419
H 5.9517318684 38.8281848182 68.0739994947
H 3.8095398395 38.6084590301 68.8633996175
H 6.2789980341 39.4961913304 71.3683132322
H 0.1516510575 37.6855891381 67.6427405269
H 1.5080623288 38.6660029097 71.1431497326
H 5.7004533706 41.0939509936 67.6309547253
H 5.6275299083 42.5988973141 67.7783112225
H 4.8355265653 42.2503846741 71.3159828857
H 2.3614972391 38.4362844221 69.2701227747
H 0.4643697659 38.4516571252 65.793522256
H 4.9021406797 38.8680710601 71.4086114124
H 4.1703336625 39.2236437494 65.313396495
H 1.0531831917 40.3851493841 71.4421434166
H 2.4131380755 41.4606704398 71.4540223692
H 2.931800304 40.0390179709 71.4117264793
H 5.0589328737 43.2709431442 64.6124307878
H 2.3510931513 43.0385123806 71.8689059607
H 4.0696609122 41.7001396024 73.0107445752
H 4.9262903106 42.9397124638 72.8639781375
H 0.9743802978 43.5733726494 71.5365185296
H 2.3996644188 38.9699027978 72.6693202669
H 4.539371167 44.1231671126 71.8230232003
H 3.5047458745 38.0395669629 73.1222721453
H 6.8287830209 42.7787871753 78.9322573367
H 4.426376403 38.8635632049 80.6816698784
H 4.7181709376 44.2935366507 81.0759322515
H 3.0100807714 40.0586917068 80.3009880352
H 6.0843330269 44.2956496216 80.4236348705
H 5.920733129 38.6398845797 80.7752703107
H 2.5520192627 41.4296120771 79.8508189732
H 5.6777060332 39.0093244213 82.949706543
H 0.1370212612 42.7218802155 79.8550736759
H 5.717873272 44.1311360595 85.4347001568
H 4.2142831557 44.9084216749 83.5242348712
H 5.5936107856 37.7633784131 83.8055346375
H 2.7457234225 39.7586379531 92.5956686701
H 5.9601949012 41.892774225 86.1062830942
H 4.9254087581 37.6434865605 86.0537320463
H 4.7663125769 40.9622586288 86.1323774354
H 6.4223043116 37.7151346312 85.8391034177
H 3.5365720539 43.4471071153 95.8941747678
H 0.9277823638 43.3742771747 94.6581154497
H 0.8931546883 39.3445185556 96.2163313013
H 3.5594910758 41.2134585278 93.55415806
H 4.5119400438 42.3693468368 93.7747444916
H 2.9842772782 44.4094386019 99.7878463058
H 1.7844800878 39.939541536 93.7511687079
H 2.3057275622 43.155260868 94.070583254
H 4.8834761726 44.1328237829 95.8073580693
H 1.660761813 38.0678801477 96.4862736583
H 1.2818821071 38.0243490444 99.9706599222
H 1.4156384239 41.5721435735 106.272338384
H 1.794049877 40.108404113 106.3508670794
H 5.4052582343 41.6029410227 105.8841501088
H 4.8784129015 42.6085374043 107.2506080957
H 4.5985367906 38.5429006156 106.778991229
H 4.4092033363 40.4685661979 105.770292352
H 4.8096664802 44.5097767526 107.2506916329
H 0.2636035745 38.4604199835 105.4856879634
H 6.8610613165 38.2479889968 106.8420809146
H 10.0348037834 6.0022484643 7.0801256865
H 12.2607844794 2.5951477965 2.891184936
H 10.2507562938 7.0787705236 6.0378397559
H 13.5069375389 6.1574032585 2.6415240034
H 11.5359708747 5.4026573646 2.4753682729
H 12.3114681985 7.4955911511 4.641598205
H 13.7417873705 4.9041876706 0.7360745805
H 12.6615469012 0.5972991535 2.4097909883
H 11.9508445807 3.766919352 5.4849006422
H 8.335376488 1.9378769574 2.1473568336
H 11.439629647 2.3247020334 1.6484222785
H 13.2709434795 5.3810998847 6.4924876621
H 13.4521494898 3.6098237115 2.3946180715
H 9.8825739139 4.6831393634 0.0733584438
H 13.7543308665 0.8350439388 6.5022991952
H 9.6215727942 2.5041253392 2.7103461978
H 8.9207778744 3.5570892045 0.387769974
H 11.2841927424 5.3103450536 3.9653284746
H 13.7208669824 5.9155815752 5.1494339184
H 10.3357300588 0.7921388363 3.6987311995
H 8.3168115217 0.7244176284 0.6881957438
H 11.2105469832 3.2149250841 4.2852519488
H 12.3239057194 4.4265800795 0.5049949299
H 9.1056023189 3.5891459477 7.4588811268
H 7.3611748893 1.177238881 11.170656727
H 10.9806889068 1.320799633 12.8549073453
H 10.0078251755 1.8611790851 9.1423071383
H 11.2978518428 4.9050560981 13.7053512092
H 13.4532572722 3.060123525 7.3678929039
H 9.627962207 4.3735959092 11.4905301631
H 12.6910155581 4.101030508 9.6125892214
H 11.1564377458 7.0716027844 9.2670880001
H 13.6546563784 4.2532538771 10.770224573
H 11.6472577369 4.3420801955 12.3441499578
H 11.452194334 1.3216660011 10.9078564103
H 10.0780926308 2.4379138469 13.3337298467
H 10.7755934681 6.7308105462 12.8099029777
H 11.9885302649 3.3112708511 7.6566748408
H 8.61789368 3.3823611791 10.9528402215
H 12.704815531 2.1543077657 11.0797372442
H 9.3528069617 4.1777353305 8.8315965365
H 7.2944420619 5.3560953646 10.7358219097
H 9.3943679912 0.9205971841 10.1576253954
H 10.3957193888 5.8152131778 9.6340865427
H 13.342537948 0.5679536772 7.9344250893
H 7.5447340672 2.0269874108 12.4100633012
H 13.8848362816 6.9659683267 13.5105466904
H 11.5944748805 6.0814802109 19.5516460636
H 9.0040865871 3.7991099625 21.0605756282
H 9.3426913942 1.2780017284 21.1704222072
H 9.4339783245 5.2265643434 19.3427258846
H 8.5019473475 6.8261725675 15.5589198489
H 12.895877225 5.2382359572 15.5022605654
H 7.5800155384 2.4901903305 17.2773258479
H 11.7853914493 4.128326705 18.327646689
H 12.3047810265 1.2597117371 17.3559121036
H 11.6463919463 6.0799354745 15.6513365653
H 9.6651448321 5.998182422 18.0609057805
H 13.2864020131 3.9386855016 18.2738071734
H 13.5307725632 1.3696275486 14.9696328692
H 12.626846883 3.6774866915 20.8892564722
H 9.9867548164 2.2263692214 17.4698146565
H 9.3289309298 3.4970565651 17.9643008561
H 12.6180590422 1.9460311586 18.6684355242
H 9.4775065499 2.2223918902 19.9949021992
H 11.4516605174 2.1239203814 15.1586076034
H 11.9808343375 3.2824314628 15.9769732519
H 7.3339514469 2.226165587 21.1780815558
H 7.0679998671 5.3648407843 21.2208628891
H 12.5219500404 7.1901361551 19.1015716044
H 13.91928034 6.1430213097 20.7020135025
H 13.9074777842 1.5279426991 21.7801821364
H 8.4504918001 7.2119413443 23.5943908448
H 13.6319318491 4.1958748538 26.0006360332
H 8.7645913429 1.1100086511 25.7500652586
H 10.9583813156 5.4532630288 23.7861475679
H 12.9284273639 4.3628998839 23.4772188253
H 10.7432026743 6.9377371821 23.5813798145
H 11.9958165691 3.5747961282 24.3722186956
H 10.1430994694 2.5222715562 25.1225833507
H 7.8557574513 3.5557924208 25.7833587227
H 9.0046702463 3.4602252317 26.7645628276
H 10.3406472895 2.4988199383 23.6218101925
H 8.8990827548 5.0710955516 21.8747758797
H 12.1724018784 0.9423996151 24.3129269115
H 9.2372656822 5.4474345762 28.2375957018
H 8.1278117955 1.9658253812 28.3103176249
H 10.1473253252 6.0140178859 32.6829784508
H 7.9109661358 5.2281934497 33.404214117
H 11.4976641729 4.1266879084 31.1534709188
H 12.9150301439 4.8530179914 33.5159858822
H 8.7657248695 6.6714032966 30.3427892284
H 12.775839652 7.3886436873 33.6438303355
H 13.2227548799 7.2157289212 31.4516241047
H 12.7392060461 0.8415586291 30.7714866242
H 9.2640789748 7.1772739936 32.2847243802
H 8.013429896 4.0961303187 34.4041288321
H 12.626614341 1.0683472426 29.2789099176
H 11.3451789077 6.0726656774 35.4595084037
H 10.7590217836 1.7904404923 33.9666792732
H 10.418200805 2.7909439932 35.0505284315
H 11.7548996061 3.8861813802 33.4100647097
H 13.01143856 6.5211915349 29.4557293334
H 11.5572813029 3.082434195 30.05899608
H 11.7993718914 5.7476714548 29.9294974935
H 7.7452748718 7.5172829611 29.6113081362
H 10.0416926275 4.3316059798 28.8698290647
H 8.7499242872 0.3857194459 39.9556362071
H 10.6122389471 1.578179373 39.386091038
H 10.9477355351 3.1629692429 40.974330191
H 11.639764071 2.4740634664 38.7276998136
H 8.0298594604 4.9135565688 39.2540162805
H 7.4921055116 0.5693512303 40.7778688316
H 9.272486795 3.0844908666 38.8996719708
H 12.8728599163 2.1450540027 36.651639197
H 9.7024849128 4.2563842902 35.9565053698
H 9.1258075644 6.6345829171 38.4487553435
H 8.6140868875 3.528455531 36.716376841
H 12.5807542342 5.3819924368 36.9518713809
H 13.0991410816 3.4251957178 37.4274801713
H 9.5714452761 4.8641863635 42.7121817221
H 12.808296914 5.5436165808 39.5703773442
H 10.7141706932 6.1115402797 36.8350855887
H 7.923174025 2.4166631758 39.0585946486
H 13.5592683368 4.5640399376 40.446942638
H 11.7836484406 7.1639728634 40.7346085798
H 11.6368179981 4.4020253332 41.5051790929
H 7.589462961 6.6070561142 40.9887914532
H 7.775606416 6.4599168869 42.4839823621
H 9.2778021514 0.7676554112 42.5889534728
H 10.4684585842 7.1964465402 39.9855316185
H 11.0997012844 6.7319306019 44.677830665
H 11.999879406 5.544693737 48.7821900299
H 8.4345674794 2.3468541899 47.3116719429
H 11.9337664947 5.1979269669 47.3100225522
H 11.4979573207 2.1610183443 46.5436929879
H 8.5388457579 3.666594212 48.0460475329
H 8.6982730181 6.4033480714 47.3361934657
H 11.0270611721 3.1568390349 43.4509551152
H 9.8893579802 5.529343793 47.6668418104
H 13.1285926009 1.090102358 47.7128361057
H 9.3568107976 5.9816532519 43.710728159
H 9.0130493507 0.9629073031 44.8160090152
H 11.5807295625 4.5206977425 45.1400916343
H 7.0258619024 5.0545539241 47.0882657239
H 11.7780859465 3.270562096 47.5348215407
H 12.8406896962 5.3590365127 45.1798881375
H 7.8199612876 0.6494512941 45.6936088083
H 9.9817210209 3.4577864843 44.5038510232
H 12.5232500082 0.5363298242 49.3283585566
H 9.3728277594 6.1368372454 49.5892334335
H 8.8644255191 2.3694922225 50.0029877188
H 7.4943875408 4.016515521 43.6528860373
H 13.7265072551 7.1345573743 48.9048070657
H 9.403643397 0.1408231095 49.5690051595
H 13.8518750112 3.4583267865 49.8104040886
H 11.1871155861 0.6856644779 50.0243033529
H 8.2810158898 5.2323720816 52.0878602816
H 13.3764688386 6.2084509111 53.4451870892
H 11.2861194014 2.5701869525 56.4671538898
H 12.0981740742 2.8359276921 50.960665956
H 7.3501893579 1.769868241 53.0242469391
H 12.2692887555 5.2535701621 53.837934096
H 9.275463677 1.6300847097 55.0703039476
H 13.3837456772 6.8736134083 51.0255545702
H 11.2011525174 4.5764709082 52.5121267753
H 10.2943515768 3.9759494244 53.5652085356
H 8.5908948067 1.4964446788 51.2091652053
H 12.6405925399 6.1138813745 55.771033896
H 10.532107934 1.5356395516 54.2313638333
H 7.2582949542 3.2765388847 55.0640528178
H 13.790507144 0.1821377519 55.8001971361
H 10.2857633028 6.1563626291 50.7967360817
H 7.0593781696 5.447826326 51.2200607996
H 9.9495758757 7.4798801563 55.7347988143
H 11.0164797325 7.0226103236 56.7066607661
H 7.101040164 3.9778711552 53.7316492865
H 12.593719112 0.0244460337 53.9020736848
H 13.2818942573 6.6629235124 57.0276881963
H 13.2362966284 3.0437276196 51.9370836094
H 9.707941089 3.704040599 61.3418810583
H 9.6589064878 4.3216221277 59.9605469728
H 11.1588574291 3.5800610188 57.587802788
H 7.7343302962 3.3408655085 61.772785483
H 10.6023493728 6.5660330504 62.9616560364
H 10.2349800341 0.113284631 59.2346634869
H 8.7325359741 7.3301728393 60.0750499237
H 8.681782352 3.5803209464 57.8264245887
H 11.9675861319 1.6899845971 58.3530225718
H 9.1978468774 7.1095020151 63.1162827412
H 12.7652089468 6.1900960442 61.4422901616
H 12.731865222 2.0857785725 60.2929774649
H 12.4687650102 0.2632036216 58.4238107949
H 7.8567713938 2.1171208977 60.8899760481
H 13.6707767339 2.8490064202 57.5720553402
H 13.341489337 0.0494746784 61.6559887761
H 9.9333826801 3.5258040215 63.8292634569
H 9.0927493634 5.0116167155 57.5536724496
H 8.7741360114 6.2934678384 61.1775050793
H 12.1402028763 2.9372591123 61.39606937
H 11.5175586516 5.3329112691 61.4646104525
H 11.3564465016 4.0373647025 63.7579176686
H 8.4913588421 0.3956002226 65.7354895647
H 13.3318805955 1.7671729863 64.610935803
H 9.2978212011 3.8529264035 68.7442619857
H 8.0156493397 2.7943712864 70.4822655551
H 11.188661418 1.9853377267 64.4403419716
H 10.5804898695 2.1385988297 70.7581611543
H 11.8257351006 1.1176669 67.6785005402
H 11.2475233478 4.6849457263 70.8984173948
H 11.5247304664 7.0120429808 70.6023111333
H 7.5927396553 5.1288845212 64.9452249556
H 13.3726047065 3.5949366313 70.9385729922
H 7.5639819974 0.5596265799 64.5501783253
H 9.9634993112 5.9813320295 70.8331110339
H 12.983578138 6.9641082828 71.0040086908
H 12.0495490059 3.6377760405 70.2040094547
H 10.4020025548 3.6803442512 67.7230401039
H 10.4086737035 5.7167045022 68.1128710084
H 9.0509288777 3.8192545329 66.1233465488
H 8.4027403686 2.6587250645 65.3988341589
H 9.5495670161 7.4062971366 71.1331605206
H 10.4872650711 0.6276374475 70.7440179394
H 7.4216563248 1.2564888916 67.731240768
H 10.9668067925 1.929066589 68.6249506972
H 11.5670604574 6.6253770565 68.4655032684
H 8.1814044324 4.280942661 70.7157735622
H 13.216165721 3.028741994 67.7888298867
H 11.3761003724 1.6392055183 65.902174495
H 10.0871361313 3.7287223784 71.0745809811
H 12.4838662977 4.4529027542 65.9809657669
H 11.5799889913 5.5788632806 66.4360634493
H 7.2004444817 2.3305762424 68.7749346292
H 8.8427855233 7.2258479577 65.3000611411
H 7.426720811 7.3768333994 71.3694512035
H 9.4655567958 0.9105660145 68.0881672719
H 9.2275596352 3.3902539848 73.0104762633
H 10.0460220883 2.338221125 72.2926731798
H 7.9355170837 4.3790711742 72.5449967726
H 13.3696554151 2.2541805717 72.7858930655
H 7.3780572696 5.7831007296 72.6441671062
H 7.8114241362 0.9875172982 71.6261890255
H 10.528825457 3.6915008964 83.333746169
H 7.450335829 4.720927474 80.6885270993
H 11.3555044556 0.535546038 79.6211367288
H 10.9495605192 6.8808907963 79.1161441883
H 7.448297606 5.145268457 82.1417393245
H 9.0246199628 3.5794391986 83.204505297
H 13.2080843264 4.9827677177 82.4204159958
H 11.7998907621 0.2952469211 85.5447040704
H 11.4467919035 1.7613072469 85.6784333116
H 7.3797923172 2.9483002293 79.7948921346
H 10.5002379119 3.6261817564 86.3738901644
H 11.9067521667 4.1539892439 86.1867215245
H 12.9772939918 4.8886355528 92.9247684006
H 8.8780185846 2.90883347 96.3706226639
H 9.3506550921 1.3742881654 93.5657524146
H 12.1304568991 4.0946795386 97.3101928987
H 8.2087767314 3.8015579073 99.4386684224
H 9.8162149632 1.7803406842 95.9988878358
H 7.7145077134 0.1178199538 97.7559369595
H 9.441758076 1.6493252962 98.971084354
H 9.6377342636 3.4708398367 99.0637002618
H 12.3163087291 3.9545597136 98.8060942075
H 7.9071996969 0.9615440757 93.3708831482
H 9.5712725337 0.1743668684 98.65545984
H 7.3097317611 1.9243079326 96.6076112874
H 13.4084027214 3.4767983108 93.2605600882
H 7.7944407599 6.9431088994 106.0861963658
H 10.6471400971 0.084796262 105.4903480901
H 11.5211621597 4.9015071992 105.6669869552
H 10.4357249546 5.9382621457 105.8641174892
H 10.2390313733 6.2680299462 107.2282723438
H 9.5355300673 0.2280846203 107.2322437221
H 7.893119481 2.2993135196 107.1682181424
H 9.3931289636 7.5228698365 107.1867855296
H 7.4668533591 10.3006448382 2.0011726443
H 10.1232783968 14.4965283336 6.2771491402
H 12.5392852948 8.9766950598 4.4263639737
H 8.2496116349 9.8588224627 4.0896830484
H 11.4883078626 12.4406997311 5.4978552288
H 9.0421848451 9.6512219341 5.3627207227
H 7.8328346386 12.5693249743 0.601938537
H 8.604491975 11.2673966075 0.6396569198
H 12.4592727153 7.5997167531 0.3221099617
H 11.5721807839 14.3424310077 6.6880397336
H 9.363051108 11.631664023 4.1635079267
H 11.8826057078 11.0581550455 5.9721911804
H 8.497250076 12.8264678411 3.8247932945
H 8.3872466413 9.7293681735 0.00089449285063
H 7.373143589 14.4279258666 6.3376653711
H 13.5386363526 7.8948413126 1.3418014962
H 7.6801405338 10.8229512182 6.892584312
H 7.1358390307 8.76413365 6.6003201757
H 7.158864428 12.574505862 2.5845075342
H 9.9862463507 11.464716804 11.8505993797
H 12.960810675 8.0017925952 10.2362057337
H 13.3695885637 10.6491537773 14.2142284553
H 13.8287421989 11.1787508839 10.3028584117
H 10.3282026847 9.9255288969 7.4792800893
H 8.3190193429 11.5125619393 14.0202950455
H 10.1586451237 11.0932524429 9.4440650064
H 8.4304792813 8.5615369569 10.3258922636
H 12.3351686517 11.4201805046 10.356196857
H 9.4681142557 10.2044030535 12.5101777109
H 12.3238506002 10.5251731712 8.2635531838
H 11.0328941693 7.9572784221 13.6592957553
H 10.9732723638 10.8248629693 13.9195154456
H 7.84488254 13.8435620018 9.4264383758
H 12.6431042325 13.3272336964 8.6683945252
H 8.9662341449 9.5132811308 7.9959895525
H 12.6232748107 9.2028441415 7.5899908098
H 9.5751491053 12.4094351225 9.912136307
H 9.1401363864 7.7406101854 9.2702591733
H 11.7913654637 8.1155154111 11.1908576134
H 11.8907462902 14.639140042 8.7373471133
H 7.3955138347 12.9737553659 8.271709241
H 7.0413031772 10.8143905999 11.6020363532
H 8.2403559606 8.248933791 12.9230750358
H 7.1392642303 8.6903700962 11.9825293526
H 7.2135663541 7.8099394368 7.7730806196
H 7.0213605308 12.0309799337 10.7012545396
H 12.417891835 13.6845597558 16.5608871994
H 11.2203891051 7.9627651764 20.9506654465
H 10.6079139234 7.8810629154 15.8480845332
H 10.4970000148 10.2460920496 19.5469020283
H 7.1646782374 14.3833330763 17.7525221588
H 11.3527246124 10.9492280045 18.5148020166
H 11.0093605947 11.6961670271 15.157021838
H 10.370849266 13.377521736 17.0388929478
H 9.4426383545 11.9678271506 19.9162846228
H 7.7566920346 9.808554161 17.5556247098
H 8.1143186852 10.9610811762 15.4152365501
H 9.1433509301 10.3929509017 17.7216149202
H 10.4206807908 14.2579104494 14.8604232706
H 11.296156533 9.1834967037 15.4989663147
H 13.6931799494 8.7408798226 17.600112908
H 12.9626386412 13.0276176493 18.7932339096
H 9.5537318102 13.8765148018 19.1226383175
H 10.0115593044 8.8661304889 21.0713170839
H 13.2278473851 11.7687347448 19.5912147035
H 12.4851639702 8.2151110523 16.8543516951
H 8.0347062758 12.5190335039 19.992403016
H 9.3328963844 13.0621289706 15.9829211623
H 10.8930077454 14.5075166845 19.4389795673
H 8.4264669911 7.9016381177 16.6217329833
H 9.3508356306 13.651025756 21.6365866716
H 8.9385681584 14.1123086553 23.0183061839
H 11.2564047712 12.8916985467 24.2388411765
H 7.763440742 11.0017434403 24.4070546449
H 11.5855006236 12.9333826184 25.7159510405
H 9.8819409502 10.8714841352 23.4418406714
H 10.9290978699 10.3848682272 22.4627786019
H 10.9399406341 9.4065797232 24.3921819571
H 7.7759178125 8.9789229349 24.7054403575
H 10.2403226134 12.0886986613 27.4526648197
H 10.7514948654 8.6090868876 25.6651267957
H 13.7726410233 13.5995145316 24.9848223164
H 8.37179319 13.7930377979 27.5784142475
H 11.7362376172 12.0437377544 27.6809453742
H 7.8638314048 8.6863164346 21.9270028938
H 10.1789792561 10.0389008159 27.1845145425
H 9.011242499 9.1385624992 26.841473766
H 12.9799677992 8.5341527503 25.8433798194
H 8.0096340784 12.1103687166 23.4059382531
H 12.0847499837 15.0203654751 25.1949058426
H 11.4386979254 14.5262421472 21.5903751516
H 9.3910070668 14.9189016983 24.6024039223
H 7.0787241732 13.4141444532 24.8116343659
H 13.7311372733 13.2260827535 28.5946416764
H 13.8070578561 10.5381444282 21.5186214524
H 7.0188681244 8.6216754025 25.9668463836
H 7.2814557026 9.8983367493 28.5234262662
H 8.3568226223 10.0984307966 21.6929347829
H 13.0165256675 14.2731064919 32.8220470473
H 7.4071367967 13.6802937748 30.3637586981
H 8.9886064388 14.9388000037 33.1350932183
H 8.2426307804 12.7663291778 28.6834398912
H 12.9276875252 9.7293757106 29.8857720083
H 11.9608183262 14.3448773527 34.5868857798
H 12.9071843223 10.8729705619 31.9653566733
H 7.9279956738 13.1988279589 33.8016228062
H 10.3006124397 9.3520717275 33.5022583632
H 11.5024141413 10.2302592321 33.7785816705
H 9.684420968 11.1128107541 34.0031423036
H 12.2020694221 12.9969761934 32.8151421034
H 12.3758704645 13.374738587 29.2527058926
H 11.1436627625 8.0703673134 29.8686013136
H 10.0692966244 8.8240947924 29.1139308682
H 11.9263397467 8.2271519661 34.575038674
H 8.4498397427 9.3625820776 32.0881939463
H 9.72231598 9.1181939294 31.3052674795
H 11.6317379173 14.5207809692 30.8831355979
H 13.3603683897 10.9570061526 33.407389063
H 13.8487798477 10.9290948383 29.8212883662
H 9.3034495004 12.1206418196 35.0666424102
H 10.0194087095 9.9104106178 37.4632484945
H 12.0210825826 13.5735668141 39.3047746135
H 10.3951978665 12.5821391171 40.4365683264
H 10.5957959549 10.6812828413 39.2764551956
H 9.5712828165 9.891732458 36.0173129832
H 8.2962765682 11.8220701906 39.7941158659
H 9.4503510967 7.7296324315 37.455058584
H 11.3094608832 8.8385540316 41.8371872137
H 7.5270599561 10.1819437874 41.8203713068
H 7.351589948 9.4353374887 36.8495288829
H 10.3554114856 13.6690596717 36.0907407446
H 13.7471985712 11.9865433338 42.1135768224
H 12.1858883177 10.0711123735 41.9047895752
H 10.5763758868 14.0646140674 40.6842328981
H 10.7502168627 13.0547078996 42.563891949
H 8.9539824011 12.2677909248 38.5054532814
H 9.05777994 13.6182700991 36.8688589775
H 11.2634504037 9.3241735737 39.2102195121
H 12.0696822845 13.6827984649 37.7956020894
H 13.0430725062 11.1875974431 37.5373817669
H 13.8047136554 11.9015876983 40.6031564347
H 10.9259723529 7.8042664885 43.6234070321
H 7.5621102452 12.0128759474 48.6653762135
H 12.2808699142 10.6964736359 45.320174783
H 7.7678728898 14.0457019287 45.0434277837
H 13.9226547047 8.8614149125 45.2366191516
H 7.3911549445 13.7808237629 43.6012702539
H 9.6719854986 11.6704721833 43.4923126789
H 8.2277835129 14.3593164304 46.9898165822
H 7.8985086881 10.3079131824 44.7380962477
H 12.3307257877 7.7205346772 48.8869216343
H 10.3406572322 9.0053992262 47.8030012317
H 11.5687260232 8.9333866647 46.9206427853
H 10.0672828681 14.1382334559 48.0501809075
H 9.5997923029 13.3973986558 43.4863785734
H 9.7744784878 12.6884540298 47.7272251774
H 11.4312552408 12.8135883769 46.2138782338
H 7.8895973457 11.3923417661 47.3238902012
H 12.1438301011 9.5002164406 44.4025234303
H 11.6108867512 12.7178181709 44.7137263144
H 11.9039680513 14.7851125149 45.4572117391
H 8.1705210555 8.6906771548 46.2364641915
H 12.6528243396 13.6353202189 49.0795848922
H 9.275158283 7.7444935918 45.8164541281
H 9.9773656886 10.2390791201 43.1053346041
H 13.6824621992 15.0475948718 47.0830327159
H 11.7969300076 12.5719081593 49.7341800922
H 12.6632496606 10.0813173581 51.8076641307
H 12.1438613605 13.4556930597 55.7545911371
H 12.8064077471 10.6966580179 55.0397286931
H 8.7205981085 8.0829883222 50.2158491833
H 7.7031314662 10.5804468959 52.7329604054
H 10.3878958104 11.0942907565 51.6628093774
H 8.1894824302 9.0383058483 51.263312669
H 12.5583233344 13.117894661 54.3382547695
H 8.852340867 13.3674665111 51.3491299022
H 9.2615730432 9.5511334793 55.2539090803
H 11.3743105802 9.1120766678 54.340979892
H 10.4743909322 9.1044283984 53.1236133394
H 9.5760255486 14.3096172672 50.4107655663
H 10.356507913 9.719601696 51.0294532543
H 13.4175636914 8.7706439114 51.7366665869
H 7.0181292175 10.8353243168 55.6960659864
H 8.8975864279 11.0159277946 55.3713252285
H 10.5855777065 14.6183286667 52.2334714713
H 8.0761339332 13.1150863683 55.035659312
H 9.5499959158 13.3888135352 55.2470818435
H 7.8320026199 9.5309326669 53.8163842843
H 7.0519856157 12.3353929504 51.1494172189
H 12.8099619601 14.5320423625 52.6505362571
H 13.691596995 9.727742969 54.2850507381
H 13.2169425973 13.5702320705 51.5545513506
H 13.8862569248 8.7757129962 56.0346927643
H 7.276719839 14.7990060115 54.1019007515
H 10.4751961126 10.4741436676 58.4588792976
H 9.7573681501 10.6040957795 60.9607455866
H 12.0741700081 13.7850176451 62.5933887929
H 7.9388457779 8.5292520632 61.9392047881
H 10.6243092742 9.1091741719 57.8212910817
H 12.7297974267 10.2179339949 58.7535465347
H 11.3054169884 8.9420546551 60.5843002405
H 7.2381105343 9.8456850349 62.1997226219
H 11.8197536348 11.1328664266 64.081605588
H 8.9191227572 11.2157660483 59.8584301433
H 8.4817908892 10.204101592 63.836357782
H 7.898423201 8.6850047794 58.6591756953
H 9.0196022732 13.1703881084 62.0398353427
H 8.7881928633 7.7784210747 57.8355792362
H 12.3864843928 10.0195866099 62.3206887237
H 7.0353140576 10.9435632024 58.3950629996
H 12.5459646132 13.6932060951 61.1578137577
H 8.5717779263 14.4976967269 62.613943676
H 10.5440576571 8.8418249707 61.8889768943
H 8.281374116 10.7455912545 57.5583810821
H 13.6373125603 9.5297902699 63.0188460365
H 11.1199424173 12.4742123291 64.0272859584
H 8.9315679371 14.77019528 69.3742274069
H 8.466060373 12.4698446174 65.5044425447
H 12.6989842465 7.8969583187 65.79570386
H 12.451417558 11.7957269954 70.5673660395
H 13.2003556335 14.4250632243 65.6308845374
H 8.7601467728 8.7207715142 65.524269949
H 11.3628935034 14.262453982 67.3212285085
H 10.2811476267 9.9383551063 70.879589983
H 11.4319809926 10.7651511637 70.1308368458
H 12.848597073 14.4094926408 71.0031028561
H 13.6792434661 12.9934571854 69.1659030331
H 11.3987935998 13.3450576149 68.5249686305
H 10.3469191565 12.3780724917 71.3001731104
H 11.6341728861 13.542203361 70.7483904829
H 7.7592492695 13.6277517537 66.1764279019
H 11.0108978121 8.633114543 70.6435668252
H 9.9866348269 13.8471045689 71.2366502752
H 11.2997110019 8.0375697704 65.2352058678
H 7.1756173834 13.914697693 71.4212450112
H 9.6063971006 10.9323537946 64.5412015884
H 8.3859472355 10.1366642508 71.8608291123
H 13.1376574521 12.4089963668 72.3237693727
H 8.8782681193 7.8368296476 73.0469666394
H 10.117825639 8.6309708286 72.6937922739
H 7.9849846483 11.59036949 71.7271680734
H 8.0161182023 14.9388481436 72.7711153631
H 13.9260560568 14.9519589521 72.5417808411
H 12.1067750294 13.4581975338 78.6439190502
H 10.9235326729 8.9656766044 80.8429490034
H 12.9663112394 14.6802190969 78.8883694455
H 7.2610062882 11.701008904 81.7891086081
H 12.7551983935 12.9333148369 81.039251744
H 7.7865367003 14.3229969842 79.377443451
H 11.2800696684 9.8417440751 82.0250159863
H 13.4200128944 11.501562234 82.439898961
H 12.1048607045 11.5124529884 83.1896664594
H 12.0902534505 13.962999818 81.9277855109
H 11.2699488848 8.2976078685 78.6893430347
H 10.0375039884 10.2292225167 85.7218248691
H 11.2193699509 11.6106813276 85.8798556571
H 13.4965584152 11.292195574 92.7258432915
H 10.7733173781 8.9991034277 86.2089397163
H 12.6840363017 11.9829998399 85.9694469449
H 9.1826984655 9.1642144721 93.7020313002
H 13.4824441041 11.0225057407 95.918132991
H 10.1870066472 10.6571247955 98.3325112175
H 7.1026295163 8.7971986637 97.7192098844
H 7.8514746282 9.8785789855 94.8422390932
H 11.9697294032 11.0797323798 95.9003977525
H 7.8610297878 13.5603465063 99.6321993684
H 9.0799917467 9.4384443366 95.6096518717
H 9.0589904344 11.360297665 99.0570956029
H 7.2735689289 12.2784527021 99.081260888
H 8.4058222769 7.8656398167 93.6566171605
H 9.8815380101 9.6513188049 107.0634638673
H 11.1079151363 8.1269401027 106.112984678
H 8.8271599257 14.084222207 106.8700978595
H 12.4088107121 8.8750858765 105.9133755751
H 9.3031757755 21.6903370654 3.35432706
H 11.2661792106 19.1546872044 3.4367661937
H 9.3968896577 19.9325271991 1.9509535061
H 7.8297443854 19.9590440605 1.8459406161
H 10.154201853 21.2284785479 2.1481425839
H 12.9119917234 21.2643893362 4.8631376881
H 12.310638598 15.6730868004 1.3969466154
H 8.6902580515 19.5321107531 4.2402864641
H 8.097566155 16.1821788747 5.3931236386
H 13.2062377373 16.8122053845 0.9585333117
H 7.876271556 20.6817512978 4.7949465359
H 9.9420975364 19.6728337813 6.0739235927
H 10.4715822914 17.9752812512 2.9176202359
H 9.9167262182 16.222070187 2.034144165
H 9.2214105145 17.6503488883 0.8012803222
H 11.7878048484 18.1992984823 6.6726103972
H 11.8728035037 22.3830811204 3.569232743
H 8.450129247 16.5468506801 6.819520825
H 7.2100911457 21.1668162166 3.1788663548
H 7.5666584406 18.5137164149 1.4802782378
H 12.6936115544 21.5145185317 0.7802645573
H 13.4368217335 20.2198208905 1.0318432532
H 11.3944214179 20.012378206 6.3334618753
H 8.7953342943 15.4776056871 2.7270712564
H 7.7409243324 22.5428955212 3.520212319
H 7.2618007564 17.5729509274 3.5243855756
H 10.5129077837 17.3297160794 0.0793907199
H 7.0874134399 19.7247348809 6.6489398805
H 12.8729279216 17.1828603119 6.957665752
H 10.2393451236 15.159774341 0.0214449753
H 7.9907354036 15.2118694747 0.1438400131
H 13.0310927321 20.7859043651 12.3253342467
H 10.599990326 19.4719434497 10.4816078534
H 8.3723069739 16.3181359703 12.3654198863
H 13.9246850188 19.7418334976 12.9603964818
H 9.4324905906 19.3242469858 11.4339866198
H 10.0344304408 15.910440295 9.4003931305
H 9.5486878773 20.6298145515 7.8611404821
H 8.2562112175 17.7055381607 9.1600943533
H 12.070884044 17.6380704634 11.2110265149
H 9.4608750596 21.7228902782 13.1234627419
H 9.6266220239 18.0244122115 8.6013558153
H 8.0208806135 18.5720499554 13.1388061539
H 12.8249174705 16.2435370444 12.900571214
H 12.7740347163 18.9519268098 10.9440886453
H 8.6904409851 20.7697808128 9.1003809393
H 13.6536020158 17.3968632006 9.8028613048
H 11.3319051893 15.9932971101 12.9143369578
H 8.1781197893 22.3176549989 12.5824553153
H 8.8763212324 17.907487494 14.1963851225
H 10.5584008417 15.3271466032 10.6954293002
H 9.1348235727 15.2466881806 13.1153953944
H 13.1047325614 18.1741733557 20.8168468977
H 10.5534455334 20.2294501921 20.4285920174
H 11.6515284241 17.8568659186 21.098642778
H 9.3989813114 17.9226318064 16.9279371619
H 10.3510038835 15.7701447357 14.8467198317
H 9.5571592749 19.925156123 18.481714326
H 8.6050635437 16.7297269608 16.4395031338
H 13.4831567067 16.6501100581 14.7081046704
H 11.3048259162 17.2207639556 16.0982077967
H 7.7004145507 17.3165783622 20.1520569872
H 11.922668994 15.6305419664 20.674848469
H 13.7844418251 17.683397172 18.8247962527
H 7.8299975195 18.3883326083 19.09071525
H 12.590746924 16.9241801214 16.8400570973
H 12.3994671118 21.3968142916 18.9420622718
H 8.6714424062 19.7486897868 17.2666997364
H 10.2160976453 21.6205220054 19.9356307552
H 8.0567544473 21.7806086901 15.008852708
H 8.967537151 21.8511878195 21.4503136265
H 12.7166785637 15.113448552 16.1597656579
H 13.6923306739 18.1176920978 27.2548530028
H 7.9949049376 15.646338124 26.3193177269
H 10.8450206464 20.67255232 26.0622141621
H 7.0288864602 17.5647934913 24.9035001191
H 13.0854584366 18.863120876 23.7413775831
H 11.5873129281 21.5981768068 27.8898059562
H 13.1922222718 21.0927011435 23.0389748627
H 8.0049255546 16.7222076394 24.1102208743
H 8.5554258857 19.2162150896 26.2093093581
H 13.3194802816 19.2977336527 28.126850541
H 8.1772605086 20.6926587459 23.0898685549
H 11.9423114069 19.54631419 24.4613476923
H 11.3605224275 19.3200331719 26.5058864058
H 13.4601792395 16.7705491358 24.1145205729
H 7.5260711438 18.6233763368 27.1478540935
H 13.1628740597 22.3960202194 26.6572774458
H 7.8724356333 16.3219447999 27.6685590253
H 13.6327936486 17.1130007258 22.6499980001
H 11.3040560462 17.205991975 27.8362428242
H 10.9386398829 19.067396602 22.619042836
H 12.9092216639 16.1623591453 25.7498762012
H 9.4284782441 17.2814905077 21.5431438423
H 7.2599155457 20.2529553436 21.9686931304
H 10.3912494127 15.999514255 24.9540954694
H 9.9141235479 22.1430264 24.1526726976
H 9.1536011242 15.7937947129 21.4874753267
H 9.5530269365 19.4773498878 22.167478597
H 9.0536735085 22.0676348475 25.3959896465
H 8.4972468611 19.0407673742 30.0817770379
H 10.5830121684 19.0981215219 35.4968019245
H 8.5347725085 18.7171958927 33.9729196477
H 7.9758502332 20.0203737301 32.0187616094
H 9.9277251849 20.667823611 33.1261225961
H 12.0157048669 15.4389102532 35.6318616993
H 10.2528143272 19.5179250837 30.3950893955
H 7.7767872878 20.3721940702 30.0701087137
H 10.898101601 16.2645420607 28.9501405932
H 7.9796607914 16.8890116552 29.6052357
H 13.4098988654 19.6819352257 33.1419017178
H 9.1837463101 17.360252662 33.8013583877
H 12.8329737806 20.5549021148 29.9513520506
H 10.658353725 22.11557334 31.039463297
H 11.2345981018 18.5219295318 29.815444096
H 8.0027604812 21.8930791628 34.084436353
H 12.9366626583 17.7138615492 34.553108616
H 12.3022407426 19.0451777209 32.3297880832
H 11.4283294016 20.8669106446 33.1472538493
H 8.2288507719 15.8325587791 31.5506639178
H 12.5670339411 15.0765864686 29.8304263374
H 10.3084892757 15.5192783992 32.673737258
H 8.9260234498 17.6330350134 28.6872367048
H 9.1574846329 16.7433969101 35.7064333341
H 12.8151506823 19.0888394539 39.9125319044
H 11.607011581 18.4530615696 39.2582524633
H 8.9577650163 19.6143458915 42.2618931412
H 8.0145957261 16.5435906911 36.6789443178
H 13.5947907139 19.2951687366 38.299389047
H 9.4585222803 20.7395512382 38.3797496805
H 11.3633037033 22.1297314393 38.9990013605
H 10.4459415939 16.7055956915 39.34872311
H 11.1249930762 20.4110689064 36.0205585997
H 8.8588356403 15.7652462381 40.8087511697
H 13.7669822697 15.6244480249 39.5567574663
H 7.3977468069 18.1065444452 40.3661300865
H 8.1448436909 19.126968628 39.5339787027
H 9.5415180611 22.0631963971 40.6952280939
H 9.7805148832 19.4749812225 37.6122351001
H 10.003156241 16.2367952833 41.680569415
H 10.0973192682 16.5743893433 37.8813640672
H 11.1032012387 20.7525218473 39.5713086565
H 13.065122917 19.6202057802 36.9189187876
H 10.2573817495 22.35589515 36.3422566704
H 7.4084158365 20.6464395944 37.5316883528
H 9.4131951324 21.0580405796 42.2768680872
H 12.5554397882 17.7161734066 36.0182225948
H 13.8923295296 22.183309737 41.8964290841
H 13.6408218555 15.5667643392 41.9299995233
H 7.2605093955 21.1517962014 41.6061646124
H 9.267504756 16.2351380758 48.9063667528
H 9.8323710676 21.0137092918 48.1311038153
H 7.8255929835 15.7478669933 46.5402998366
H 7.2900454574 19.5621057057 45.1209974637
H 11.1075884671 19.5353075028 47.7600692484
H 8.106823728 19.2229135565 43.8922919927
H 12.2467882871 20.4094279649 49.1899737273
H 13.6783394071 18.5143783122 44.0537858733
H 7.0437550452 15.8012641745 44.1360717835
H 13.2928252306 17.4012910494 45.8405108425
H 9.1695577837 22.0641222517 46.0468238493
H 9.6571436295 17.713333613 46.7668515791
H 12.088582124 17.7134474521 48.4085764578
H 12.5188177931 19.170712823 43.3350162101
H 8.5405413538 21.800387745 48.0662332174
H 10.2931833357 18.7184772192 49.599537082
H 11.5000356242 20.9830055971 44.8276433249
H 11.331254698 19.326499875 46.2774135284
H 8.8059040748 18.6961099646 49.8813087944
H 10.6637605865 20.1788272558 43.8551020923
H 12.5593221176 15.5677397852 44.3392221166
H 12.9722040877 16.5767282947 48.8765262144
H 7.7849265041 20.2241208729 48.8086470963
H 8.2042106831 15.1730004307 49.0884780647
H 10.3204885169 16.6630841989 44.5259723047
H 8.5557696545 17.8127913815 45.732937312
H 9.3017191108 15.7040205638 43.9478710737
H 6.977952985 17.3060181405 44.2886522004
H 11.3232588905 21.2368127486 50.0585490352
H 12.994119389 16.7482495115 52.0263116994
H 11.6213661604 20.4630182633 54.5591813321
H 11.8299321937 15.7492935583 56.8025441343
H 10.7344313138 21.6180843777 52.6208304956
H 13.7878651355 21.7974070781 54.788116989
H 8.4063180929 16.4955502693 52.5164721001
H 10.8355183229 17.4787547342 52.2098636411
H 7.2383196312 20.4458822904 55.6333308657
H 12.4806761533 17.6305709056 50.9083760155
H 7.7897658557 20.0566478719 51.3493243977
H 11.2693916181 19.2922860466 53.6662114612
H 10.9122894543 15.8312575893 53.0784318579
H 9.7435631471 18.3621787483 52.7747451314
H 12.7581928227 20.4195118445 56.7109034537
H 9.4301540027 20.8558264871 54.5100403315
H 9.3442204036 21.5076471876 55.873726653
H 12.5459974829 22.2441250889 55.5298062403
H 13.270510886 17.9245954421 56.6617651553
H 7.5331124271 15.6621729718 56.0745806234
H 7.0595333164 17.1869691766 52.5140528453
H 7.448947162 20.299777537 52.8041872008
H 13.5622846113 16.8763797771 55.6091459436
H 10.5438101609 15.0646773338 57.2137447359
H 12.4227414246 20.4411685749 63.7279238798
H 13.0006654822 21.9784016867 62.4907650642
H 10.7442793031 20.4647893653 57.6478665474
H 9.3554103755 20.5821204906 58.2387740712
H 9.8284094248 21.8535504485 62.1558468884
H 9.8038170681 16.4678179869 58.8713009458
H 10.9954866301 21.3612753738 59.4538519385
H 11.1234455341 20.4275610946 62.9510453702
H 8.3357377821 16.032467032 57.3036331212
H 12.3111882962 16.1271638258 63.8584265785
H 10.3500926225 18.4342759965 59.7211286599
H 7.8927904615 19.0781908113 59.4156958169
H 13.3514177864 17.3882890562 62.125068473
H 9.01630118 16.5021127645 62.015843178
H 13.4333972917 16.4563225552 60.387270565
H 8.6403374467 19.7761881312 60.5318805864
H 8.8952955729 20.8707454632 62.8305972822
H 12.8910987214 19.8455506589 58.1054642352
H 11.1602855629 17.9045235304 62.3982214346
H 9.8368252219 17.6980883613 63.103722986
H 7.5043156315 16.4487543786 61.9615497515
H 13.2351163344 20.4262649287 59.9868283594
H 8.8961788743 15.5136003362 59.6179981912
H 12.7297026198 18.5478345899 62.8739473684
H 11.3971539354 18.5617105814 58.6351644679
H 11.6958734741 16.4049185484 60.1828756467
H 11.2114479953 20.8181858079 60.8503867947
H 13.7427514253 22.4922021075 63.7061714871
H 12.0508810149 15.1759340523 59.3732696025
H 9.7250972242 17.2380851693 69.4688940075
H 11.7376471093 21.9373542541 70.7419782693
H 10.0735354391 15.8597996232 70.9040515704
H 12.3546808896 21.1922563005 65.6418557775
H 9.1626664469 19.8803941975 68.0029353735
H 12.7484121328 18.262447518 70.6368229998
H 11.880602125 17.3957165103 66.5115051108
H 10.972943943 16.2957194964 68.173647828
H 12.4004706257 16.0166846244 67.7538832478
H 10.37742414 17.7957896694 65.2859402016
H 9.028651258 20.7294445832 64.8819271933
H 12.1039512692 18.8922718107 66.4632082568
H 12.4994897388 18.9213280996 68.6898437497
H 8.0110358251 21.798193084 70.3000064775
H 11.2388192884 15.1400743422 70.2590676462
H 13.211544347 20.1440602268 68.1515133932
H 8.4558611277 18.0631478426 69.4545235493
H 11.6654452953 17.2209666754 70.4513622894
H 7.5542171165 19.1731111103 70.9614834274
H 8.9044703658 21.2037881801 68.6913090684
H 8.2636069503 18.3337343604 67.285678912
H 8.4149329686 16.2183978667 65.6727516098
H 7.7089490784 20.0778558154 65.2364880876
H 13.6021276771 19.7058665449 70.9930331831
H 10.38459889 22.1537718758 65.4363995157
H 10.155870565 21.1271228552 66.5252385007
H 9.0217560658 18.3804379054 64.9509092988
H 8.1413010452 15.6518817987 67.0497339291
H 11.7490389452 22.5054707019 68.4881212824
H 10.3132776602 22.2781065518 71.125325028
H 13.3885003091 15.058429702 69.2362398717
H 7.507430081 15.2773525243 69.4549620919
H 13.7389659642 20.878005329 66.1680651957
H 11.0996454636 15.409998735 64.4149635402
H 13.9137494299 18.5775032218 66.0113856548
H 7.0443749196 16.0681121184 71.4582010569
H 13.0194877933 20.9998230901 71.5203873497
H 9.428044406 15.3751385104 72.4424661534
H 10.2245877887 17.3959939882 72.2060600128
H 9.1914172582 18.4607428105 72.5073303126
H 13.3972635888 18.1678866816 72.1555873663
H 11.5517102314 20.5915684236 78.5330083524
H 12.9166990945 15.9827950694 72.0830100767
H 7.7227298068 21.6525062294 79.029532831
H 11.2846199257 19.8865659471 81.6983582123
H 12.631720257 17.0171950299 81.3164804152
H 10.1266797244 19.6819594869 84.5708605801
H 7.6401206303 15.1367527219 84.7652432934
H 11.106158739 16.329450358 84.890764488
H 13.0910213579 17.8916497865 83.217624962
H 7.5201638133 15.8085691155 79.259053756
H 10.3815233511 17.591091681 85.3091661132
H 10.8615216835 21.001278427 84.6771621476
H 12.7822872158 17.3562915578 84.5996416012
H 12.1587358509 18.5463064352 79.878302307
H 12.8983438329 20.7729435247 79.2005233019
H 10.2486397743 20.4746557716 82.632590883
H 13.1675409525 15.6801706068 81.7824815642
H 12.8422928135 17.5192400698 79.0009313751
H 8.6938866578 21.6549373258 92.3958031616
H 13.0777762812 21.9290547 85.9944490687
H 8.701253184 17.3119985266 92.5280169746
H 12.5559554606 20.5079403741 86.0001320133
H 13.1689106339 19.6768343498 93.0455402243
H 7.3637660246 17.6424505285 99.1218119926
H 10.6693264249 20.5823939066 98.7300467507
H 10.2073980488 16.425643399 95.517905433
H 10.3558717702 21.1592585648 95.3488392266
H 7.9290793799 17.7092928972 96.3695426206
H 12.9700530299 21.7469034504 96.8435519216
H 10.9587681519 17.0031947342 94.3373239591
H 10.0228076837 22.0935140463 94.2051040291
H 9.3057615814 20.6420984271 98.0750494379
H 13.4148199099 21.1161601619 99.372843591
H 7.8851718556 20.0381268489 99.6311642483
H 13.0391394259 15.8743421412 99.4671375708
H 12.9859128654 19.6718171377 99.2251710898
H 8.1087275047 22.1944529324 98.5022082534
H 13.5858094752 17.2793874149 99.3296791115
H 9.5228127974 16.2327399851 93.2004275612
H 13.1645547197 18.1630950145 93.0238736004
H 11.6169317469 15.2654106372 106.6951445017
H 12.9679900014 17.7092710321 105.7492047172
H 11.937148255 16.6698942431 106.1351533878
H 13.0330994713 21.9231342708 106.3925528493
H 7.960075478 21.3077314462 100.4523760407
H 7.5815811914 16.9455280027 107.2368689066
H 7.4360437912 18.0896682528 100.5663421666
H 13.6956182024 18.1845608967 107.2327284328
H 9.5350853094 27.9175367597 6.955557695
H 13.3196470085 23.5199156952 0.769166458
H 13.0935424879 29.124280576 2.1883080705
H 8.6672319233 23.5418076034 2.6237379998
H 10.1782765917 22.900247185 3.1049052149
H 12.3770658592 26.60583512 1.4533695916
H 10.0134583161 28.7927328901 2.285390164
H 10.0956052989 27.5658839946 1.4022203879
H 10.0014725917 27.3686904361 4.4352434298
H 7.205560371 28.8506709741 3.0917088028
H 10.422472915 25.9167864604 2.7974165942
H 7.1102537136 27.6124905809 1.6377775433
H 12.1637075319 28.3549188324 3.102301864
H 12.3663498118 25.1376487316 1.8224347462
H 7.9480214135 27.5263095768 5.2331209406
H 8.1852176911 24.5159326228 1.5698699253
H 9.0690516628 26.1560588463 0.4818902067
H 7.3296630258 29.6690842488 5.3987822548
H 8.4497221767 27.985412066 2.2366506471
H 10.3040056085 23.9704507651 1.0829196312
H 9.6179336279 22.9575953388 5.5358150124
H 11.941278959 27.4276422168 5.183332799
H 8.6549159982 30.0200713927 3.2612746724
H 9.9639759633 28.8757234738 4.5743139866
H 9.2806337715 25.2720216705 3.5539725592
H 11.9137251048 26.1312362664 4.4020085455
H 13.0536000011 23.1044745278 2.9550614509
H 12.9565130771 23.0417642976 7.026152557
H 7.6650141536 24.1698129 6.3551834691
H 13.4899779343 24.2313683754 4.4529235777
H 9.3531641407 22.655695334 6.9954891879
H 11.2336421693 22.8128462261 0.7869081648
H 7.788437401 26.5979325797 4.0479862281
H 13.887629173 28.2412040747 7.0731057118
H 13.5419315983 24.310594072 6.4436996825
H 13.5422362463 28.5191878098 0.1873654887
H 12.6488397166 28.0813175549 11.27870075
H 9.7352801384 25.4850573267 12.5191221468
H 7.1222698435 23.221801917 10.4029578663
H 9.5207541257 27.8096916742 10.8973988683
H 9.2814958487 28.2355172875 9.4644567144
H 11.3393168808 27.2417183158 13.1287378383
H 11.5008174597 27.4310297418 7.8833905674
H 13.05829735 27.9077047048 9.8316008167
H 7.172322745 27.5182691966 7.5340619224
H 7.9689618608 25.7632756164 9.7834471089
H 11.7737111536 24.8229477949 13.5654817671
H 10.4152732903 24.1438785267 9.267105111
H 9.4890446475 24.6373765214 11.2892032357
H 11.8418689262 28.9047852246 7.9435891273
H 12.0621784063 28.5604683668 12.95477028
H 10.1227741244 28.8258635678 13.4595027261
H 11.6787964171 22.8430002161 11.1797108996
H 13.1884674622 23.1265600117 13.3461803367
H 8.0060202214 26.520919658 13.6585989841
H 8.1535858815 27.9293583907 14.1937811076
H 13.1791244328 23.0359554282 11.2403683282
H 9.6516761036 26.6339219793 7.7496829212
H 11.7656475247 24.9771827565 7.7265997544
H 10.3397637855 24.6677131 7.3228928214
H 9.6077627856 22.9179802284 9.637233927
H 13.8333285314 24.1133578612 8.843361864
H 7.0487248007 28.9122537695 10.1223983299
H 9.1240521498 30.045250307 10.833630608
H 9.6384640748 25.3774557562 19.1055250761
H 9.0471492061 25.3962157339 16.2259584991
H 10.4854022072 29.0982558678 17.3917674195
H 7.0554446764 26.9898953002 19.6396259931
H 13.7784569614 27.8383218674 17.8571262681
H 12.4262528255 28.2477739944 21.2092656585
H 7.9352860977 29.1755488339 19.6726542802
H 10.9745066246 27.959947424 19.1271173487
H 13.8377808254 26.3301587535 17.7395682246
H 11.3253988964 24.1183640197 16.6117783099
H 12.3234820883 23.3405364286 15.780689041
H 9.2845208056 24.3890038148 20.1962047333
H 10.1073677452 26.3504325449 16.7332080624
H 12.7542690236 22.6643957472 18.1942333813
H 7.6310302341 22.7246369747 16.1131464572
H 11.722113205 27.2548397183 18.0154507094
H 10.044284748 29.5269386487 16.0084591915
H 7.5039592508 25.5947062315 20.0193328963
H 13.6840897609 26.7871068014 19.8717715853
H 12.5059050833 29.6412598154 20.6229654138
H 13.7308949721 28.9950704814 14.7131370451
H 10.6912621443 25.6040235354 20.8562294591
H 13.4139856585 23.1732214856 20.1051261519
H 7.1571556704 28.3377954547 17.1614637612
H 10.8801470924 25.327816287 14.6783817027
H 12.1912702852 25.5458259658 21.0524023808
H 10.6801553542 27.3223506586 26.6562709869
H 11.3086485271 24.1102510588 22.6359480108
H 10.3951622012 25.0199631725 26.7064193627
H 7.161697109 26.7164585287 28.1165401337
H 11.0557591333 28.7542546516 26.3393041937
H 11.9289136505 22.759616189 22.9239615831
H 10.0736126204 27.7823525426 23.0922369887
H 12.5071877915 25.901532343 25.4998599253
H 11.8790245813 28.8532815807 24.198511228
H 8.0777879481 28.8416707591 23.1219525692
H 13.7311196491 23.2509918637 21.5833930401
H 11.4327310064 26.3811343649 24.5472741234
H 7.8812957918 28.5195352614 25.1428604763
H 11.1372013796 26.8147724187 22.6184618851
H 8.7854213165 28.6305213544 26.3520479372
H 7.6853385152 27.4320305952 23.510273626
H 9.3202649542 25.2116870325 27.7551009455
H 11.69598199 27.7965638408 28.570695482
H 11.0156280383 22.9274658136 27.4447640307
H 10.1617148928 29.3729200834 21.5783698614
H 9.9663823902 22.9529314916 21.733799539
H 8.6523814155 26.074591348 34.9031451458
H 10.6686411038 29.0933065072 31.6821493843
H 9.7209143043 26.1663800521 30.6341736501
H 9.3432184194 23.3093332211 29.6520476384
H 11.8207324425 25.1650329047 35.472086225
H 7.8539018211 27.4208810374 31.2412080944
H 9.8986458907 25.3016320995 34.527307348
H 7.3215316477 29.5975393925 31.6456550647
H 11.6729570935 23.7846815688 32.9585392332
H 11.8777069511 26.9450098526 29.8091328188
H 12.1253492847 29.0682146055 32.0935699286
H 12.038366577 27.2534611293 32.7215485874
H 10.4787956489 23.2386993618 33.7120490644
H 7.6511300361 26.3997425264 29.5136949485
H 7.6097785316 26.1828069028 32.0775521926
H 10.7810287549 28.5358102423 34.1026451639
H 11.8622121787 25.8037889343 32.3224053213
H 10.5228856499 24.8849195217 30.5529575038
H 8.1918693791 24.2678852004 29.4341745503
H 9.946785718 27.6992470747 35.049268539
H 13.2526663376 28.6427275851 30.1360119272
H 7.9013138396 22.9778042359 35.1356144003
H 8.9287601588 29.7853836433 29.8471040032
H 13.8342103648 25.2593229733 33.7163357243
H 13.7113434198 30.0147679608 30.5821237253
H 11.8006525746 22.9717135761 30.5354073206
H 13.7928344318 23.4903584549 30.6419482377
H 13.6202376429 22.7168974299 31.9318566002
H 7.1812905145 23.3061352045 31.0325823804
H 13.888622125 26.725667541 28.6216429423
H 7.8549441103 29.4101606094 38.9673344164
H 8.8841258774 24.2464897605 36.8773337969
H 9.7068831405 27.7884683594 39.8554474998
H 6.9863045857 26.5703251851 36.2708700624
H 11.7346208635 29.092655138 40.7530830708
H 11.0615154358 28.3203208936 41.8676790022
H 11.0248123159 27.6805553444 36.6664616715
H 8.015132604 23.7619085597 42.2771963315
H 10.9989622523 24.4750267163 39.5705289682
H 12.9322442933 27.7005211866 38.1810236248
H 10.6776195686 27.1156955985 38.0274487605
H 13.4608042248 25.9625719228 40.8386515196
H 12.514714372 22.8090244395 41.8459040324
H 12.2095094079 25.9135934904 36.7292277099
H 13.3631305247 23.3986068655 38.4554406801
H 13.3898214954 29.5672527685 36.8411501598
H 11.2394931459 25.4302560132 40.7201276249
H 9.3637619995 26.3278932731 40.0576441657
H 12.4442827164 26.7823640484 41.6044975135
H 12.3604014203 24.0896051623 37.5560237072
H 8.3099179545 23.1416024508 37.7383822776
H 13.7035943707 28.9466476 38.5606065698
H 9.718723325 23.4518060804 41.2716451599
H 11.6530548426 22.7746546305 35.9316080289
H 11.7582075846 22.8765168598 46.2645285187
H 12.1177446465 23.1283003585 44.187959296
H 13.5513652304 24.6293807027 49.2472800331
H 13.1693706427 26.4657140353 47.7337732081
H 10.2792249939 23.6721054124 48.8998963007
H 7.8969536052 26.1241707392 46.2180865703
H 10.3609670585 25.1265454126 47.2773637117
H 11.5035454088 28.6209772495 44.7729252925
H 11.6408858293 23.5039156788 48.2599844512
H 13.1507803021 28.6222115962 46.570715917
H 13.3587019745 29.5065802985 49.3518687424
H 11.7516174203 25.1949923608 43.9799027905
H 9.0024139464 29.7519258651 47.7131574517
H 10.6770612499 23.2298138029 43.7340633131
H 9.8356222126 27.4450390969 47.6255286182
H 11.1239084624 28.903713005 49.614330752
H 10.9239470448 28.4416878585 47.2876891619
H 13.0223671334 25.8325972121 44.5000473974
H 10.524401656 25.8322816133 45.9480327747
H 8.1183075398 25.055620238 43.056657824
H 13.1014552526 26.440765707 46.2216024927
H 13.1735780585 22.9063942755 46.8009322414
H 10.5710950374 29.2429088462 43.7552649431
H 8.4423617562 26.9970914904 43.8619647637
H 9.9511687612 27.004866311 43.98580404
H 7.8710335656 23.4111974413 49.3952518479
H 12.4324723435 29.9475117419 46.4310434636
H 8.5202850192 30.0002918854 43.1116412492
H 8.9197671625 23.1243985203 44.9954846692
H 12.6325890208 29.783432608 43.3827109009
H 13.8338819963 23.1481304577 49.1132010238
H 9.0632441041 29.0158555252 52.3850951748
H 8.2653571449 22.8986521469 54.3235364929
H 11.5531675725 29.413647397 50.9735947899
H 11.1002790863 23.8643117525 56.1159319616
H 7.688691032 27.9349728888 56.826791688
H 12.4957639262 24.4406406562 56.2271176095
H 8.8395275844 24.2607461529 51.3630155223
H 13.5721760216 23.6764778292 52.6049809424
H 10.0352803709 26.0020142996 56.8942796383
H 8.5196370993 27.8538524044 51.5812697187
H 7.4932469703 26.453591099 53.2115164137
H 11.6539436102 25.14808564 52.7220564265
H 8.8034246934 29.3507850628 55.2386633933
H 12.3946778301 27.4075309199 53.5137303774
H 8.526829342 24.2363418614 54.9824095535
H 13.0784390104 27.5738067312 52.1733132054
H 11.797561243 27.2365169258 55.7455401183
H 10.7801287101 28.6620999839 53.7409209796
H 13.0633601299 26.4478900269 56.0057630708
H 12.0193187416 24.123636068 53.7750992935
H 8.7481414253 29.7758754501 56.690605925
H 12.5403131543 26.4293958208 50.4031946941
H 13.6848664524 28.3420457133 55.8066385179
H 11.0833687109 22.9385007018 51.9676547025
H 9.3486051136 22.8410601342 51.2317643468
H 10.7310439147 30.071219048 54.292164427
H 6.9947842984 23.3099092967 51.5258654877
H 11.5550301515 23.3044399617 62.5515836201
H 12.0167160941 28.109959212 61.3470619568
H 10.6054344291 28.5985598896 57.3852858121
H 13.7045178491 29.7551347848 57.7881148111
H 11.0671098992 27.3563676243 58.1172074804
H 13.3251925675 25.6849571162 57.9615150908
H 10.2405841657 30.0209412586 60.9698551616
H 11.436805987 29.2814592063 62.9336323844
H 12.7924429196 26.3798445181 62.9891410367
H 10.2780966833 24.71469567 61.3962591059
H 11.0375258181 25.6366874155 59.6516650921
H 10.5353064316 26.9295032934 63.7916241846
H 8.905405965 25.2809614247 61.1013718733
H 9.2178871882 24.911916232 57.5541658254
H 10.2701069407 23.7277132286 63.2310740736
H 10.5912317832 27.8049762434 61.7555653969
H 9.4494412691 26.353854928 62.907643981
H 12.3364515385 26.3627408711 59.9301135523
H 6.987656386 25.6162268601 58.0515483231
H 6.9848844675 24.7776783896 60.3236093369
H 7.0296614354 27.5419244456 60.8704724454
H 7.8705834281 28.2657999229 68.4693711677
H 10.4641767402 24.4046814667 65.2934335561
H 11.92238758 29.2616816876 70.8341296766
H 11.7138838449 29.4105767377 64.4163500637
H 8.9640477606 24.2918434986 65.1237991531
H 9.3277334528 28.3104153146 64.7447348183
H 10.0571030143 29.3634754507 70.8941884824
H 12.1236840322 27.7363427141 69.2653200105
H 8.9539249459 29.161414255 69.0316356228
H 12.7852769002 25.1300863927 66.4245865476
H 11.0800017792 26.883353283 68.5760946635
H 7.3277415146 28.4440419519 71.2887784257
H 7.6562434783 24.584464304 68.1865092614
H 9.3544945987 28.3337606629 66.2582188877
H 11.1718069213 29.2000668735 67.6659963187
H 11.5521155573 25.289407728 67.288198154
H 12.2660489315 27.5581297967 66.1437304532
H 11.7500439981 27.4882321076 71.489202918
H 7.0562903372 22.9336591389 69.9982233018
H 13.197265649 22.9399080043 68.4119711875
H 7.1283940662 23.8943959325 71.4297598974
H 13.7346798169 27.909771529 66.0371161638
H 12.8078486293 26.617458626 64.4841986919
H 8.9781652567 22.8974233986 72.4868166493
H 12.9777653792 24.578803649 72.8947843495
H 7.5916383555 28.3741891398 72.8848325926
H 10.3609151642 28.0188089551 71.7732882642
H 13.018075871 27.645787891 72.5349675442
H 10.126061643 23.8844347355 72.4806766433
H 13.6383374221 23.3429399172 72.321913854
H 8.6137421496 29.3754568391 73.3794658118
H 13.5132399791 26.2160975992 72.483069877
H 10.7269585879 26.4584010607 82.5458533275
H 12.7397049736 24.8639549654 80.0386680306
H 11.4633915266 28.2794523003 79.6595593813
H 11.3538656589 26.8526059022 84.980074325
H 12.5987341579 27.3428949257 80.0141754957
H 10.7803688719 27.2895280566 81.2816261124
H 13.7239849904 23.2089901759 82.944501882
H 7.1338711091 23.4930898742 79.9816171803
H 11.7958742714 24.8756872447 84.677254198
H 13.5721573724 25.7788911694 79.1658507882
H 13.5435445879 22.9002548224 84.4155623627
H 11.8045718174 27.2182220902 86.378317492
H 7.9165128627 28.982258905 92.5381430211
H 9.5960054777 25.3905720445 92.9853514515
H 7.6259263743 22.6732179889 92.7341232995
H 12.2000058687 24.0152817661 85.8555051291
H 13.5578121694 27.0279250137 98.6899925174
H 7.7005109332 24.1830057128 99.3577388045
H 7.5571242302 27.818449395 99.5467977383
H 13.3616951384 24.700105656 99.3467058732
H 12.6669720126 23.548652646 100.0419834709
H 9.5729016438 30.0180832902 98.8709713041
H 8.7827992545 25.1159065265 99.8579819989
H 8.7474428992 29.3202497604 96.2133764156
H 13.0539032608 26.2069804401 93.1038817999
H 9.3302829426 28.9430377141 93.0781532537
H 7.7926739398 22.7064543566 97.113014284
H 8.764284478 28.5995599345 100.020639118
H 13.4937075812 25.9381662903 97.6410827395
H 12.7713293504 27.6933461071 93.0513053719
H 13.2949885588 22.9249135021 97.7371986171
H 8.2041414375 24.8091489744 93.1140250685
H 12.5773106303 27.6025500476 106.4180209192
H 12.7913429313 24.7401670663 106.032172615
H 12.0924002882 26.0273828885 106.4148602186
H 11.0980595297 27.9009375316 106.5391666289
H 12.2631557708 23.2262492356 106.4237502778
H 10.3031648556 25.4917343455 107.2021478154
H 13.9056558102 36.9352837949 4.8186107235
H 11.6058285551 37.0176135104 4.8115476375
H 8.4889315486 35.4990904892 6.0450809876
H 9.9201276236 30.318339142 2.4852778388
H 10.5882199704 33.1792485825 3.885997713
H 11.9423349999 30.9851870327 7.0273996974
H 12.7325946766 30.587868268 3.3614149774
H 9.1024973451 32.24051942 0.7968074511
H 12.7439336066 35.4199050849 2.8261923802
H 9.7265986663 31.9346956626 3.9103277528
H 10.3048014137 31.3320746543 0.651589592
H 12.4596235559 30.6302740026 0.0717603083
H 9.4648818716 36.2913199325 5.2014052975
H 8.1338453433 31.3716056509 2.4240490824
H 13.1837711058 32.0812310384 0.7038758681
H 13.1386460697 31.7145572283 5.2291260721
H 7.695579158 32.8956768175 6.2765637883
H 12.9856402888 32.0021474489 2.8842593333
H 13.684348499 33.5001002765 0.5361631628
H 13.0247092344 35.0983116186 6.9860970341
H 13.663611189 30.2755663198 0.9182184768
H 9.6461115454 32.4982386175 6.1577954736
H 7.964082424 30.3337048838 6.6019807552
H 13.6193235511 32.8496089058 6.1080470251
H 13.8618342039 37.4642230329 0.4835131411
H 7.0509663671 31.831285307 1.4711781943
H 13.2014239795 36.295463664 0.1052702275
H 12.0308431142 35.6441113844 10.4353298625
H 13.4526883467 36.0065682967 10.8079909872
H 12.6284383838 33.3829865823 12.3603222437
H 10.9559174903 37.2228384124 9.3507553034
H 9.5005314226 32.9650852652 7.5905396339
H 10.9285097511 33.3662182607 9.4049414547
H 11.8693597291 31.198532585 9.1845284142
H 7.9694050863 34.2393512671 9.4703633386
H 9.2743915166 37.436747245 10.6656048098
H 12.1375138037 36.1776213269 7.5690807511
H 10.3132922574 35.8876970952 9.6611190685
H 11.5509912696 32.5920641552 13.0712685305
H 8.3954937065 33.3217122464 10.5965437451
H 8.4919551698 31.9016145329 13.7545873081
H 10.281196992 31.0162631553 10.7334055841
H 7.4758040032 36.1553698089 7.9736936111
H 11.2361586564 34.5207963102 8.4753195571
H 9.4936700817 31.5435055071 12.6774520548
H 12.6682338085 31.8312161894 10.3040849581
H 7.0370933572 34.751432822 7.6153793667
H 13.6805904091 30.2553907242 13.8759049813
H 10.4755759001 30.9827240084 7.4022421567
H 13.8132592058 33.6244795683 10.2870562397
H 9.5570360808 30.0973928016 14.0553626648
H 10.0530096094 35.6940930878 20.6782195946
H 13.3638907815 32.0648146935 20.5474355636
H 10.5210596296 33.3963032245 20.2671926347
H 7.0926217783 35.9492124576 17.7992990645
H 8.1506117596 37.3736474875 15.3081661524
H 12.8418509764 31.7127804446 19.1706852151
H 10.3304512723 37.4042045358 17.2765641986
H 10.9218784813 33.9481229771 16.2148809196
H 8.0384525408 34.2428787416 15.4285084389
H 8.4845354327 32.4971140276 20.6267225041
H 13.3107993624 37.1400306785 19.8009662613
H 13.0864949737 34.9237714538 16.5659742606
H 9.2539406741 33.7362388621 14.6816484636
H 11.3331994859 35.4500896956 19.9078486335
H 11.9936712624 33.5820973796 15.2103010627
H 11.6984302829 30.7539602879 17.2598790454
H 7.7946041656 32.4456270298 19.2801568248
H 8.970544919 31.2288100876 17.3934830406
H 7.2636149711 34.0544922448 21.044023903
H 8.9882478639 36.1240948459 15.1382275009
H 12.3588861166 32.083431538 16.9628950736
H 8.9923764729 37.2840741734 19.0290953282
H 13.3355903736 36.0676461074 18.7326629662
H 9.4845264419 35.9435706257 18.5263689226
H 8.6676104795 32.5931700834 16.8115485773
H 11.1291470364 32.0167892994 20.405273155
H 13.841455121 36.2355275471 16.5309554042
H 10.1539175928 37.5636327912 15.7814676519
H 9.659255488 30.7663169862 21.2655203602
H 8.1566126936 35.0515319157 21.7513867214
H 8.5912425222 36.6726260538 22.8717478614
H 12.8386667481 37.1809315417 25.0152548969
H 9.0738631169 31.9476961032 26.6209333321
H 12.0248120172 34.7450735069 26.6839515623
H 9.0514900128 30.6238998613 24.9224709969
H 11.9163493585 34.5158828218 28.1764671145
H 10.4675900297 31.0500513037 24.5985097612
H 12.2684686422 34.153237464 24.0870988227
H 13.4278171946 36.3639080754 28.0850691362
H 9.3019629603 36.5063279092 27.2847427039
H 10.236192643 36.7977268413 26.1296683537
H 11.0154914509 33.7591959788 23.3343208621
H 13.2597796769 33.1225682044 25.8230241367
H 12.5078426029 31.8682445063 27.8386524634
H 6.9956352715 33.3036073538 23.0811198088
H 10.0322066275 36.5333831261 22.4288832693
H 8.6227250712 32.9595628323 27.6526771852
H 8.33890427 37.3338376084 25.0488228109
H 7.9099031516 32.2543588883 23.6770116559
H 11.2126852829 32.3404658695 27.2129770742
H 13.3297448175 34.0381838128 21.7937019805
H 12.7132217589 30.1017002875 24.3920596565
H 9.227607754 36.2513521969 32.7656719715
H 8.5837848103 32.8517476749 31.8313130091
H 11.0317432711 32.1997493138 31.9063176888
H 11.5306740745 33.4136711766 30.0977296052
H 7.7386367838 30.9521277546 34.4517756638
H 7.4234147549 32.4499225711 32.716735571
H 13.1541027596 33.8690722607 32.6624745272
H 12.6000627508 34.3844852707 30.5514068548
H 13.2339044926 31.8931182635 33.152610633
H 10.1179788945 31.5785939471 30.871380073
H 13.4491986981 32.3934127644 29.9363286244
H 9.3806030162 30.8793457451 28.9031865568
H 8.5174637003 36.390858818 30.451551536
H 10.2175151069 37.3405408359 29.6508864139
H 10.9080392734 37.0750951342 35.5960974162
H 8.3632635603 35.0752615666 32.3636581201
H 12.7718930296 36.4256145727 32.0286652029
H 12.1071761945 32.2956473686 34.0801605538
H 7.9485939109 35.8474463529 29.158112226
H 7.0061389649 37.5372366635 28.8115959659
H 11.079092075 37.3256929773 33.2065619346
H 10.7531809785 31.693119339 35.7290952047
H 11.982256648 37.4978837955 31.3085205701
H 9.3428770304 30.0989837435 35.4822116799
H 9.1047011576 32.9150907701 40.3486917618
H 11.9735495634 35.6409041389 42.6223487689
H 7.8002143331 36.5099918127 40.5812775287
H 7.5953794535 31.9738789256 37.8310406779
H 12.5581290395 30.6755989537 42.1618955525
H 11.6968958464 37.5632828 39.984536281
H 10.99352303 37.437034466 42.3036676185
H 12.3211671132 37.1559389637 36.1331534434
H 8.4009279439 30.6659328867 39.6129603406
H 9.0512321027 35.0706001536 38.8137608614
H 10.7415297939 34.3607211489 37.6253449383
H 7.8063882015 32.4283618035 40.9564528774
H 8.7988888569 30.5739856817 36.8127548843
H 9.8830309509 36.7985174429 41.4968228094
H 13.0193984756 33.7038195273 38.0901220956
H 11.4667641129 37.4799567444 38.4905512256
H 13.0654872563 30.7025779068 35.8936590917
H 11.5073617721 35.3308011369 36.7510787369
H 11.545894228 32.9008260745 36.1818040936
H 8.35595928 33.8269225938 38.3021389093
H 13.0493201935 31.3300495663 39.4458107597
H 9.1267556189 31.0945442309 42.2591740013
H 13.3260079813 35.0886692125 42.2251233838
H 13.8483378062 30.0980201088 39.8140083467
H 13.6494206201 36.9340702826 42.3848542054
H 13.8113110802 33.6026694625 39.3764106651
H 8.1900320548 37.4742059734 39.4811737202
H 11.3726729136 32.0847586086 48.2612811664
H 11.7789004058 33.6879209891 49.5037911539
H 11.6986392167 35.9283942106 46.6202709096
H 8.8873569533 35.4497479139 45.0156744734
H 12.0548941103 34.9550456618 48.72269082
H 7.0372753446 34.6595526137 45.8655047078
H 13.1206476741 35.4514912647 46.4144780044
H 12.6416975064 32.2554777691 46.2613412887
H 8.7521188739 33.9724039001 44.7139121164
H 7.2205746431 34.9291065858 49.4754897569
H 11.1990132624 32.0449676756 45.853612377
H 8.2576630777 30.8612910882 48.4248808097
H 9.3534118262 31.7102621956 44.5936719228
H 8.9301257866 31.7560587152 46.0464715649
H 11.1119853704 31.3675386828 49.5687721894
H 10.0034759423 36.9629602203 46.7076779271
H 7.4831871301 37.3639409945 43.8035530733
H 13.6433898037 34.2701802566 44.7189619034
H 10.5196730298 37.0385823344 45.2865104295
H 7.1045202662 37.6148663409 48.3079435286
H 7.8362443311 37.300624946 49.5954711725
H 7.9902829472 35.7577616242 43.0434007191
H 12.9101998458 36.0137303022 52.1430760004
H 12.1010022223 32.2900598886 53.6818173552
H 10.4716484353 34.8842686902 54.769201746
H 9.128237527 33.9815544957 53.4709418298
H 9.245208335 37.5030839801 56.5456009483
H 8.0141120994 30.1381756196 50.6928167024
H 7.3942541034 35.144688487 55.578076885
H 9.9438992144 33.0729049848 50.61899614
H 10.7259226605 32.6476789875 54.2044644369
H 13.4165430814 33.8153225458 56.2454548004
H 8.7621389567 34.0174553574 50.5627602168
H 11.5086266048 35.8850404385 54.3054913015
H 9.0589767462 36.0244698658 55.0081455444
H 11.582637817 35.6968586258 56.8631316969
H 11.9232897555 32.2180033457 56.3898327793
H 11.7104701069 35.1858018338 51.7343240015
H 8.3614822954 33.391459424 54.6353169469
H 8.0361493451 36.090897296 51.55317472
[truncated: 179,010 more chars]
